# Supplementary material for: The Phylogenetic Relationships of the Family Sciaenidae Based on Genome-Wide Data Analysis
Source: Animals (Basel). 2022 Dec 1;12(23):3386. doi: 10.3390/ani12233386 (PMC9741161; doi:10.3390/ani12233386)
Supplement: Supplementary file 1 [file animals-12-03386-s001.zip]

Archive with 3,949 entries (3,944 files):
- File S1/
- File S1/fastas2aligned_by_mafft.txt
- File S1/orthomcl_findSingleCopyOrtholog.txt
- File S2/
- File S2/align-1105-genes/
- File S2/align-1105-genes/bak/
- File S2/align-1105-genes/bak/E0001_NT.fasta.ali
- File S2/align-1105-genes/bak/E0003_NT.fasta.ali
- File S2/align-1105-genes/bak/E0004_NT.fasta.ali
- File S2/align-1105-genes/bak/E0009_NT.fasta.ali
- File S2/align-1105-genes/bak/E0010_NT.fasta.ali
- File S2/align-1105-genes/bak/E0011_NT.fasta.ali
- File S2/align-1105-genes/bak/E0012_NT.fasta.ali
- File S2/align-1105-genes/bak/E0013_NT.fasta.ali
- File S2/align-1105-genes/bak/E0014_NT.fasta.ali
- File S2/align-1105-genes/bak/E0018_NT.fasta.ali
- File S2/align-1105-genes/bak/E0020_NT.fasta.ali
- File S2/align-1105-genes/bak/E0021_NT.fasta.ali
- File S2/align-1105-genes/bak/E0022_NT.fasta.ali
- File S2/align-1105-genes/bak/E0025_NT.fasta.ali
- File S2/align-1105-genes/bak/E0026_NT.fasta.ali
- File S2/align-1105-genes/bak/E0027_NT.fasta.ali
- File S2/align-1105-genes/bak/E0028_NT.fasta.ali
- File S2/align-1105-genes/bak/E0029_NT.fasta.ali
- File S2/align-1105-genes/bak/E0031_NT.fasta.ali
- File S2/align-1105-genes/bak/E0033_NT.fasta.ali
- File S2/align-1105-genes/bak/E0035_NT.fasta.ali
- File S2/align-1105-genes/bak/E0042_NT.fasta.ali
- File S2/align-1105-genes/bak/E0044_NT.fasta.ali
- File S2/align-1105-genes/bak/E0045_NT.fasta.ali
- File S2/align-1105-genes/bak/E0046_NT.fasta.ali
- File S2/align-1105-genes/bak/E0047_NT.fasta.ali
- File S2/align-1105-genes/bak/E0050_NT.fasta.ali
- File S2/align-1105-genes/bak/E0051_NT.fasta.ali
- File S2/align-1105-genes/bak/E0052_NT.fasta.ali
- File S2/align-1105-genes/bak/E0055_NT.fasta.ali
- File S2/align-1105-genes/bak/E0060_NT.fasta.ali
- File S2/align-1105-genes/bak/E0061_NT.fasta.ali
- File S2/align-1105-genes/bak/E0062_NT.fasta.ali
- File S2/align-1105-genes/bak/E0065_NT.fasta.ali
- File S2/align-1105-genes/bak/E0066_NT.fasta.ali
- File S2/align-1105-genes/bak/E0072_NT.fasta.ali
- File S2/align-1105-genes/bak/E0074_NT.fasta.ali
- File S2/align-1105-genes/bak/E0075_NT.fasta.ali
- File S2/align-1105-genes/bak/E0080_NT.fasta.ali
- File S2/align-1105-genes/bak/E0083_NT.fasta.ali
- File S2/align-1105-genes/bak/E0084_NT.fasta.ali
- File S2/align-1105-genes/bak/E0085_NT.fasta.ali
- File S2/align-1105-genes/bak/E0086_NT.fasta.ali
- File S2/align-1105-genes/bak/E0089_NT.fasta.ali
- File S2/align-1105-genes/bak/E0093_NT.fasta.ali
- File S2/align-1105-genes/bak/E0095_NT.fasta.ali
- File S2/align-1105-genes/bak/E0097_NT.fasta.ali
- File S2/align-1105-genes/bak/E0099_NT.fasta.ali
- File S2/align-1105-genes/bak/E0104_NT.fasta.ali
- File S2/align-1105-genes/bak/E0108_NT.fasta.ali
- File S2/align-1105-genes/bak/E0109_NT.fasta.ali
- File S2/align-1105-genes/bak/E0110_NT.fasta.ali
- File S2/align-1105-genes/bak/E0111_NT.fasta.ali
- File S2/align-1105-genes/bak/E0114_NT.fasta.ali
- File S2/align-1105-genes/bak/E0115_NT.fasta.ali
- File S2/align-1105-genes/bak/E0117_NT.fasta.ali
- File S2/align-1105-genes/bak/E0119_NT.fasta.ali
- File S2/align-1105-genes/bak/E0120_NT.fasta.ali
- File S2/align-1105-genes/bak/E0121_NT.fasta.ali
- File S2/align-1105-genes/bak/E0122_NT.fasta.ali
- File S2/align-1105-genes/bak/E0126_NT.fasta.ali
- File S2/align-1105-genes/bak/E0127_NT.fasta.ali
- File S2/align-1105-genes/bak/E0130_NT.fasta.ali
- File S2/align-1105-genes/bak/E0132_NT.fasta.ali
- File S2/align-1105-genes/bak/E0138_NT.fasta.ali
- File S2/align-1105-genes/bak/E0143_NT.fasta.ali
- File S2/align-1105-genes/bak/E0145_NT.fasta.ali
- File S2/align-1105-genes/bak/E0147_NT.fasta.ali
- File S2/align-1105-genes/bak/E0148_NT.fasta.ali
- File S2/align-1105-genes/bak/E0151_NT.fasta.ali
- File S2/align-1105-genes/bak/E0154_NT.fasta.ali
- File S2/align-1105-genes/bak/E0157_NT.fasta.ali
- File S2/align-1105-genes/bak/E0158_NT.fasta.ali
- File S2/align-1105-genes/bak/E0160_NT.fasta.ali
- File S2/align-1105-genes/bak/E0161_NT.fasta.ali
- File S2/align-1105-genes/bak/E0165_NT.fasta.ali
- File S2/align-1105-genes/bak/E0167_NT.fasta.ali
- File S2/align-1105-genes/bak/E0168_NT.fasta.ali
- File S2/align-1105-genes/bak/E0170_NT.fasta.ali
- File S2/align-1105-genes/bak/E0171_NT.fasta.ali
- File S2/align-1105-genes/bak/E0175_NT.fasta.ali
- File S2/align-1105-genes/bak/E0176_NT.fasta.ali
- File S2/align-1105-genes/bak/E0177_NT.fasta.ali
- File S2/align-1105-genes/bak/E0178_NT.fasta.ali
- File S2/align-1105-genes/bak/E0179_NT.fasta.ali
- File S2/align-1105-genes/bak/E0181_NT.fasta.ali
- File S2/align-1105-genes/bak/E0185_NT.fasta.ali
- File S2/align-1105-genes/bak/E0186_NT.fasta.ali
- File S2/align-1105-genes/bak/E0188_NT.fasta.ali
- File S2/align-1105-genes/bak/E0191_NT.fasta.ali
- File S2/align-1105-genes/bak/E0192_NT.fasta.ali
- File S2/align-1105-genes/bak/E0193_NT.fasta.ali
- File S2/align-1105-genes/bak/E0195_NT.fasta.ali
- File S2/align-1105-genes/bak/E0199_NT.fasta.ali
- File S2/align-1105-genes/bak/E0203_NT.fasta.ali
- File S2/align-1105-genes/bak/E0208_NT.fasta.ali
- File S2/align-1105-genes/bak/E0210_NT.fasta.ali
- File S2/align-1105-genes/bak/E0211_NT.fasta.ali
- File S2/align-1105-genes/bak/E0213_NT.fasta.ali
- File S2/align-1105-genes/bak/E0216_NT.fasta.ali
- File S2/align-1105-genes/bak/E0217_NT.fasta.ali
- File S2/align-1105-genes/bak/E0219_NT.fasta.ali
- File S2/align-1105-genes/bak/E0220_NT.fasta.ali
- File S2/align-1105-genes/bak/E0222_NT.fasta.ali
- File S2/align-1105-genes/bak/E0223_NT.fasta.ali
- File S2/align-1105-genes/bak/E0227_NT.fasta.ali
- File S2/align-1105-genes/bak/E0228_NT.fasta.ali
- File S2/align-1105-genes/bak/E0229_NT.fasta.ali
- File S2/align-1105-genes/bak/E0230_NT.fasta.ali
- File S2/align-1105-genes/bak/E0232_NT.fasta.ali
- File S2/align-1105-genes/bak/E0233_NT.fasta.ali
- File S2/align-1105-genes/bak/E0235_NT.fasta.ali
- File S2/align-1105-genes/bak/E0239_NT.fasta.ali
- File S2/align-1105-genes/bak/E0240_NT.fasta.ali
- File S2/align-1105-genes/bak/E0241_NT.fasta.ali
- File S2/align-1105-genes/bak/E0242_NT.fasta.ali
- File S2/align-1105-genes/bak/E0246_NT.fasta.ali
- File S2/align-1105-genes/bak/E0247_NT.fasta.ali
- File S2/align-1105-genes/bak/E0249_NT.fasta.ali
- File S2/align-1105-genes/bak/E0250_NT.fasta.ali
- File S2/align-1105-genes/bak/E0253_NT.fasta.ali
- File S2/align-1105-genes/bak/E0255_NT.fasta.ali
- File S2/align-1105-genes/bak/E0257_NT.fasta.ali
- File S2/align-1105-genes/bak/E0259_NT.fasta.ali
- File S2/align-1105-genes/bak/E0263_NT.fasta.ali
- File S2/align-1105-genes/bak/E0264_NT.fasta.ali
- File S2/align-1105-genes/bak/E0266_NT.fasta.ali
- File S2/align-1105-genes/bak/E0267_NT.fasta.ali
- File S2/align-1105-genes/bak/E0268_NT.fasta.ali
- File S2/align-1105-genes/bak/E0269_NT.fasta.ali
- File S2/align-1105-genes/bak/E0270_NT.fasta.ali
- File S2/align-1105-genes/bak/E0272_NT.fasta.ali
- File S2/align-1105-genes/bak/E0273_NT.fasta.ali
- File S2/align-1105-genes/bak/E0275_NT.fasta.ali
- File S2/align-1105-genes/bak/E0278_NT.fasta.ali
- File S2/align-1105-genes/bak/E0281_NT.fasta.ali
- File S2/align-1105-genes/bak/E0282_NT.fasta.ali
- File S2/align-1105-genes/bak/E0283_NT.fasta.ali
- File S2/align-1105-genes/bak/E0288_NT.fasta.ali
- File S2/align-1105-genes/bak/E0291_NT.fasta.ali
- File S2/align-1105-genes/bak/E0293_NT.fasta.ali
- File S2/align-1105-genes/bak/E0294_NT.fasta.ali
- File S2/align-1105-genes/bak/E0295_NT.fasta.ali
- File S2/align-1105-genes/bak/E0296_NT.fasta.ali
- File S2/align-1105-genes/bak/E0297_NT.fasta.ali
- File S2/align-1105-genes/bak/E0299_NT.fasta.ali
- File S2/align-1105-genes/bak/E0301_NT.fasta.ali
- File S2/align-1105-genes/bak/E0302_NT.fasta.ali
- File S2/align-1105-genes/bak/E0303_NT.fasta.ali
- File S2/align-1105-genes/bak/E0306_NT.fasta.ali
- File S2/align-1105-genes/bak/E0307_NT.fasta.ali
- File S2/align-1105-genes/bak/E0310_NT.fasta.ali
- File S2/align-1105-genes/bak/E0311_NT.fasta.ali
- File S2/align-1105-genes/bak/E0312_NT.fasta.ali
- File S2/align-1105-genes/bak/E0313_NT.fasta.ali
- File S2/align-1105-genes/bak/E0314_NT.fasta.ali
- File S2/align-1105-genes/bak/E0316_NT.fasta.ali
- File S2/align-1105-genes/bak/E0318_NT.fasta.ali
- File S2/align-1105-genes/bak/E0319_NT.fasta.ali
- File S2/align-1105-genes/bak/E0320_NT.fasta.ali
- File S2/align-1105-genes/bak/E0321_NT.fasta.ali
- File S2/align-1105-genes/bak/E0323_NT.fasta.ali
- File S2/align-1105-genes/bak/E0324_NT.fasta.ali
- File S2/align-1105-genes/bak/E0327_NT.fasta.ali
- File S2/align-1105-genes/bak/E0328_NT.fasta.ali
- File S2/align-1105-genes/bak/E0329_NT.fasta.ali
- File S2/align-1105-genes/bak/E0331_NT.fasta.ali
- File S2/align-1105-genes/bak/E0332_NT.fasta.ali
- File S2/align-1105-genes/bak/E0334_NT.fasta.ali
- File S2/align-1105-genes/bak/E0336_NT.fasta.ali
- File S2/align-1105-genes/bak/E0338_NT.fasta.ali
- File S2/align-1105-genes/bak/E0339_NT.fasta.ali
- File S2/align-1105-genes/bak/E0340_NT.fasta.ali
- File S2/align-1105-genes/bak/E0341_NT.fasta.ali
- File S2/align-1105-genes/bak/E0343_NT.fasta.ali
- File S2/align-1105-genes/bak/E0344_NT.fasta.ali
- File S2/align-1105-genes/bak/E0345_NT.fasta.ali
- File S2/align-1105-genes/bak/E0347_NT.fasta.ali
- File S2/align-1105-genes/bak/E0348_NT.fasta.ali
- File S2/align-1105-genes/bak/E0352_NT.fasta.ali
- File S2/align-1105-genes/bak/E0353_NT.fasta.ali
- File S2/align-1105-genes/bak/E0354_NT.fasta.ali
- File S2/align-1105-genes/bak/E0355_NT.fasta.ali
- File S2/align-1105-genes/bak/E0357_NT.fasta.ali
- File S2/align-1105-genes/bak/E0359_NT.fasta.ali
- File S2/align-1105-genes/bak/E0361_NT.fasta.ali
- File S2/align-1105-genes/bak/E0363_NT.fasta.ali
- File S2/align-1105-genes/bak/E0364_NT.fasta.ali
- File S2/align-1105-genes/bak/E0366_NT.fasta.ali
- File S2/align-1105-genes/bak/E0367_NT.fasta.ali
- File S2/align-1105-genes/bak/E0368_NT.fasta.ali
- File S2/align-1105-genes/bak/E0371_NT.fasta.ali
- File S2/align-1105-genes/bak/E0373_NT.fasta.ali
- File S2/align-1105-genes/bak/E0374_NT.fasta.ali
- File S2/align-1105-genes/bak/E0375_NT.fasta.ali
- File S2/align-1105-genes/bak/E0376_NT.fasta.ali
- File S2/align-1105-genes/bak/E0377_NT.fasta.ali
- File S2/align-1105-genes/bak/E0378_NT.fasta.ali
- File S2/align-1105-genes/bak/E0379_NT.fasta.ali
- File S2/align-1105-genes/bak/E0383_NT.fasta.ali
- File S2/align-1105-genes/bak/E0384_NT.fasta.ali
- File S2/align-1105-genes/bak/E0385_NT.fasta.ali
- File S2/align-1105-genes/bak/E0393_NT.fasta.ali
- File S2/align-1105-genes/bak/E0395_NT.fasta.ali
- File S2/align-1105-genes/bak/E0399_NT.fasta.ali
- File S2/align-1105-genes/bak/E0401_NT.fasta.ali
- File S2/align-1105-genes/bak/E0403_NT.fasta.ali
- File S2/align-1105-genes/bak/E0404_NT.fasta.ali
- File S2/align-1105-genes/bak/E0406_NT.fasta.ali
- File S2/align-1105-genes/bak/E0410_NT.fasta.ali
- File S2/align-1105-genes/bak/E0411_NT.fasta.ali
- File S2/align-1105-genes/bak/E0412_NT.fasta.ali
- File S2/align-1105-genes/bak/E0413_NT.fasta.ali
- File S2/align-1105-genes/bak/E0415_NT.fasta.ali
- File S2/align-1105-genes/bak/E0416_NT.fasta.ali
- File S2/align-1105-genes/bak/E0418_NT.fasta.ali
- File S2/align-1105-genes/bak/E0419_NT.fasta.ali
- File S2/align-1105-genes/bak/E0421_NT.fasta.ali
- File S2/align-1105-genes/bak/E0423_NT.fasta.ali
- File S2/align-1105-genes/bak/E0428_NT.fasta.ali
- File S2/align-1105-genes/bak/E0429_NT.fasta.ali
- File S2/align-1105-genes/bak/E0430_NT.fasta.ali
- File S2/align-1105-genes/bak/E0433_NT.fasta.ali
- File S2/align-1105-genes/bak/E0436_NT.fasta.ali
- File S2/align-1105-genes/bak/E0440_NT.fasta.ali
- File S2/align-1105-genes/bak/E0442_NT.fasta.ali
- File S2/align-1105-genes/bak/E0443_NT.fasta.ali
- File S2/align-1105-genes/bak/E0444_NT.fasta.ali
- File S2/align-1105-genes/bak/E0445_NT.fasta.ali
- File S2/align-1105-genes/bak/E0447_NT.fasta.ali
- File S2/align-1105-genes/bak/E0448_NT.fasta.ali
- File S2/align-1105-genes/bak/E0450_NT.fasta.ali
- File S2/align-1105-genes/bak/E0451_NT.fasta.ali
- File S2/align-1105-genes/bak/E0456_NT.fasta.ali
- File S2/align-1105-genes/bak/E0458_NT.fasta.ali
- File S2/align-1105-genes/bak/E0460_NT.fasta.ali
- File S2/align-1105-genes/bak/E0461_NT.fasta.ali
- File S2/align-1105-genes/bak/E0462_NT.fasta.ali
- File S2/align-1105-genes/bak/E0464_NT.fasta.ali
- File S2/align-1105-genes/bak/E0466_NT.fasta.ali
- File S2/align-1105-genes/bak/E0467_NT.fasta.ali
- File S2/align-1105-genes/bak/E0469_NT.fasta.ali
- File S2/align-1105-genes/bak/E0470_NT.fasta.ali
- File S2/align-1105-genes/bak/E0471_NT.fasta.ali
- File S2/align-1105-genes/bak/E0476_NT.fasta.ali
- File S2/align-1105-genes/bak/E0484_NT.fasta.ali
- File S2/align-1105-genes/bak/E0486_NT.fasta.ali
- File S2/align-1105-genes/bak/E0487_NT.fasta.ali
- File S2/align-1105-genes/bak/E0488_NT.fasta.ali
- File S2/align-1105-genes/bak/E0490_NT.fasta.ali
- File S2/align-1105-genes/bak/E0496_NT.fasta.ali
- File S2/align-1105-genes/bak/E0497_NT.fasta.ali
- File S2/align-1105-genes/bak/E0499_NT.fasta.ali
- File S2/align-1105-genes/bak/E0501_NT.fasta.ali
- File S2/align-1105-genes/bak/E0502_NT.fasta.ali
- File S2/align-1105-genes/bak/E0503_NT.fasta.ali
- File S2/align-1105-genes/bak/E0504_NT.fasta.ali
- File S2/align-1105-genes/bak/E0505_NT.fasta.ali
- File S2/align-1105-genes/bak/E0506_NT.fasta.ali
- File S2/align-1105-genes/bak/E0507_NT.fasta.ali
- File S2/align-1105-genes/bak/E0509_NT.fasta.ali
- File S2/align-1105-genes/bak/E0510_NT.fasta.ali
- File S2/align-1105-genes/bak/E0511_NT.fasta.ali
- File S2/align-1105-genes/bak/E0514_NT.fasta.ali
- File S2/align-1105-genes/bak/E0515_NT.fasta.ali
- File S2/align-1105-genes/bak/E0516_NT.fasta.ali
- File S2/align-1105-genes/bak/E0517_NT.fasta.ali
- File S2/align-1105-genes/bak/E0518_NT.fasta.ali
- File S2/align-1105-genes/bak/E0521_NT.fasta.ali
- File S2/align-1105-genes/bak/E0522_NT.fasta.ali
- File S2/align-1105-genes/bak/E0523_NT.fasta.ali
- File S2/align-1105-genes/bak/E0525_NT.fasta.ali
- File S2/align-1105-genes/bak/E0526_NT.fasta.ali
- File S2/align-1105-genes/bak/E0527_NT.fasta.ali
- File S2/align-1105-genes/bak/E0528_NT.fasta.ali
- File S2/align-1105-genes/bak/E0529_NT.fasta.ali
- File S2/align-1105-genes/bak/E0530_NT.fasta.ali
- File S2/align-1105-genes/bak/E0531_NT.fasta.ali
- File S2/align-1105-genes/bak/E0532_NT.fasta.ali
- File S2/align-1105-genes/bak/E0533_NT.fasta.ali
- File S2/align-1105-genes/bak/E0534_NT.fasta.ali
- File S2/align-1105-genes/bak/E0535_NT.fasta.ali
- File S2/align-1105-genes/bak/E0536_NT.fasta.ali
- File S2/align-1105-genes/bak/E0537_NT.fasta.ali
- File S2/align-1105-genes/bak/E0538_NT.fasta.ali
- File S2/align-1105-genes/bak/E0540_NT.fasta.ali
- File S2/align-1105-genes/bak/E0541_NT.fasta.ali
- File S2/align-1105-genes/bak/E0542_NT.fasta.ali
- File S2/align-1105-genes/bak/E0543_NT.fasta.ali
- File S2/align-1105-genes/bak/E0544_NT.fasta.ali
- File S2/align-1105-genes/bak/E0546_NT.fasta.ali
- File S2/align-1105-genes/bak/E0550_NT.fasta.ali
- File S2/align-1105-genes/bak/E0551_NT.fasta.ali
- File S2/align-1105-genes/bak/E0552_NT.fasta.ali
[truncated: 3,649 more entries]
