# Supplementary material for: The Phylogenetic Relationships of the Family Sciaenidae Based on Genome-Wide Data Analysis
Source: Animals (Basel). 2022 Dec 1;12(23):3386. doi: 10.3390/ani12233386 (PMC9741161; doi:10.3390/ani12233386)
Supplement: Supplementary file 1 [file animals-12-03386-s001.zip › File S1/orthomcl_findSingleCopyOrtholog.txt]

#!/usr/bin/perl
use strict;
use Getopt::Long;

my $usage = <<USAGE;
Usage:
    perl $0 groups.txt compliantFasta

    程序对在所有物种中都共有的基因家族进行提取，并得到各个基因家族的FASTA文件。默认参数下，提取单拷贝同源基因信息。
    程序结果文件：
        SingleCopyOrthologGroups.txt    文件，groups.txt文件中的目标基因家族
        SingleCopyOrthologGroups        文件夹，包含多个FASTA文件，每个FASTA文件表示一个同源基因家族序列。

    --copy-num <int>    default: 1
    对总体上拷贝数不高于该值的同源基因家族进行提取。若该值等于1，则表示提取单拷贝同源基因家族；若该值大于1，则表示对多拷贝同源家族也进行提取，但要求该同源基因家族的总数量 <= （物种数 * 该参数值）。此外，若某个物种在目标基因家族中有多个拷贝，则仅选取最长的序列作为代表性序列放入到目标同源基因家族的FASTA文件中。

    --max-protein-length <int>    default: 2000
    若基因家族最短的蛋白序列长度大于此值，则过滤该基因家族。推荐设置该值为2000。

USAGE
if (@ARGV==0){die $usage}

my ($copy_num, $max_protein_length);
GetOptions (
    "copy-num:i" => \$copy_num,
    "max-protein-length:i" => \$max_protein_length,
);
$copy_num ||= 1;
$max_protein_length ||= 2000;

open GROUPFILE, $ARGV[0] or die $!;
open OUTPUT, '>', "SingleCopyOrthologGroups.txt" or die $!;
mkdir "SingleCopyOrthologGroups" unless -e "SingleCopyOrthologGroups";

my (%fasta, %seq_length, @species);
foreach (<$ARGV[1]/*.fasta>) {
    chomp;
    my $species;
    if (/(\w+).fasta/) { $species = $1; push @species, $species;}

    print STDERR "reading $_\n";
    open IN, $_ or die $!;
    my $protein_id;
    while (<IN>) {
        chomp;
        if (/>(\S+)/) { $protein_id = $1; }
        else {
            $fasta{$species}{$protein_id} .= $_;
            $seq_length{$species}{$protein_id} += length($_);
        }
    }
    close IN;
}

my $species_num = @species;
print STDERR "total $species_num species\n@species\n\n";

my ($groupNum, %filterred_protein_length);

while (<GROUPFILE>) {
    my $group = $1 if s/^([^:]+?):\s+?//;
    s/\s*$//;
    my @sequences = split /\s+/, $_;
    next if @sequences > $species_num * $copy_num;
    next if @sequences < $species_num;

    my (%species, @seq_length);
    foreach (@sequences) {
        if (m/([^\s\|]+)\|/) {
            $species{$1}{$_} = 1;
            push @seq_length, $seq_length{$1}{$_};
        }
    }
    next unless keys %species == $species_num;
    @seq_length = sort {$a <=> $b} @seq_length;
    if ($seq_length[0] > $max_protein_length) {
        $filterred_protein_length{$group} = $seq_length[0];
        next;
    }

    $groupNum ++;
    print OUTPUT  "$group: @sequences\n";

    open OUT, '>', "SingleCopyOrthologGroups/$group.fasta" or die $!;

    foreach (@species) {
        my @sequenceId = sort {$seq_length{$_}{$b} <=> $seq_length{$_}{$a}} keys %{$species{$_}};
        print OUT ">$sequenceId[0]\n$fasta{$_}{$sequenceId[0]}\n";
    }
}

my @filterred_protein_length = keys %filterred_protein_length;
my $filterred_protein_length_num = @filterred_protein_length;
my $filterred_protein_length_info = join ",", @filterred_protein_length;
print STDERR "$filterred_protein_length_num groups were filterred for its long proteins length > $max_protein_length.\n";
print STDERR "Filterred Groups: $filterred_protein_length_info\n" if $filterred_protein_length_info;
print STDERR "$groupNum valid groups of Single Copy Orthologs were found!\n";
print STDERR "ALL the files were wrriten to SingleCopyOrthologGroups.txt and directory SingleCopyOrthologGroups\n";
