# Supplementary material for: The Phylogenetic Relationships of the Family Sciaenidae Based on Genome-Wide Data Analysis
Source: Animals (Basel). 2022 Dec 1;12(23):3386. doi: 10.3390/ani12233386 (PMC9741161; doi:10.3390/ani12233386)
Supplement: Supplementary file 1 [file animals-12-03386-s001.zip › File S2/align-1105-genes/bak/E0001_NT.fasta.ali]

>argl@E0001
CTGTGCACTCTGAAGGTGTGCTGCCTGAGCGAGGGCATGTTCCGCAGCCGGGGGCAGGGCGAGCAGCTCCGGCAGCAGGTGGTCAAGCTGCTGCAGTgcgtggaggagctggagctctACTGCGGGATGTGCGGCGAGTCCATCGGCGAGAGGGACCAACAGCTGCAGGCCCTGCCCTGCTCGCACATCTTCCACCTC---------------------
>brbr@E0001
CTGTGCACCCTGAAGGTGTGCTGCCTGAGCGAGGGGATGTTCCGCAGCCGGGGGCAGGGGGAGCAGCTCCGGCAGCAGGTGGTGAAGCTCCTGCAGtgtgtggaggagctggagctctACTGCGGGATGTGCGGCGAGTCCATCGGCGAGAGGGACCAACAGCTGCAGGCCCTGCCCTGCTCGCACATCTTCCACCTC---------------------
>gach@E0001
cTGTGCACTCTGAAGGTGTGCTGCCTGAGCGAGGGCATGTTCCGCAGCCGGGGGCAGGGCGAGCAGCTCCGGCAGCAGGTGGTCAAGCTGCTGCAGTGCGTGGAAGAGCTGGAGCTCTACTGCGGGATGTGCGGCGAGTCCATCGGCGAGAGGGACCAACAGCTGCAGGCCCTGCCCTGCTCGCACATCTTCCACCTC---------------------
>gamo@E0001
CTGTGCACTCTGAAGGTGTGCTGCCTGAGCGAGGGCATGTTCCGCAGCCGGGGGCAGGGCGAGCAGCTCCGGCAGCAGGTGGTCAAGCTGCTGCAGTgcgtggaggagctggagctctACTGCGGGATGTGCGGCGAGTCCATCGGCGAGAGGGACCAACAGCTGCAGGCCCTGCCCTGCTCGCACATCTTCCACCTC---------------------
>loxj@E0001
CTGTGCACCCTGAAGGTGTGCTGTCTGAGCGAGGGGATGTTCCGCAGCCGGGGGCAGGGGGAGCAGCTCCGGCAGCAGGTGGTGAAGCTCCTGCAGTGTGTGGAGGAGCTGGAGCTCTACTGCGGGATGTGCGGCGAGTCCATCGGCGAGAGGGACCAACAGCTGCAGGCCCTGCCCTGCTCGCACATCTTCCACCTC---------------------
>trmi@E0001
CTGTGCACCCTGAAGGTGTGCTGCCTGAGCGAGGGGATGTTCCGCAGCCGGGGGCAGGGCGAGCAGCTCCGGCAGCAGGTGGTCAAGCTGCTGCAGTgcgtggaggagctggagctctACTGCGGGATGTGCGGCGAGTCCATCGGCGAGAGGGACCAACAGCTGCAGGCCCTACCCTGCTCGCACATCTTCCACCTC---------------------
>povi@E0001
cTGTGCACTCTGAAGGTATGCTGCCTGAGCGAGGGCATGTTCCGCAGCCGGGGGCAGGGCGAGCAGCTCCGGCAGCAGGtggtcaagctgctgcagtGCGTGGAGGAGCTTGAGCTCTACTGCGGGATGTGCGGCGAGTCCATCGGCGAGAGGGACCAACAGCTGCAGGCCCTGCCCTGCTCGCACATCTTCCACCTC---------------------
>meme@E0001
CTGTGCACTCTGAAGGTGTGCTGCCTGAGCGAGGGCATGTTCCGCAGCCGGGGGCAGGGGGAGCAGCTCCGGCAGCAGGTGGTCAAGCTGCTGCAGtgtgtggaggagctggagctctACTGCGGGATGTGCGGCGAGTCCATCGGCGAGCGGGACCAACAGCTGCAGGCCCTGCCCTGCTCGCACATCTTCCACCTC---------------------
>momo@E0001
CTGTGCACCCTGAAGGTGTGCTGTCTGAGCGAGGGGATGTTCCGTAGCCGGGGTCAGGGGGAGCAGCTCCGGCAGCAGGTGGTGAAGCTCCTGcagtgtgtggaggagctggagctcTACTGCGGGATGTGCGGCGAGTCCATCGGCGAGAGGGACCAACAGCTGCAGGCCCTGCCCTGCTCGCACATCTTCCACCTC---------------------
>bosa@E0001
CTGTGCACTCTGAAGGTGTGCTGCCTGAGCGAGGGCATGTTCCGCAGCCGGGGGCAGGGCGAGCAGCTCCGGCAGCAGGTGGTCAAGCTGCTGCAGTgcgtggaggagctggagctctACTGCGGGATGTGCGGCGAGTCCATCGGCGAGAGGGACCAACAGCTGCAGGCCCTGCCCTGCTCGCACATCTTCCACCT?---------------------
>gaar@E0001
CTGTGCACCCTGAAGGTGTGCTGCCTGAGCGAGGGCATGTTCCGCAGCCGGGGGCAGGGCGAGCAGCTCCGGCAGCAggtggtcaagctgctgcagtgcgtggaggagctggagctctACTGCGGGATGTGCGGCGAGTCCATCGGCGAGAGGGACCAACAGCTGCAGGCCCTGCCCTGCTCGCACATCTTCCACCT?---------------------
>gace@E0001
CTGTGCACTCTGAAGGTGTGCTGCCTGAGCGAGGGCATGTTCCGCAGCCGGGGGCAGGGCGAGCAGCTCCGGCAGCAGGTGGTCAAGCTGCTGCAGTgcgtggaggagctggagctctACTGCGGGATGTGCGGCGAGTCCATCGGCGAGAGGGACCAACAGCTGCAGGCCCTGCCCTGCTCGCACATCTTCCACCT?---------------------
>gaen@E0001
CTGTGCACTCTGAAGGTGTGCTGCCTGAGCGAGGGCATGTTCCGCAGCCGGGGGCAGGGCGAGCAGCTCCGGCAGCAGGTGGTCAAGCTGCTGCAGTgcgtggaggagctggagctctACTGCGGGATGTGCGGCGAGTCCATCGGCGAGAGGGACCAACAGCTGCAGGCCCTGCCCTGCTCGCACATCTTCCACCT?---------------------
>gage@E0001
CTGTGCACTCTGAAGGTGTGCTGCCTGAGCGAGGGCATGTTCCGCAGCCGGGGGCAGGGCGAGCAGCTCCGGCAGCAGGTGGTCAAGCTGCTGCAGTgcgtggaggagctggagctctACTGCGGGATGTGCGGCGAGTCCATCGGCGAGAGGGACCAACAGCTGCAGGCCCTGCCCTGCTCGCACATCTTCCACCT?---------------------
>lolo@E0001
CTGTGCACCCTGAAGGTGTGCTGTCTGAGCGAGGGGATGTTCCGCAGCCGGGGGCAGGGGGAGCAGCTCCGGCAGCAGGTGGTGAAGCTCCTGCAGTgcgtggaggagctggagctctACTGCGGGATGTGCGGCGAGTCCATCGGCGAGAGGGACCAACAGCTGCAGGCCCTGCCCTGCTCGCACATCTTCCACCT?---------------------
>lohl@E0001
CTGTGCACCCTGAAGGTGTGCTGTCTGAGCGAGGGGATGTTCCGCAGCCGGGGGCAGGGGGAGCAGCTCCGGCAGCAGGTGGTGAAGCTCCTGCAGTGTGTGGAGGAGCTGGAGCTCTACTGCGGGATGTGCGGCGAGTCCATCGGCGAGAGGGACCAACAGCTGCAGGCCTTGCCCTGCTCGCACATCTTCCACCT?---------------------
>loam@E0001
CTGTGCACCCTGAAGGTGTGCTGTCTGAGCGAGGGGATGTTCCGCAGCCGGGGGCAGGGGGAGCAGCTCCGGCAGCAGGTGGTGAAGCTCCTGCAGTGTGTGGAGGAGCTGGAGCTCTACTGCGGGATGTGCGGCGAGTCCATCGGCGAGAGGGACCAACAGCTGCAGGCCCTGCCCTGCTCGCACANNNNNNNNNNNNNNNNNNNNTCTTCCACC??T
>mezu@E0001
CTGTGCACCCTAAAGATATGCTGTCTGAGCGAGGGGATGTTCCGCAGCCGGGAGCAGGGGGAGCAGCTCAGGCAGCAGGTGGTTAAGCTCCTGCAGtgtgtggaggagctggagctctACTGTGGGATGTGCGGGGAGTCCATCGGTGAGAGGGACCAACAGCTGCAGGCCATGCCCTGCTCACACATCTTCCACCTC---------------------
>mabe@E0001
ctgTGCACCCTGAAGGTGTGCTGTCTGAGCGAGGGCATGTTCCGCAGCCAGGAGCAGGGCAagaagctccagcagcaggtggtcAAGCTCCTGCAGtgcgtggaggagctggagctgtaCTGCGGCATGTGTGGCGAGTCCATCGGCGAGCGGGACCAACAGCTGCAGGCCCTCCCCTGCTCCCACATCTTTCACCTC---------------------
>muma@E0001
CTGTGCACCCTGAAGGTGTGCTGTCTGAGCGAGGGGATGTTCCGCAGccgggagcagggggagcagcTCAGGCAGCAGGTGGTGAAGCTCCTGCAGtgcgtggaggagctggagctctACTGCGGGATGTGTGGGGAGTCCATCGGGGAGAGGGACCAACAGCTGCAGGCCATGCCCTGCTCGCACATCTTCCACCTC---------------------
>maoc@E0001
ctgtgCACCCTGAAGGTGTGCTGTCTGAGCGAGGGGATGTTCCGCAGCCGGGAGCAGGGgaagcagctccagcagcaggtggtcaAGCTGCTGCAGtgcgtggaggagctggagctgtaCTGCGGGATGTGCGGGGAGTCCATCGGCGAACGGGACCAACAGCTGCAGGCGCTCCCCTGCTCACACATCTTTCACCT?---------------------
>trmu@E0001
CTGTGCACCCTGAAGGTGTGCTGTCTGAGCGAGGGGATGTACCGGAGCCGGGAGCAGGGGGAGAAGCTCAGGCAGCAGGTGGTTAAGCTCCTGCAGtgcgtggaggagctggagctctACTGCGGGATGTGCGGCGAGTCCATCGGCGAGAGGGACCAACAGCTGCAGGCCATGCCCTGCTCACACATCTTCCACCT?---------------------
>trsc@E0001
CTGTGCACCCTGAAGGTGTGCTGTCTGAGCGAGGGGATGTTCCGGAGCCGGGAGCAGGGGGAGAAGCTCAGGCAGCAGGTGGTTAAGCTCCTGCAGtgcgtggaggagctggagctctACTGCGGGATGTGCGGCGAGTCCATCGGCGAGCGGGACCAACAGCTGCAGGCCATGCCCTGCTCGCACATCTTCCACCT?---------------------
>phbl@E0001
ctgtgcaCCCTGAAGGTGTGCTGCCTGAGCGAGGCCATGTTCCGCAGCCGGGAGCAGGGCGAGCAGCTCCGGCAGCAGGTGGTCaagctgctgcagtgtgtggaggagctggagctctACTGCGGGATGTGCGGCGAGTCCATCGGCGAGAGGGACCAACAGCTGCAGGCCCTGCCCTGCTCGCACATCTTCCACCT?---------------------
>phph@E0001
CTGTGCACGCTGAAGGTGTGCTGTCTGAGCGAGGCCATGTTCCGCAGCCGGGAGCAGGGCGAGCAGCTCCGGCAGCAGGTGGTCAAGCTGCTGCAGtgcgtggaggagctggagctctaCTGCGGGATGTGCGGCGAGTCCATCGGCGAGAGGGACCAACAGCTGCAGGCCCTGCCCTGCTCGCACATCTTCCACCTC---------------------
>bame@E0001
CTGTGCACCCTGAAGGTGTGCTGTCTGAGCGAGGGGATGTTCCGCAGCCGGGAGCAGGGGGAGCTGCTCAGGCAGCAGGTGGTTAAGCTCCTGCAGTGCGTGGAGGAGCTCGAGCTGTACTGCGGGATGTGCGGCGAGTCCATCGGCGAACGGGACCAACAGCTGCAGGCCCTTCCCTGTTCACACATCTTCCACCTC---------------------
>lala@E0001
CTGTGCACCCTGAAGGTGTGCTGCCTGAGTGAGGGTATGTTCCGCAGCCGGGAGCAAGGGGAGCTACTCAGGCAGCAGGTAGTGAAGCTCCTGCAGtgcgtggaggagctggagctctACTGCGGGATGTGCGGCGAGTCCATCGGCGAGAGGGACCAACAGCTGCAGGCCCTGCCCTGCTCGCACATCTTCCACCTC---------------------
>mepo@E0001
CTGTGCACCCTGAAGGTGTGCTGTCTGAGCGAGGGGATGTTTCGCAGCCGGGAGCAGGGGGAGCTGCTCAGACAGCAGGTGGTGAAGCTCCTGCAATgcgtggaggagctggagctcTACTGCGGGATGTGCGGCGAGTCCATCGGAGAGCGGGACCAACAGCTGCAGGCCATGCCCTGCTCGCACATCTTTCACCTC---------------------
>merl@E0001
CTGTGCACCCTGAAGGTGTGCTGTCTGAGCGAGGGGATGTTTCGCAGCCGGGAGCAGGGGGAGCTGCTCAGACAGCAGGTGGTGAAGCTCCTGCAATgcgtggaggagctggagctcTACTGCGGGATGTGCGGCGAGTCCATCGGAGAGCGGGACCAACAGCTGCAGGCCATGCCCTGCTCGCACATCTTTCACCTC---------------------
>meca@E0001
CTGTGCACCCTGAAGGTGTGCTGTCTGAGCGAGGGGATGTTTCGCAGCCGGGAGCAGGGGGAGCTGCTCAGACAGCAGGTGGTGAAGCTCCTGCAATgcgtggaggagctggagctctACTGTGGGATGTGCGGCGAGTCCATCGGAGAGCGGGACCAACAGCTGCAGGCCATGCCCTGCTCGCACATCTTTCACCT?---------------------
>mora@E0001
CTGTGCACCCTGAAGGTGTGCTGCCTGAGCGAGGGGATGTTCCGCAGCCGGGATCAGGGGGAGCTGCTCAGGCAGCAGGTCGTGAAGCTCCTGCAGtgcgtggaggagctggagctctACTGCGGGATGTGCGGCGAGTCCATCGGCGAGAGGGACCAACAGCTGCAGGCCCTGCCCTGCTCGCACATCTTCCACCTC---------------------
>zefa@E0001
CTGTGCACTCTGAAGGTGTGCTGCCTGAGCGAGGGGATCTTCCGCACCCGGGATCAGGTGGAGCTGCTCCGGCAGCAGGTGGTGAAGCTGCTGCAGTgcgtggaggagctggagctctACTGCGGGATGTGCGGGGAGTCCATCGGCGAGCGAGACCAGCAGCTGCAGGCGCTGCCCTGCTCCCACATCTTCCACCTC---------------------
>cyro@E0001
CTGTGCACTCTGAAGGTGTGCTGCCTGAGCGAGGGGATCTTCCGCACCCGGGATCAGGTGGAGCTGCTCCGGCAGCAGGTGGTGAAGCTGCTGCAGTgcgtggaggagctggagctctACTGCGGGATGTGCGGGGAGTCCATCGGGGAGCGAGACCAGCAGCTGCAGGCTCTGCCCTGCTCCCACATCTTCCACCTC---------------------
>brca@E0001
cTGTGCACCCTGAAAATGTGCTGTCTGAGTGAGACCATGTTCCGGGCCCAGCAGCGCCCCGAGGACCTGCGTCAGTGCGTGGTGCGGCTGCTCCAGtgtgtggaggagctggagctCTACTGTGGGATGTGTGGAGAGTCCATCGGGGACCGGGACCAGCAGCTCCAGGCCCTGCCCTGCTCACACATCTTCCACCTC---------------------
>coru@E0001
CTGTGTACCCTGAAGGTGTGCTGC?T?GAGCGAGGCATGTTccgcagccgggaccagggcaagcagctccagcagcaggtggtcAAGCTCCTGCAGtgcgtggaggagctggagctgtaCTGCGGCATGTGCGGCGAGTCCATCGGCGAGCGGGACCAACAGCTGCAGGCCCTCCCCT?CTCACACATCTTTCACCT?---------------------
