# Supplementary material for: The Phylogenetic Relationships of the Family Sciaenidae Based on Genome-Wide Data Analysis
Source: Animals (Basel). 2022 Dec 1;12(23):3386. doi: 10.3390/ani12233386 (PMC9741161; doi:10.3390/ani12233386)
Supplement: Supplementary file 1 [file animals-12-03386-s001.zip › File S2/align-1105-genes/bak/E0003_NT.fasta.ali]

>maoc@E0003
---C??TCCAAGAAGAGATTctacgaagaggaggaggaggaggatgaggag---------gccgGCGGTTCG---GAGGCCCAGGAG---GTCCCTGCAGCTGCGGggaagcaggtggaggaggtctctACCAAGCTGGACGAGTACGGAGCGAAGGACTACCGCGCCCAGATGCTGCTGAAGAACGACCACTCGTCACGACCGCTATGG?GT
>coru@E0003
---C??TCCAAGAAGCGAttctacgaggaggaggag---gaggatgaggag---------gccgGGGGTTCG---GAGGCCCAGGAG---GTCCCTGCAGCTGCGgggaagcaggtggaggagctctCCACCAAGCTGGACGAGTACGGAGCAAAGGACTACCGCGTCCAGATGCTGCTGAAGAACGACCACTCATCACGGCCGCTATGG??G
>meca@E0003
?AGCGGCCCAAGAAGCATGCgtacaaggaggaggag---gaggatgac------------gcgGCGGGGCTG---GAGGCCCAGGAG---GTCCCTGCGGCCGCCGGGAAGCAGGTGGAGGAGTTGTCCACCAAGCTGGACGAGTACGGCGCTAAGGACTACCGCAGCCAGATGCTGCTGAAGAGCGACCACGCCTCGCGGCCGCTGTGG??G
>merl@E0003
?AGCGGCCCAAGAAGCATGCgtacaaggaggaggag---gaggatgac------------gcgGCGGGGCTG---GAGGCCCAGGAG---GTCCCTGCGGCCGCCGGGAAGCAGGTGGAGGAGTCGTCCACCAAGCTGGACGAGTACGGCGCTAAGGACTACCGCAGCCAGATGCTGCTGAAGAACGACCACGCCTCGCGGCCGCTGTGG?GT
>argl@E0003
?AGCGGTCCAAGAAACGTTCCTacgaggaagaggat---gatgatgaagag---------gtggGGGGAGCG---GATTCCCAGGAG---ATCCCTGCAGCTGCGGGGAAGCATGTGGAGGAGTCCACCACTAAGCTGGATGAGTACGGAGCTAAGGACTACCGCTCCCAGATGCTACTGAAGAACGACCACTCCTCACGACCGCTATGG?GT
>gamo@E0003
?AGCGGTCCAAGAAACGTTCCTacgaggaagaggat---gatgatgaagag---------gtggGGGGAGCG---GATTCCCAGGAG---ATCCCTGCAGCTGCGGGGAAGCATGTGGAGGAGTCCACCACTAAGCTGGATGAGTACGGAGCTAAGGACTACCGCTCCCAGATGCTACTGAAGAACGACCACTCCTCACGACCGCTATGG??G
>bosa@E0003
?AGCGGTCCAAGAAACGTTCCtacgaggaagaggat---gatgatgaagag---------gtggGGGGAGCG---GATTCCCAGGAG---ATCCCTGCAGCTGCGGGGAAGCATGTGGAGGAGTCCACCACTAGGCTGGATGAGTATGGAGCTAAGGACTACCGCACCCAGATGCTACTGAAGAACGACCACTCCTCACGACCGCTATGG?GT
>gace@E0003
?AGCGGTCCAAGAAACGTTCCTacgaggaagaggat---gatgatgaagag---------gtggGGGGAGCG---GATTCCCAGGAG---ATCCCTGCAGCTGCGGGGAAGCATGTGGAGGAGTCCACCACTAAGCTGGATGAGTACGGAGCTAAGGACTACCGCTCCCAGATGCTACTGAAGAACGACCACTCCTCACGACCGCTATGG?GT
>trmi@E0003
?AGCGGTCCAAGAAGCGTTCCtacgaggaagaggat---gatgatgaagag---------gtggGGGGAGCA---GACTCCCAGGAG---ATCCCTGCAGCTGCGGGGAAGCATGTGGAGGAGTCCACCACTAAGCTGGATGAGTACGGAGCAAAGGACTACCGCGCCCAGATGCTACTGAAGAACGACCACTCCTCACGACCCCTATGG?GT
>gach@E0003
?AGCGGTCCAAGAAACGTTCCtacgaggaagaggat---gatgatgaagag---------gtggGGGGAGCG---GATTCCCAGGAG---ATCCCTGCAGCTGCGGGGAAGCATGTGGAGGAGTCCACCACTAAGCTGGATGAGTACGGAGCTAAGGACTACCGCTCCCAGATGCTACTGAAGAACGACCACTCCTCACGACCGCTATGG?GT
>gaen@E0003
?AGCGGTCCAAGAAACGTTCCTacgaggaagaggat---gatgatgaagag---------gtggGGGGAGCG---GATTCCCAGGAG---ATCCCTGCAGCTGCGGGGAAGCATGTGGAGGAGTCCACCACTAAGCTGGATGAGTACGGAGCTAAGGACTACCGCTCCCAGATGCTACTGAAGAACGACCACTCCTCACGACCGCTATGG?GT
>gage@E0003
?AGCGGTCCAAGAAACGTTCCTacgaggaagaggat---gatgatgaagag---------gtggGGGGAGCG---GATTCCCAGGAG---ATCCCTGCAGCTGCGGGGAAGCATGTGGAGGAGTCCACCACTAAGCTGGATGAGTACGGAGCTAAGGACTACCGCTCCCAGATGCTACTGAAGAACGACCACTCCTCACGACCGCTATGG?GT
>gaar@E0003
?AGCGGTCCAAGAAGCGTTCCTACGAGGAAGAGGAC---GATGATGAAGAG---------GTGGGGGGAGCAGGAGACTCCCAGGAG---ATCCCTGCTGCTGCGGGGAAGCATGTGGAGGAGTCCACCACTAAACTTGATGAGTACGGAGCTAAGGACTACCGCACCCAGATGCTACTGAAGAATGACCACTCCTCACGGCCGCTATGG??G
>meme@E0003
?AGCGGTCCAAGAAACGGTCctatgaggaagaggat---gatgatgaagag---------gtggGGGGACCG---GATTCCCAGGAG---ATCCCTGCAGCTGCGGGGAAGCATGTGGAGGAGTCCACCACTAAGCTGGATGAGTACGGAGCTAAGGACTACCGCTCCCAGATGCTACTGAAGAACGACCACTCCTCACGACCGCTATGG??G
>povi@E0003
?AGCGGTCCAAGAAACGTTCCtacgaggaagaggat---gatgatgaagag---------gtggGGGGAGCG---GATTCCCAGGAG---ATCCCTGCAGCTGCGGGGAAGCAGGTGGAGGAGTCCACCACTAAGCTGGATGAGTACGGAGCTAAGGACTACCGCTCCCAGATGCTACTGAAGAACGACCACTCCTCCCGACCGCTATGG??G
>bame@E0003
?AGCGGTCCAAGAAGCGCTTCTAtgaggaggacgat---gatgatgaagag---------gcgGGAGGTGCG---GAGGTGCAGGAG---GTCCCTGCAGCAGCGGGGAAGCAAGTGGAGGAGACGTCCACCAAGCTGGACGAGTACGGAGCTAAGGACTACCGCGGCCAAATGCTGCTAAAGAACGACCACTCGTCACGACCGCTATGG??G
>trsc@E0003
?AGCGGTCCAAGAAGCGTTtctacgaggaggaggat---gatgacgaAGAG---------GCGGGCGGTGCG---GATGCCCAGGAG---ATTCCCGCGGCCGCCGGGAAGCAGGTGGAGGAGTCCGCCACCAAGCTGGACGAGTACGGCGCCAAGGACTACCGCTCGCAGATGCTGCTGAAGAACGACCACTCCTCACGACCGCTCTGG?GT
>mezu@E0003
?AGCGGTCCAAGAAGCGTTTctacgaggaggaggat---gatgatgaagag---------gctGGGGGTACA---GAGGCCCAGGAG---GTACCTGCGGCCGCGGgaaagcaggtggaggagtCCTCCACCAAGCTGGACGAGTACGGCGCTAAGGACTACCGCGCCCAGATGCTGCTGAAGAACGACCACTCCTCACGACCGCTATGG?GT
>trmu@E0003
?AGCGGTCCAAGAAGCGTTtctacgaggaggaggat---gatgatgaagag---------gcgGGGGGTGTG---GAGGCCCAGGAG---ATTCCTGCGGCCGCCGGGAAGCAGGTGGAGGAGTCCGTCACCAAGCTGGATGAGTACGGAGCCAAGGACTACCGCTCGCAGATGCTGCTGAAGAACGACCACTCCTCACGACCGCTATGG??G
>muma@E0003
---CGGTCCAAGAAGCGTttccacgaggaggaggac---gatgacgagGAG---------GTGGGGGCCGCG---GATGCCCAGGAG---ATCCCGGCGGCAGCAGGGAAGCAGGTGGAGGAGTCCACCACCAAGCTAGACGAGTACGGAGCCAAGGACTACCGTGCTCAGATGATGCTGAAGAACGACCACTCCTCACGGCCACTATGG??G
>mora@E0003
?AGCGGTCCAAGAAGCGTTtctgcgaggaggaggat---gatgatgaagag---------gcgGGTGGTGCG---GAGGTCCAGGAG---GTCCCTGCGGCCGCGgggaagcaggtggaggagtCCACCACCAAACTGGATGAGTACGGAGCAAAAGACTACCGCACCCAGATGCTACTGAAGAAGGACCACTCCTCACGACCACTCTGG??G
>lala@E0003
?AGCGGTCCAAGAAGCGTTTctgtgaagaggaggat---gatgatgaagag---------gtggGCGGTGTG---GAGGTCCAGGAG---GTCCCTGCGGCCGCAGggaagcaggtggaggagtcCTCCACCAAACTGGACGAGTACGGAGCTAAAGACTACCGCACCCAGATGCTCCTGAAGGAGGACCACTCCTCACGACCGCTCTGG??G
>brbr@E0003
?AGCGGTCCAAGAAGCGCGtctacgaggaggag------gatgatgaagag---------gcagGGGGGGTG---GATTCCCAGGAG---GTCCCTGCAGCTGCTGGGAAGCATGTGGAGGAGTCCACCACTAAGCTGGATGAGTACGGAGCTAAGGACTACCGCTCCCAGATGCTACTGAAGAACGACCACTCCTCACGACCGCTATGG??G
>momo@E0003
?AGCGGTCCAAGAAGCGTGTctacgaggaagaggag---gatgatgaagag---------gcaGGGGGGGTG---GATTCCCAGGAG---GTCCCTGCAGCTGCTGGGAAGCATGTGGAGGAGTCCACCACTAAGCTGGATGAGTACGGAGCTAAGGACTACCGCACCCAGATGCTACTGAAGAACGACCACTCCTCACGACCGCTATGG??G
>loam@E0003
AAGCGGTCCAAGAAGCGTTTCTACGAGGAGGAGGAG---GATGATGAAGAG---------GCGGGGGGGGTG---GATTCCCAGGAG---GTCCCTGCAGCTGCTGGGAAGCATGTGGAGGAGTCCGCCACTAAGCTGGATGAGTACGGAGCTAAGGACTACCGCGGCCAGATGCTACTGAAGAACGACCACTCCTCACGACCGCTATGG??G
>loxj@E0003
AAGCGGTCCAAGAAGCGTTTCTACGAGGAGGAGGAG---GATGATGAAGAG---------GCGGGGGGGGTG---GATTCCCAGGAG---GTCCCTGCAGCTGCTGGGAAGCATGTGGAGGAGTCCGCCACTAAGCTGGATGAGTACGGAGCTAAGGACTACCGCGGCCAGATGCTACTGAAGAACGACCACTCCTCACGACCGCTATGG?GT
>lohl@E0003
?AGCGGTCCAAGAAGCGTTTCTACGAGGAGGAGGAG---GATGATGAAGAG---------GCGGGGGGGGTG---GATTCCCAGGAG---GTCCCTGCAGCTGCTGGGAAGCATGTGGAGGAGTCCGCCACTAAGCTGGATGAGTACGGAGCTAAGGACTACCGCGGCCAGATGCTACTGAAGAACGACCACTCCTCACGACCGCTATGG?GT
>phbl@E0003
??gcGCTCCAAGAAACGTTtctacgaggaggaggaa---gatgacgaaGAG---------GCCGGGGGTGTT---GATTCCCAGGAg---gtccctgcagcagctgggaagcaggtggaggagtcCTCCACCAAGCTGGATGAGTACGGAGCCAAAGACTACCGCAGCCAGATGGCGCTAAAGAGCGACCACTCCTCACGGCCGCTATGG?GT
>phph@E0003
??GCGCTCCAAGAAGCGTTtctacgaggaggaggaa---gatgacgaagag---------GCCGGGGGTGTT---GATTCCCAGGAG---gtccctgcagcagctggaaaGCAGGTGGAGGAGTCCTCCACCAAGCTGGATGAGTACGGAGCCAAAGACTACCGCAGCCAGATGGCGCTGAAGAGCGACCACTCCTCACGGCCGCTATGG?GT
>mepo@E0003
?AGCGGCCCAAGAAGCGTGtgcacaaggaggaggag---gaggaggatgat---------gcgGCGGGGCTG---GAGGCCCAGGAG---GTCCCTGCGGCCGCCGGGAAGCAGGTGGAGGAGTCGTCCACCAAGCTGGACGAGTACGGCGCTAAGGACTACCGCAGCCAGATGCTGCTGAAGAACGACCACGCCTCGCGGCCGCTGTGG??G
>cyro@E0003
?AGAGGTCCAAAAAGCGTGCCTATGAGGAAGAGGAC---GATGACGACGAG---------GTGCCCGGCGGA---GAGTACCAGGAGGCCATACCCGCAGCTGCAGGGAAGCAGGTGGACGAGTCGAGTGCCAAGCTGGACGAGTACGGCGCCAAAGACTACCGTCTTCAGATGCTGCTGAAGAATGACCACTCGTCACGTCCCCTTTGG?GT
>zefa@E0003
?AGAGGTCCAAAAAGCGAGCCTATGAGGAAGAGGAC---GATGACGACGAG---------GTGCCCGGTGGA---GAGTACCAGGAGGCCATACCCGCGGCCGCAGGGAAGCAGGTGGACGAGTCGAGCACCAAGCTGGATGAGTACGGTGCCAAAGACTATCGCCTTCAGATGCTGCTGAAGAACGACCACTCGTCACGTCCCCTTTGG??G
>brca@E0003
?AGCGGTCGAAGAAGCGAGTGTATGAGGGCGAAGAT---GATGACGAGGACGATGACGTCCAGGGGACTGGG---GAGGGGCAGGAG---GTCCCAGCAGCGGCTGGGAAACAGGTGGAGGAGATGGCGACGCCCCTGGACGAGTATGGAGCCAAAGACTACCGTGCCCAGATGGTGCTGAAGCCAGACCACGCTTCGCGCCCACTTTGG?GT
