# Supplementary material for: The Phylogenetic Relationships of the Family Sciaenidae Based on Genome-Wide Data Analysis
Source: Animals (Basel). 2022 Dec 1;12(23):3386. doi: 10.3390/ani12233386 (PMC9741161; doi:10.3390/ani12233386)
Supplement: Supplementary file 1 [file animals-12-03386-s001.zip › File S2/align-1105-genes/bak/E0004_NT.fasta.ali]

>argl@E0004
GGATTACCCAAAGTCACTAGGCGAGTGTTTGCAGGAGCGTGGCCTGTCAGTGGAAATGCTCTACCTTCAGGCGGAGTCGGGCCTGACCCGGGCTCTGCAGGACATCCGGGCAGACGGCTCCCCGTTATGTATTCTGGTGGAGCACACAAACGTAGCTCTCTCCTCCTGCACTGTAATCATATTCTC---AGAGTCCCTCAA??A
>bosa@E0004
GGATTACCCAAAGTCACTAGGCGAGTGTTTGCAGGAGCGTGGCCTGTCAGTGGAAATGCTCTACCTTCAGGCGGAGTCGGGCCTGACCCGGGCTCTGCAGGACATCCGGGCAGACGGCTCCCCGTTATGTATTCTGGTGGAGCACACAAACGTAGCTCTCTCCTCCTGCACTGTAATCATATTCTC---AGAGTCCCTCAA---
>gace@E0004
GGATTACCCAAAGTCACTAGGCGAGTGTTTGCAGGAGCGTGGCCTGTCAGTGGAAATGCTCTACCTTCAGGCGGAGTCGGGCCTGACCCGGGCTCTGCAGGACATCCGGGCCGACGGCTCCCCGTTATGTATTCTGGTGGAGCACACAAACGTAGCTCTCTCCTCCTGCACTGTAATCATATTCTC---AGAGTCCCTCAA---
>gaen@E0004
GGATTACCCAAAGTCACTAGGCGAGTGTTTGCAGGAGCGTGGCCTGTCAGTGGAAATGCTCTACCTTCAGGCGGAGTCGGGCCTGACCCGGGCTCTGCAGGACATCCGGGCCGACGGCTCCCCGTTATGTATTCTGGTGGAGCACACAAACGTAGCTCTCTCCTCCTGCACTGTAATCATATTCTC---AGAGTCCCTCAA---
>loam@E0004
GGATTACCCAAAGTCACTAGGCGAGTGTTTGCAGGAGCGTGGCCTCTCAGTGGAAATGCTCTACCTTCAGGCGGAGTCGGGCCTGACCCGGGCTCTGCAGGACATCCGGGCAGACGGCTCCCCGTTATGTATTCTGGTGGAGCACACAAACGTAGCTCTCTCCTCCTGCACTGTAATCATATTCTC---AGAGTCCCTCAA---
>gaar@E0004
GGATTACCCAAAGTCACTAGGCGAGTGTTTGCAGGAGCGTGGCCTGTCAGTGGAAATGCTCTACCTTCAGGCGGAGTCGGGCCTGACCCGGGCTCTGCAGGACATCCGGGCAGACGGCTCCCCGTTATGTATTCTGGTGGAGCACACAAACGTagctctctcctcctgcacTGTAATCATATTCTC---AGAGTCCCTCAA??A
>lolo@E0004
GGATTACCCAAAGTCACTAGGCGAGTGTTTGCAGGAGCGTGGCCTCTCAGTGGAAATGCTCTACCTTCAGGCGGAGTCGGGCCTGACCCGGGCTCTGCAGGACATCCGGGCAGACGGCTCCCCGTTATGTATTCTGGTGGAGCACACAAACGtagctctctcctcctgcactGTAATCATATTCTC---AGAGTCCCTCAA---
>gach@E0004
GGATTACCCAAAGTCACTAGGCGAGTGTTTGCAGGAGCGTGGCCTGTCAGTGGAAATGCTCTACCTTCAGGCGGAGTCGGGCCTGACCCGGGCTCTGCAGGACATCCGGGCCGACGGCTCCCCGTTATGTATTCTGGTGGAGCACACAAACGTAGCTCTCTCCTCCTGCACTGTAATCATATTCTC---AGAGTCCCTCAA??A
>phbl@E0004
GGATTACCCAAAGTCACTAGGCGAGTGTTTGCAGGAGCGTGGCCTGTCAGTGGAAATGCTCTACCTGCAGGCGGAGTCGGGCCTGACCCGGGCTCTGCAGGACATCCGGGCAGACGGCTCCCCGTTATGTATTCTGGTGGAGCACACAAACGTAGCTCTCTCCTCCTGCACTGTAATCATATTCTC---AGAGTCCCTCAA??A
>gage@E0004
GGATTACCCAAAGTCACTAGGCGAGTGTTTGCAGGAGCGTGGCCTGTCAGTGGAAATGCTCTACCTTCAGGCGGAGTCGGGCCTGACCCGGGCTCTGCAGGACATCCGGGCCGACGGCTCCCCGTTATGTATTCTGGTGGAGCACACAAACGTAGCTCTCTCCTCCTGCACTGTAATCATATTCTC---AGAGTCCCTCAA??A
>gamo@E0004
GGATTACCCAAAGTCACTAGGCGAGTGTTTGCAGGAGCGTGGCCTGTCAGTGGAAATGCTCTACCTTCAGGCGGAGTCGGGCCTGACCCGGGCTCTGCAGGACATCCGGGCCGACGGCTCCCCGTTATGTATTCTGGTGGAGCACACAAACGTAGCTCTCTCCTCCTGCACTGTAATCATATTCTC---AGAGTCCCTCAA??A
>lohl@E0004
GGATTACCCAAAGTCACTAGGCGAGTGTTTGCAGGAGCGTGGCCTCTCAGTGGAAATGCTCTACCTTCAGGCGGAGTCGGGCCTGACCCGGGCTCTGCAGGACATCCGGGCAGACGGCTCCCCGTTATGTATTCTGGTGGAGCACACAAACGTAGCTCTCTCCTCCTGCACTGTAATCATATTCTC---AGAGTCCCTCAA??A
>mezu@E0004
GGATTACCCAAAGTCACTAGGCGAGTGTTTGCAGGAGCGTGGCCTGTCAGTGGAAATGCTCTACCTTCAGGCGGAGTCGGGCCTCACCCGGGCTCTGCAGGACATCCGGGCAGACGGCTCCCCGTTATGTATTCTGGTGGAGCACACAAACGT---------------------------------------------------
>merl@E0004
GGATTACCCAAAGTCACTAGGCGAGTGTTTGCAGGATCGTGGCCTGTCAGTGGAAATGCTCTACCTTCAGGCGGAGTCGGGCCTCACCCGGGCTCTGCAGGACATCCGGGCAGACGGCTCCCCGTTATGTATTCTGGTGGAGCACACAAACGTAGCTCTCTCCTCCTGCACTGTAATCATATTCTC---AGAGTCCCTCAA---
>mepo@E0004
GGATTACCCAAAGTCACTAGGCGAGTGTTTGCAGGATCGTGGCCTGTCAGTGGAAATGCTCTACCTTCAGGCGGAGTCGGGCCTCACCCGGGCTCTGCAGGACATCCGGGCAGACGGCTCCCCGTTATGTATTCTGGTGGAGCACACAAACGTAGCTCTCTCCTCCTGCACTGTAATCATATTCTC---AGAGTCCCTCAA??A
>loxj@E0004
GGATTACCCAAAGTCACTAGGCGAGTGTTTGCAGGAGCGTGGCCTCTCAGTGGAAATGCTCTACCTTCAGGCGGAGTCGGGCCTGACCCGGGCTCTGCAGGACATCCGGGCAGACGGCTCCCCGTTATGTATTCTGGTGGAGCACACAAACGTAGCTCTCTCCTCCTGCACTGTAATCATATTCTC---AGAGTCCCTCAA---
>meca@E0004
GGATTACCCAAAGTCACTAGGCGAGTGTTTGCAGGATCGTGGCCTGTCAGTGGAAATGCTCTACCTTCAGGCGGAGTCGGGCCTCACCCGGGCTCTGCAGGACATCCGGGCAGACGGCTCCCCGTTATGTATTCTGGTGGAGCACACAAACGTAGCTCTCTCCTCCTGCACTGTAATCATATTCTC---AGAGTCCCTCAA---
>brbr@E0004
GGATTACCCAAAGTCACTAGGCGAGTGTTTGCAGGAGCGTGGCCTGTCAGTGGAAATGCTCTACCTTCAGGCGGAGTCTGGCCTGACCCGGGCTCTGCAGGACATCCGGGCAGACGGCTCCCCGTTATGTATTCTGGTGGAGCACACAAACGTAGCTCTCTCCTCCTGCACTGTAATCATATTCTC---AGAGTCCCTCAA---
>povi@E0004
GGATTACCCAAAGTCACTAGGCGAGTGTTTGCAGGAGCGTGGCCTGTCAGTGGAAATGCTCTACCTTCAGGCGGAGTCAGGCCTGACCCGGGCTCTGCAGGACATCCGGGCAGACGGCTCCCCGTTATGTATTCTGGTGGAGCACACAAACGTAGCTCTCTCCTCCTGCACTGTAATCATATTCTC---AGAGTCCCTCAA---
>meme@E0004
GGATTACCCAAAGTCACTAGGCGAGTGTTTGCAGGAGCGTGGCCTGTCAGTGGAAATGCTCTACCTTCAGGCGGAGTCGGGCCTGACCCGAGCTCTGCAGGACATCCGGGCAGACGGCTCCCCGTTATGTATTCTGGTGGAGCACACAAACGTAGCTCTCTCCTCCTGCACTGTAATCATATTCTC---AGAGTCCCTCAA---
>trsc@E0004
GGATTACCCAAAGTCACTAGGCGAGTGTTTGCAGGAGCGTGGCCTGTCAGTGGAAATGCTCTACCTTCAGGCGGAGTCGGGCCTCACGCGGGCTCTGCAGGACATCCGGGCAGACGGCTCCCCGTTATGTATTCTGGTGGAGCACACAAACGTagctctctcctcctgcacTGTAATCATATTCTC---AGAGTCCCTCAA??A
>muma@E0004
GGATTACCCAAAGTCACTAGGCGAGTGTTTGCAGGAGCGTGGCCTGTCAGTGGAAATGCTCTACCTCCAGGCGGAGTCGGGCCTCACCCGGGCTCTGCAGGACATCCGGGCAGACGGCTCCCCGTTATGTATTCTGGTGGAGCACACAAATGTAGCGCTCTCCTCCTGCACTGTTATCATATTCTC---AGAGTCTCTCAA??A
>trmu@E0004
GGATTACCCAAAGTCACTAGGCGAGTGTTTGCAGGAGCGTGGCCTGTCAGTGGAAATGCTCTACCTTCAGGCGGAGTCGGGCCTCACGCGGGCCCTGCAGGACATCCGGGCAGACGGCTCCCCGTTATGTATTCTGGTGGAGCACACAAACGtagctctctcctcctgcactGTAATCATATTCTC---AGAGTCCCTCAA??A
>trmi@E0004
GGATTACCCAAAGTCACTAGGCGAGTGTTTGCAGGAGCGTGGCCTGTCAGTGGAAATGCTCTACCTTCAGGCGGAGTCAGGCCTGACGCGGGCTCTGCAGGACATCCGGGCAGACGGCTCCCCGTTATGTATTCTGGTGGAGCACACAAACGtagctctctcctcctgcactGTAATCATATTCTC---AGAGTCCCTCAA??A
>momo@E0004
GGATTACCCAAAGTCACTAGGCGAGTGTTTGCAGGAGCGTGGCCTGTCAGTGGAAATGCTCTACCTTCAGGCGGAGTCGGGGCTGACCCGGGCTCTGCAGGACATCCGAGCAGACGGCTCCCCGTTATGTATTCTGGTGGAGCACACAAACGTagctctctcctcctgcactGTAATCATATTCTC---AGAGTCCCTCAA---
>phph@E0004
GGATTACCCAAAGTCACTAGGCGAGTGTTTGCAGGAGCGTGGCCTGTCAGTGGAAATGCTCTACCTGCAGGCGGAGTCGGGCCTGACCGGGGCTCTGCAGGACATCCGGGCCGACGGCTCCCCGTTATGTATTCTGGTGGAGCACACAAACGTAGCGCTCTCCTCCTGCACTGTAATCATATTCTC---AGAGTCCCTCAA??A
>coru@E0004
GGATTACCCAAAGTCACTAGGCGAGTGTTtgcaggggcgtggcctgtcaGTGGAAATGCTCTACCTTCAGGCGGAGTCGGGCCTCACCCGCGCCCTGCAAGACATCCGGGCCGACGGCTCCCCGTTATGTATTCTGGTGGAGCACACAAACGTAGCGCTCTCCTCCTGCACTGTAATCATATTCTC---AGAGTCCCTCAA---
>mora@E0004
GGATTACCCAAAGTCACTAGGCGAGTGTTTGCAGGGGCGTGGCCTGTCAGTGGAAATGCTCTACCTTCAGGCGGAGTCGGGGCTCACGCGGGCTCTGCAGGACATCCGGGCAGACGGCTCCCCGTTATGTATTCTGGTGGAGCACACAAACGTAGCGCTCTCCTCCTGCACTGTAATCATATTCTC------------------
>mabe@E0004
GGATTACCCCAAGTCACTAGGCGAGTGTTTGCAGGGGCGTGGCCTGTCAGTGGAAATGCTCTACCTTCAGGCGGAGTCGGGCCTCACCCGCGCCCTGCAGGACATCCGGGCCGACGGCTCTCCGTTATGTATTCTGGTGGAGCACACAAACGTAGCGCTCTCCTCCTGCACTGTAATCATATTCTC---AGA------------
>zefa@E0004
GGATTACCCCAAATCGCTAGCCGAGTGTTTGCAGGAGCGTGGTCTGTCAGTGGAAATGCTCTACCTTCAGGCGGAGTCTGGTCTCACCCgagccctgcaggacgtccGGGCAGATGGCTCCCCGTTATGTATTCTGGTGGAGCAGACAAACATAGCTCTCTCTTCCTGCACTGTTATCATATTCTC---AGAATCTCTAAA??A
>cyro@E0004
GGATTACCCCAAATCGCTAGCCGAGTGTTTGCAGGAGCGTGGCCTGTCAGTGGAAATGCTCTACCTTCAGGCGGAGTCTGGTCTCACCCGAGCCCTGCAGGACGTCCGGGCAGATGGCTCCCTGTTATGTATTCTGGTGGAGCAGACAAACATAGCTCTCTCTTCCTGCACTGTTATCATATTCTC---AGAATCTCTAAA??A
>maoc@E0004
GGATTACCCCAAGTCACTAGGCGAGTGTTTGCAGGGCCGTGGCCTGTCAGTGGAAATGCTCTACCTTCAGGCGGAGTTGGGCCTCACCCGCGCCCTGCAGGACATCCGTGCCGGCGGCTCCCCGTTATGTATTCTGGTGGAGCACACAAATGTAGCGCTCTCCTCCTGCACTGTAATCATATTCTC---AGAGT?---------
>brca@E0004
GGAATACCCCAAGTCTCTATGGCAGAGTTTGCAGGCGCGCGGCCTGTCGGTGGACATGATGTTCCTGCAGGCGGAGTCGGCCCTTACGCAGGGCCTCCAGGACATACGGGACGATGGCTGCCCGTTATGTATTCTGGTGGAG??---AAAACTAACGTAGACCTGTCCTCCTGCACCGTTATCATATTCCGTGACGCCCTC?AA
