# Supplementary material for: The Phylogenetic Relationships of the Family Sciaenidae Based on Genome-Wide Data Analysis
Source: Animals (Basel). 2022 Dec 1;12(23):3386. doi: 10.3390/ani12233386 (PMC9741161; doi:10.3390/ani12233386)
Supplement: Supplementary file 1 [file animals-12-03386-s001.zip › File S2/align-1105-genes/bak/E0009_NT.fasta.ali]

>cyro@E0009
CCTTGTTTCGACATGCTGTACAACCACATCAAGACGCTGTTCTCCAACGACACCTTGCTGATGCAAATGGAGAAGACAGTGCTGATGGAGGCCCTGGTGCTCCTCAGTAACCAGTTCAAAGACTTTGCCAAGCAGCAAGCCTTCCTGGAGGAACTCATGGCTCCAGTGATCACTCAGTGGACATCAGAGGAGATGA??
>argl@E0009
CCGTGCTTCGACATGCTCTACGACTACGTGAAGAAGCTGTTTGCTGACGAGGCGCTGCTGATGCAGATGGAGAAGTGCGCTCTGATGGAGGCGCTGGTGCTCATCGGGAACCAGTTCAAGGACTACGCCAAACAGAAGGCCTTCCTGGAGGAGCTCATGGCCCCCGTGGTGGCACGCTGGACCTCCAGCGA?------
>bosa@E0009
CCGTGCTTCGACATGCTCTACGACTACGTGAAGAAGCTGTTTGCTGACGAGGCGCTGCTGATGCAGATGGAGAAGTGCGCCCTGATGGAGGCGCTGGTGCTCATCGGGAACCAGTTCAAGGACTACGCCAAACAGAAGGCCTTCCTGGAGGAGCTCATGGCCCCCGTGGTGGCACGCTGGACCTCCAGCGAG------
>gach@E0009
CCGTGCTTCGACATGCTCTACGACTACGTGAAGAAGCTGTTTGCTGACGAGGCGCTGCTGATGCAGATGGAGAAGTGCGCTCTGATGGAGGCGCTGGTGCTCATCGGGAACCAGTTCAAGGACTACGCCAAACAGAAGGCCTTCCTGGAGGAGCTCATGGCCCCCGTGGTGGCACGCTGGACCTCCAGCGAG------
>gaen@E0009
CCGTGCTTCGACATGCTCTACGACTACGTGAAGAAGCTGTTTGCTGACGAGGCGCTGCTGATGCAGATGGAGAAGTGCGCTCTGATGGAGGCGCTGGTGCTCATCGGGAACCAGTTCAAGGACTACGCCAAACAGAAGGCCTTCCTGGAGGAGCTCATGGCCCCCGTGGTGGCACGCTGGACCTCCAGCGAG------
>gage@E0009
CCGTGCTTCGACATGCTCTACGACTACGTGAAGAAGCTGTTTGCTGACGAGGCGCTGCTGATGCAGATGGAGAAGTGCGCTCTGATGGAGGCGCTGGTGCTCATCGGGAACCAGTTCAAGGACTACGCCAAACAGAAGGCCTTCCTGGAGGAGCTCATGGCCCCCGTGGTGGCACGCTGGACCTCCAGCGAG------
>gamo@E0009
CCGTGCTTCGACATGCTCTACGACTACGTGAAGAAGCTGTTTGCTGACGAGGCGCTGCTGATGCAGATGGAGAAGTGCGCTCTGATGGAGGCGCTGGTGCTCATCGGGAACCAGTTCAAGGACTACGCCAAACAGAAGGCCTTCCTGGAGGAGCTCATGGCCCCCGTGGTGGCACGCTGGACCTCCAGCGAG------
>gace@E0009
CCGTGCTTCGACATGCTCTACGACTACGTGAAGAAGCTGTTTGCTGACGAGGCGCTGCTGATGCAGATGGAGAAGTGCGCTCTGATGGAGGCGCTGGTGCTCATCGGGAACCAGTTCAAGGACTACGCCAAACAGAAGGCCTTCCTGGAGGAGCTCATGGCCCCCGTGGTGGCACGCTGGACCTCCAGCGA?------
>mezu@E0009
CCCTGCTTCGGCATGCTCTACGACTATGTGAAGAAGCTGTTTGCTGACGAGGCGATGCTGATGCAGATGGAGAAGTGTGCTCTGATGGAGGCGCTCGTGCTCATCGGGAACCAGTTCAAGGACTTCGCCAAGCAGAAGGCCTTCCTGGAGGA?---------------------------------------------
>bame@E0009
CCTTGCTTCGACATGCTCTACGACTATGTGAAGAAGCTGTTTGCAGACGAGGCGCTGCTGATGCAGATGGAGAAGTGTGCTCTGATGGAGGCGCTGGTGCTCATCGGGAACCAGTTCAAGGACTTTGCCAAGCAGAAGGCCTTCCTGGAGGAGCTGATGGGACCGGTGGTCGCTCGCTGGACGTCCGACGAG------
>brbr@E0009
CCTTGCTTCGACATGCTCTACGACTACGTAAAGAAGCTGTTTGCTGACGAGGCGCTGCTGATGCAGATGGAGAAGTGCGCTCTGATGGAGGCGCTGGTGCTCATCGGGAACCAGTTCAAGGACTTCGCCAAACAGAAGGCCTTCCTGGAGGAGCTCATGGGCCCCGTGGTCGCGCGCTGGACGTCCAACGAG------
>loam@E0009
CCTTGCTTCGACATGCTCTACGACTACATAAAGAAGCTGTTTGCTGACGAGGCGGTGCTGATGCAGATGGAGAAGTGTGCTCTGATGGAGGCGTTGGTGCTCATAGGGAACCAGTTCAAGGACTTCACCAAACAGAAGGCCTTCCTGGAGGAGCTCATGGGCCCCGTGGTCGCACGCTGGACGTCCAACGAG---A??
>trsc@E0009
CCTTGCTTCGACATGCTCTACGACTACGTGAAGAAGCTGTTTGCTGACGAGACGCTGCTGATGCAGATGGAGAAATGTGCCCTGATGGAGGCCCTGGTGCTCATCGGGAACCAGTTCAAGGACTTTGCCAAGCAGAAGGCCTTCCTGGAGGAGCTCATGGGCCCCGTGGTCGCCCGCTGGACGTCGGACGAG------
>loxj@E0009
CCTTGCTTCGACATGCTCTACGACTACATAAAGAAGCTGTTTGCTGACGAGGCGGTGCTGATGCAGATGGAGAAGTGTGCTCTGATGGAGGCGTTGGTGCTCATAGGGAACCAGTTCAAGGACTTCACCAAACAGAAGGCCTTCCTGGAGGAGCTCATGGGCCCCGTGGTCGCACGCTGGACGTCCAACGAG------
>trmu@E0009
CCTTGCTTCGACATGCTCTACGACTACGTGAAGAAGCTGTTTGCTGACGAGACGCTGCTGATGCAGATGGAGAAATGTGCACTGATGGAGGCCCTGGTGCTCATCGGGAACCAGTTCAAGGACTTTGCCAAGCAGAAGGCCTTCCTGGAGGAGCTCATGGGCCCCGTGGTCGCCCGCTGGACGTCGGACGAG---A??
>povi@E0009
CCGTGCTTCGACATGCTCTACGACTACGTGAAGAAGCTGTTTGCTGACGAGGCACTGCTGATGCAGATGGAGAAGTGCGCTCTGATGGAGGCACTGGTGCTCATCGGGAACCAGTTCAAGGACTACGCCAAACAGAAGGCCTTCCTGGAGGAGCTCATGGGCCCCGTGGTGGCACGCTGGACCTCCAACGAG------
>lohl@E0009
CCTTGCTTCGACATGCTCTACGACTACATAAAGAAGCTGTTTGCTGACGAGGCGGTGCTGATGCAGATGGAGAAGTGTGCTCTGATGGAGGCGTTGGTGCTCATAGGGAACCAGTTCAAGGACTTCACCAAACAGAAGGCCTTCCTGGAGGAGCTCATGGGCCCCGTGGTCGCACGCTGGACGTCCAACGAG---A??
>meme@E0009
CCGTGCTTCGACATGCTCTACGACTACGTGAAGAAGCTGTTTGCTGACGAGGCGCTGCTGATGCAGATGGAGAAGTGCGCTCTGATGGAGGCGCTGGTGCTCATCGGGAACCAGTTCAAGGACTACGCCAAACAGAAGGCCTTCCTGGAGGAGCTCATGGGCCCTGTGGTGGCACGGTGGACCTCCAACGAG------
>lolo@E0009
CCTTGCTTCGACATGCTCTACGACTACATAAAGAAGCTGTTTGCTGACGAGGCGGTGCTGATGCAGATGGAGAAGTGTGCTCTGATGGAGGCGTTGGTGCTCATAGGGAACCAGTTCAAGGACTTCACCAAACAGAAGGCCTTCCTGGAGGAGCTCATGGGCCCCGTGGTCGCACGCTGGACGTCCAACGAG---A??
>mora@E0009
CCTTGCTTCGACATGCTCTACGACTACGTGAAGAAGCTGTTTGCCGACGAGACGCTGCTGATGCAGATGGAGAAGTGTGCTCTGATGGAGGCGCTGGTGCTCATCGGGAACCAGTTCAAGGACTTCGCCAAGCAGAAGGCCTTCCTGGAGGAGCTCATGGGCCCAGTGGTCGCCCGCTGGACGTCGGACGAG------
>momo@E0009
CCTTGCTTCGACATGCTCTACGACTACGTAAAGAAGCTGTTTGCTGACGAGGCGCTGCTGATGCAGATGGAGAAGTGCGCTCTGATGGAGGCGCTGGTGCTCATCGGGAACCAGTTCAAGGACTTTGCCAAACAGAAGGCCTTCTTGGAGGAGCTAATGGGCCCTGTGGTCGCACGCTGGACGTCCAACGAG---A??
>merl@E0009
CCTTGCTTCGACATGCTCTACGACTATGTGAAGAAGCTGTTTGCTGACGAGGCGCTGCTGATGCAGATGGAGAAGTGTGCTCTGATGGAGGCGCTGGTGCTCATCGGCAACCAGTTCAAGGACTTTGCCAAGCAGAAGGCCTTCCTGGAGGAGCTCATGGGCCCCGTGGTGGCCCGCTGGACGTCGGAGGAG------
>mepo@E0009
CCTTGCTTCGACATGCTCTACGACTATGTGAAGAAGCTGTTTGCTGACGAGGCGCTGCTGATGCAGATGGAGAAGTGTGCTCTGATGGAGGCGCTGGTGCTCATCGGCAACCAGTTCAAGGACTTTGCCAAGCAGAAGGCCTTCCTGGAGGAGCTCATGGGCCCCGTGGTGGCCCGCTGGACGTCGGAGGAG------
>meca@E0009
CCTTGCTTCGACATGCTCTACGACTATGTGAAGAAGCTGTTTGCTGACGAGGCGCTGCTGATGCAGATGGAGAAGTGTGCTCTGATGGAGGCGCTGGTGCTCATCGGCAACCAGTTCAAGGACTTTGCCAAGCAGAAGGCCTTCCTGGAGGAGCTCATGGGCCCCGTGGTGGCCCGCTGGACGTCGGAGGAG---A??
>phph@E0009
CCCTGCTTCGACATGCTCTACGACTACGTCAAGAAGCTGTTTGCCGACGAGGCGCTGCTGATGCAGATGGAGAAGTGTGCGCTGATGGAGGCGCTGGTGCTGTTGGGCAACCAGTTCAAGGACTTTGCCAAACAAAAGGCCTTCCTGGAGGAGCTCATGGGCCCGGTGGTTGCACGCTGGACGTCGGAGGAG------
>trmi@E0009
CCCTGCTTCGACATGCTCTACGACTACGTGAAGAAGCTGTTTGCTGACGAGGCGCTGCTGATGCAGATGGAGAAGTGCGCTCTGATGGAGGCGCTCGTGCTCATCGGGAACCAGTTCAAGGACTTTGCCAAACAGAAGGCCTTCCTGGAGGAGCTCATGGGCCCCGTGGTCGCACGCTGGACGTCCACCGAG------
>phbl@E0009
CCCTGCTTCGACATGCTCTATGACTACGTCAAGAAGCTGTTTGCCGACGAGGCGCTGCTGATGCAGATGGAGAAGTGTGCGCTGATGGAGGCGCTGGTGCTGTTGGTCAACCAGTTCAAGGACTTTGCCAAACAGAAGGCCTTCCTGGAGGAGCTCATGGGCCCCGTGGTGGCGCGCTGGACGTCGGACGAG------
>gaar@E0009
CCCTGCTTCGACATGCTCTACGACTACGTGAAGAAGCTGTTTGCTGACGAGGCGCTGCTGATGCAGATGGAGAAGTGCGCTCTGATGGAGGCGCTGGTGCTCATCGGGAACCAGTTCAAGGACTATGCCAAACAGAAGGCCTTCCTGGAGGAGCTCATGGGCCCCGTGGTCGTACGCTGGACGTCCAACGAG---A??
>lala@E0009
CCTTGCTTTGACATGTTCTACGACTACGTGAAGAAGCTGTTTGCCGACGAGGCGCTGCTGATGCAGATGGAGAAGTGTGCTCTGATGGAGGCACTGGTGCTCATCGGGAACCAGTTCAAGGACTTCGCCAAGCAGAAGgccttcctggaggagctcaTGGGCCCAGTGGTCGCCCGCTGGACCTCGGACGAG------
>coru@E0009
CCGTGCTTCGACCTGCTGTACGACTGCGTGAAGAAGCTGTTTGCGGTGGAGTCGCTGCTGATGCAGATGGAGAAGTGTGCTCTGATGGAGGCGCTTGTGCTCATCGGGAACCAGTTCAAGGACTTCTCCAAGCAGAAGGCCTTCCTGGAGGAGCTGATGGGCCCTGTGGTGGCTCGCTGGACCTCAGACGAG---AC?
>mabe@E0009
ccgtgCTTCGACCTGCTGTACGACTGTGTGAAGAAGCTGTTTGCTGTGGAGTCTCTGCTGATGCAGATGGAGAAGTGTGCCCTGATGGAGGCCCTGGTGCTCATAGGGAACCAGTTCAAGGACTTCTCCAAACAGAAGGCCTtcctggaggagctgatggGCCCGGTGGTGGCCCGCTGGACCTCCGACGAG---AC?
>maoc@E0009
ccgtgCTTCGACCTGCTGTACGACTGCGTGAAGAAGCTGTTTGCAGTGGAGTCGCTGCTGATGCAGATGGAGAAGTGTGCTCTGATGGAGGCTCTGGTGCTCATCGGGAACCAGTTCAAGGACTTCTCCAAGCAGAAGGTGTTCCTGGAGGAGCTCATGGGCCCTGTGGTGGCACGCTGGACCTCAGACGAG---AC?
>muma@E0009
CCTTGTTTCGACCTGCTGTACGACAACATCAAGAAGCTGTTTGCCGACGAGGCGCAGCTGATGCAGATGGAGAAGTGTGCGCTGATGGAGGCGCTGGCGCTCATCGTGAACCAGTTCAAAGACTACGCCCGGCAGAAGGtcttcctggaggagctcctGGCCCCCGTGGTCGCCCGCTGGACCTCGGACCAG---A??
>zefa@E0009
CCTTGTTTCGACATGCTGTACAACCACATCAAGACTCTGTTCTCCAACGACACCCTGCTGATGCAAATGGAGAAGACGGCGCTGATGGAGGCCCTGGTGCTCCTGAGTAACCAGTTCAAAGACTTTGCCAAGCAGCAAGCCTTCCTGGAGGAGCTCATGGCTCCGATGATCACTCACTGGACCTCAGAGGAG---ATT
