# Supplementary material for: The Phylogenetic Relationships of the Family Sciaenidae Based on Genome-Wide Data Analysis
Source: Animals (Basel). 2022 Dec 1;12(23):3386. doi: 10.3390/ani12233386 (PMC9741161; doi:10.3390/ani12233386)
Supplement: Supplementary file 1 [file animals-12-03386-s001.zip › File S2/align-1105-genes/bak/E0010_NT.fasta.ali]

>argl@E0010
ATGGAGATCAACCTGGCCGGCCAGATTGTGGTGCTGGACGAAGCCCACAACATCGAAGACTGCGCCAGGGAGACTGCCAGCTACACCTTGGACAACAACCTGTTGAAGATGGCCAAGGACGAGCTGGACGGCATGGTCTCCCACAACATCCGGCAGGCCGAACACATGCCGCTGCGAAACTTCTGCGCTAGCC??------
>bosa@E0010
ATGGAGATCAACCTGGCCGGCCAGATTGTGGTGCTGGACGAAGCCCACAACATCGAAGACTGCGCCAGGGAGACTGCCAGCTACACCTTGGACAACAACCTGTTGAAGATGGCCAAGGACGAGCTGGACGGCATGGTCTCCCACAACATCCGGCAGGCCGAACACATGCCGCTGCGAAACTTCTGCGCTAGCC??------
>gace@E0010
ATGGAGATCAACCTGGCCGGCCAGATTGTGGTGCTGGACGAAGCCCACAACATCGAAGACTGCGCCAGGGAGACTGCCAGCTACACCTTGGACAACAACCTGTTGAAGATGGCCAAGGACGAGCTGGACGGCATGGTCTCCCACAACATCCGGCAGGCCGAACACATGCCGCTGCGAAACTTCTGCGCTAGCCT?------
>gach@E0010
ATGGAGATCAACCTGGCCGGCCAGATTGTGGTGCTGGACGAAGCCCACAACATCGAAGACTGCGCCAGGGAGACTGCCAGCTACACCTTGGACAACAACCTGTTGAAGATGGCCAAGGACGAGCTGGACGGCATGGTCTCCCACAACATCCGGCAGGCCGAACACATGCCGCTGCGAAACTTCTGCGCCAGCCT?------
>gaen@E0010
ATGGAGATCAACCTGGCCGGCCAGATTGTGGTGCTGGACGAAGCCCACAACATCGAAGACTGCGCCAGGGAGACTGCCAGCTACACCTTGGACAACAACCTGTTGAAGATGGCCAAGGACGAGCTGGACGGCATGGTCTCCCACAACATCCGGCAGTCCGAACACATGCCGCTGCGAAACTTCTGCGCTAGCC??------
>gage@E0010
ATGGAGATCAACCTGGCCGGCCAGATTGTGGTGCTGGACGAAGCCCACAACATCGAAGACTGCGCCAGGGAGACTGCCAGCTACACCTTGGACAACAACCTGTTGAAGATGGCCAAGGACGAGCTGGACGGCATGGTCTCCCACAACATCCGGCAGGCCGAACACATGCCGCTGCGAAACTTCTGCGCTAGCC??------
>gamo@E0010
ATGGAGATCAACCTGGCCGGCCAGATTGTGGTGCTGGACGAAGCCCACAACATCGAAGACTGCGCCAGGGAGACTGCCAGCTACACCTTGGACAACAACCTGTTGAAGATGGCCAAGGACGAGCTGGACGGCATGGTCTCCCACAACATCCGGCAGTCCGAACACATGCCGCTGCGAAACTTCTGCGCTAGCC??------
>meme@E0010
ATGGAGATCAACCTGGCCGGCCAGATTGTGGTGCTGGACGAAGCCCACAACATCGAAGACTGCGCCAGGGAGACTGCCAGCTACACCTTGGACAACAACCTGTTGAAGATGGCCAAGGACGAGCTGGACGGCATGGTCTCCCACAACATCCGGCAGGCCGAACACATGCCGCTGCGAAACTTCTGCTGTAGCCTC------
>povi@E0010
ATGGAGATCAACCTGGCCGGCCAGATTGTGGTGCTGGACGAAGCCCACAACATCGAAGACTGCGCCAGGGAGAGTGCCAGCTACACCTTGGACAACAACCTGTTGAAGATGGCCAAGGACGAGCTGGACGGCATGGTCTCCCACAAAATCCGGCCGGCCGAACACATGCCGCTGCGGAACTTCTGCGCTAGCCT?------
>bame@E0010
?TGGAGATCAACCTGTCCGGCCAGATTGTGGTGCTGGACGAAGCCCACAACATCGAGGACTGCGCCCGGGAGAGCGCCAGCTACACCCTGGACCACAACCTCTTGAAGCTGGCCAGGGACGAGCTGGACGGCATGGTCTCCAACAACATCAGACCTGCCGACCACGAGCCGCTGCGGAACTTCTGCTGTAGTCT?------
>lala@E0010
ATGGAGATCAACCTGTCCGGCCAGATCGTGGTGCTGGACGAAGCCCACAACATCGAGGACTGTGCCCGGGAGAGCGCCAGCTACACCCTGGACCACAACCTCTTGAAGATGGCCAAGGACGAGCTGGACGGCATGGTCTCCCACAACATTCGACCTGCGGACCACCAGCCGCTGCGGAACTTCTGCTGTAGCCT?------
>meca@E0010
ATGGAGATCAACCTGTCCGGCCAGATTGTGGTGCTGGATGAAGCCCACAACATCGAGGACTGCGCCAGGGAGAGCGCCAGCTACACCCTGGACCACAACCTCTTGAAGATAGCCCAGGATGAGCTGGACGGCATGGTTTCCCACAACATCCGACCTGCCCACCACCAGCCGCTGCGGAACTTCTGCTGTAGCCT?------
>mepo@E0010
ATGGAGATCAACCTGTCCGGCCAGATTGTGGTGCTGGATGAAGCCCACAACATCGAGGACTGCGCCAGGGAGAGCGCCAGCTACACCCTGGACCACAACCTCTTGAAGATAGCCCAGGATGAGCTGGACGGCATGGTCTCCCACAACATCCGACCTGCCCACCACCAGCCGCTGCGGAACTTCTGCTGTAGCCTC------
>merl@E0010
ATGGAGATCAACCTGTCCGGCCAGATTGTGGTGCTGGATGAAGCCCACAACATCGAGGACTGCGCCAGGGAGAGCGCCAGCTACACCCTGGACCACAACCTCTTGAAGATAGCCCAGGATGAGCTGGACGGCATGGTTTCCCACAACATCCGACCTGCCCACCACCAGCCGCTGCGGAACTTCTGCTGTAGCCT?------
>trmu@E0010
aTGGAGATCAACCTGTCCGGCCAGATTATGGTGCTGGACGAAGCCCACAACATCGAGGACTGTGCCAGGGAGAGTGCCAGCTATACCCTGGACCACAACCTCTTGAGGATGGCCAAGGACGAGCTGGACGGCATGGTCTCCCACAACATTCGACCCGCCGACCACGAGCCACTGCGGAACTTCTGCTGTATTCT?------
>mora@E0010
aTGGAGATCAACCTGACCGGCCAGATTGTGGTGCTGGACGAAGCCCACAACATCGAGGACTGTGCCCGGGAGAGCGCCAGCTACACCCTGGACCACAACCTCTTGAAGATGGCCAAGGACGAGCTGGACGGCATGGTCTCCCACAACATTCGACCTGCCAACCACGAGCCGCTGCGGAACTTCTGCTCCAGCCTT------
>trsc@E0010
ATGGAGATCAACCTGTCCGGCCAGATTGTGGTGCTGGACGAAGCCCACAACATCGAGGACTGTGCCAGGGAGAGTGCCAGCTACACCCTGGACCACAACCTCTTGAAGATGGCCAAGGACGAGCTGGACGGCATGGTCCACCACAACATCCGACCCGCTGACCACGAGCCGCTGCGGAACTTCTGCTGTATTCT?------
>coru@E0010
ATGGAGATCAACCTGGCCGGCCAGGTCGTGGTGCTGGATGAGGCCCACAACATCGAGGACTGCGCCCGGGAGAGTGCCAGCTACACCCTGGACCACAACCGCCTGAAGCTGGCCCGGGACGAGCTGGACGGCATGGTGACCAACAGGATCCGCCCGGCCGACCACAAGCCGCTGCGCGACTTCTGCTGCAGCCTGGCC---
>momo@E0010
ATGGAGATCAACCTGGACGGCCAGATTGTGGTGCTGGACGAAGCCCACAACATCGAGGACTGTGCCAGGGAGAGCGCCAGCTACACCCTGGACCACAACCTCTTGAAGATGGCCAAGGACGAGCTGGACGGCATGGTCTCCCACAACATCCGACCGGCCGACCACATGCCGCTGCGGAACTTCTGCTGCAGCCT?------
>loam@E0010
---------------------------------CTGGACGAAGCCCACAACATCGAGGACTGCGCCAGGGAGAGCGCCAGCTACACCCTGGACCACAACCTCTTGAAGATGGCCAAGGACGAGCTGGACGGCATGGTCTCTCACAACATCCGACCGGCCGACCACGTGCCGCTGCGGAACCTGTGCTGTAGCCTGGCC---
>lolo@E0010
ATGGAGATCAACCTGGCCGGCCAGATTGTGGTGCTGGACGAAGCCCACAACATCGAGGACTGCGCCAGGGAGAGCGCCAGCTACACCCTGGACCACAACCTCTTGAAGATGGCCAAGGACGAGCTGGACGGCATGGTCTCTCACAACATCCGACCGGCCGACCACGTGCCGCTGCGGAACCTGTGCTGTAGCCTGGCC??A
>loxj@E0010
ATGGAGATCAACCTGGCCGGCCAGATTGTGGTGCTGGACGAAGCCCACAACATCGAGGACTGCGCCAGGGAGAGCGCCAGCTACACCCTGGACCACAACCTCTTGAAGATGGCCAAGGACGAGCTGGACGGCATGGTCTCTCACAACATCCGACCGGCCGACCACGTGCCGCTGCGGAACCTGTGCTGTAGCCTGGCC??A
>lohl@E0010
ATGGAGATCAACCTGGCCGGCCAGATTGTGGTGCTGGACGAAGCCCACAACATCGAGGACTGCGCCAGGGAGAGCGCCAGCTACACCCTGGACCACAACCTCTTGAAGATGGCCAAGGACGAGCTGGACGGCATGGTCTCTCACAACATCCGACCGGCCGAGCACGTGCCGCTGCGGAACCTGTGCTGTAGCCTGGCC??A
>gaar@E0010
ATGGAGATCAACCTGGCCGGCCAGATTGTGGTGCTGGATGAAGCCCACAACATCGAGGACTGCGCCCGGGAGAGCGCCAGCTACACCCTGGACCTGAACCTGTTGAAGATGGCCAAGGACGAGCTGGACGGCATGGTCTCCCACAACATCCGGCAGGCCGACCACATGGCGCTGCGCAACTTCTGCGCTAGCC??------
>mabe@E0010
ATGGAGATCAACCTGGCCGGCCAGATCGTGGTGCTGGACGAGGCCCACAACATAGAGGACTGCGCCCGGGAGAGCGCCAGCTACACCCTAGACCACAACCTCCTGAAGCTGGCCCGGGATGAGCTGGACAGCATGGTGACCAGCAAGATCCGCCCGGCCGACCACCAGCCGCTGCGCAACTTCTGCTACACCCTGGCC---
>muma@E0010
ATGGAGATCAACCTGTTGGGCCAGATCCTGGTGCTGGACGAGGCCCACAACATCGAGGACTGCGCCAGGGAGAGCGCCAGCTACACCCTTGACCACAACCAACTGAAGATGGCCAGGGACGAGCTGGATGGCATGGTCTCCCACAATATTCGGGCGGCCCACCACGAGCCGCTACGCAACTTCTGCTGTAGCCT?------
>phph@E0010
ATGGAGATCAACCTGTCAGGCGAGATCGTGGTGCTGGACGAAGCCCACAACATCGAGGACTGCGCCCGGGAGAGCGCCAGCTACACCCTGGACCACAACCTCCTGAAGACGGCCAAGGACGAGCTGGAGGGCATGGTCTCCCACAACATTCGAGTGGCCAACCATGCGCCGCTGCAGAACTTCTGCTGCACCC??------
>phbl@E0010
ATGGAGATCAACCTGTCGGGCCAGATCGTGGTGCTGGATGAAGCCCACAACGTCGAGGACTGCGCCCGGGAGAGCGCCAGCTACACCCTGGACCACAACCTCCTGAAGATGGCCAAGGCCGAGCTGGAGGGCATGGTGTCCCACAACATCCGAGTGGCCAACCACGCGCCGCTGCAGAACTTCTGCTGCACCCT?------
>cyro@E0010
ATGGAGATCAACCTGGCGGGCCAGATCGTAGTGCTGGATGAAGCCCACAACATTGAAGACTGCGCCCGTGAGAGCGCCAGCTTCACCTTAGATCATAACAGCCTAGTGATGGCCAGGGACGAACTGGATGGCATGGTCTCCAATAACATTCGACGCATCAACCACCAGCCATTGCTGGCCTTCTGCTGTAGCCTG?CA---
>zefa@E0010
ATGGAGATCAACCTGGAGGGCCAGATCGTAGTGCTGGACGAAGCCCACAACATTGAGGACTGCGCCCGGGAGAGTGCCAGCTTCACCTTAGACCACAACCGCCTAATGATGACCAGGGACGAACTGGATGGCATGGTCTCCAATAACATTCGACGCACTAACCACCAGCCGCTGCTGGCCTTCTGCTGTAGCCTGCAC---
>brbr@E0010
ATGGAGATCAACCTGGACGGCCAGATTGTGGTGCTGGACGAAGCCCACAACATCGAGGACTGCGCCAGGGAGAGCGCCAGCTACACCCTGGACCACAGCCTCCTGAGGCAGGCCAAGGACGAGCTGGACGGCATGGTGTCCAACAACATCCGCCCGGCCCACCACGGCCCGCTGAGGAGCTTCTGCTGCAGCCT?------
>mezu@E0010
ATGGAGATCAACCTGTCCGGCCAGATTGTGGTGCTGGATGAAGCCCACAACATAGAGGACTGCGCCAGGGAAAGTGCCAGCTACACTCTGGACCACAAACTCTTGAAGATGGCCATGGATGAGCTGGACAGCATGGTCTCCCGCAACATCCGACCTGCCAACCACGAGCCTCTGCGGAACTTCTGCTGTAGCCT?------
