# Supplementary material for: The Phylogenetic Relationships of the Family Sciaenidae Based on Genome-Wide Data Analysis
Source: Animals (Basel). 2022 Dec 1;12(23):3386. doi: 10.3390/ani12233386 (PMC9741161; doi:10.3390/ani12233386)
Supplement: Supplementary file 1 [file animals-12-03386-s001.zip › File S2/align-1105-genes/bak/E0011_NT.fasta.ali]

>argl@E0011
---?CTCCCGAAGACACCACCAACGCTGTAGCCATCGGGGCGTCGGTGGGCGGGGCGTTGGCGCTGCTGATCCTCtccatggtggtggtgaagtgCCTCCGACACCACAAGAAACAGGAGCTGATAtcagaggagaagatggaggaggaggagaagctggaggCCGAGGTCGTAACAGAGGAGGGGACCAAG?TA
>bosa@E0011
---?CTCCCGAAGACACCACCAACGCTGTGGCCATCGGGGCGTCGGTGGGCGGGGCGTTGGCGCTGCTGATCCTCTccatggtggtggtgaagtGCCTCCGACACCACAAGAAACAGGAGCTGATAtcagaggagaagatggaggaggaggagaagctggaggcCGAGGTCGTAACAGAGGAGGGGACCAAG??T
>gace@E0011
---?CTCCCGAAGACACCACCAACGCTGTAGCCATCGGGGCGTCGGTGGGCGGAGCGTTGGCGCTGCTGATCCTCTccatggtggtggtgaagtGCCTCCGACACCACAAGAAACAGGAGCTGATATcagaggagaagatggaggaggaggagaagctggaGGCCGAGGTCGTAACAGAGGAGGGGACCAAG??T
>gaen@E0011
---?CTCCCGAAGACACCACCAACGCTGTAGCCATCGGGGCGTCGGTGGGCGGAGCGTTGGCGCTGCTGATCCTCTccatggtggtggtgaagtGCCTCCGACACCACAAGAAACAGGAGCTGATATcagaggagaagatggaggaggaggagaagctggaGGCCGAGGTCGTAACAGAGGAGGGGACCAAG?TA
>gage@E0011
---?CTCCCGAAGACACCACCAACGCTGTAGCCATCGGGGCGTCGGTGGGCGGAGCGTTGGCGCTGCTGATCCTCTccatggtggtggtgaagtGCCTCCGACACCACAAGAAACAGGAGCTGATATcagaggagaagatggaggaggaggagaagctggaGGCCGAGGTCGTAACAGAGGAGGGGACCAAG?TA
>gamo@E0011
---?CTCCCGAAGACACCACCAACGCTGTAGCCATCGGGGCGTCGGTGGGCGGAGCGTTGGCGCTGCTGATCCTCTccatggtggtggtgaagtGCCTCCGACACCACAAGAAACAGGAGCTGATATcagaggagaagatggaggaggaggagaagctggaGGCCGAGGTCGTAACAGAGGAGGGGACCAAG?TA
>meme@E0011
C??ACTCCCGTGGATACCACCAACGCTGTAGCCATCGGGGCGTCGGTGGGCGGAGCGTTGGCGCTGCTGATCCTCTCCATGGTGGTGGTGAAGTGCCTCCGACACCACAAGAAACAGGAGCTGATAtcagaggagaagatggaggaggaggagaagctggaggcCGAGGTCGTAGCCGAGGAGGGGACCAAG??T
>gach@E0011
---?CTCCCGAAGACACCACCAAAGCTGTAGCCATCGGGGCGTCGGTGGGCGGGGCGTTGGCGCTGCTGATCCTCTccatggtggtggtgaagtGCCTCCGACACCACAAGAAACAGGAGCTGATAtcagaggagaagatggaggaggaggagaagctggaggcCGAGGTCGTAACAGAGGAGGGGACCAAG??T
>coru@E0011
CCCCCTCCGCGGGACTCCACCATCGCCGTGGCGGTGGGCGCGTCGGTGGGCGGAGTGTTAGCCCTGCTGATCCTCTCCATGGTGGTGTTGAAATGCCTCCGACACCACAAGAAACAGGAGCTGATAtcggaggagaagatggaggaggaggagaagctggaggcCGAGGTCGTGGCGGAGGATGGGACCAAG---
>loam@E0011
CCCCCTCCCCGGGACTCCACCATCGCTGTAGCCATCGGGGCATCGGTGGGCGGAGTGTTAGCGCTGCTGATTCTGTCCATGGTGGTGGTGAAATGCCTCCGACACCACAAGAAGCAGGAACTGATATCGGAGGAGAAGATGGAGGAGGAGGAGAAGCTGGAGGCCGAGGTTGTAGCAGAGGAGGGGACCAA?---
>lohl@E0011
CCCCCTCCCCGGGACTCCACCATCGCTGTAGCCATCGGGGCATCGGTGGGCGGAGTGTTAGCGCTGCTGATTCTGTCCATGGTGGTGGTGAAATGCCTCCGACACCACAAGAAGCAGGAACTGATATCGGAGGAGAAGATGGAGGAGGAGGAGAAGCTGGAGGCCGAGGTTGTAGCAGAGGAGGGGACCAA?---
>lolo@E0011
CCCCCTCCCCGGGACTCCACCATCGCTGTAGCCATCGGGGCATCGGTGGGCGGAGTGTTAGCGCTGCTGATTCtgtccatggtggtggtgaaatGCCTCCGACACCACAAGAAGCAGGAACTGATAtcggaggagaagatggaggaggaggagaagctggaggccgAGGTTGTAGCAGAGGAGGGGACCAA?---
>loxj@E0011
CCCCCTCCCCGGGACTCCACCATCGCTGTAGCCATCGGGGCATCGGTGGGCGGAGTGTTAGCGCTGCTGATTCTGTCCATGGTGGTGGTGAAATGCCTCCGACACCACAAGAAGCAGGAACTGATATCGGAGGAGAAGATGGAGGAGGAGGAGAAGCTGGAGGCCGAGGTTGTAGCAGAGGAGGGGACCAAG---
>mabe@E0011
CCCCCTCCGCGGGACTCCACCATCGCCGTAGCGGTGGGCGCGTCGGTGGGTGGAGTTTTAGCCGTGCTGATCCTCTCCATGGTGGTGCTGAAATGTCTCCGACACCACAAGAAACAGGAACTGATAtcggaggagaagatggaggaggaggagaagctggaggccgAGGTTGTAGCGGAGGAGGGGACCAA?---
>gaar@E0011
---?CTCCCCAGGACACCACCATCGCTGTAGCCATCGGGGCGTCGGTGGGCGGGGCGTTGGCACTGCTGATTCTCtccatggtggtggtgaagtGCCTCCGCCACCACAAGAAACAGGAGCTGATAtcggaggagaagatggaggaggaggagaagctggaggCCGAGGTCGTAGCAGAGGAGGGGACCAAG?TA
>momo@E0011
---?CACCCCAGGACTCCACCATCGCTGTAGCCATCGGGGCATCGGTGGGCGGAGCGTTAGCGCTGCTGATTCTCtccatggtggtggtgaaaTGCATCCGACATCACAAGAAACAGGAACTAATAtcggaggagaagatggaggaggaggagaagctggaggccGAGGTTGTAGCAGAGGAGGGGACCAA?---
>trmi@E0011
---?CTCCCAAGGACTCCACCATCGCTGTAGCCATCGGGGCGTCGGTGGGTGGAGCTTTGGCGCTACTCATTCTctccatggtggtggtgaagtgCCTCCGACACCACAAGAAACAGGAGCTGATATcggaggagaagatggaggaggaggagaagctggaggCCGAGGTCGTAGCAGAGGAGGGGCCCAAG??T
>maoc@E0011
CC?CCTCCACGGGACTCCACCATCGCAGTGGCGGTGGGCGCGTCGGTGGGCGGAGCCTTAGCGCTGCTCATCCTCTCCATGGTGGTGTTGAAGTGCCTCCGACACCACAGGAAACAAGAACTGATAtcggaggagaaggtggaggaggaagagaagctgGAGGCCGAGGTTGCAGCGGAGGAGGGGACCAAG---
>brbr@E0011
C??GCTCCCCAGGACTCCACCATCGCTGTAGCCATCGGGGCATCGGTGGGCGGAGCGTTAGCGCTGCTGATTCTCtccatggtggtggtgaaaTGCCTCCGACACCACAAGAAACAGAAACTAATattggaggagaagatggaggaggaggagaagctggagccAGAGGTTGTAGCAGAGGAGGGGACCAA?---
>bame@E0011
CC?CCTCCCCGGGACTCGACCATCGCCGTAGCAGTCGGCGCGTCGGTGGGCGGGGCTTTAGCGCTGCTGATTCtctccatggtggtggtgaaatGCCTCCGACGCCACAGGAAACAGGAACTGATATCGGAGGAGaagaccgaggaggaggagaagctggaggccgAGGTCGCAGCAGAGGAGGGGACCAA?---
>brca@E0011
??GCGTCCCCAAGACTCCACGATCGCAGTGGCTATAGGAGCGTCGGTGGGAGGCGCGCTGGCGTTGCTCATCCTGTCCATGGTTGTGGTGAAGTGTGTTCGGCGCCACAGGAAAAAGGAACTCATCTCTGAGGAGAAGACAGAAGAAGAGGAGAAGTTAGAAGCAGAGGTGGTACCCGAGGAAGGAACCAA?---
>meca@E0011
CCCCCTCCCTGGGACTCGACCAGCGCTGTAGCAATCGGCGCGTCGGTGGGCGGGGCCTTAGCGCTGCTGATCCTCtccatggtggtggtgaaatGCCTCCGACGCCACAGGAAACAGGAACTGATCTCGGAGGagaagacggaggaggaggagaagctggaggccGAGGTTGTAGCAGAGGAGGGGACCAAG---
>merl@E0011
CCCCCTCCCTGGGACTCGACCAGCGCTGTAGCAATCGGCGCGTCGGTGGGCGGGGCCTTAGCGCTGCTGATCCTCTCCATGGTGGTGGTGAAATGCCTCCGACGCCACAGGAAACAGGAACTGATCTCGGAGGagaagacggaggaggaggagaagctggaggcCGAGGTTGTAGCAGAGGAGGGGACCAA?---
>trmu@E0011
CC?CCGCCCCGGGACACCACCATCGCTGTAGCGATCGGCGCATCGGTGGGCGGAGCTTTAGCCCTGCTGATCCtctccatggtggtggtgaaatgCCTCCGCCGCCACAGGAAACAGGAACTGATATcggaggagaagacggaggaggaggagaagctggaggccGAGGTTGTAGCAGAGGAGGGGACCAAG---
>trsc@E0011
?cccccccccgggaCACCACCATCGCCGTAGCGATCGGCGCATCGGTGGGCGGAGCTTTAGCCCTGCTGATTCTctccatggtggtggtgaaatGCCTCCGCCGCCACAGGAAACAGGAACTGATATCGGAGGAGaagaccgaggaggaggagaagctggaggccGAGGTTGTAGCAGAGGAGGGGACCAAG---
>mezu@E0011
CCCCCTCCCCGGGACTCGACCATCGCCGTGGCGATCGGCGCATCGGTGGGCGGAGCTTTAGCGCTGCTGATTCTCtccatggtggtggtgaaaTGCCTCCGACGCCACAAGAAACAGGAGCTGATATCGGAGGAGaagaccgaggaggaggagaagctggaggCCGAGGTCGTAGCGGAGGAGGGAACCAAG---
>mepo@E0011
------------------------------------------??GGTGGGCGGGGCCTTAGCGCTGCTGATCCTCTCCATGGTGGTGGTGAAATGCCTCCGACGCCACAGGAAACAGGAACTGATCTCGGAGGagaagacggaggaggaggagaagctggaggccGAGGTTGTAGCAGAGGAGGGGACCAAG---
>lala@E0011
CC?CCTCCCCGGGACTCCACCATCGCTGTAGCGGTGGGCGCGTCGGTGGGCGGAGCTTTAGCGCTGCTGATCCTctccatggtggtggtgaaatGCCTCCGACgccacaggaaacaggaactGATCTCGGAGGAGaaggccgaggaggaggagaagctggaggccGAGGTTGTGGCAGAGGAGGGGACCAA?---
>muma@E0011
CC?CCTCCCCGGGACACCACCATCGCCGTGGCAATCGGCGCCTCGGTGGGCGGAGCTCTAGCGCTGCTCATCCTctccatggtggtggtgaagtgCGTCAGACACCACAGGAAACAGGAGCTGATATCGGAGGAGaagaccgaggaggaggagaagctggaggccGAGGTGGTAGCGGAGGAGGGGACCAAG---
>mora@E0011
CC?CCTCCCCGGGACTCCACCATCGCTGTGGCGGTCGGCGCATCGGTGGGCGGAGCTTTAGCACTGCTGATTCTCTCCATGGTGGTGTTGAAATGCCTCAGACGCCAAAGCAAACAGGAACTGATATCGGAGGAgaaggccgaggaggaggagaagctggaggccgAGGTTGTAGCAGAGGAGGGGACCAA?---
>phph@E0011
?CTTCCCCCCGGGACTCCACCATCGCCGTAGCGATCGGGGCCTCCGTGGGCGGAGCCTTGGCGCTGCTGATCCtctccatggtggtggtgaagtgCCTCCGTCACCACAAGAAGCAGGAGCTCATATCGGAGGagaagacggaggaggaggagaagctggaggccgAGCCGGCGTCGGAGGAAGGCACCAA?---
>phbl@E0011
CCTCCCCCCCGGGACTCCACCATCGCCGTGGCGATCGGGGCCTCTGTGGGCGGAGCCTTGGCGCTGCTGATCCTctccatggtggtggtgaagtgcCTCCGTCACCACAAGAAGCAGGAGCTGATATCGGAGgagaagacggaggaggaggagaagctggaggcggaggcggcgtcGGAGGAAGGCACCAAG---
>zefa@E0011
CCTCCTCCGCGGGATTCCACTATTGCCGTGGCGATCGGTGCGTCGGTGGGCGGAGCTCTGGCTCTGCTGATTCTGTCCATGGTGGTGGTGAAATGCCTCCGCCGACACCGGAAACAGGAGCTGATATcggaggagaagatggaggaggaggggaagctgGAGGCCGAGGGCGTAGCGGAAGAGGGCACAAAG??T
>cyro@E0011
CCCCCTCCGCGGGATTCCACTATCGCCGTGGCGATCGGTGCGTCGGTGGGCGGAGCACTGGCTCTGCTGATTCTGTCCATGGTGGTGGTGAAATGTCTCCGCCGACACCGGAAACAGGAACTGATATcggaggagaagatggaggaggaggggaagctGGAGGCCGAGGGCGTAGCGGAAGAGGGCACAAAG??T
>povi@E0011
---??TCCCGCGGACACCACCAACGCTGTAGCCATCGGAGCATCGGTGGGCGGAGCGTTGGCGCTGCTGATCCTCtccatggtggtggtgaagtgCCTCCGACACCACAAGAAAAAGGAGCTGATAttagaggagaagatggaggaggaggagaagctggagcccgag---gaggcagaggaggggaCCAAG??T
