# Supplementary material for: The Phylogenetic Relationships of the Family Sciaenidae Based on Genome-Wide Data Analysis
Source: Animals (Basel). 2022 Dec 1;12(23):3386. doi: 10.3390/ani12233386 (PMC9741161; doi:10.3390/ani12233386)
Supplement: Supplementary file 1 [file animals-12-03386-s001.zip › File S2/align-1105-genes/bak/E0012_NT.fasta.ali]

>gamo@E0012
?agCTGCAGGGGGCGGaggtgctgggggtggtggagggaggggacagCCTGGAGGAGAGGCTCCGGTCGGCCAGGGAGACGGCCAAGCGACCAGTGGGCGGCTTCTGCCTGGACGGCTTCCAGACGGGCTCCATGGACGGCCCGCTGAGGACGCAGCTCATCAGCGCCGTGGCCGTGGAGCTGCCAGAAGACAAGCCC---
>maoc@E0012
?AGCTGCAGGGTGCCGaggtgctgggggtggtggaggggggagacagcCTGGACGAGAGGCTCCGCTCGGCCAGGGAGACGGCCAAGCGGCCCGTGGGCGGCTTCTGCCTGGACGGTTTCCAGGCGGGCGCCATGGAGCGCTCGCTGAGGACCCAGCTCGTCGCCGCCGTGGCTGCAGAGCTGCCAGAAGACAAGCCC---
>mabe@E0012
?AGCTGCAGGGTGCCgaggtgctgggggtggtggaggggggagacagcCTGGGCGAGAGGCTCCGCTCggccagagagacagccaaGCGGCCAGTGGGCGGCTTCTGCCTGGACGGCTTCCAGACGGGCGCCATGGAGCGCTCGCTGAGGACCCGGCTCATAATCGCCGTGGCCGGAGAGCTGCCAGAAGACAAGCCC---
>zefa@E0012
?A?CTGCAGGGGGTGGAGGTATTtggggtggtggagggaggagacaTCCTGGAAGAACGAGTGCGCTCCGCCAAAGAAACGGCCAAGCGGCCGGTGGCTGGATTTTGCCTGGACGGCCTCCAAGCGGGTTTCATGGACGAGGCCCTAAAGACCCAGCTTATCGCTGCGGTGATGAAGGAGCTGCCAGAAGACAAACCC---
>bame@E0012
?AGCTGCAGGGTGCCGaggtgctgggggtggtggagggaggagacagcCTGGAGGAGAGGCTCCGCTCGGCCAAGGAGACGGCCAAGCGGCCCGTTGGCGGCTTCTGTCTGGACGGCTTCCAGACGGGCTCCATGGAACCCTCGCTGAGGACCCAGCTCATTGCTGCTGTGGCTGGGGAGCTGCCAGGAGACAAGCCC---
>loam@E0012
?AGCTGCAGGGGACTGAGGTGCTGGGGGTGGTGGAGGGAGGAGACAGCCTGGAGGAGAGGGTTCGTTCGGCCAAGGAGACGGCCAAGCGGCCCGTGGGCGGCTTCTGCCTGGACGGCTTCCAGACGGGCTCCATGGAGGGCTCGCTGAGGACCCAGCTCATCGGCGCGGTGGCCGGGGAGCTGCCAGAAGACAAGCCC---
>lohl@E0012
?AGCTGCAGGGGACTGAGGTGCTGGGGGTGGTGGAGGGAGGAGACAGCCTGGAGGAGAGGGTTCGTTCGGCCAAGGAGACGGCCAAGCGGCCCGTGGGCGGCTTCTGCCTGGACGGCTTCCAGACGGGCTCCATGGAGGGCTCGCTGAGGATCCAGCTCATCGGTGCGGTGGCCGGGGAGCTGCCAGAAGACAAGCCC---
>muma@E0012
?AGCTGCAGGGTGCAGAGAtgttgggggtggtggagggaggggacaGCCTGGAGGAGAGGGTTCGCTCGGCCAAGGAGACGGCCAAACGGCCCGTGAGTGGCTTCTGTCTGGACGGCTTCCAGACGGGCTCCATGGAGCCCTGGCTGAGGACCCAGCTCATCGCCGCCGTGGCCGGGGAGCTGCCAGAAGACAAGCCC??A
>gace@E0012
?A?GCTGCAGGGGCGGaggtgctgggggtggtggagggaggggacagCCTGGAGGAGAGGCTCCGGTCGGCCAGGGAGACGGCCAAGCGACCCGTGGGCGGCTTCTGCCTGGACGGCTTCCAGACGGGCTCCATGGACGGCCCGCTGAGGACGCAGCTCATCAGCGCCGTGGCCGGGGAGCTGCCAGAAGACAAGCCC---
>gaen@E0012
------------?NGGaggtgctgggggtggtggagggaggggacagCCTGGAGGAGAGGCTCCGGTCGGCCAGGGAGACGGCCAAGCGACCCGTGGGCGGCTTCTGCCTGGACGGCTTCCAGACGGGCTCCATGGACGGCCCGCTGAGGACGCAGCTCATCAGCGCCGTGGCCGTGGAGCTGCCAGAAGACAAGCCC??A
>gage@E0012
?agCTGCAGGGGGCGGaggtgctgggggtggtggagggaggggacagCCTGGAGGAGAGGCTCCGGTCGGCCAGGGAGACGGCCAAGCGACCAGTGGGCGGCTTCTGCCTGGACGGCTTCCAGACGGGCTCCATGGACGGCCCGCTGAGGACGCAGCTCATCAGCGCCGTGGCCGTGGAGCTGCCAGAAGACAAGCCC??A
>trmi@E0012
------------------------?gggtggtggagggaggggacagCCTGGTGGAGAGGGTCCGGTCGGCCAGGGAGACGGCCAAGCGGCCCGTGGGCGGCTTCTGCCTGGACGGCTTTCAGACGGGCTCCATGGACGGCTCGCTGAGGACCCAGCTCATCAGTGCCGTGGCCGGGGAGCTGCCAGAAGACAAGCCC??A
>phbl@E0012
?agctgcaggatgctgaggtgttgggggtggtggaaggaggtgacagtctggaggagaggCTTCGCTCGGCCAGGGAGACTGCCCAGCGGCCCGTGGGGGGCTTCTGCCTGGACGGCTTCCAGACGGGCTCCATGGAGCGCTCGCTGAGGACTCAGCTCATCAGCGCCGTGGCCGGGGAGCTGCCAGAAGACAAGCCC??A
>coru@E0012
?agctgcagggtgccgaggtgctgggggtggtggaggggggagacaacCTAGACGAGAGGCTCCGCTCGGCCAGGGAGACAGCCAAGCGGCCCGTGGGCGGCTTCTGCCTGGACGGCTTCCAGACGGGTGCCATGGAGCGCTCGCTGAGGACCCGGCTCATAGCCGCCGTGGCCAGGGAGCTGCCAGAAGACAAGCCC??A
>cyro@E0012
?A?CTGCAGGGGGTGGAAGTATTtggggtggtggagggaggagaCATCCTGGAAGAAAGAGTGCGCTCCGCCAAAGAAACGGCCAAGCGGCCGGTGGCTGGATTTTGCCTGGACGGCCTTCAAGCGGGTTCCATGGACGAGGCCCTGAAGACCCAGCTTATTGCTGCAGTGACGAAGGAGCTGCCAGAAGACAAACCC??A
>trsc@E0012
?AGCTGCAGGGTGCAGAGAtgttgggggtggtggagggaggagacagcctggaggagagggtTCGCTCTGCCAAGGAGACGGCCAAGCGTCCCGTGGGCGGCTTCTGTTTGGACGGCTTCCAGACGGGCTCCATGGAGAGCTCGCTGAGGACCCAGCTCATTGCCGCCGTGGCCGAGGAGCTGCCAGAAGACAAGCCC??A
>trmu@E0012
?AGCTGCAGGGTGCAGAGatgttgggggtggtggagggaggagacagcctggaggagagggtTCGCTCGGCCAAGGAGACGGCCAAGCGTCCCGTGGGCGGCTTCTGTTTGGACGGCTTCCAGACGGGCTCCATGGAGAGCTCGCTGAGGACCCAGCTCATCGCCGCCGTGGCCGAGGAGCTGCCAGAAGACAAGCCC??A
>brbr@E0012
?AGCTGCAGGGTGCTGAGGTGCttggggtggtggagggaggagacagcctggaggagagggttcGTTCGGCCAAGGAGACGGCCAAGCGGCCCGTGGGCGGCTTCTGCCTGGACGGCTTCCAGACGGGCTCCATGGAGGGCTCGCTGAGGACCCAGCTCATCTGCGCGGTGGCCGGGGAGCTGCCAGAAGACAAGCCC??A
>loxj@E0012
?AGCTGCAGGGGGCTGAGGTGCTGGGGGTGGTGGAGGGAGGAGACAGCCTGGAGGAGAGGGTTCGTTCGGCCAAGGAGACGGCCAAGCGGCCCGTGGGCGGCTTCTGCCTGGACGGCTTCCAGACGGGCTCCATGGAGGGCTCGCTGAGGACCCAGCTCATCGGCGCGGTGGCCGGGGAGCTGCCAGAAGACAAGCCC??A
>momo@E0012
GAGCTGCAGGGTGCTGaggtgctgggggtggtggagggaggagacagcctggaggagagggttCGTTCGGCCAAGGAGACGGCCAAGCGTCCCGTGGGCGGCTTCTGCCTGGACGGCTTCCAGACGGGCTCCATGGAGGGCTCGCTGAGGACCCAGCTCATCGGCGCGGTGGCCGGGGAGCTGCCAGAAGACAAGCCC??A
>lolo@E0012
?agctgcagggggctgaggtgctgggggtggtggagggaggagacagcctggaggagagggTTCGTTCGGCCAAGGAGACGGCCAAGCGGCCCGTGGGCGGCTTCTGCCTGGACGGCTTCCAGACGGGCTCCATGGAGGGCTCGCTGAGGACCCAGCTCATCAGCGCGGTGGCCGGGGAGCTGCCAGAAGACAAGCCC??A
>meca@E0012
GAGCTGCAGGGTGCCGAGGtgttgggggtggtggagggaggagacagcCTGGAGGAGAGGGTTCGTTCGGCCAAGGAGACGGCCAAGCGGCCCGTGGGCGGATTCTGCCTGGACGGCTTCCAGACGGGCTGCATGGAGCGCTCGCTGAGGACCCGGCTCATCGCCGCTGTGGCCAGGGAGCTGCCAGAAGACAAGCCC??A
>merl@E0012
GAGCTGCAGGGTGCCGAGGTGTtgggggtggtggagggaggagacagcCTGGAGGAGAGGGTTCGTTCGGCCAAGGAGACGGCCAAGCGGCCCGTGGGCGGATTCTGCCTGGACGGCTTCCAGACGGGCTGCATGGAGCGCTCGCTGAGGACCCGGCTCATCGCCGCTGTGGCCAGGGAGCTGCCAGAAGACAAGCCC??A
>mepo@E0012
GAGCTGCAGGGTGCCGAGGTGTtgggggtggtggagggaggagacagcCTGGAGGAGAGGGTTCGTTCGGCCAAGGAGACGGCCAAGCGGCCCGTGGGCGGATTCTGCCTGGACGGCTTCCAGACGGGCTGCATGGAGCACTCGCTGAGGACCCGGCTCATCGCCGCTGTGGCCAGGGAGCTGCCAGAAGACAAGCCC??A
