# Supplementary material for: The Phylogenetic Relationships of the Family Sciaenidae Based on Genome-Wide Data Analysis
Source: Animals (Basel). 2022 Dec 1;12(23):3386. doi: 10.3390/ani12233386 (PMC9741161; doi:10.3390/ani12233386)
Supplement: Supplementary file 1 [file animals-12-03386-s001.zip › File S2/align-1105-genes/bak/E0013_NT.fasta.ali]

>argl@E0013
TACACATTGGCAAAGGTGTATGGAGTAGATGGGGAGTTGTCCGGCATCGCCAGACAGGGCTCTGGCAGTGCATGTAGGAGTATGTACGGAGGATTCGTCCAATGGATcatgggagagcgagaggacgGCAAGGACAGTGTTGCCCAGCAAGTGGAGCCAGAGTCCCATTGGCCCGATCT?------------------
>bosa@E0013
TACACATTGGCAAAGGTGTATGGAGTAGATGGGGAGTTGTCGGGCATCGCCAGACAGGGCTCTGGCAGTGCATGTAGGAGTATGTACGGAGGATTCGTCCAATGGATCATGGGAGAGCGAGAAGACGGCAAGGACAGTGTTGCCCAGCAAGTGGAGCCAGAGTCCCATTGGCCCGATCTCAGAGTCCTTGTACTg??g
>gace@E0013
TACACATTGGCAAAGGTGTATGGAGTAGATGGGGAGTTGTCCGGCATCGCCAGACAGGGCTCTGGCAGTGCATGTAGGAGTATGTACGGAGGATTCGTCCAATGGATcatgggagagcgagaggacgGCAAGGACAGTGTTGCCCAGCAAGTGGAGCCAGAGTCCCATTGGCCCGATCTCAGAGTCCTTGTACTG?Gt
>gaen@E0013
TACACATTGGCAAAGGTGTATGGAGTAGATGGGGAGTTGTCCGGCATCGCCAGACAGGGCTCTGGCAGTGCATGTAGGAGTATGTACGGAGGATTCGTCCAATGGATcatgggagagcgagaggacgGCAAGGACAGTGTTGCCCAGCAAGTGGAGCCAGAGTCCCATTGGCCCGACCTCAGAGTCCTTGTACTG?GT
>gage@E0013
TACACATTGGCAAAGGTGTATGGAGTAGATGGGGAGTTGTCCGGCATCGCCAGACAGGGCTCTGGCAGTGCATGTAGGAGTATGTACGGAGGATTCGTCCAATGGATcatgggagagcgagaggacgGCAAGGACAGTGTTGCCCAGCAAGTGGAGCCAGAGTCCCATTGGCCCGACCTCAGAGTCCTTGTACTG??G
>gamo@E0013
TACACATTGGCAAAGGTGTATGGAGTAGATGGGGAGTTGTCCGGCATCGCCAGACAGGGCTCTGGCAGTGCATGTAGGAGTATGTACGGAGGATTCGTCCAATGGATcatgggagagcgagaggacgGCAAGGACAGTGTTGCCCAGCAAGTGGAGCCAGAGTCCCATTGGCCCGACCTCAGAGTCCTTGTACTG??G
>meca@E0013
TACACGTTGGCACAGGTGTACGGAGTAGACGGCGAGCTGTCCGGCATCGCCAGACAGGGCTCGGGCAGCGCATGTAGGAGTATGTATGGGGGATTCGTCCAGTGGATCAtgggagagcgagaggatgGCAAGGACAGTGTTGCCCAGCAAGTGGAGCCAGAGTCTCATTGGCCAGATCTCAGAGTCCTCGTTCTg?gt
>mepo@E0013
TACACGTTGGCACAGGTGTACGGAGTAGACGGCGAGCTGTCCGGCATCGCCAGACAGGGCTCGGGCAGCGCATGTAGGAGTATGTATGGGGGATTCGTCCAGTGGATCATGGGAGAGCGAGAGGATGGCAAGGACAGTGTTGCCCAGCAAGTGGAGCCAGAGTCTCATTGGCCAGATCTCAGAGTCCTCGTTCTg?gt
>merl@E0013
TACACGTTGGCACAGGTGTACGGAGTAGACGGCGAGCTGTCCGGCATCGCCAGACAGGGCTCGGGCAGCGCATGTAGGAGTATGTATGGGGGATTCGTCCAGTGGATCATGGGAGAGCGAGAGGATGGCAAGGACAGTGTTGCCCAGCAAGTGGAGCCAGAGTCTCATTGGCCAGATCTCAGAGTCCTCGTTCTg??g
>bame@E0013
TACACATTGGCACGGGTGTACGGAGTAGAGGGTGAGTTGTCCGGCATAGCGAGACAGGGCTCGGGCAGTGCATGTAGGAGTATGTACGGGGGATTCGTCCAGTGGATCATGGGGGAGCGAGAGGATGGCAAGGACAGTGTTGCCCAGCAAGTGGAGCCAGAGTCCCATTGGCCAGATCTCAGAGTCCTTGTACTG?GT
>brbr@E0013
TACACATTGGCACAGGTGTACGGAGTAGAGGGGGAGTTGTCCGGCATCGcgagacagggctctggcagtGCATGTAGGAGTATGTACGGAGGATTCGTCCAATGGATCATGGGAGAACGAGAGGACGGCAGGGACAGTGTTGCCCAGCAAGTGGAGCCAGAGTCCCATTGGCCCGATCTCAGAGTGCTCGTACTG?Gt
>coru@E0013
TACACATTGGCACGGGTGTATGGAGTAGAGGGTGAGTTGTCCGGCATCGCGAGGCAGGGCTCGGGCAGTGCGTGTCGGAGTATGTACGGAGGGTTCGTCCAGTGGATcatgggagagcgagaggatggCGAGGACAGTGTTGCCCAGCAAGTGGAGCCAGAGTCTCATTGGCCAGATCTCAGAGTCCTTGTACtg?gt
>momo@E0013
TACACATTGGCACGGGTGTATGGAGTAGAGGGGGAGTTGTCCGGCATCgcgagacagggctctggcagtgCATGTAGGAGTATGTACGGAGGATTCGTCCAATGGATcatgggagagcgagaggacgGCAAGGACAGTGTTGCCCAGCAAGTGGAGCCAGAGTCCCATTGGCCCGATCTCCGAGTCCTTGTACTg??g
>gaar@E0013
TACACATTGGCACAGGTGTACGGAGTAGAGGGGGAGTTGTCCGGCATCGCAAGACAGGGCTCTGGCAGTGCATGTAGGAGTATGTACGGAGGATTCGTCCAATGGATcatgggagagcgagaggacgGCAAGGATAGTGTTGCCCAGCAAGTGGAGCCAGAGTCCCATTGGCCCGATCTCAGAGTCCTTGTACTG??G
>gach@E0013
TACACATTGGCAAAGGTGTATGGAGTAGAGGGGGAGTTGTCCGGCATCGCCAGACAGGGCTCTGGCAGTGCATGCAGGAGTATGTACGGAGGATTCGTCCAATGGATcatgggagagcgagaggacgGCAAGGACAGTGTTGCCCAGCAAGTGGAGCCAGAGTCCCATTGGCCCGATCTCAGAGTCCTTGTACTG??G
>trmi@E0013
TACACATTGGCACAGGTGTACGGAGTAGAAGGGGAGTTGTCCGGCATCGCGAGACAGGGCTCTGGCAGTGCGTGTAGGAGTATGTACGGAGGATTCGTCCAGTGGATCatgggagagcgagaggacgGCAAGGACAGCGTTGCCCAGCAAGTGGAGCCTGAGTCCCATTGGCCCGATCTCAGAGTCCTTGTACTG?gt
>povi@E0013
TACACATTGGCAAAGGTGTATGGAGTAGAGGGGGAGTTGTCCGGCATCGCCAGACAGGGCTCTGGCAGTGCATGTAGGAGTATGTACGGAGGATTCGTCCAATGGATcatgggagagcgagaggacgGCAAGGACAGTGTTGCCCAGCAAGTGGAGCCAGAGTCCCATTGGCCCGATCTCAGAGTCCTTGTACTG?GT
>lala@E0013
TACACATTGGCACGGGTGTATGGAGTAGAGGGTGAGTTGTCCGGCATCGCGAGACAGGGCTCGGGCAGTGCATGTAGGAGTATGTACGGAGGATTCGTCCAGTGGATCatgggagagcgagaggatgGCAAGGATAGTGTTGCCCAGCAAGTGGAGCCAGAGTCTCATTGGCCAGATCTCAGAGTCCTCGTACTG?gt
>loam@E0013
---------------GTGTATGGAGTAGAGGGGGAGTTGTCCGGCATCGCGAGACAGGGCTCTGGCAGTGCATGTAGGAGTATGTACGGAGGATTCGTCCAATGGATCATGGGAGAGCGAGAGGATGGGAAGGACAGTGTTGCTCAGCAAGTGGAGCCAGAGTCCCATTGGCCCGATCTCAGAGTCCTTGTACTG?GT
>lohl@E0013
TACACATTGGCACGGGTGTATGGAGTAGAGGGGGAGTTGTCCGGCATCGCGAGACAGGGCTCTGGCAGTGCATGTAGGAGTATGTACGGAGGATTCGTCCAATGGATCATGGGAGAGCGAGAGGATGGGAAGGACAGTGTTGCTCAGCAAGTGGAGCCAGAGTCCCATTGGCCCGATCTCAGAGTCCTTGTACTG?GT
>loxj@E0013
TACACATTGGCACGGGTGTATGGAGTAGAGGGGGAGTTGTCCGGCATCGCGAGACAGGGGTCTGGCAGTGCATGTAGGAGTATGTACGGAGGATTCGTCCAATGGATCATGGGAGAGCGAGAGGATGGGAAGGACAGTGTTGCTCAGCAAGTGGAGCCAGAGTCCCATTGGCCCGATCTCAGAGTCCTTGTACTG??G
>lolo@E0013
TACACATTGGCACGGGTGTATGGAGTAGAGGGGGAGTTGTCCGGCATCgcgagacagggctctggcagtgcatGTAGGAGTATGTACGGAGGATTCGTCCAATGGATcatgggagagcgagaggatggGAAGGACAGTGTTGCTCAGCAAGTGGAGCCAGAGTCCCATTGGCCCGATCTCAGAGTCCTTGTACTg??g
>mabe@E0013
?ATACATTGGCACGAGTGTATGGAGTAGAGGGAGAGTTGTCCGGCATCGCGAGGCAGGGCTCGGGCAGTGCGTGTAGAAGTATGTACGGAGGCTTCGTCCAGTGGATCATGGGAGAGCGAGAAGATGGCAAGGACAGTGTTGCCCAGCAAGTGGAGCCAGAGTCTCATTGGCCAGATCTCAGAGTTCTTGTACTg?gt
>phbl@E0013
T?CACACTGGCACGGGTGTATGGCGTGGAGGGGGAGTTGTCGGGCATCGCGAGACGGGGCTCAGGCAGTGCATGTAGGAGTATATACGGAGGATTCGTCCAGTGGATCATGGGAGAGCGTGAGGACGGCAAGGACAGTGTTGCCCAGCAAGTGGAGCCAGAGTCTCACTGGCCAGATCTCAGAGTCCTTGTACTC?gt
>meme@E0013
TACACATTGGCAAAGGTGTATGGAGTAGAGGGGGAGTTGTCCGGCATTGCCAGACAGGGTTCTGGCAGTGCATGTAGGAGTATGTACGGAGGATTCGTCCAATGGATCATGGGAGACCGAGAGGACGGCAAGGACAGTGTTGCCCAGCAAGTGGAGCCAGAGTCCCATTGGCCCGATCTCAGAGTCCTTGTACTg??g
>muma@E0013
TACACATTGGCCCGGGTGTATGGAGTAGAGGGTGAGTTGTCTGGCATCGCGAGGCAGGGCTCGGGCAGCGCATGTAGGAGTATGTATGGAGGATTCGTCCAGTGGATCATGGGAGAGGCAGAGGATGGCAGGGACAGTGTGGCCCAACAAGTGGAGCCAGAGTCTCATTGGCCAGATCTCCGAGTCCTTGTACTg??g
>trmu@E0013
TACACATTGGCACGGGTGTATGGAGTAGAGGGTGAGTTGTCTGGCATCGCCAGACAGGGCTCGGGCAGTGCATGTAGGAGTATGTACGGAGGATTCGTCCAGTGGATCATGGGAGAGCGAGACGATGGCAAGGACAGCGTTGCCCAGCAAGTGGAGCCAGAGTCTCATTGGCCAGATCTCAGAGTCCTTGTACTg?gt
>phph@E0013
T?CACACTGGCACGGGCGTACGGAGTAGAGGGGGAGTTGTCGGGCGTCGCGAGACAGGGCTCAGGCAGTGCCTGTAGGAGTATATATGGAGGATTCGTCCAGTGGATCATGGGAGAGCGTGAGGACGGCAAGGACAGCGTTGCCCAGCAAGTGGAGCCAGAGTCCCACTGGCCAGATCTCAGAGTCCTTGTACTt?gt
>mora@E0013
TACACATTGGCACAGGTGTATGGAGTAGAGGGTGAGTTGTCCGGCATCGCGAGACAGGGCTCGGGCAGCGCATGTAGGAGTATGCACGGAGGATTCGTCCAATGGATcatgggagagcgagaggatgGCAAGGACAGTGTTGCCCAGCAAGTGGAGCCAGAGTCTCATTGGCCAGATCTCAGAGTCCTTGTACtg?gt
>trsc@E0013
TACACATTGGCACGGGTGTATGGAGTAGAGGGTGAGTTGTCTGGCATCGCCAGACAGGGCTCGGGCAGTGCATGTAGGAGTATGCACGGAGGATTCGTCCAGTGGATCATGGGAGAGCGAGACGATGGCAAGGACAGCGTTGCCCAGCAAGTGGAGCCAGAGTCTCATTGGCCAGATCTCAGAGTCCTTGTACTg?gt
>maoc@E0013
TACACATTGGCCCGGGTGTATGAGGTAGAGGGTGAGTTGTCCGCCATCGCAAGGCAGGGCTCGGGCAGTGCATGTCGGAGTATGTATGGAGGATTTGTCCAGTGGATcatgggagagcgagaggatgGCAAAGACAGTGTTGCCCAGCAAGTGAAGCCAGAGTCTCATTGGCCAGATCTCAGAGTCCTTGTACTg??g
>zefa@E0013
?ATACGTTGGCTCAGTTGTACGGGGTGGAAGGGGAGTTGTCTGGTATTGCTAGACAAGGATCAGGAAGTGCCTGCAGGAGCATGTATGGAGGATTCGTCCAGTGGATCATGGGACAGCGAGCGGACGGCAAAGACAGCGTTGCCCAGCAAGTGGAGCCAGAGTCTCACTGGCCGGAGCTCAGAATCCTTGTTCTA?GT
>cyro@E0013
?ATACATTGGCTCAGTTGTACGGGGTGGAAGGGGAGTTGTCTGGTATCGCTAGACAAGGATCAGGAAGTGCGTGCAGGAGTATGTACGGAGGATTCGTCCAGTGGATCATAGGACAGCGAGCGGACGGCAAGGACAGCATCGCCCAGCAAGTGGAGCCAGAGTCTCACTGGCCTGAGCTTAGAATCCTTGTTCTA??G
>mezu@E0013
TACACGTTGGCCCGGGTGTACGGAGTAGAGGGCGAGTTGTCGGGCGTCGCCAGGCAGGGCTCGGGCAGCGCCTGCAGAAGCATGTACGGAGGGTTCGTCCAGTGGATCATGGGAGAGCGAGAGGACGGCAAGGACAGCGTTGCCCAGCAGGTGGCGCCAGAGTCTCATTGGCCAGAGCTCAGAGTCCTTGTGCTG?GT
