# Supplementary material for: The Phylogenetic Relationships of the Family Sciaenidae Based on Genome-Wide Data Analysis
Source: Animals (Basel). 2022 Dec 1;12(23):3386. doi: 10.3390/ani12233386 (PMC9741161; doi:10.3390/ani12233386)
Supplement: Supplementary file 1 [file animals-12-03386-s001.zip › File S2/align-1105-genes/bak/E0014_NT.fasta.ali]

>argl@E0014
??ggCGGTGGTGGAGGGGCTGTGGCTGCGCTGCCGGGGGGAGCAGGTGGAACTGTGTGTGGTTCGGGAGCGGAGGCGTCGGATCCTCCAGACCGTGGTGTGGTTCTCCTCCACGCTCGCCCTCGCCCTCTTCATCCCCGACATCGGCAAGGTCATCTCGCTGATCGGAGGGCTGGCCGCCTGCTTCATCTTCGTCTTCCCA
>bosa@E0014
??ggcggtggtggaggggctGTGGCTGCGCTGCCGGGGGGAGCAGGTGGAACTGTGTGTGGTTCGGGAGCGGAGGCGTCGGATCCTCCAGACCGTGGTGTGGTTCTCCTCCACGCTCGCCCTCGCCCTCTTCATCCCCGACATCGGCAAGGTCATCTCGCTGATCGGAGGGCTGGCCGCCTGCTTCATCTTCGTCTTCCC?
>gace@E0014
??ggcggtggtggaggggctGTGGCTGCGCTGCCGGGGGGAGCAGGTGGAGCTGTGTGTGGTTCGGGAGCGGAGGCGTCGGATCCTCCAGACCGTGGTGTGGTTCTCCTCCACGCTCGCCCTCGCCCTCTTCATCCCCGACATCGGCAAGGTCATCTCGCTGATCGGAGGGCTGGCCGCCTGCTTCATCTTCGTCTTCCC?
>gaen@E0014
??ggcggtggtggaggggctGTGGCTGCGCTGCCGGGGGGAGCAGGTGGAGCTGTGTGTGGTTCGGGAGCGGAGGCGTCGGATCCTCCAGACCGTGGTGTGGTTCTCCTCCACGCTCGCCCTCGCCCTCTTCATCCCCGACATCGGCAAGGTCATCTCGCTGATCGGAGGGCTGGCCGCCTGCTTCATCTTCGTCTTCCCA
>gaar@E0014
??GGCGGTGGTGGAGGGGCTGTGGCTGCGCTGCAGGGGGGAGCaggtggagctgtgtgtggtcCGTGAGCGGAGGCGCCGGATCCTTCAGACCGTGGTGTGGTTCTCCTCCaccctcgccctcgccctctTCATCCCAGACATCGGCAAAGTCATCTCGCTGATCGGAGGGCTGGCCGCCTGCTTTATCTTCGTCTTCCCA
>gamo@E0014
---gcggtggtggaggggctGTGGCTGCGCTGCCGGGGGGAGCAGGTGGAGCTGTGTGTGGTTCGGGAGCGGAGGCGTCGGATCCTCCAGACTGTGGTGTGGTTCTCCTCCACGCTCGCCCTTGCCCTCTTCATCCCCGACATCGGCAAGGTCATCTCGCTGATCGGAGGGCTGGCCGCCTGCTTCATCTTCGTCTTCCCA
>povi@E0014
??ggcggTGGTGGAGGGGCTGTGGCTGCGCTGCCGGGGGGAGCAGGTGGAGCTGTGTGTGGTTCGGGAGCGGAGGCGTCGTATCCTCCAGACCGTGGTGTGGTTCTCCTCCACGCTCGCCCTCGCCCTCTTCATCCCCGACATCGGCAAGGTCATCTCACTGATCGGAGGGCTGGCCGCCTGCTTCATCTTCGTCTTCCCA
>brbr@E0014
??GGCCGTCATTGAGGGGCTGTGGCTGCgctgcagaggagagcaggtcgAACTGTGTGTCATCCGTGAGCGGAGACGCAGGATCGTTCAGACCTTGGTCTGGTTTTCTTCCACCCTCGCCCTCGCCCTCTTCATCCCAGATATCGGCAAAGTCATCTCGCTCATCGGAGGACTGGCCGCCTGCTTTATCTTCGTCTTCCC?
>gach@E0014
---gCGGTGGTGGAGGGGCTGTGGCTGCGCTGCCGGGGGGAGCAGGTGGAGCTGTGTGTGGTTCGGGAGCGGAGGCGTCGGATCCTCCAGACCGTGGTGTGGTTCTCCTCCACGCTCGCCCTCGCCCTCTTCATCCCCGACATCGGCAAGGTCATCTCGCTGATCGGAGGGCTGGCCGCCTGCTTCATCTTCGTCTTCCC?
>gage@E0014
??ggcggtggtggaggggctGTGGCTGCGCTGCCGGGGGGAGCAGGTGGAGCTGTGTGTGGTTCGGGAGCGGAGGCGTCGGATCCTCCAGACTGTGGTGTGGTTCTCCTCCACGCTCGCCCTTGCCCTCTTCATCCCCGACATCGGCAAGGTCATCTCGCTGATCGGAGGGCTGGCCGCCTGCTTCATCTTCGTCTTCCC?
>brca@E0014
??GGCGGTGATCGAGGGTCTGTGGCTGAGGTTCAGTGGGGAGCAGGTGGAGCTGTGCGTGGTGCGGGAGCGTCGGCGCCGCGTCCTCCAGACCATGGTGTGGTTCTCTACCACGCTGGCCCTCGCTCTCTTCATCCCGGACATCGGCCGAGTCATCTCCCTCATCGGGGGGCTGGCCGCCTGCTTCATCTTCGTCTTCCCA
>meme@E0014
------------------------------------------------------------?T?CGGGAGCGGAGGCGTCGGATCCTCCAGACCGTGGTGTGGTTCTCCTCCACGCTCGCCCTCGCCCTCTTCATCCCCGACATCGGCAAGGTCATCTCGCTGATCGGAGGGCTGGCCGCCTGCTTCATCTTCGTCTTCCCA
>momo@E0014
??GGCCGTCGTGGAGGGGCTCTGGCTGCGCTGCAGAGGAGAGCCGGTGGAACTGTGTGTCATCCGTGAGCGGAGACGCAGGATCGTTCAGACCCTGGTGTGGTTTTCTTCCACACTCGCCCTCGCCCTCTTCATCCCAGATATCGGCAAAGTCATCTCGCTCATCGGAGGACTGGCCGCCTGCTTTATCTTCATCTTCCCA
>trmi@E0014
---gcggtggtggaggggcTCTGGCTGCGCTGCAGGGGGGAGCAggtggagctgtgtgtggtccgggagcggcggcggcgtctCCTCCAGACGGTGGTGTGGTTCTGCTCCACCCTCGCCCTTGCGCTCTTCATCCCCGACATCGGCAAGGTCATCTCCCTGATCGGGGGGCTGGCCGCCTGCTTCATATTCATCTTCCCA
>bame@E0014
??GGCCGTCATCGAGGGACTGTGGCTGCGCTTCAGCGGGGAGCAGGTGGACCTGTGTGTCATTCGTGAGCGGAGACGCAGGATCCTACAGACTGTGGTGTGGTTCTCCACCACACTCGCCCTCGCCCTCTTCATCCCCGACATCGGCAGGGTCATCTCACTCATCGGAGGACTGGCCGCCTGCTTTATCTTCGTCTTCCCA
>mabe@E0014
??GGCTGTCGTGGAGGGCCTGTGGCTGCGCTTCAGCGGGGAGCAGGTGGACTTGTGTGTCATTCGTGAGCGGAGGCGCAGGATCATCCAGACCGTGGTGTGGTTCTCCACGACACTGGCCCTCGCCCTCTTCATCCCCGATATCGGCAGAGTCATCTCACTCATTGGCGGACTGGCCGCCTGCTTCATCTTTGTTTTCCC?
>mezu@E0014
??GGCGGTGGTGGAGGGCCTGTGGCTGCGCTTCAGCGGCGAGCAGGTGGACCTGTGCGTGCTGCGCGAGCGGCGGCGCCGGATCGTGCAGACGGTGGCGTGGTTCTCCACCACGCTCGCCCTCGCCCTCTTCATCCCGGACATCGGCAAAGTCATCTCGCTCATCGGAGGGCTGGCCGCCTGCTTTATCTTCGTCTTCCC?
>phph@E0014
---GCCGTCATCGAGGGGCTGTGGCTGCGCTTCAGCGGCGAGCAGGTGGACCTGTGTGTGCTGCGGGAGCGGCGGCGCCGGATTCTGCAGACGGCGGTGTGGTTCTCCACCACGCTCGCCCTCGCCCTCTTCATCCCGGACATCGGCAAGGTCATCTCCCTCATCGGAGGACTGGCCGCCtgcttcatcttcgtcttc?cc
>coru@E0014
??GGCCGTCGTGGAGGGCCTGTGGCTGCGCTTCAGCGGGGAACAGGTGGACTTGTGTGTCATTCGTGAGCGGAGGCGCAGGATCCTCCAGACCGTGGTGTGGTTCTCCATGACGCTGGCCCTCGCCCTCTTCATCCCCGACATTGGCAGAGTCATCTCACTCATCGGAGGGCTGGCCGCCTGCTTCATCTTTGTCTTCCCA
>mepo@E0014
??GGCCGTCATCGAGGGACTGTGGCTGCGCTTCACCAGAGAGCAGGTGGACTTGTGTGTAATTCGTGAGCGGAGACGCAGGATCATACAGACCGTGGTGTGGTTTACTGCAACGCTCGCCCTCGCCCTCTTCATCCCCGATATCGGCAAAGTCATCTCACTCATCGGAGGACTGGCCGCCTGCTTTATCTTCGTCTTCCC?
>meca@E0014
??GGCCGTCATCGAGGGACTGTGGCTGCGCTTCACCAGAGAGCAGGTGGACTTGTGTGTAATTCGTGAGCGGAGACGCAGGATCATACAGACCGTGGTGTGGTTTACTGCAACGCTCGCCCTCGCCCTCTTCATCCCGGATATCGGCAAAGTCATCTCACTCATCGGAGGACTGGCCGCCTGCTTTATCTTCGTCTTCCCA
>merl@E0014
??GGCCGTCATCGAGGGACTGTGGCTGCGCTTCACCAGAGAGCAGGTGGACTTGTGTGTAATTCGTGAGCGGAGACGCAGGATCATACAGACCGTGGTGTGGTTTACTGCAACGCTCGCCCTCGCCCTCTTCATCCCCGATATCGGCAAAGTCATCTCACTCATCGGAGGACTGGCCGCCTGCTTTATCTTCGTCTTCCCA
>lala@E0014
??GGCCGTCATCGAGGGACTGTGGCTGCGCTTCAACAGGGAGCAGGTGGACTTGTGTGTGGTCCGTGAGCGGAGACGCAGGATCCTGCAGACCATGGTGTGGTTTTCTACAACGCTCGCCCTCGCCCTCTTCATCCCCGATATCGGCAAAGTCATCTCACTCATCGGAGGACTGGCCGCCTGCTTTATCTTCGTCTTCCCA
>trsc@E0014
??GGCCGTCATCGAGGGGCTGTGGCTGAGGTTCAGCGGAGAGCAGGTGGACTTGTGTGTCACCCGTGAGCGGCGGCGCCGGATCCTACAGACCGTGGTGTGGTTTTCTGCAACGCTCGCCCTCGCCCTCTTCATCCCCGACATCGGCAGAGTCATCTCACTCATCGGAGGATTGGCCGCCTGCTTTATCTTCGTCTTCCC?
>trmu@E0014
??GGCCGTCATCGAGGGACTGTGGCTGCGCTTCAGCAGAGAGCAGGTGGACTTGTGTGTCACCCGTGAGCGGCGACGCCGGATCCTGCAGACCGTGGTGTGGTTTTCTGCAACGCTCGCCCTCGCCCTCTTCATCCCCGACATCGGCAGAGTCATCTCACTCATCGGAGGAATGGCCGCCTGCTTTATCTTCGTTTTCCCA
>mora@E0014
??GGCCGTCATTGAGGGGCTGTGGCTGCGCTTCAGGAGAGAGCAGGTGGACTTGTGTGTAATTCGTGAGCGGAGACGCAGGATCCTACAGACTGCGGTGTGGTTTTCTACAACGCTCGCCCTCGCCCTCTTCATCCCCGATATCGGCAAAGTCATCTCGCTCATCGGAGGACTGGCCGCCTGCTTTATCTTCGTCTTCCC?
>muma@E0014
---?CTGTCATCGAGGGACTGTGGCTGCGCTTCAGCGGAGAGCAGGTGGACTTGTATGTGACTCGCGAGCGGAGACGCAGGATCCTGCAGACCGTGGTGTGGTTCTCTGCAACGCTCGCCCTCGCCCTCTTCATACCCGATATCGGCAGAGTCATCTCACTCATCGGAGGACTGGCCGCCTGCTTTATTTTCGTCTTCCC?
>loam@E0014
??GGCCGTCGTGGAGGGGTTGTGGCTGCGCTACAGAGGAGAGCCGGTGGAGGTGTGTGTCGTCCGTGAGCGGAGACGCAGGATCATTCAGACCGTGGTGTGGTTTTCCCTCACCCTCGCCCTCGCCCTCTTCATCCCAGATATCGGCAAAGTCATCTCGCTCATCGGAGGACTGGCCGCCTGCTTTATCTTCGTCTTCCC?
>lohl@E0014
??GGCCGTCGTGGAGGGGTTGTGGCTGCGCTACAGAGGAGAGCCGGTGGAGGTGTGTGTCGTCCGTGAGCGGAGACGCAGGATCATTCAGACCGTGGTGTGGTTTTCCCTCACCCTCGCCCTCGCCCTCTTCATCCCAGATATCGGCAAAGTCATCTCGCTCATCGGAGGACTGGCCGCCTGCTTTATCTTCGTCTTCCCA
>lolo@E0014
??GGCCGTCGTGGAGGGGTTGTGGCTGCGCTACAGAGGAGAGCCGGTGGAGGTGTGTGTCGTCCGTGAGCGGAGACGCAGGATCATTCAGACCGTGGTGTGGTTTTCCCTCaccctcgccctcgccctctTCATCCCAGATATCGGCAAAGTCATCTCGCTCATCGGAGGACTGGCCGCCTGCTTTATCTTCGTCTTCCCA
>loxj@E0014
??GGCCGTCGTGGAGGGGTTGTGGCTGCGCTACAGAGGAGAGCCGGTGGAGGTGTGTGTCGTCCGTGAGCGGAGACGCAGGATCATTCAGACCGTGGTGTGGTTTTCCCTCACCCTCGCCCTCGCCCTCTTCATCCCAGATATCGGCAAAGTCATCTCGCTCATCGGAGGACTGGCCGCCTGCTTTATCTTCGTCTTCCCA
>zefa@E0014
??GGCGGTCATCGAGGGACTTTGGCTGCGTTTCCGGGGTGagcaggtggaggtgtgtgtgcggcGCGAGCAGAGGCGCAGGATCCTGCAGACGCTGGTGTGGTTCCTGTGCaccctcctcctcgccctcttCATCCCAGATATCGGGCGGGTCATCTCGCTTATTGGAGGACTCGCCGCCtgtttcatcttcatcttccca
>cyro@E0014
??gGCGGTCATCGAGGGACTCTGGCTGCGTTTCCAGGGCGAGCAGGTCGAGGTGTGCGTGCGCCGCGAGCAGAGACGCAGGATCCTGCAGACGCTGGTGTGGTTCCTGTGCACCCTCCTCCTTGCCCTCTTCATCCCAGACATTGGTCGGGTAATCTCGCTCATCGGAGGACTTGCGGCCtgtttcatcttcatcttccca
>maoc@E0014
??ggcCGTGGTCGAAGGCCTGTGGCTGCGCTTCAGCGGGGAGCAGGTGGACTTGTGTGTCATTCGTGAATGGAGACGCAGGATCTTCCAGACGGTGGCGTGGTTCTCCATGACGCTGGCCCTCGCCCTCTTCATCCCCGATATTGGCAGAGTCATCTCACTCATCGGAGGACTGGCCGCCTGCTTTATCTTTGTCTTCCC?
