# Supplementary material for: The Phylogenetic Relationships of the Family Sciaenidae Based on Genome-Wide Data Analysis
Source: Animals (Basel). 2022 Dec 1;12(23):3386. doi: 10.3390/ani12233386 (PMC9741161; doi:10.3390/ani12233386)
Supplement: Supplementary file 1 [file animals-12-03386-s001.zip › File S2/align-1105-genes/bak/E0018_NT.fasta.ali]

>trmu@E0018
?ccaagCCCATCAGGGTGTCTGTGAAGCTGGGCATCCCCCTGGACGTGCTCCCCAGCCGCGGTCTGACGGCCAGGCAGGTAGAGCGCATGGAGCGCATCAACGACTCGGACCTCCCGCGGGTCTCCACCCAGCAGCGCTGCAAGGAAGAGAGCGCAGAGGAGCGCAAGGCTCGCAAACAGGCCATCAAGGGGGAGCGT??A
>argl@E0018
?CCAAGCCCATCAGGGTGTCTTTGAAGCTGGGCATCCCCCTGGATGTGCTGCCCACCCGGGGCCTCACGGCCAAGCAGACTGAGCGCATGGAGCGCATCAACGACTCGGACCTGCCGCGGGTCTCCACCCAGCagcgcgacaaggaggagagcgCAGAGGAGCGCAAGGAGCGCAAGCAAGCCATCAAGGAGGAGCGC?AA
>gace@E0018
?ccAAGCCCATCAGGGTGTCTTTGAAGCTGGGCATCCCCCTGGATGTGCTGCCCACCCGGGGCCTCACGGCCAAGCAGACTGAGCGCATGGAGCGCATCAACGACTCGGACCTGCCGCGGGTCTCCACCCAGCagcgcgacaaggaggagagcgCAGAGGAGCGCAAGGCGCGCAAGCAGGCCATCAAGGAGGAGCGC?AA
>gaen@E0018
?ccAAGCCCATCAGGGTGTCTTTGAAGCTGGGCATCCCCCTGGATGTGCTGCCCACCCGGGGCCTCACGGCCAAGCAGACTGAGCGCATGGAGCGCATCAACGACTCGGACCTGCCGCGGGTCTCCACCCAGCagcgcgacaaggaggagagcgCAGAGGAGCGCAAGGCGCGCAAGCAGGCCATCAAGGAGGAGCGC??A
>povi@E0018
------------------------??GCTGGGCATCCCCCTGGATGTGCTGCCCACCCGGGGTCTCACGGCCAAGCAGACTGAGCGCATGGAGCGCATCAACGACTCGGACCTGCCGCGGGTCTCCACCCAGCAGCGCGACAAGGAGGAGAGCGCAGAGGAGCGCAAGGCGCGCAAGCAGGCCATCAAGGAGGAGCGC??A
>gach@E0018
?ccAAGCCCATCAGGGTGTCTTTGAAGCTGGGCATCCCCCTGGATGTGCTGCCCACCCGGGGCCTCACGGCTAAGCAGACTGAGCGCATGGAGCGCATCAACGACTCAGACCTGCCGCGGGTCTCCACCCAGCagcgcgacaaggaggagagcgCAGAGGAGCGCAAGGCGCGCAAGCAGGCCATCAAGGAGGAGCGC?AA
>gage@E0018
?ccAAGCCCATCAGGGTGTCTTTGAAGCTGGGCATCCCCCTGGATGTGCTGCCCACCCGGGGCCTCACGGCCAAGCAGACTGAGCGCATGGAGCGCATCAACGACTCGGACCTGCCGCGGGTCTCCACCCAGCagcgcgacaaggaggagagcgCAGAGGAGCGCAAGGCGCGCAAGCAGGCCATCAAGGAGGAGCGC?AA
>gamo@E0018
?ccAAGCCCATCAGGGTGTCTTTGAAGCTGGGCATCCCCCTGGATGTGCTGCCCACCCGGGGCCTCACGGCCAAGCAGACTGAGCGCATGGAGCGCATCAACGACTCGGACCTGCCGCGGGTCTCCACCCAGCagcgcgacaaggaggagagcgCAGAGGAGCGCAAGGCGCGCAAGCAGGCCATCAAGGAGGAGCGC?AA
>meme@E0018
------------------------??GCTGGGCATCCCCCTGGATGTGCTGCCCACCCGGGGTCTCACAGCCAAGCAGACTGAGCGCATGGAGCGCATCAACGACTCGGACCTCCCGCGGGCCTCCACCCAGCAGCGCGACAAGGAGGAGAGCGCAGAGGAGCGCAAAGCGCGCAAGCAGGCCATCAAGGAGGAGCGA??A
>trmi@E0018
---------------------------?TGGGCATCCCCCTGGACGTCCTGCCCACCCGGGGCCTCACAGCCCGGCAGACGGAGCGCATGGAGCGCATCAACGACTCTGACCTGCCGCGGGTCTCCACCCAGCAGCGCGCCAAGGAGGAGAGCTCAGAGGAGCGCAAGGCGCGCAAGCAGGCCATCAAGGAGGAGCGC??A
>gaar@E0018
??cAAACCCATCAGGGTGTCTCTGAAGCTGGGCATCCCGCTGGACGTGCTGCCCTCCCGGGGTCCCACGGCCCGGCAGACGGAGCGCATGGAGCGCATCAACGACTCGGACCTGCCGCGGGTCTCCACCCAGCAGCGCGACAGGGAGGAGAGCGGGGCGGAGCGCAAGGCGCGCAAGCAGGCCATCAAGGAGGAGCGC??A
>mora@E0018
---------------------??GAAGCTGGGCATCCCCCTGGACGTGCTCCCCAGCCGCGGCCCCACCGCCAGGCAGGCAGAGCGCATGGAGCGCATCAACGACTCGGACCTCCCGCGGGTCTCCACCCAGCAGCGCTGCAAGGAGGAGAGCGCAGAGGGGCGCAAGGCTCGCAAACAGGCCATCAAAGGGGAGCGC??A
>momo@E0018
?CCAAGCCCATCAGGGTGTCTTTGAAGCTGGGCATCCCCCTGGACGTGCTGCCCAGCCGGGGTCCGACGGCCCGGCAGACGGAGCGTATGGAGCGCATCAACGACTCGGACCTGCCGCGGGTCTCCACCCAGCAGCGCTGCAAGGAGGAGAGCGCAGAGCAGCGCAAGGCGCGCAAACAGGCCATCAGGGGGGAGCGC??A
>meca@E0018
??CAAGCCCATCCGGGTGTCCGTGAAGCTGGGCATCCCGCTGGACGTGCTCCCCAGCCGCGGCCCCACGGCCCGGCAGGCGGAGCGCATGGAGCGCATCAACGACTCGGACCTCCCGCGGGTCTCCACCCAGCAGCGCTGCCGCGACGAAACCCCGGAGGAGCGGAAAGCCCGCAAACAGGCCATCAAGGGGGAGCGC??A
>mepo@E0018
??CAAGCCCATCCGGGTGTCCGTGAAGCTGGGCATCCCGCTGGACGTGCTCCCCAGCCGCGGCCCCACGGCCCGGCAGGCGGAGCGCATGGAGCGCATCAACGACTCGGACCTCCCGCGGGTCTCCACCCAGCAGCGCTGCCGCGACGAAACCCCGGAGGAGCGGAAAGCCCGCAAACAGGCCATCAAGGGGGAGCGC??A
>merl@E0018
??CAAGCCCATCCGGGTGTCCGTGAAGCTGGGCATCCCGCTGGACGTGCTCCCCAGCCGCGGCCCCACGGCCCGGCAGGCGGAGCGCATGGAGCGCATCAACGACTCGGACCTCCCGCGGGTCTCCACCCAGCAGCGCTGCCGCGACGAAACCCCGGAGGAGCGGAAAGCCCGCAAACAGGCCATCAAGGGGGAGCGC??A
>loam@E0018
---------------------------??GGGCATCCCCCTGGACGTGCTGCCCAGCCGGGGTCCTACGGCCCGGCAGGTGGAGCGCATGGAGCGCATCAACGACTCGGACCTGCCGCGGGTCTCCACCCAGCAGCGCTGCAAGGAGGAGAGCGCAGAGGAACGCAGGGCGCGCAAACAGGCCATCAAGGAGGAGCGC?AA
>loxj@E0018
?CCAAGCCCATCAGGGTGTCCTTGAAGCTGGGCATCCCCCTGGACGTGCTGCCCAGCCGGGGTCCTACGGCCCGGCAGGTGGAGCGCATGGAGCGCATCAACGACTCGGACCTGCCGCGGGTCTCCACCCAGCAGCGCTGCAAGGAGGAGAGCGCAGAGGAACGCAGGGCGCGCAAACAGGCCATCAAGGAGGAGCGC?AA
>lohl@E0018
?CCAAGCCCATCAGGGTGTCCTTGAAGCTGGGCATCCCCCTGGACGTGCTGCCCAGCCGGGGTCCTACGGCCCGGCAGGTGGAGCGCATGGAGCGCATCAACGACTCGGACCTGCCGCGGGTCTCCACCCAGCAGCGCTGCAAGGAGGAGAGCGCAGAGGAACGCAGGGCGCGCAAACAGGCCATCAAGGAGGAGCGC??A
>lala@E0018
??CAAGCCCATCCAGGTGTCTGCCAAGCTGGGCATCCCCCTGGACGTGCTCCCCGGCCGCGGGCCCACGGCCAGGCAGGTGGAGCGCATGGAGCGGCTCAACGACTCGGACCTCCCGCGGGTCTCCACCCAGCAGCGCTGCAAGGAGGAGAGTGCAGAGGAGCGCAAGGCTCGCAAACAGGCCATCAAGGGGGAGCGC??A
>brbr@E0018
??CAAGCCCATCCGGGTGTCTCTGAAGCTGGGCATCCCCCTGGACGCgctgcccagcagggggcccacGGCGCGTCAGACGGAGCGCATGGAGCGCATCAACGACTCGGACCTGCCGAGGGTCTCCACCCAGCCGCGCACCAAGGAGGAGAGCGCCGAGGAACGCAAGGCGCGCAAACAGGCCATCAAAGGA------??G
>bame@E0018
?CCAAGCCCATCAGGGTGTCTGCGAAGCTGGGCATCCCCGTCGACGTGCTCCCCGGCCGCGGGCTGACGGCCAGGCAGGTAGAGCGCATGGAACGCATCAACGACTCGGACCTCCCGCGGGTCTCCACCCAGTGCCGCTGCAAGGAGGAGAACTCAGAGGAACGCAAGGCTCGTAAACAGGCCATCAAGGGGGAGCGG?AA
>muma@E0018
??CAAGACCATCCGGGTGTCTGCCAAGCTGGGCATCCCCCTGGACGTGCTCCCCAGCCGCGGTCTTACGGCCAGGCAGGTGGAGCGCATGGAGCGCATCAATGACTCGGACCTCCCCCGGGTCTCCACCCAGGAGCGCTGCAAGGAGGAGAGCTCTGAGGATCGCAAGTCCCGCAAACAGGCCATCAAGGGAGAGCGC??A
>phph@E0018
?CCAAGCCCATCAGGGTGTCAGTGAAGCTGGGCATCCCCCTGGACGTGCTGCCCAGCCGGGGGCCCACAGCCCGGCAGGCGGAGCGCATGGGCCGCATCAACGACTCGGACCTCCCGCGGGTCTGCACTCAGCAGCGCTgcaaggaggagagcagcgaggACCGCAAGGCGCGCAAACAGGCCATCAGGAGTGAGCGC??A
>zefa@E0018
?caAAGACAATCCGGGTGTCAGCGCGGTCGGGCGTCCCGCTGGGCGTGCTGCCGCCCCGCGGCCCCACGGCACGACAGGCCGAGCGCATGGAGCGCATCAACGACTCGGACCTGCCGCGCGTCTGCACGCAGCCCCGCAACAAGGAGGAGAGCGGGGAGGAGCGGAGGGCCCGGAAGACGGTGATCAGGGAGGAGCGC??A
