# Supplementary material for: The Phylogenetic Relationships of the Family Sciaenidae Based on Genome-Wide Data Analysis
Source: Animals (Basel). 2022 Dec 1;12(23):3386. doi: 10.3390/ani12233386 (PMC9741161; doi:10.3390/ani12233386)
Supplement: Supplementary file 1 [file animals-12-03386-s001.zip › File S2/align-1105-genes/bak/E0020_NT.fasta.ali]

>argl@E0020
?ATGCCTACTGCGCGGTGAGCAGCGTGCTGCCCCCGCGGGTGCTGCTCTTCCACACCGAGTGTCTGTCCCTGTGCGGGGACATCCAGCTGATGCTGGCCCAGAACGCCAACAACCGGGCCGCCTACCTGGAGGAGTACAGCTACCAGACCAAGGAGGACCAGGAGATCCTGCACAGCCTGCATCGGGAGAGCGGCTGCCA?
>gach@E0020
?ATGCCTACTGCGCGGTGAGCAGCGTGCTGCCCCCGCGGGTGCTGCTCTTCCACACCGAGTGTCTGTCCCTGTGCGGGGACATCCAGCTGATGCTGGCCCAGAACGCCAACAACCGGGCCGCCTACCTGGAGGAGTACAGCTACCAGACCAAGGAGGACCAGGAGATCCTGCACAGCCTGCATCGGGAGAGCGGCTGCCAG
>meme@E0020
?ATGCCTACTGCGCGGTGAGCAGCGTGCTGCCCCCGCGGGTGCTGCTCTTCCACACCGAGTGTCTGTCCCTGTGCGGGGACATCCAGCTGATGCTGGCCCAGAACGCCAACAACCGGGCCGCCTACCTGGAGGAGTACAGCTACCAGACCAAGGAGGACCAGGAGATCCTGCACAGCCTGCATCGGGAGAGCGGCTGCCA?
>povi@E0020
?atGCCTACTGCGCGGTGAGCAGCGTGCTGCCCCCGCGGGTGCTGCTCTTCCACACCGAGTGTCTGTCCCTGTGCGGGGACATCCAGCTGATGCTGGCCCAGAACGCCAACAACCGGGCCGCCTACCTGGAGGAGTACAGCTACCAGACCAAGGAGGACCAGGAGATCCTGCACAGCCTGCATCGGGAGAGCGGCTGCCAG
>gace@E0020
?ATGCCTACTGCGCGGTGAGCAGCGTGCTGCCCCCACGGGTGCTGCTCTTCCACACCGAGTGTCTGTCCCTGTGCGGGGACATCCAGCTGATGCTGGCTCAGAACGCCAACAACCGGGCCGCCTACCTGGAGGAGTACAGCTACCAGACCAAGGAGGACCAGGAGATCCTGCACAGCCTGCATCGGGAGAGCGGCTGCCA?
>gamo@E0020
?ATGCCTACTGCGCGGTGAGCAGCGTGCTGCCCCCGCGGGTTCTGCTCTTCCACACCGAGTGTCTGTCCCTGTGCGGGGACATCCAGCTGATGCTGGCTCAGAACGCCAACAACCGGGCCGCCTACCTGGAGGAGTACAGCTACCAGACCAAGGAGGACCAGGAGATCCTACACAGCCTGCATCGGGAGAGCGGCTGCCAG
>bosa@E0020
?ATGCCTACTGCGCTGTGAGCAGCGTGCTGCCCCCGCGGGTGCTGCTCTTCCACACCGAGTGTCTGTCCCTGTGCGGGGACATCCAGCTGATGCTGGCCCAGAACGCCAACAACCGGGCCGCCTACCTGGAGGAGTACAGCTACCAGACCAAGGAGGACCAGGAGATCCTGCACAGCCTGCATCGGGAGAGCGGCTGCCA?
>gaen@E0020
?ATGCCTACTGCGCGGTGAGCAGCGTGCTGCCCCCGCGGGTGCTGCTCTTCCACACCGAGTGTCTGTCCCTGTGCGGGGACATCCAGCTGATGCTGGCTCAGAACGCCAACAACCGGGCCGCCTACCTGGAGGAGTACAGCTACCAGACCAAGGAAGACCAGGAGATCCTGCACAGCCTGCATCGGGAGAGCGGCTGCCA?
>gage@E0020
?ATGCCTACTGCGCGGTGAGCAGCGTGCTGCCCCCGCGGGTTCTGCTCTTCCACACCGAGTGTCTGTCCCTGTGCGGGGACATCCAGCTGATGCTGGCTCAGAACGCCAACAACCGGGCCGCCTACCTGGAGGAGTACAGCTACCAGACCAAGGAAGACCAGGAGATCCTGCACAGCCTGCATCGGGAGAGCGGCTGCCA?
>gaar@E0020
?atgccTACTGCGCTGTGAGCAGCATGCTGCCCCCCCGGGTGCTACTCTTCCACACCGAGTGTCTGTCCCTGTGCGGGGACATCCAGCTGATGCTGGCCCAGAACGCAAACAACCGGGCCGCCTACCTGGAGGAGTACAGCTACCAGACCAAGGAGGACCAGGAGATCCTGCACAGCCTGCATCGGGAGAGCAGCTGCCAG
>trmi@E0020
---GCCTACTGTGCGGTGAGCAGCGTGCTGCCCCCCCGGGTGCTCCTCTTCCACACCGAGTGTCTGTCCCTGTGCGGGGACATCCAGCTGATGCTGGCCCAGAACGCCAACAACCGGGCGGCCTACCTGGAGGAGTACAGCTACCAGACcaaggaggaccaggagatcCTGCACAGCCTGCACCGGGAGAGCAGCTGCCA?
>muma@E0020
---GCCTACTGCGCAGTGAGCAGCGTGCTGCCCCCCCGGGTGCTGCTGTTCCACACccagtgtctgtctctgtgcggAGACATCCAGCTGATGTTGGCCCAGAACGCCAACAACCGGGCGGCCTACCTGGAGGAGTACAGCTACCAGAccaaggaggaccaggagatcCTGCACAGCCTGCACCGCGAGAGCAGCTGCCA?
>bame@E0020
?atGCCTACTGTGCGGTGAGCAGCGTACTCCACCCTCGGGTGCTGCTGTTCCACACAcagtgtctgtccctgtgtggggACATCCAGCTGATGCTGGCCCAGAACGCCAGCAACCGGGCCGCCTACCTGGAAGAGTACAGCTACCAGACCAAGGAGGACCAGGAGATCCTACACAGCCTGCACCGCGAGAGCAGCTGCCA?
>mezu@E0020
---GCCTACTGTGCGGTGAGCAGCATGCTGCACCCTCGGGTGCTGCTGTTCCACACCCAGTGTCTGTCCCTGTGCGGCGACATCCAGCTGATGCTGGCCCAGAACGCCAGCAACCGGGCCGCCTACCTGGAGGAGTACAGCTACCAGACCAAGGAGGACCAGGAGATCCTGCACAGCCTGCACCGCGAGAGCAGCTGCCA?
>trmu@E0020
?atGCCTACTGTGCGGTGAGCAGCATGCTGCACCCCCGGGTGCTGCTGTTCCACACCCAGTGTCTGTCCCTGTGCGGCGACATCCAGCTGATGCTGGCCCAGAACGCCAGCAACCGGGCGGCCTACCTGGAGGAGTACAGCTACCAGACCAAGGAGGACCAGGAGATCCTGCACAGCCTGCACCGCGAGAGCAGCTGCCAG
>lala@E0020
?aTGCCTACTGTGCGGTGAGCAGTGTGCTGCACCCTCGGGTGCTGCTCTTCCACACCCAGTGTCTGTCCCTGTGCGGGGACATCCAGCTGATGCTGGCCCAGAACGCCAGCAACCGGGCCGCCTACCTGGAGGAGTACAGCTACCAGACcaaggaggaccaggagaTCCTGCACAGCCTGCACCGCGAGAGCAGCTGCCAG
>mora@E0020
?atGCCTACTGTGCGGTGAGCAGCGTGCTGCACCCTCGGGTGCTGCTCTTCCACACCCAGTGTCTGTCCCTGTGCGGGGACATCCAGCTGATGCTGGCCCAGAACGCCAGCAACCGGGCCGCCTACCTGGAGGAGTACAGCTACCAGACcaaggaggaccaggaggtcCTGCACAGCCTGCACCGCGAGAGCAGCTGCCA?
>trsc@E0020
?atGCCTACTGTGCGGTGAGCAGCATGCTGCACCCCCGGGTGCTGCTGTTCCACACCCAGTGTCTGTCCCTGTGCGGGGACATCCAGCTGATGCTGGCCCAGAACGCCAGCAACCGGGCGGCCTACCTGGAGGAGTACAGCTACCAGACCaaggaggaccaggaggtcCTGCACAGCCTGCACCGCGAGAGCAGCTGCCA?
>phbl@E0020
?ATGCGTACTGTGCGGTGAgcagtctgctgcccccccgGGTGCTGCTGTTCCACACCCAGTGCCTGTCGCTGTGCGGTGACATCCAGCTGATGCTGGCCCAGAACGCCAGCAACCGCGCCGCCTACCTGGAGGAGTACAGCTACCAGAccagggaggaccaggagatCCTGCACAGCCTGCACCGCGAGAGCAGCTGCCAG
>lohl@E0020
?ATGCCTACTGTGCAGTGAGCAGCATGCTGCCCCCACAAGTGCTGCTCTTTCACACTGAGTGTCTGTCCCTGTGTGGGGACATCCAGCTGATGCTGGCCCAGAATGCCAGCAACCGGGCCGCCTACCTGGAGGAGTACAGCTACCAGACCAAGGAGGACCAGGAGATCCTGCACAGCCTGCATCGGGAGAGCAGCTGCCAG
>loxj@E0020
?ATGCCTACTGTGCAGTGAGCAGCATGCTGCCCCCACAAGTGCTGCTCTTTCACACTGAGTGTCTGTCCCTGTGTGGGGACATCCAGCTGATGCTGGCCCAGAATGCCAGCAACCGGGCCGCCTACCTGGAGGAGTACAGCTACCAGACCAAGGAGGACCAGGAGATCCTGCACAGCCTGCATCGGGAGAGCAGCTGCCAG
>momo@E0020
?ATGCCTACTGTGCAGTGAGCAGCATGCTGCCCCCACGGGTGCTGCTCTTTCACACCGAGTGTCTGTCCCTGTGTGGAGACATCCAGCTGATGCTGGCCCAGAACGCCAGCAACCGGGCCGCCTACCTGGAGGAGTACAGCTACCAGACCAAGGAGGACCAGGAGATCCTGCACAGCCTGCACCGTGAGAGCAGCTGCCAG
>brbr@E0020
?ATGCCTTCTGTGCAGTGAGCAGCATGCTGCCCCCACGGGTGCTGCTCTTCCACACCGAGTGTCTGTCCCTGTGCGGGGACATCCAGCTGATGCTGGCCCAGAACGCCAGCAACCGGGCCGCCTACCTGGAGGAGTACAGCTACCAGACCAAGGAGGACCAGGAGATCCTGCACAGCCTGCACCGTGAGAGCAGCTGCCA?
>lolo@E0020
?ATGCCTACTGTGCAGTGAGCAGCATGCTGCCCCCACAAGTGCTGCTCTTTCACACTGAGTGTCTGTCCCTGTGTGGGGACATCCAGCTGATGCTGGCCCAGAATGCCAGCAACCGGGCCGCCTACCTGGAGGAGTACAGCTACCAGACCAAGGAGGACCAGGAGATCCTGCACAGCCTGCATCGGGAGAGCAGCTGCCA?
>loam@E0020
?ATGCCTACTGTGCAGTGAGCAGCATGCTGCCCCCACAAGTGCTGCTCTTTCACACTGAGTGTCTGTCCCTGTGTGGGGACATCCAGCTGATGCTGGCCCAGAATGCCAGCAACCGGGCCGCCTACCTGGAGGAGTACAGCTACCAGACCAAGGAGGACCAGGAGATCCTGCACAGCCTGCATCGGGAGAGCAGCTGCCA?
>maoc@E0020
?atGCCTACTGTGCGGTGAGCAGCGCGCTGCACCCGCGGGTGCTGCTCTTCCACACCCAGTGTCTGTCGCTGTGCGGGGACATCCAGCTGATGCTGGCCCAGAACGCCAGCAACCGGGCCGCCTACCTGGAGGAGTACAGCTACCAGACCAAGGAGGACCAGGAGATCCTGCACAGCCTGCACCGCGAGAGCAGCTGCCAG
>brca@E0020
?ATGCCTATTGTGCGGTGAGCAGCGTGCTCCATCCCCGCGTGCTCCTGTTCCACACCCAGTGTCTGTCACTGTGCGGGGACATCCAGCTGATGCTGGCCCAGAACCCGGCCAACCGGGCCGCCTACCTGGAGGAGTACTCCTACCAGACCCGAGAGGACCAGGAGATTCTGCACTCGCTGCACCGTGAGAGCAGCTGCCA?
>zefa@E0020
?ATGCCTGCTGTTCGGTGAGCAGCGTGCTGCACCAGCGGGTGCTGCAGTTCCACAGCCAGTGCCTGTCGCTGTGCGGGGACATCCAGCTGATGCTGGCCCAGAACGCCAGCAACCGAGCCGCCTACCTGGAGGAGTACAGCTACCAGACCAGGGAAGACCAGGAGCTCCTGCACAGCCTGCACAGGGAGAGCAGCTGCCA?
>cyro@E0020
?ATGCCTACTGTTTGGTGAGCAGCGTGCTGCACCAGAGGGTGCTGCAGTTCCACAGCCAGTGCCTGTCTCTGTGCGGGGACATCCAGCTGATGCTGGCCCAGAATGCCAGCAACCGAGCAGCCTATCTGGAGGAGTACAGCTACCAGACCAGGGAGGACCAGGAGCTCCTGCACAGCCTGCATAGGGAGAGCAGCTGCCAG
>coru@E0020
?ATGCCTACTGTGCGGTGAGCAGCGTGCTGCACCCGCGG?T?GTGCTCTTCCACACCCAGTGTCTGTCGCTGTGCGGGGACATCCAGCTGATTGCGGCCCAGAACGCCAGCAACCGCGCCGCCTACCTGGAGGAGTACAGCTACCAGACCaaggaggaccaggagatcCTGCACAGCCTGCACCGCGAGAGCAGTTGCCA?
