# Supplementary material for: The Phylogenetic Relationships of the Family Sciaenidae Based on Genome-Wide Data Analysis
Source: Animals (Basel). 2022 Dec 1;12(23):3386. doi: 10.3390/ani12233386 (PMC9741161; doi:10.3390/ani12233386)
Supplement: Supplementary file 1 [file animals-12-03386-s001.zip › File S2/align-1105-genes/bak/E0021_NT.fasta.ali]

>argl@E0021
GTGGGCATGGAGGTGGCCCCCCAGCTGAAGGACAGCCTGAACCGCAACTTCTTCGACCTGCTCAGCACCTTCCGGCAGATCCACGGCGACAGCGTGCAGAACCAGCTGGTGCTGCAGCACGTGGAGATCCCACAGTACCTCACCCTGTACTCGCCCGCCATCCACTGGATCCTGCAGTGTGTGGCCTACCGGGCCCCC---
>brbr@E0021
gTGGGCATGGAGGTGGCCCCCCAGCTGAAGGACAGCCTGAACCGGAACTTCTTCGACCTGCTGACCACCTTCCGGCAGATCCACGGGGACAGCGTCCAGAACCAGCTGGTCCTGCAGCACGTGGAGATCCCCGAGTACCTCACCCTGTACTCCCCCGCCATCCACTGGATCCTGCAGTGTGTGGCCTACCGAGCCCCC---
>gaar@E0021
GTGGGCATGGAGGTGGCCCCCCAGCTGAAGGACAGCCTGAACCGGAACTTCTTCGACCTGCTCAGCACCTTCCGGCAGATCCACGGCGACAGCGTGCAGAACCAGCTGGTGCTGCAGCACGTGGAGATCCCAGAGTACCTCACCCTGTACTCGCCCGCCATCCACTGGATCCTGCAGTGTGTGGCCTACCGCGCCCCC??G
>gace@E0021
GTGGGCATGGAGGTGGCCCCCCAGCTGAAGGACAGCCTGAACCGCAACTTCTTCGACCTGCTCAGCACCTTCCGGCAGATCCACGGCGACAGCGTGCAGAATCAGCTGGTGCTACAGCACGTGGAGATCCCACAGTACCTCACCCTGTACTCGCCCGCCATCCACTGGATCCTACAGTGTGTGGCCTACCGGGCCCCC---
>gach@E0021
gtGGGCATGGAGGTGGCCCCCCAGCTGAAGGACAGCCTGAACCGCAACTTCTTCGACCTGCTCAGCACCTTCCGGCAGATCCACGGCGACAGCGTGCAGAACCAGCTGGTGCTGCAGCACGTGGAGATCCCACAGTACCTCACCCTGTACTCGCCCGCCATCCACTGGATCCTACAGTGTGTGGCCTACCGGGCCCCC---
>povi@E0021
GTGGGCATGGAGGTGGCCCCCCAGCTGAAGGACAGCCTGAACCGCAACTTCTTCGACCTGCTCAGCACCTTCCGGCAGATCCACGGCGACAGCGTGCAGAACCAGCTGGTGCTGCAGCATGTGGAGATCCCACAGTACCTCACCCTGTACTCGCCCGCCATCCACTGGATCCTGCAGTGTGTGGCCTACCGGGCCCCC---
>gaen@E0021
GTGGGCATGGAGGTGGCCCCCCAGCTGAAGGACAGCCTGAACCGCAACTTCTTCGACCTGCTCAGCACCTTCCGGCAGATCCACGGCGACAGCGTGCAGAATCAGCTGGTGCTACAGCACGTGGAGATCCCACAGTACCTCACCCTGTACTCGCCCGCCATCCACTGGATCCTACAGTGTGTGGCCTACCGGGCCCCC??G
>gage@E0021
GTGGGCATGGAGGTGGCCCCCCAGCTGAAGGACAGCCTGAACCGCAACTTCTTCGACCTGCTCAGCACCTTCCGGCAGATCCACGGCGACAGCGTGCAGAATCAGCTGGTGCTACAGCACGTGGAGATCCCACAGTACCTCACCCTGTACTCGCCCGCCATCCACTGGATCCTACAGTGTGTGGCCTACCGGGCCCCC---
>gamo@E0021
GTGGGCATGGAGGTGGCCCCCCAGCTGAAGGACAGCCTGAACCGCAACTTCTTCGACCTGCTCAGCACCTTCCGGCAGATCCACGGCGACAGCGTGCAGAATCAGCTGGTGCTACAGCACGTGGAGATCCCACAGTACCTCACCCTGTACTCGCCCGCCATCCACTGGATCCTACAGTGTGTGGCCTACCGGGCCCCC??G
>loam@E0021
GTGGGCATGGAGGTGGCCCCCCAGCTGAAGGACAGCCTGAACCGGAACTTCTTCGACCTGCTCAGCACCTTCCGGCAGATCCACGGGGACAGCGTCCAGAACCAGCTGGTCCTGCAGCACGTGGAGATCCCAGAGTACCTCACCCTGTACTCCCCCGCCATCCACTGGATCCTGCAGTGTGTGGCATACCGAGCCCCC??G
>lohl@E0021
GTGGGCATGGAGGTGGCCCCCCAGCTGAAGGACAGCCTGAACCGGAACTTCTTCGACCTGCTCAGCACCTTCCGGCAGATCCACGGGGACAGCGTCCAGAACCAGCTGGTCCTGCAGCATGTGGAGATCCCAGAGTACCTCACCCTGTACTCCCCCGCCATCCACTGGATCCTGCAGTGTGTGGCATACCGAGCCCCC??G
>lolo@E0021
GTGGGCATGGAGGTGGCCCCCCAGCTGAAGGACAGCCTGAACCGGAACTTCTTCGACCTGCTCAGCACCTTCCGGCAGATCCACGGGGACAGCGTCCAGAACCAGCTGGTCCTGCAGCACGTGGAGATCCCAGAGTACCTCACCCTGTACTCCCCCGCCATCCACTGGATCCTGCAGTGTGTGGCATACCGAGCCCCC??G
>loxj@E0021
GTGGGCATGGAGGTGGCCCCCCAGCTGAAGGACAGCCTGAACCGGAACTTCTTCGACCTGCTCAGCACCTTCCGGCAGATCCACGGGGACAGCGTCCAGAACCAGCTGGTCCTGCAGCACGTGGAGATCCCAGAGTACCTCACCCTGTACTCCCCCGCCATCCACTGGATCCTGCAGTGTGTGGCATACCGAGCCCCC---
>bosa@E0021
gTGGGCATGGAGGTGGCCCCCCAGCTGAAGGACAGCCTGAACCGCAACTTCTTCGACCTGCTCAGCACCTTCCGGCAGATCCACGGCGACAGCGTGCAGAACCAGCTGGTGCTGCAGCACGTGGAGATCCCGCAGTACCTCACCCTGTACTCGCCCGCCATCCACTGGATCCTGCAGTGTGTGGCCT??------------
>momo@E0021
------------------------?TGAAGGACAGCCTTAACCGGAACTTCTTCGACCTGCTCACCACCTTCCGGCAGATCCACGGGGACAGCGTCCAGAACCAGCTGGTCCTGCAGCACGTGGAGATCCCAGAGTACCTCACCCTGTACTCCCCGGCTATCCACTGGATCCTGCAGTGTGTGGCCTACCGAGCCCCC??G
>meca@E0021
GTGGGCATGGAGGTGGCCCCCCAGCTGAAGGAGAGTCTGAACAGGAACTTCTTCGACCTGCTCAGCGCCTTCCGGCAGATCCACGGGGACAGCGTCCAGAACCAGCTGGTGCTGCAGCATGTGGAGATCCCGGAGTACCTCACCCTCTACTCCCCCGCCATCCACTGGATCCTGCAGTGCGTGGCGTACCGCGCCCCA---
>merl@E0021
GTGGGCATGGAGGTGGCCCCCCAGCTGAAGGAGAGTCTGAACAGGAACTTCTTCGACCTGCTCAGCGCCTTCCGGCAGATCCACGGGGACAGCGTCCAGAACCAGCTGGTGCTGCAGCATGTGGAGATCCCGGAGTACCTCACCCTCTACTCCCCCGCCATCCACTGGATCCTGCAGTGCGTGGCGTACCGCGCCCCA??G
>mepo@E0021
GTGGGCATGGAGGTGGCCCCCCAGCTCAAGGAGAGTCTGAACAGGAACTTCTTCGACCTGCTCAGCGCCTTCCGGCAGATCCATGGGGACAGCGTCCAGAACCAGCTGGTGCTGCAGCATGTGGAGATCCCGGAGTACCTCACCCTCTACTCCCCCGCCATCCACTGGATCCTGCAGTGCGTGGCGTACCGCGCccca---
>mezu@E0021
GTGGGCATGGAGGTGGCCCCCCAGCTGAAAGACAGCCTGAACCAGAACTTCTTCGACCTGCTCAGCACCTTCCGGCAGATCCACGGGGACAGCGTCCAGAACCAGCTGGTCCTGCAGCGCGTGGAGATCCCCGAGTACCTCATCCTCTATTCCCCCGCCATCCACTGGATCCTGCAGTGCGTGGCCTACCGAGCCCCA---
>trsc@E0021
GTGGGCATGGAGGTGGCCCCCCAGCTGAAGGACAGCCTGAACCAGAACTTCTTCGACCTGCTCAGCACCTTCCGGCAGATCCACGGGGACAGCGTCCAGAACCAGCTAGTCCTCCAGCGCGTGGAGATCCCACAGTACCTCACCCTCTACTCCCCCGCCATCCACTGGATCCTGCAGTGCGTGGCCTACCGAGCCCCA??G
>muma@E0021
GTGGGCATGGAGGTGGCCCCCCAGCTGAAGGACAGCCTGAACCAGAACTTCTTCGACCTGCTCAGCGCCTTCCGGCAGCTCCACGGGGACAGCGTCCAGAACCAGCTGGTCCTGCAGCGCGTGGAGATCCCCGAGTACCTCACCCTCTACTCCCCGGCCATCCACTGGATCCTGCAGTGCGTGGCCTACCGGGCCCCC---
>trmu@E0021
GTGGGCATGGAGGTGGCCCCCCAGCTGAAGGACAGCCTGAACCAGAACTTCTTCGACCTGCTCAGCACCTTCCGGCAGATCCACGGGGACAGCGTCCAGAACCAGCTAGTCCTCCAGCGCGTGGAGATCCCACAGTACCTCACCCTCTACTCCCCCGCCATCCACTGGATCCTGCAGTGCGTGGCCTACCGAGCCCCA??G
>mora@E0021
GTTGGCATGGAGGTGGCCCCCCAGCTGAAGGAGAGCCTGAACCAGAACTTCTTCGACCTGCTCACCACCTTCCGGCAGATCCACGGGGACAGCGTCCAGAACCAGCTGGTCCTGCAGCGCGTGGAGATCCCCGAGTACCTCACCCTCTACTCCCCCGCCATCCACTGGATCCTGCAGTGCTTGGCCTACCGAGCCCCA---
>lala@E0021
GTGGGCATGGAGGTGGCCCCCCAGCTGAAGGAGAGCCTGAACCGGAACTTCTTCGACCTGCTCACCACCTTCCGGCAGATCCACGGGGACAGCGTCCAGAACCAGCTGGTCCTGCAGCGCGTGGAGATCCCCGAGTACCTCACCCTCTACTCCCCCGCCATCCACTGGATCCTGCAGTGCTTGGCCTACCGCGCCCCA??G
>phph@E0021
gTGGGCGTGGAGGTGGCCCCCCAGCTGAAGGACCCCCTGAACCGGAACTTCTTCGACCTGCTCAGCACTTTCCGGCAGATCCACGGGGACAGCGTCCagaaccagctgctgctgcagcgcgTGGAGATCCCAGAGTACCTCACCCTTTACTCCCCCGCCATCCACTGGATCCTGCAGTGTGTGGCCTACCGAGCCCCT---
>phbl@E0021
GTGGGCGTGGAGGTGGCCCCCCAGCTGAAGGACCCCCTGAACCGGAACTTCTTCGACCTGCTCAGCACTTTCCGGCAGATCCACGGGGACAGCGTCCAGAACCAGCTGGTGCTGCAGCGTGTGGAGATCCCAGAGTACCTCACCCTTTACTCCCCCGCCATCCACTGGATCCTGCAGTGCGTGGCCTATCGAGCCCCC---
>bame@E0021
GTGGGCATGGAGGTGGCTCCCCAGCTTAAGGAGAGCCTGAACCGGAACTTCTTCGACCTGCTCAGCACCTTCCGGCAGATCCACAGCGACAGCGTCCAGAACCAGCTGGTCCTGCAGCGCGTGGAGATCCCAGAGTACCTCACCCTCTACTCCCCCGCCATCCACTGGATCTTGCAGTGTGTGGCCTACCGAGCCCCA??G
>mabe@E0021
gtgGGCATGGAGGTGGCCCCCCAGCTGAAGGAGAGCCTGAACCGGAACTTCTTTGACCTGCTAAGCAGCTTCCGTCAGATCCACAGTGACAGCGTCCAGAACCAGCTGGTGCTGCAGCGTGTGGAGATCCCGGAGTACCTCACCCTCTACTCCCCCGCCATCCACTGGATCCTGCAGTGCGTGGCCTACCGGGCCCCA---
>coru@E0021
gTGGGCATGGAGGTGGCACCCCAGCTGAAGGAGAGCCTGAACCGGAACTTCTTCGACCTGCTCAACAGCTTCCGGCAGATCCACAGCGACAGCGTCCAGAACCAGCTGGTGCTGCAGCGTGTGGAGATCCCCGAGTACCTCACCCTCTACTCCCCCGCTATTCACTGGATCCTGCAGTGTGTGGCCTACCGGGCCCCT---
>maoc@E0021
GTGGGCATGGAGGTGGCCCCCCAGCTGAAGGAGAGCCTGAACCGGACCTTCTTTGACCTGCTCAGCAGCTTCCGGCAGATCCACAGCGACAGCGTCCAGAACCAGCTGGTGCTGCAGCGTGTGGAGGTCCCGGAGTACCTCACCCTCTACTCCCCCGCCATCCACTGGATCCTGCAGTGCGTGGCCTACCGGGCCCCC---
>zefa@E0021
gtGGGAATGGAGGTGGCCCCCCACCTGAAGGAGAGCCTGAAACGGAATTTCTTTGACCTGCTGGGCACCTTCCGTCAGATCCATGCCGACAGTGTCCAGAACCAGCTGGTCCTCCAGCGGGTGGAGATACCCCAGTACCTGACTCTCTACTCCCCTGCCATCCACTGGATCCTGCAGTGCGTCGCCTACAGAGCACCG?GA
>cyro@E0021
gtGGGAATGGAGGTGGCCCCCCACCTGAAGGAGAGCCTGAAACGGAACTTCTTTGACCTGCTGGGCACCTTCCGTCAGATCCATGGTGATAGCGTCCAGAACCAGCTGGTCCTCCAGCGGGTGGAGATACCCCAGTACCTGACTCTCTACTCCCCTGCCATCCATTGGATCCTGCAGTGCGTCGCCTATAGAGCGCCC?GA
>brca@E0021
GTGGGTATGGAGGTGGCGCCCCACCTGAAGGACAGCCTGAAGAGGAACCTGTTCGACTTCCTCAGCAGCTTCCGTCAGATCCACGGGGACAGCGTGCAGAGCCAGCTGCTCCTCCAGCGCGTGGAGACTCCGCAGTACCTCACCCTCTACTCCCCCGCCATACACTGGATGCTGCAGTGTGTGGCCTATCGCGCACCC??G
