# Supplementary material for: The Phylogenetic Relationships of the Family Sciaenidae Based on Genome-Wide Data Analysis
Source: Animals (Basel). 2022 Dec 1;12(23):3386. doi: 10.3390/ani12233386 (PMC9741161; doi:10.3390/ani12233386)
Supplement: Supplementary file 1 [file animals-12-03386-s001.zip › File S2/align-1105-genes/bak/E0022_NT.fasta.ali]

>gace@E0022
AATGTAATCGACAGAAAGCCGTACCCCGAGGACGCCGGCCTGGTGGAGGTGAAGTTCGCCACCACACCCATCATGTCAACGTACCTGGTGGCCTTCGTCATCGGAGAGTATGACTTTGTGGAGGGGCAATCATCCGACGGTGTGCTGGTGCGCGTCTACACACCGTTGGGCAAGGCCGAGCAGGGGAAGTTTGCGTTG??G
>gaen@E0022
AATGTAATCGACAGAAAGCCGTACCCCGAGGACGCCGGCCTGGTGGAGGTGAAGTTCGCCACCACACCCATCATGTCAACGTACCTGGTGGCCTTCGTCATCGGAGAGTATGACTTCGTGGAGGGGCAATCATCCGACGGTGTGCTGGTGCGCGTCTACACACCGTTGGGCAAGGCCGAGCAGGGGAAGTTTGCGTTG??G
>gage@E0022
AATGTAATCGACAGAAAGCCGTACCCCGAGGACGCCGGCCTGGTGGAGGTGAAGTTCGCCACCACACCCATCATGTCAACGTACCTGGTGGCCTTCGTCATCGGAGAGTATGACTTTGTGGAGGGGCAATCATCCGACGGTGTGCTGGTGCGCGTCTACACACCGTTGGGCAAGGCCGAGCAGGGGAAGTTTGCGTTG?GA
>meme@E0022
AATGTAATCGACAGAAAGCCGTACCCCGAAGACGCCGGCCTGGTGGAGGTGAAATTCGCCACCACGCCCATCATGTCAACGTACCTGGTGGCCTTCGTCATCGGAGAGTACGACTTTGTGGAGGGGCAGTCGTCCGACGGTGTGCTGGTGCGCGTCTACACACCCCTGGGCAAGGCCGAGCAGGGGAAGTTTGCGTTG?GA
>momo@E0022
AATGTAATCGACAGAAAGCCATATCCCGAGGACGTCGGCCTGGTGGAGGTGAAGTTCGCCACTACGCCCATCATGTCCACATACCTGGTGGCGTTCGTCATCGGAGAGTACGACTTCGTGGAGGCACAGTCGTCCGACGGTGTGCTGGTGCGCGTCTACACGCCCCTGGGCAAGGCCGAGCAGGGGAAGTTTGCGTTG??G
>loam@E0022
AATGTAATCGACAGAAAACCATATCCAGAGGACGTCAGCCTGGTGGAGGTGAAGTTCGCCACCACGCCCATCATGTCCACGTACCTGGTGGCGTTCGTCATCGGCGAGTACGACTTCGTGGAGGCGCAGTCGTCCGACGGTGTGCTGGTGCGCGTCTACACGCCCATGGGCAAGGCAGAGCAGGGGAAGTTTGCGTTG?GA
>loxj@E0022
AATGTAATCGACAGAAAGCCATATCCAGAGGACGTCAGCCTGGTGGAGGTGAAGTTCGCCACCACGCCCATCATGTCCACGTACCTGGTGGCGTTCGTCATCGGCGAGTACGACTTCGTGGAGGCGCAGTCGTCCGACGGTGTGCTGGTGCGCGTCTACACGCCCATGGGCAAGGCCGAGCAGGGGAAGTTTGCGTTG??G
>mepo@E0022
AATGTCATCGACAGAAAGCCATATCCCGGCGACGCTGGCCTGGTGGAGGTGAAGTTCGCCACCACGCCCATCATGTCCACGTACCTGGTGGCGTTCGTCATCGGAGAGTACGACTTCGTGGAGGCGCAGTCGTCCGACGGCGTACTGGTGCGCGTCTACACACCCGTGGGCAAGGCAGAGCAGGGGAAGTTTGCGCTG?GA
>meca@E0022
AATGTCATCGACAGAAAGCCGTATCCCGGGGACGCTGGCCTGGTGGAGGTGAAGTTCGCCACCACGCCCATCATGTCCACGTACCTGGTGGCGTTCGTCATCGGAGAGTACGACTTCGTGGAGGCGCAGTCGTCCGACGGCGTACTGGTGCGCGTCTACACACCCGTGGGCAAGGCAGAGCAGGGGAAGTTTGCGCTG??G
>merl@E0022
AATGTCATCGACAGAAAGCCGTATCCCGGGGACGCTGGCCTGGTGGAGGTGAAGTTCGCCACCACGCCCATCATGTCCACGTACCTGGTGGCGTTCGTCATCGGAGAGTACGACTTCGTGGAGGCGCAGTCGTCCGACGGCGTACTGGTGCGCGTCTACACACCCGTGGGCAAGGCAGAGCAGGGGAAGTTTGCGCTG??G
>mezu@E0022
AACGTCATCGACAGAAAGCCACACCCCCAGGACGGCGGCCTGGTGGAGGTGAAGTTCGCCACCACGCCCGTCATGTCCACGTACCTGGTGGCGTTCGTCATCGGGGAGTACGACTTCGTGGAGGCGCAGTCGTCCGACGGCGTGCTGGTGCGCGTCTACACGCCTGTGGGCAAGGCCGAGCAGGGGAGATTCGCGCTG??G
