# Supplementary material for: The Phylogenetic Relationships of the Family Sciaenidae Based on Genome-Wide Data Analysis
Source: Animals (Basel). 2022 Dec 1;12(23):3386. doi: 10.3390/ani12233386 (PMC9741161; doi:10.3390/ani12233386)
Supplement: Supplementary file 1 [file animals-12-03386-s001.zip › File S2/align-1105-genes/bak/E0025_NT.fasta.ali]

>argl@E0025
??GTACACAGAGGTGGCCAACAACATCCAGAATGAGGAGACCGTGCTGGATATCCAGTTCGTGCTGCTGGACTGCTCCCCCCTCAAGTCGTCCCTGGTGCAGCACTGCAATGAGTGGCAGAGCAAACTCACCGAGCTGCTCAGCCTCATGGCCAGCCGACAGCTCACAGAGCTCCATGGCTTCCTGCAGGACAACGCc?ac
>bosa@E0025
??GTACACAGAGGTGGCCAACAACATCCAGAATGAGGAGACCGTGCTGGATATCCAGTTCGTGCTGCTGGACTGCTCCCCCCTCAAGTCGTCCCTGGTGCAGCACTGCAATGAGTGGCAGAGCAAACTCACCGAGCTGCTCAGCCTCATGGCCAGCCGACAGCTCACTGAGCTCCACGGCTTCCTGCAGGACAACGCCgcc
>brbr@E0025
??GTACACAGAGGTGGCCAACAACATCCAGAATGAGGAGACCGTGCTGGATGTCCAGTTCGTGCTGCTGGACTGCTCCCCCCTCAAGTCATCCCTGGTGCAGCACTGTAATGAGTGGCAGAGCAAACTCACTCAGCTGCTCAGCCTCATGGCCAGCCGACGTCTCACGGAGCTCCACGGCTTCCTGCAGGACAACGCCACC
>gaen@E0025
??GTACACAGAGGTGGCCAACAACATCCAGAATGAGGAGACCGTGCTGGATATCCAGTTCGTGCTGCTGGACTGCTCCCCCCTCAAGTCGTCCCTGGTGCAGCACTGCAATGAGTGGCAGAGCAAACTCACCGAGCTGCTCAGCCTCATGGCCAGCCGACAGCTCACAGAGCTCCACGGCTTCCTGCAGGACAACGCCacc
>gage@E0025
??GTACACAGAGGTGGCCAACAACATCCAGAATGAGGAGACCGTGCTGGATATCCAGTTCGTGCTGCTGGACTGCTCCCCCCTCAAGTCGTCCCTGGTGCAGCACTGCAATGAGTGGCAGAGCAAACTCACCGAGCTGCTCAGCCTCATGGCCAGCCGACAGCTCACAGAGCTCCACGGCTTCCTGCAGGACAACGCCacc
>gamo@E0025
??GTACACAGAGGTGGCCAACAACATCCAGAATGAGGAGACCGTGCTGGATATCCAGTTCGTGCTGCTGGACTGCTCCCCCCTCAAGTCGTCCCTGGTGCAGCACTGCAATGAGTGGCAGAGCAAACTCACCGAGCTGCTCAGCCTCATGGCCAGCCGACAGCTCACAGAGCTCCACGGCTTCCTGCAGGACAACGCCacc
>lohl@E0025
??GTACACGGAGGTGGCCAACAACATCCAGAATGAGGAGACCGTGCTGGATGTCCAGTTCGTGCTGCTGGACTGCTCCCCCCTCAAGTCGTCTCTGGTGCAGCACTGCAACGAGTGGCAGAGCAAACTCACCCAGCTGCTCAGCCTCATGGCCAGCCAACGTCTCACGGAGCTCCACGGCTTCCTGCAGGACAACGCCACC
>lolo@E0025
??GTACACGGAGGTGGCCAACAACATCCAGAATGAGGAGACCGTGCTGGATGTCCAGTTCGTGCTGCTGGACTGCTCCCCCCTCAAGTCGTCTCTGGTGCAGCACTGCAACGAGTGGCAGAGCAAACTCACCCAGCTGCTCAGCCTCATGGCCAGCCAACGTCTCACGGAGCTCCACGGCTTCCTGCAGGACAACGCCACC
>gace@E0025
??GTACACAGAGGTGGCCAACAACATCCAGAATGAGGAGACCGTGCTGGATATCCAGTTCGTGCTGCTGGACTGCTCCCCCCTCAAGTCGTCCCTGGTGCAGCACTGCAATGAGTGGCAGAGCAAACTCACCGAGCTGCTCAGCCTCATGGCCAGCCGACAGCTCACAGAGCTCCACGGCTTCCTGCAGGACAACGCC?ac
>momo@E0025
??GTACACAGAGGTGGCCAACAACATCCAGAATGAGGAGACCGTGCTGGACGTCCAGTTCGTGCTGCTGGACTGCTCCCCCCTCAAGTCGTCCCTGGTGCAGCACTGCAACGAGTGGCAGAGCAAACTCACCCAGCTGCTCAGCCTCATGGCCAGCCGACGTCTCACGGAGCTCCACGGCTTCCTGCAGGACAACGCCA?C
>gach@E0025
??GTACACAGAGGTGGCCAACAACATCCAGAATGAGGAGACCGTGCTGGATATCCAGTTCGTGCTGCTGGACTGCTCCCCCCTCAAGTCGTCCCTGGTGCAGCACTGCAATGAGTGGCAGAGCAAACTCACCGAGCTGCTCAGCCTCATGGCCAGCCGACAGCTCACAGAGCTCCACGGCTTCCTGCAGGACAACGCC?ac
>povi@E0025
??GTACACAGAGGTGGCCAACAACATCCAGAATGAGGAGACCGTGCTGGATATCCAGTTCGTGCTGCTGGACTGCTCCCCCCTCAAGTCGTCCCTGGTGCAGCACTGCAATGAGTGGCAGAGCAAACTCACCGAGCTGCTCAGCCTCATGGCCAGCCGACAGCTCACAGAGCTCCACGGCTTCCTGCAGGACAATGCC?ac
>loam@E0025
??GTACACGGAGGTGGCCAACAACATCCAGAATGAGGAGACCGTGCTGGATGTCCAGTTCGTGCTGCTGGACTGCTCCCCCCTCAAGTCGTCTCTGGTGCAGCACTGCAACGAGTGGCAGAGCAAACTCACCCAGCTGCTCAGCCTCATGGCCAGCCAACGTCTCACGGAGCTCCACGGCTTCCTGCAGGACAACGCCA?C
>loxj@E0025
??GTACACGGAGGTGGCCAACAACATCCAGAATGAGGAGACCGTGCTGGATGTCCAGTTCGTGCTGCTGGACTGCTCCCCCCTCAAGTCGTCTCTGGTGCAGCACTGCAACGAGTGGCAGAGCAAACTCACCCAGCTGCTCAGCCTCATGGCCAGCCAACGTCTCACGGAGCTCCACGGCTTCCTGCAGGACAACGCCA?C
>gaar@E0025
??GTACACAGAGGTGGCCAACAACATCCAGAACGAGGAGACGGTGCTGGACATCCAGTTTGTGTTGCTGGACTGCTCGCCGCTCAAGTCGTCCCTGGTGCAGCACTGCAACGAGTGGCAGAGCAAACTCACCGAGCTGCTCAGCCTCATGGCCAGCAAGCAGCTCACCGAGCTCC??------------------------
>meme@E0025
??GTACACAGAGGTGGCCAACAACATCCAGAATGAGGAGACCGTGCTGGATATCCAGTTCGTGCTGCTGGACTGCTCCCCCCTCAAGTCGTCCCTGGTGCAGCACTGCAATGAGTGGCAGAGCAAACTCACCGAGCTGCTCAGCCTCATGGCCAGCCGACAGCTCACAGAGCTCCACGACTTCCTGCAGGACAACGCCAcc
>meca@E0025
??GTACACGGAGGTGGCAAACAACATCCAGAACGAGGAGACTGTGCTAGACGTCCAGTTTGTGCTGCTGGACTGCTCCCCCCTCAAGTCGTCCCTGGTGCAGCACTGCAGCGAGTGGCAGAGCAAGCTTACCCAGCTGCTCAGCCTCATGGCCAGCCAGCGGCTCACAGAGCTCCACGGCTTCCTCCAGGACAACGCCacc
>phbl@E0025
??GTACACAGAGGTGGCCAACAACATCCAGAACGAGGAGACGGTGCTGGACGTCCAGTTCGTGCTGCTGGACTGCGCCCCCCTCAAGTCGTCCCTGCTGCAGCACTGCAACGAGTGGCAGAGCAAGCTCACCCAGCTGCTCAGCCTCATGGCCGGCCGGCGTCTGACCGAGCTCCACGGCTTCCTGCAGGACAACGCCA?C
>mora@E0025
??GTACACGGAGGTGGCCAACAACATCCAGAACGAGGAGACGGTCCTGGACGTccagctggtgctgctggactGTGGCCCCCTCAAGTCCGCCCTGGTTCAGCATTGCAACGAGTGGCAGAGCAAACTCACCCAGCTGCTCAGCCTCATGGCCAGCCAACGGCTGACGGAGCTCCACGGCTTCCTGCAGGACAACGCCACC
>trsc@E0025
??GTACACGGAGGTGGCCAACAACATCCAGAACGAGGAGACGGTACTGGACGTCCAGTTGGTGCTGCTGGACTGCTCCCCCCTCAAGTCGTCCCTGGTGCAGCACTGCAACGAGTGGCAGAGCAAACTCACCCAGCTGCTCAGCCTCATGGCCAGCCGACGGCTCACAGAGCTCCACGGCTTCCTGCAGGACAACGCcacc
>trmu@E0025
??GTACACGGAGGTGGCCAACAACATCCAGAACGAGGAGACGGTGCTGGACGTCCAGTTGGTGCTGCTGGACTGCTCCCCCCTCAAGTCGTCCCTGGTGCAGCACTGCAACGAGTGGCAGAGCAAACTCACCCAGCTGCTCAGCCTCATGGCCAGCCGACGGCTCACAGAGCTGCACGGCTTCCTGCAGGACAACGCC?ac
>lala@E0025
??GTACACGGAGGTGGCCAACAACATCCAGAACGAGGAGACGGTGCTGGACGTccagctggtgctgctggactgCGGTCCCCTCAAGTCGGCTCTGGTGCAGCACTGCAACGAGTGGCAGAGCAAACTCACCCAGCTGCTCAGCATCATGGCCAGCCAGCGGCTCACAGAGCTCCACAGCTTCCTGCAGGACAACGGCACC
>mezu@E0025
??GTACACGGAGGTGGCCAACAACATCCAGAACGAGGAGACGGTACTGGACGTCCAGTTGGTGCTGCTggactgcacccccctcaagtCGTCCCTAGTGCAGCACTGCAACGAGTGGCAGAGCAAACTCACCCAGCTGCTCAGCCTCATGGCCAGCCGACGGCTCACAGAACTCCACAGCTTCCTGCAGGACAACGCC?ac
>phph@E0025
??GTACACAGAGGTGGCCAACAACATCCAGAATGAGGAGACGGTGCTGGACGTCCAGTTCGTGCTGCTGGACTGCGCCCCGCTCAAGTCGTCCCTGCTGCAGCACTGCAACGAGTGGCAGAGCAAGCTCACCCAGCTGCTCGGCCTCATGGCCGGCCGGCGCCTGGCCGAGCTGCACGACTTCCTGCAGGACAACGCCG??
>bame@E0025
??GTACACAGAGGTGGCCAACAACATTCAGAATGAGGAGACGGTGCTGGACATCCAGTTGGTGCTGCTGGACTGCACGCCCCTTAAGTCGTCCCTGGTGCAGCACTGCAACGAGTGGCAGAGCAAACTCACCCAGCTGCTCAGCCTCATGGCCGGCCGACGGCTCACCGAGCTCCACGGCTTCCTGCAGGACAACGGC??g
>coru@E0025
??GTACACGGAGGTGGCCAACAACATCCAGAACGAGGAGACGGTGCTGGACGtccagctggtgctgctggactgCGGGCCCCTCAAGTCGTCGCTGCTGCAGCACTGCAACGAGTGGCAGAGCAAACTCACCCAGCTGCTCAGCCTCATGGCCGGCCAGCGGCTCACCGAGCTCCACGGCTTCCTTCGGGACAACGGcacc
>maoc@E0025
??GTACACGGAGGTGGCCAACAACATCCAGAATGAGGAGACGGTGCTGGACGtccagctggtgctgctggactgCGGGCCCCTGAAGTCGTCCCTGGTGCAGCACTGCAACGAATGGCAGAGCAAACTCACCCAGCTGCTCAGCCTCATGGCCGGCCAGCGGCTCGCCGAGCTCCACGGCTTCCTGCAGGACAACGGCA?C
>mabe@E0025
??GTACACGGAGGTGGCCAACAACATCCAGAACGAAGAGACGGTGCTGGACTtccagctggtgctgctggactgCGGGCTGCTCAAGTCGTCACTGGTGCAGCACTGCAACGAGTGGCAGAGCAAGCTCACCCAGCTGCTCAGCCTCATGGCTGGCCAAAAGCTCACCGAGCTCCATGGCTTCGTGCAGGACAA?------
>zefa@E0025
---TACAGCGAAGTGGTCAACAACATTGAGAATGAGAAGACGCTGCTGGATGTCCAGTTTGTCCTGCTGGACTGCGCCCCACTCAACTGCTCCCTGGTGCAGCACTGCAACGAGTGGCAGAGCAAGTTCTCCGAGCTGCTCCGCCTCATGGCCAGCACCCGCCTCATGGAGCTGCACAGCTTCATGCAGGACAGCGCTGA?
>cyro@E0025
---TACAGCGAAGTGGTCAACAACATTGAGAATGAGAAGACGCTGCTGGACGTCCAGTTTGTCCTGCTGGACTGCGCCCCGCTCAACTGCTCCCTGGTGCAGCACTGCAACGAGTGGCAGAGCAAGTTCTCCGAGCTGCTCCGCCTCATGGCCAGCACCCGCCTCACGGAGCTGCACAGCTTCATGCAGGACAACGCCGA?
>brca@E0025
??GTACACCGAGCTGGCTAACAACATCCAGATAGAGGAGACAGAGTTGGACTTCCAGCTGGTCCTCATTGACTGCTCCCCCCTCAAGGCCTCTCTGGTGCACCACTGTAACGAATGGCAGATCAAACTCACCCAGCTGCTGCTGGCCATGGCGGGCAAGAGGCTGGATGACCTGTGCAGCTTCCTCACAGACAACGCTGTC
