# Supplementary material for: The Phylogenetic Relationships of the Family Sciaenidae Based on Genome-Wide Data Analysis
Source: Animals (Basel). 2022 Dec 1;12(23):3386. doi: 10.3390/ani12233386 (PMC9741161; doi:10.3390/ani12233386)
Supplement: Supplementary file 1 [file animals-12-03386-s001.zip › File S2/align-1105-genes/bak/E0026_NT.fasta.ali]

>argl@E0026
AACCAGAACGGCATCCTGGCCATGCTGGACGAGGAGTGCCTGCGCCCCGGGACCGTCACGGACATCACCTTCCTGGACAAGCTGAACACGGTGTGCGCAGAGCACCAGCACTTTGAAAGCCGCCTCAGCAAGAACTCCAAGTTCCTGACGGACCACAGTCTGCCCCACAGCTGCTTCCGTATCCAGCACTACGCCGGC??A
>bosa@E0026
AACCAGAATGGCATCCTGGCCATGCTGGACGAGGAGTGCCTGCGCCCCGGGACCGTCACGGACATCACCTTCCTGGACAAGCTGAACACGGTGTGCGCAGAGCACCAGCACTTTGAAAGCCGCCTCAGCAAGAACTCCAAGTTCCTGACGGACCACAGTCTGCCCCACAGCTGCTTCCGTATCCAGCACTACGCCGGC??A
>trmu@E0026
AACCAGAACGGGATCCTGGCCATGCTGGACGAGGAGTGCCTGCGCCCCGGCACGGTCACGGACATCACCTTCCTGGACAAGCTGAACACGGTGTGCGCAGAGCACCAGCACTTTGAGAGCCGCCTCAGCAAGAACTCAAAGTTCCTGACGGACCACAGTCTGCCCCATAGCTGCTTCCGCATCCAGCACTACGCCGGC?AA
>trmi@E0026
AACCAGAATGGCATCCTGGCCATGCTGGACGAGGAGTGCCTTCGCCCCGGCACGGTCACGGACATCACCTTCCTGGACAAGCTGAACACGGTGTGCGCCGAGCACCAGCACTTTGAGAGCCGCCTCAGCAAGAACTCCAAGTTCCTGACGGACCACAGCCTGCCCCACAGCTGCTTCCGCATCCAGCACTACGCCGGC??A
>povi@E0026
AACCAGAACGGCATCCTGGCCATGCTGGACGAGGAGTGCCTGCGCCCCGGGACCGTCACGGACATCACCTTCCTGGACAAGCTGAACACGGTGTGCGCAGAGCACCAGCACTTTGAAAGCCGCCTCAGCAAGAACTCCAAGTTCCTGACGGACCACAGCCTGCCCCACAGCTGCTTCCGCATCCAGCACTATGCCGGC??A
>trsc@E0026
AACCAGAACGGGATCCTGGCCATGCTGGACGAGGAGTGCCTGCGCCCCGGCACGGTCACGGACATCACCTTCCTGGACAAGCTGAACACGGTGTGCGCCGAACACCAGCACTTTGAGAGCCGCCTCAGCAAGAACTCAAAGTTCCTGACGGACCACAGTCTGCCCCATAGCTGCTTCCGCATCCAGCACTACGCCGGC?AA
>gace@E0026
AACCAGAACGGCATCCTGGCCATGCTGGACGAGGAGTGCCTGCGCCCCGGGACCGTCACGGACATCACCTTCCTGGACAAGCTGAACACGGTGTGCGCAGAGCACCAGCACTTTGAAAGCCGCCTCAGCAAGAACTCCAAGTTCCTGACGGACCACAGTCTGCCCCACAGCTGCTTCCGTATCCAGCACTACGCCGGC?AA
>muma@E0026
AACCAGAACGGGATCCTGGCCATGCTGGACGAGGAGTGCCTGCGGCCAGGCACCGTCACGGACGTCACCTTCCTGGACAAGCTGAACACCGTGTGCGCCGAGCACCAGCACTTTGAGAGCCGTCTCAGCAAGAACTCCAAGTTCCTGACAGACCACAGTCTGCCCCACAGCTGCTTCCGCATCCAGCACTATGCTGGC??A
>gach@E0026
AACCAGAACGGCATCCTGGCCATGCTGGACGAGGAGTGCCTGCGCCCCGGGACCGTCACGGACATCACCTTCCTGGACAAGCTGAACACGGTGTGCGCAGAGCACCAGCACTTTGAAAGCCGCCTCAGCAAGAACTCCAAGTTCCTGACGGACCACAGTCTGCCCCACAGCTGCTTCCGTATCCAGCACTACGCCGGC??A
>momo@E0026
AACCAGAACGGCATCCTGGCCATGCTGGACGAGGAGTGCCTGCGCCCCGGCACCGTCACGGACATCACCTTCCTGGACAAGCTGAACACGGTGTGCGCCGAGCACCAGCACTTTGAGAGCCGCCTCAGCAAGAACTCCAAGTTCCTGACGGACCACAGCCTGCCCCACACCTGCTTCCGCATCCAGCACTACGCCGGC?AA
>mezu@E0026
AACCAGAACGGGATCCTGGCCATGCTGGACGAGGAGTGCCTGCGGCCCGGCACCGTCACGGACATCACCTTCCTGGACAAGCTGAACACGGTGTGCGCCGAGCACCAGCACTTTGAGAGCCGCCTCAGCAAGAACTCCAAGTTCCTGACGGACCACAGTCTGCCCCACAGCTGCTTCCGCATCCAGCACTATGCCGGC?AA
>merl@E0026
AACCAGAACGGGATCCTGGCCATGCTGGACGAGGAGTGCCTGCGTCCCGGCACGGTCACGGACATCACCTTCCTGGACAAGCTGAACACGGTGTGCGCCGAGCACCAGCACTTTGAGAGCCGCCTCAGCAAGAACTCAAAGTTCCTGACGGACCACAGTCTCCCCCACAGCTGCTTCCGCATCCAGCACTACGCCGGC?AA
>mepo@E0026
AACCAGAACGGGATCCTGGCCATGCTGGACGAGGAGTGCCTGCGTCCCGGCACGGTCACAGACATCACCTTCCTGGACAAGCTGAACACGGTGTGCGCCGAGCACCAGCACTTTGAGAGCCGCCTCAGCAAGAACTCAAAGTTCCTGACGGACCACAGTCTCCCCCACAGCTGCTTCCGCATCCAGCACTACGCCGGC?AA
>meme@E0026
AACCAGAACGGCATCCTGGCCATGCTGGACGAGGAGTGCCTGCGCCCCGGCACCGTTACGGACATCACCTTCCTGGACAAGCTGAACACGGTGTGCGCAGAGCACCAGCACTTTGAAAGCCGCCTCAGCAAGAACTCCAAGTTCCTGACGGACCACAGCCTGCCCCACAGCTGCTTCCGCATCCAGCACTACGCCGGC??A
>meca@E0026
AACCAGAACGGGATCCTGGCCATGCTGGACGAGGAGTGCCTGCGTCCCGGCACGGTCACGGACATCACCTTCCTGGACAAGCTGAACACGGTGTGCGCCGAGCACCAGCACTTTGAGAGCCGCCTCAGCAAGAACTCAAAGTTCCTGACGGACCACAGTCTCCCCCACAGCTGCTTCCGCATCCAGCACTACGCCGGC?AA
>gaen@E0026
AACCAGAACGGCATCCTGGCCATGCTGGACGAGGAGTGCCTGCGCCCCGGGACCGTCACGGACATCACCTTCCTGGACAAGCTGAACACGGTGTGCGCAGAGCACCAGCACTTTGAAAGCCGCCTCAGCAAGAACTCCAAGTTCCTGACGGACCACAGTCTGCCCCACAGCTGCTTCCGTATCCAGCACTACGCCGGC??A
>gage@E0026
AACCAGAACGGCATCCTGGCCATGCTGGACGAGGAGTGCCTGCGCCCCGGGACCGTCACGGACATCACCTTCCTGGACAAGCTGAACACGGTGTGCGCAGAGCACCAGCACTTTGAAAGCCGCCTCAGCAAGAACTCCAAGTTCCTGACGGACCACAGTCTGCCCCACAGCTGCTTCCGTATCCAGCACTACGCCGGC??A
>loxj@E0026
AACCAGAACGGCATCCTGGCCATGCTGGACGAGGAGTGCCTGCGCCCCGGCACCGTCACGGACGTCACCTTCCTGGACAAGCTGAACACGGTGTGCGCCGAGCACCAGCACTTTGAGAGCCGCCTCAGCAAGAACTCCAAGTTCCTGACGGACCACAGCCTGCCCCACAGCTGCTTCCGCATCCAGCACTACGCCGGC??A
>lolo@E0026
AACCAGAACGGCATCCTGGCCATGCTGGACGAGGAGTGCCTGCGCCCCGGCACCGTCACGGACGTCACCTTCCTGGACAAGCTGAACACGGTGTGCGCCGAGCACCAGCACTTTGAGAGCCGCCTCAGCAAGAACTCCAAGTTCCTGACGGACCACAGCCTGCCCCACAGCTGCTTCCGCATCCAGCACTACGCCGGC??A
>lohl@E0026
AACCAGAACGGCATCCTGGCCATGCTGGACGAGGAGTGCCTGCGCCCCGGCACCGTCACGGACGTCACCTTCCTGGACAAGCTGAACACGGTGTGCGCCGAGCACCAGCACTTTGAGAGCCGCCTCAGCAAGAACTCCAAGTTCCTGACGGACCACAGCCTGCCCCACAGCTGCTTCCGCATCCAGCACTACGCCGGC?AA
>loam@E0026
AACCAGAACGGCATCCTGGCCATGCTGGACGAGGAGTGCCTGCGCCCCGGCACCGTCACGGACGTCACCTTCCTGGACAAGCTGAACACGGTGTGCGCCGAGCACCAGCACTTTGAGAGCCGCCTCAGCAAGAACTCCAAGTTCCTGACGGACCACAGCCTGCCCCACAGCTGCTTCCGCATCCAGCACTACGCCGGC??A
>lala@E0026
AACCAGAACGGGATCCTGGCCATGCTGGACGAGGAGTGCCTGCGCCCCGGCACGGTCACAGACATCACCTTCCTGGACAAGCTGAACACGGTGTGCGCTGAGCACCAGCACTTTGAGAGCCGCCTCAGCAAGAACTCCAAGTTCCTGACGGACCACAGCCTGCCCCACAGCTGTTTCCGCATCCAGCACTACGCCGGC??A
>gamo@E0026
AACCAGAACGGCATCCTGGCCATGCTGGACGAGGAGTGCCTGCGCCCCGGGACCGTCACGGACATCACCTTCCTGGACAAGCTGAACACGGTGTGCGCAGAGCACCAGCACTTTGAAAGCCGCCTCAGCAAGAACTCCAAGTTCCTGACGGACCACAGTCTGCCCCACAGCTGCTTCCGTATCCAGCACTACGCCGGC??A
>mora@E0026
?ACCACAACGGGATCCTGGCCATGCTGGACGAGGAGTGCCTGCGCCCCGGCACGGTCACGGACATCACCTTCCTGGACAAGCTGAACACGGTGTGCGCCGAGCACCAGCACTTTGAGAGCCGCCTCAGCAAGAATTCCAAGTTCCTGACGGACCACAGTCTGCCCCACAGCTGCTTCCGCATCCAGCACTACGCCGGC??A
>bame@E0026
AACCAGAACGGCATCCTGGCCATGCTGGACGAGGAGTGCCTGCGGCCCGGCACCGTCACGGACAGCACCTTCCTGGACAAGCTGAACACGGTGTGCGCCAAGCACCAGCACTTTGAGAGCCGCCTCAGCAAGAACTCCAAGTTCCTGACAGACCACAGTCTGCCCCACAGCTGCTTCCGCATCCAGCACTACGCCGGC?AA
>maoc@E0026
AACCAGAACGGGATACTGGCCATGCTGGACGAGGAGTGCCTGCGGCCGGGCACCGTGACGGACAGCACCTTCCTGGACAAGCTGAACACGGTGTGCGCCGAGCACCAGCACTTTGAGAGTCGCCTCAGCAAGAACTCCAAGTTCCTGACCGACCACAGTCTGCCCCACAGCTGCTTTCGCATC------------------
>coru@E0026
AACCAGAACGGCATATTGGCCATGCTGGACGAGGAGTGCCTGCGGCCCGGCACGGTCACAGACAGCACCTTCCTGGACAAGCTGAACACGGTGTGCGCCGAGCACCAGCACTTTGAGAGCCGCCTCAGCAAGAACTCCAAGTTCCTGACCGACCACAGTCTGCCCCACAGCTGCTTCCGCATCCAGCACTACGCCGGC?AA
>cyro@E0026
AACCAGAATGGCATCTTAGCCATGCTGGACGAGGAATGTCTGCGCCCCGGCACCGTCACTGACGACACCTTCCTGGACAAACTGAACACGGTCTGCGCCGAGCACCAGCACTTTGAGAGCCGTCTCAGCAAGAACTCAAAGTTCCTCACAGACCACAGCCTGCCACACAGCTGCTTCCGCATACAGCACTACGCCGGC?AA
>zefa@E0026
aaccagaatgGCATCTTGGCCATGTTGGACGAAGAGTGTCTGCGCCCCGGCACAGTCACTGATGACACCTTCCTGGACAAACTGAACACGGTCTGCGCCGAGCACCAGCACTTTGAGAGCCGTCTCAGCAAGAACTCAAAGTTCCTCACAGACCACAGCCTGCCGCACAGCTGCTTCCGCATCCAGCACTACGCTGGA??A
>gaar@E0026
AACCAGAATGGCATCCTGGCCATGCTGGACGAGGAGTGCCTGCGCCCGGGCACCGTCACGGACATCACCTTCCTGGACAAGCTGAACACCGTGTGCGCCGACCACCAGCACTTTGAGAGCCGCCTCAGCAAGAACTCCAAGTTCCTGACGGACCACAGCCTGCCCCACAGCTGCTTCCGCATCCAGCACTACGCCGGC??A
>phph@E0026
AACCAGAACGGGATCCTGGCCATGCTGGACGAGGAGTGCCTGCGGCCCGGCACCGTCACCGACATCACCTTCCTGGACAAGCTGAACACGGTGTGCGCCGAGCACCCGCACTTTGAGAGCCGCCTCAGCAAGAACTCCAAGTTCCTGACGGACCACAGCCTGCCCCACAGCTGCTTCCGCATCCAGCACTACGCCGGC??A
>phbl@E0026
aacCAGAACGGGATCCTGGCCATGCTGGACGAGGAGTGCCTGCGGCCCGGCACCGTCACCGACATCACCTTCCTGGACAAGCTGAACACGGTGTGCGCCGAGCACCCGCACTTTGAGAGCCGCCTCAGCAAGAACTCCAAGTTCCTGACGGACCACAGCCTGCCCCACAGCTGCTTCCGCATCCAGCACTACGCCGGC??A
>brbr@E0026
AACCAGAACGGCATCCTGGCCATGCTGGACGAGGAGTGCCTGCGCCCGGGCACCGTCACCGACATCACCTTCCTGGACAAGCTGAACACGGTGTGCGCCGAGCACCTGCACTTTGAGAGCCGCCTCAGCAAGAACTCCAAGTTCCTGACGGACCACAGCCTGCCCCACAGCTGCTTCCGCATTCAGCACTACGCCGGC?AA
>mabe@E0026
AACCAGAATGGCATATTGGCCATGCTGGACGAGGAGTGCCTGCGGCCCGGCACAGTCACGGACATCACCTTCCTGGACAAGCTGAACACGGTGTGCGCCGAGCACCAGCACTTTGAGAGCCGCAACTCCAAGAACTCCAAGTTCCTGACTGACCACAGTCTGCCCCACAGCTGCTTCCGCATCCAGCACTACGCCGGC??A
>brca@E0026
AACCAGAGCGGTATCCTGGCCATGCTGGACGAGGAGTGCCTGCGGCCGGGCACGGTGACCGACGCCACCTTCCTGGACAAGCTGAACACTGTCTGCGGGGAACACGAGCACTTTGAGAGCCGCCTCACCAAGAGCTCCAAGTTCCAGACCGATCACTCCCTACCGCACAACTGCTTCCGTATACAGCACTACGCCGGC??A
