# Supplementary material for: The Phylogenetic Relationships of the Family Sciaenidae Based on Genome-Wide Data Analysis
Source: Animals (Basel). 2022 Dec 1;12(23):3386. doi: 10.3390/ani12233386 (PMC9741161; doi:10.3390/ani12233386)
Supplement: Supplementary file 1 [file animals-12-03386-s001.zip › File S2/align-1105-genes/bak/E0027_NT.fasta.ali]

>argl@E0027
?C?CAGCTCACTGACAAGTTAAAGAACCAATCGGAGAGCCACAAGCAGGCTCGGGACAACCTCCACAAGCAGGTGCAGGAGCAGAAGAGCCTGCTGCGGGCCGCCCAGGACGCCGCACACACCCTGGAGACCTTCGGGGGGGAGCTCAGCGCCCAGCTGGCCGAGAGCAAGGAGAAGGGAGCCCAGCTCAACACC---
>bosa@E0027
?C?CAGCTGACTGACAAGTTAAAGAACCAATCGGAGAGCCACAAGCAGGCTCGGGACAACCTCCACGAGCAGGTGCAGGAGCAGAAGAGCCTGCTGCGGGCCGCCCAGGACGCCGCACACACCCTGGAGACCTTCGGGGGGGAGCTCAGTGCCCAGCTGGCCGAGAGCAAGGAGAAGGGGGCCCAGCTCAACACC---
>gace@E0027
---CAGCTGACTGACAAGTTAAAGAACCAATCGGAGAGCCACAAGCAGGCTCGGGACAACCTCCACGAGCAGGTGCAGGAGCAGAAGAGCCTGCTGCGGGCCGCCCAGGACGCCGCACACACCCTGGAGACCTTCGGGGGGGAGCTCAGCGCCCAGCTGGCCGAGAGCAAGGAGAAGGGGGCCCAGCTCAACACC??C
>gaen@E0027
---CAGCTGACTGACAAGTTAAAGAACCAATCGGAGAGCCACAAGCAGGCTCGGGACAACCTCCACGAGCAGGTGCAGGAGCAGAAGAGCCTGCTGCGGGCCGCCCAGGACGCCGCACACACCCTGGAGACCTTCGGGGGGGAGCTCAGCGCCCAGCTGGCCGAGAGCAAGGAGAAGGGGGCCCAGCTCAACACC??C
>gage@E0027
---CAGCTGACTGACAAGTTAAAGAACCAATCGGAGAGCCACAAGCAGGCTCGGGACAACCTCCACGAGCAGGTGCAGGAGCAGAAGAGCCTGCTGCGGGCCGCCCAGGACGCCGCACACACCCTGGAGACCTTCGGGGGGGAGCTCAGCGCCCAGCTGGCCGAGAGCAAGGAGAAGGGGGCCCAGCTCAACACC?CA
>gamo@E0027
---CAGCTGACTGACAAGTTAAAGAACCAATCGGAGAGCCACAAGCAGGCTCGGGACAACCTCCACGAGCAGGTGCAGGAGCAGAAGAGCCTGCTGCGGGCCGCCCAGGACGCCGCACACACCCTGGAGACCTTCGGGGGGGAGCTCAGCGCCCAGCTGGCCGAGAGCAAGGAGAAGGGGGCCCAGCTCAACACC??C
>gach@E0027
---CAGCTGACTGACAAGTTAAAGAACCAATCGGAGAGCCACAAGCAGGCTCGGGACAACCTCCACGAGCAGGTGCAGGAGCATAAGAGCCTGCTGCGGGCCGCCCAGGACGCCGCACACACCCTGGAGACCTTCGGGGGGGAGCTCAGCGCCCAGCTGGCCGAGAGCAAGGAGAAGGGGGCCCAGCTCAACACC---
>meme@E0027
?CCCAGCTGACTGACAAGTTAAAGAACCAATCGGAGAGCCACAAGCAGGCCCGGGACAACCTCCACGAGCAGGTGCAGGAGCAGAAGAGCCTGCTGCGGGCCGCCCAGGACGCCGCACACACCCTGGAGACCTTCGGGGGGGACCTCAGTGCCCAGCTGGCCGAGAGCAAGGAGAAGGGGGCGCAGCTCAACACC??C
>povi@E0027
?C?CAGCTGACTGACAAGTTAAAGAACCAATCTGAGAGCCACAAGCAGGCTCGGGACAACCTCCACGAGCAGCTGCAGGAGCAGAAGAGCCTGCTGCGGGCCTCCCAGGACGCCGCCCACACCCTGGAGACCTCCGGGGGGGAGCTCAGTGCCCAGCTGGCCGAGAGCAAGGAGAAGGGAGCCCAGCTCAACACC??C
>mezu@E0027
ACACAGTTGACTGACAAGTTAAAGAACCAATCGGAGAGCCACAAGCAGGCTCGGGACAACCTCCACGAGCAGGTGCAGGAGCAGAAGAGCTTACTGCGGACAGCCCAAGACCGAGCCCAGACCCTGGAGACCTCCGTCGGGGAGCTGAGCGCCCAGCTGGTAGAGAGCAAGGAGAAGGGTGCCCAGCTCAACACC??C
>trsc@E0027
?CACAGTTGACTGACAAGTTAAAGAACCAATCGGAGAGCCACAAGCAGGCTCGGGACAACCTCCACGAGCAGGTGCAGGAGCAGAAGAGCTTACTACGGACAGCCCAAGACCGAGCCCAGACCCTGGAGACCTCCGTCGGGGAGCTCAGTGCCCAGCTGGCGGAGAGCAAGGAGAAGGGTGCTCAGCTCAACACC??C
>trmu@E0027
?CACAGTTGACTGACAAGTTAAAGAACCAATCGGAGAGCCACAAGCAGGCTCGGGACAACCTCCACGAGCAGGTGCAGGAGCAGAAGAGCTTACTGCGGACAGCCCAAGACCGAGCCCAGACCCTGGAGACCTCCGTCGGGGAGCTCAGTGCCCAGCTGGCGGAGAGCAAGGAGAAGGGTGCTCAGCTCAACACC---
>meca@E0027
ACACAGTTGAATGACAAGTTAAAGAACCAATCGGAGAGCCACAAGCAGGCTCGGGACAACCTCCATGAGCAGATGCAGGAGCAGAAGAGCTTACTGCGGACAGCCCAAGACCGAGCCCAGTCCCTGGAGAGCTCCATGGGGGAGCTCAGTGCCCAGCTGGCGGAGAGCAAGGAGAAGGGTGCCCAGCTCAACACA?CA
>mepo@E0027
ACACAGTTGAATGACAAGTTAAAGAACCAATCGGAGAGCCACAAGCAGGCTCGGGACAACCTCCACGAGCAGGTGCAGGAGCAGAAGAGCTTACTGCGGACAGCCCAAGACCGAGCCCAGTCCCTGGAGAGCTCCGTGGGGGAGCTCAGTGCCCAGCTGGCGGAGAGCAAGGAGAAGGGTGCCCAGCTCAACACA??C
>merl@E0027
?CCCAGTTGAATGACAAGTTAAAGAACCAATCGGAGAGCCACAAGCAGGCTCGGGACAACCTCCACGAGCAGATGCAGGAGCAGAAGAGCTTACTGCGGACAGCCCAAGACCGAGCCCAGTCCCTGGAGAGCTCCATGGGGGAGCTCAGTGCCCAGCTGGCGGAGAGCAAGGAGAAGGGTGCCCAGCTTAACACA??C
>phph@E0027
?CACAGTTGACTGACAAGTTAAAGAACCAATCGGAAAGCCACAAGCAGGCTCGGGACAACCTCCACGAGCAGGTGCAGGAGCAGAAGAGCTTACTGCGGACAGCCCAAGACAGAGCCCACGCCCTGGAGACCTCTGTCGGGGAGCTCAGTGCCCAGCTGGCAGAGAGCAAGGAGAAGGGAACCCAGCTCAACACC??C
>loam@E0027
ACACAGTTGACTGACAAGTTAAAGAACCAATCGGAGAGCCACAAGCAGGCTCGGGATAACCTCCACGAGCAGGTGCAGGAGCAGAAGAGCTTACTGCGGGCAGCCCAAGATCAAGCCCACGCCCTGGAGACCTCCGTCGGGGAGCTCAGCGCCCAGCTGGCGGAGAGCAAGGAGAAGGGAGCCCAGCTCAACACC?CA
>lohl@E0027
?CACAGTTGACTGACAAGTTAAAGAACCAATCGGAGAGCCACAAGCAGGCTCGGGATAACCTCCACGAGCAGGTGCAGGAGCAGAAGAGCTTACTGCGGGCAGCCCAAGATCAAGCCCACGCCCTGGAGACCTCCGTCGGGGAGCTCAGCGCCCAGCTGGCGGAGAGCAAGGAGAAGGGAGCCCAGCTCAACACC??C
>lolo@E0027
?CACAGTTGACTGACAAGTTAAAGAACCAATCGGAGAGCCACAAGCAGGCTCGGGATAACCTCCACGAGCAGGTGCAGGAGCAGAAGAGCTTACTGCGGGCAGCCCAAGATCAAGCCCACGCCCTGGAGACCTCCGTCGGGGAGCTCAGCGCCCAGCTGGCGGAGAGCAAGGAGAAGGGAGCCCAGCTCAACACC---
>loxj@E0027
ACACAGTTGACTGACAAGTTAAAGAACCAATCGGAGAGCCACAAGCAGGCTCGGGATAACCTCCACGAGCAGGTGCAGGAGCAGAAGAGCTTACTGCGGGCAGCCCAAGATCAAGCCCACGCCCTGGAGACCTCCGTCGGGGAGCTCAGCGCCCAGCTGGCGGAGAGCAAGGAGAAGGGAGCCCAGCTCAACACC?CA
>phbl@E0027
?CCCAGTTGACTGACAAGTTAAAGAACCAATCGGAAAGCCACAAGCAGGCTCGGGACAACCTCCACGAGCAGGTGCAGGAGCAGAAGAGCTTACTGCGGACAGCCCAGGACGGAGCCCACGCCCTGGAGAGCTCTGTCGGGGAGCTCAGCGCCCAGCTGGCAGAGAGCAAGGAGAAGGGAAGCCAGCTCAACTCC??C
>lala@E0027
?CACAGTTGACTGATAAGTTAAAGAACCAATCGGAGAGCCACAAGCAGGCTCGGGACAACCTCCATGAGCAGGTGCAGGAGCAGAAGAGCTTACTGCGGACAGCCCAAGACCGCGCCCAGACCCTGGAGACCTCCGTTGGGGAGCTCAGCGCTCAGCTGGCGGAGAGCAAGGAGAAGGGTGTCCAGCTCAACACC??C
>bame@E0027
?TGCAGTTGACTGACAAGTTAAAGAACCAATCGGAGAGCCACAAGCAGGCTCGGGACAACCTCCATGAGCAGGTGCAGGAGCAGAAGAGCTTACTGCGGACAGCCCAAGACCGAGCCCAGACCCTGGAGACCTCCGTCAAGGAGCTCAGCACCCAGCTGACAGAGAGCAAAGAGAAGGTTGCCCAGCTCAACACG??C
>cyro@E0027
?TGCAGTTGACAGACAAGTTGAGGAACCAATCAGAGAGCCACAAGCAGGCCCAGGACAACCTCCACGAGCAGGTCCAGGAGCAGAAGACCTTGCTGCGGACGGCCCAAGACCGAGCCCAGACCCTGGAGACTTCTGTTGCCGAACTCACTGCTCAGCTCACAGAGAGCAAGGAAAAGGTGGCGCAGCTGGACACT??C
>zefa@E0027
?CGCAGTTGACAGACAAGTTGAAGAACCAATCAGAGAGCCACAAGCAGGCCCAGGACAACCTCCATGAGCaggtccaggagcagaagaCCTTGCTGCGAACGGCCCAAGACCGAGCCCAGACCCTGGAGACTTCTGTGGCCGAACTCACTGCTCAGCTCACAGAAAGCAAGGAAAAGGTGGTGCAGCTGGACACT??C
>gaar@E0027
?C?CAGCTGACTGACAAGGTAAAGAACCAATCGGAGAGCCACAAGCAGGCTTGCGACAACCTCCACGAGCAGGTGCAGGAGCAGAAGAGCCTGCTGCGGGCTGCCCAGGACCGCGCCGATGCCCTGGAGACCTCCCTGGAGGAGCTCAGTGCCCAGCTGGCCGAGCGCAAGGAGAAGGGAGCCCAGCTCAACACC??C
>trmi@E0027
?C?CAGCTGACTGACAAGTTaaagaaccaatcagagagccaCAAGCAGGCTCGGGACAACCTCCATGAGCAGGTGCAGGAGCAGAAGAGTCTGCTGCGGGCGGCCCAGGACCACGCCCTCGCCCTGGAGACCTCTGCCGGGGAGCTCAGCGCCCAGCTGGCCCAGAGCAAGGAGAAGGCAGCCCAGCTCAACACC??C
>mora@E0027
?CACAGTTGACTGACAAGTTAAAGAACCAATCGGAGAGCCACAAGCAGGCTCGGGACAACCTCCACGAGCAGGTGCAGGAGCAGAAGAGCTTATTGCGGACGGCCCAAGACCGGGCCCAGACCCTGGAGACCTCCGTCGGGGAGCTCGGCACTCAGCTGgcggagagaaaggagaagggTGTCCAGCTCAACACC??C
>brbr@E0027
ACACAGTTGACGGACAAGTTGAAGAACCAATCGGAGAGCCACAAGCAGGCTCGGGATAACCTCCACGAGCAGGTGCAGGAGCAGAAGGGCTTCCTGCGGGCGGCCCAGGACCAAGGCCACGCCCTGGAGTCCTCCGTCGGGGAGCTGGGCGCCCAGCTGGCTGAGAGCAAGGAGAAGGCGTCCCAGCTCAACACC---
>momo@E0027
ACTCAGTTGACTGACAAGTTAAAGAACCAATCGGAGAGCCACAAGCAGGCTCGGGACAACCTCCACGAGCAGGTGCAGGAGCAGAAGAGCCTCCTGCGGGCGGCCCAGGATCAAGGCCACGCCCTGGAGACCTCCGTCGGGGAGCTGGGTGCCCAGCTGGCGGAGAGCAAGGAGAAGGCAGCGCAGCTCAACACC??C
>coru@E0027
?CGCAGTTGACTGACAAGTTAAAGAACCAATCGGAGAGCCACAAGCAGGCTCGGGAAAACCTCCACGAGCAGGTGCAGGAGCAGAAGAGCTTACTGCGGATGGCCGAAGACAAAGCCCAGGCCCTGGAGACCTCTGTCACGGAGCTGGGCGCCCAGCTGACGGAGAGCAAGGAGAAGTGTGCCCAGCTCAACACC---
>mabe@E0027
?TGCAGTTCACTGACAAGTTAAAGAACCAATCGGAGAGCCACAAGCAGGCTCGGGACAACCTTCACGAGCAAGTGCAGGAGCAGAAGAGCTTGCTGCGCATGGCGGAAGATAAAGCCCAGGCACTGGAGACCTCCATCACGGAGCTGGGCGCCCAGCTGACAGAGAGCAAGGAGAAGTGTGCCCAGCTCAACACC??C
>maoc@E0027
?CGCAGTTGACTGACAAGTTAAAGAACCAATCCGAGAGCCACAAACAGGCTCGGGACAACCTCCACGAGCAGGTGCAGGAGCAGAAGAGCTTACTGAGGGTGGCCGAAGACCAAGCCCAGGCCCTGGAGACCTCCGTCACGGAGCTGGGTGCCCAGCTGACGGAGAGCAAGGAAAAGTGTGGCCAGCTCAACACC---
>brca@E0027
---?AACTGAATGACAAGCTGAAGAACCAGACGGAAAGTCACAAGCAGGCCACGGACAACCTCCACGAGCAGGTTCAGGAGCACAAGAAGACGCTGAGGTCAGCCCAGGACCACAGCCAGTCTCTGGAGGCCTCGGTCAAGGAGCTCACATCTCAGCTGGCAGAGAGCAAGGAGAAAGCTGCACAACTCAACA??---
>muma@E0027
?CACAGTTGACGGACAAGTTAAAGAACCAATCGGAGAGCCACAATCAGGCTCGGGACAACCTCCACGATCAGGTGCAGGAGCAGAAGAGCTTACTGCGGATGGCCGAAGACCGAGCCCAGACCCTGGAAACCTCCGGCGGGGAACTGGGCCTCCAGCTGGCGGAGAGCAAGGAGAAGAGTGCCCAGCTCAACACC??C
