# Supplementary material for: The Phylogenetic Relationships of the Family Sciaenidae Based on Genome-Wide Data Analysis
Source: Animals (Basel). 2022 Dec 1;12(23):3386. doi: 10.3390/ani12233386 (PMC9741161; doi:10.3390/ani12233386)
Supplement: Supplementary file 1 [file animals-12-03386-s001.zip › File S2/align-1105-genes/bak/E0028_NT.fasta.ali]

>bame@E0028
??TCTGCAGAAATACAGCCCAGAGGACTTCctgctgtgtgatgtcatcggaAAGCCAATCCAACGGCCAGATGGGACTGTCCAATGGGAGACAGAGTGCAGGAGGGGCGTGGCTTCCTGGGAATGTCCCTTGTTGTTGGTGGACATGTGGCGCCCCAAGGAAGGTTTTGAGCGGCGTTTTGAAATTCAAAGAAAGGAA?ga
>gace@E0028
?TTCTACAGAAATACAGCCCAGAGGACTTCCTGCTGTGTGATGTCATTGGAAAGCCCATCCAAAGGCCAGATGGGACCGTCCAATGGGAGACCGAGTGCCGGAGGGGCGTGGCTTCCTGGGAATGTCCCCTGTTGTTGGTGGACATGTGGCGGCCCAAGGAAGGGTTTGAGCGGCGTTTTGAAATGCAAAGAAAGGAAGac
>gach@E0028
?TTCTACAGAAATACAGCCCAGAGGACTTCCTGCTGTGTGATGTCATTGGAAAGCCCATCCAAAGGCCAGATGGGACCGTCCAATGGGAGACCGAGTGCCGGAGGGGCGTGGCTTCCTGGGAATGTCCCCTGTTGTTGGTGGACATGTGGCGGCCCAAGGAAGGGTTTGAGCGGCGTTTTGAAATGCAAAGAAAGGAAGac
>gaen@E0028
?TTCTACAGAAATACAGCCCAGAGGACTTCCTGCTGTGTGATGTCATTGGAAAGCCCATCCAAAGGCCAGATGGGACCGTCCAATGGGAGACCGAGTGCCGGAGGGGCGTGGCTTCCTGGGAATGTCCCCTGTTGTTGGTGGACATGTGGCGGCCCAAGGAAGGGTTTGAGCGGCGTTTTGAAATGCAAAGAAAGGAAGac
>gage@E0028
?TTCTACAGAAATACAGCCCAGAGGACTTCCTGCTGTGTGATGTCATTGGAAAGCCCATCCAAAGGCCAGATGGGACCGTCCAATGGGAGACCGAGTGCCGGAGGGGCGTGGCTTCCTGGGAATGTCCCCTGTTGTTGGTGGACATGTGGCGGCCCAAGGAAGGGTTTGAGCGGCGTTTTGAAATGCAAAGAAAGGAAGac
>gamo@E0028
?TTCTACAGAAATACAGCCCAGAGGACTTCCTGCTGTGTGATGTCATTGGAAAGCCCATCCAAAGGCCAGATGGGACCGTCCAATGGGAGACCGAGTGCCGGAGGGGCGTGGCTTCCTGGGAATGTCCCCTGTTGTTGGTGGACATGTGGCGGCCCAAGGAAGGGTTTGAGCGGCGTTTTGAAATGCAAAGAAAGGAAGac
>brbr@E0028
?TTCTACAGAAATACAGCCCAGAGGACTTCCTGCTGTGTGATGTCATTGGAAAGCCCATCCAAAGGCCAGATGGGACCGTCCAATGGGAGACAGAGTGCAGGAGGGGCGTGGCTTCCTGGGAATGTCCCTTGTTGTTGGTGGACATGTGGCGGCCCAAGGACGGGTTTGAGCGGCGTTTTGAAATGCAAAGAAAGGAAGA?
>meme@E0028
?TTCTACAGAAATACAGCCCAGAGGACTTCCTGCTGTGTGATGTCATTGGAAAGCCCATCCAAAGGCCAGATGGGACCGTCCAATGGGAGACAGAGTGCCGGAGGGGCGTGGCTTCCTGGGAATGTCCCTTGTTGTTGGTGGACATGTGGCGGCCCAAGGACGGGTTTGAGCGGCGTTTTGAAATGCAAAGAAAGGAAGAc
>loam@E0028
---CTACAGAAATACAGCCCAGAGGACTTCCTGCTGTGTGATGTCATTGGAAAGCCCATCCAAAGGCCAGATGGGACCGTCCAATGGGAGACAGAGTGCAGGAGGGGCGTGGCTTCCTGGGAATGTCCCTTGTTGTTGGTGGACATGTGGCGGCCCAAGGACGGGTTTGAGCGGCGTTTTGAAATGCAAAGAAAGGAAGA?
>loxj@E0028
---CTACAGAAATACAGCCCAGAGGACTTCCTGCTGTGTGATGTCATTGGAAAGCCCATCCAAAGGCCAGATGGGACCGTCCAATGGGAGACAGAGTGCAGGAGGGGCGTGGCTTCCTGGGAATGTCCCTTGTTGTTGGTGGACATGTGGCGGCCCAAGGACGGGTTTGAGCGGCGTTTTGAAATGCAAAGAAAGGAAG??
>lolo@E0028
---CTACAGAAATACAGCCCAGAGGACTTCctgctgtgtgatgtcattggAAAGCCCATCCAAAGGCCAGATGGGACCGTCCAATGGGAGACAGAGTGCAGGAGGGGCGTGGCTTCCTGGGAATGTCCCTTGTTGTTGGTGGACATGTGGCGGCCCAAGGACGGGTTTGAGCGGCGTTTTGAAATGCAAAGAAAGGAAGa?
>phph@E0028
?TTCTACAGAAATACAGCCCAGAGGACTTcctgctgtgtgatgtcatcggaAAGCCCATCCAAAGGCCAGATGGGACCGTCCAATGGGAGACAGAGTGCAGGAGGGGCGTGGCTTCCTGGGAATGTCCCTTGTTGTTGGTGGACATGTGGCGGCCCAAGGACGGGTTTGAGCGGCGTTTTGAAATTCAAAGAAAGGAAGAc
>lohl@E0028
---CTACAGAAATACAGCCCAGAGGACTTCCTGCTGTGTGATGTCATTGGAAAGCCCATCCAAAGGCCAGATGGGACCGTCCAATGGGAGACAGAGTGCAGGAGGGGCGTGGCTTCCTGGGAATGTCCCTTGTTGTTGGTGGACATGTGGCGGCCCAAGGACGGGTTTGAGCGGCGTTTTGAAATGCAAAGAAAGGAAG??
>trmu@E0028
?TTCTACAGAAATACAGCCCGGAGGACTTCCtgctgtgtgatgtcatcggaAAGCCCATCCAACGGCCAGATGGGACCGTCCAATGGGAGACAGAGTGCAGGAGGGGCGTGGCTTCCTGGGAATGTCCCTTGTTGTTGGTGGACATGTGGCGGCCCAAGGACGGGTTTGAGCGGCGTTTTGAAATTCAAAAAAAGGAAGA?
>mora@E0028
?TTCTACAGAAATACAGCCCAGAGGACTTcctgctgtgtgatgtcatcggAAAGCCCATCCAACGGCCAGATGGGACCGTCCAATGGGAGACAGAGTGCAGGAGGGGCGTGGCTTCCTGGGAATGTCCCTTGTTGCTGGTGGACATGTGGCGGCCCAAGGACGGGTTTGAGCGGCGTTTTGAAATTCAAAGAAAGGAAGA?
>mezu@E0028
?TTCTACAGAAATACAGCCCAGAGGACTTCCTGCTGTGTGATGTCATCGGAAAGCCCATCCAACGGCCAGATGGGACCGTCCAATGGGAGACAGAGTGCAGGAGGGGCGTGGCTTCCTGGGAATGTCCCTTGTTGTTGGTGGACATGTGGCGGCCCAAGGACGGGTTTGAGCGGCGTTTTGAAATTCAAAGAAAGGAAGac
>coru@E0028
?TTCTGCAGAAATACAGCCCAGaggacttcctgctgtgtgatgtcatcggaaAGCCAATCCAACGGCCAGATGGGACCATCCAATGGGAGACGGAGTgcaggaggggcgtggcctcctgGGAATGTCCCTTGTTGTTGGTGGACATGTGGCGGCCCAAGGATGGCTTTGAGCGGCGTTTTGAAATTCAAAGAAAGGAa?ga
>lala@E0028
?TTCTACAGAAATACAGCCCAGAGGACTTCCTGCTGTGCGATGTCATCGGAAAGCCCATCCAACGGCCAGATGGGACCGTCCAATGGGAGACGGAGTGCAGGAGGGGCGTGGCTTCCTGGGAATGTCCCTTGTTGTTGGTGGACATGTGGCGGCCCAAGGACGGGTTTGAGCGGCGTTTTGAAATTCAAAGAAAGGAAGa?
>merl@E0028
?TTCTACAGAAATACAGCCCAGAGGACTTCCTGCTGTGTGATGTCATCGGAAAGCCCATCCAACGGCCAGATGGGACCGTCCAATGGGAGACAGAGTGCAGGAGGGGTGTGGCTTCCTGGGAATGTCCCTTGTTGTTGGTGGACATGTGGCGGCCCAAGGACGGGTTTGAGCGGCGTTTTGAAATTCAAAGAAAGGAAGA?
>meca@E0028
?TTCTACAGAAATACAGCCCAGAGGACTTCCTgctgtgtgatgtcatcggAAAGCCCATCCAACGGCCAGATGGGACCGTCCAATGGGAGACAGAGTGCAGGAGGGGTGTGGCTTCCTGGGAATGTCCCTTGTTGTTGGTGGACATGTGGCGGCCCAAGGACGGGTTTGAGCGGCGTTTTGAAATTCAAAGAAAGGAAGA?
>muma@E0028
?TTCTCCAGAAATACAGCCCCGAGGACTTCCTGCTGTGTGATGTCATCGGAAAGCCCATCCAGCGGCCAGATGGGACCGTCCAATGGGAGACAGAGTGCAGGAGGGGCGTGGCTTCCTGGGAATGTCCCTTGTTGCTGGTGGACATGTGGCGGCCCAAGGACGGGTTTGAGCGGCGTTTTGAAATCCAAAGGAAGGAAGA?
>cyro@E0028
?TTCTACAGAAATACAGCCCCGATGACTTCCTGTTGTGTGATGTCATTGGAAAGCCCATCCAGCGGCCAGATGGAGCCGTCCAATGGGAAACAGAGTGTCGCAGAGGAGTGGCCCCATGGGAATGTCCCTTGTTGTTAGTTGACATGTGGCGACCCAAGGATGGATTTGAGCGGCGCTTCGAGATTCAAAGAAAGGAGGAC
>zefa@E0028
---CTACAGAAGTACAGCCCCGATGACTTCCTGTTGTGTGATGTCATTGGAAAGCCCATCCAGCGGCCAGATGGAGCCGTCCAATGGGAAACAGAGTGTCGCAGAGGCGTGGCCCCATGGGAATGTCCCTTGTTGCTCGTTGACATGTGGCGACCCAAGGATGGGTTTGAGCGGCGCTTCGAGATTCAAAGAAAGGAGGA?
>brca@E0028
?TTCTCCAGAAATACAGTCCCGAGGACTTCCTGCTGTGCGACGTGATTGGGCGGCCAGTCCAGGCGTCGGACGGAAGCATCCAATGGGAGACAGAGTGCCGGCGGACCGTGGCCGCCTGGGAGTGTCCGCTGCTCCTGGTGGACATGTGGCGCCCTAAGGAGGGCTTTGAGAGGCGTTTTGAGATCCAGCGGAAAGACG??
