# Supplementary material for: The Phylogenetic Relationships of the Family Sciaenidae Based on Genome-Wide Data Analysis
Source: Animals (Basel). 2022 Dec 1;12(23):3386. doi: 10.3390/ani12233386 (PMC9741161; doi:10.3390/ani12233386)
Supplement: Supplementary file 1 [file animals-12-03386-s001.zip › File S2/align-1105-genes/bak/E0029_NT.fasta.ali]

>bame@E0029
gCTATGTATCTGGTCTACAGAGCGCTGGAGGGGGAGCCGGTACCCATGTGTCTCCCACCTCCGCTGGTGCCACCCTCCAAGAGGAAGAAGCCCTCGGTACCGCCCGTGATGCCCCTGCTGCCGTCGCCGCCCTCCACCAAAGACGCTCGCGCCGCCCACTCCGGTGGGTCCAA?
>maoc@E0029
GCCATGTATCTGGTCTACCGGGCGCTGGAGGGCGAACCGGTGCCCATGTGTCTGCCCCCTCCGCTGGTGCCGCCCTCCAAGAGGAAGAAACCCCCGGTGCCCCCCGTCATGCCCCTGCTGCCGTCGCCGCCCTCCACCAAAGACGCTCGCTCCGCCCACTCC------------
>brbr@E0029
GCCATGTATCTGGTCTACAGAGCCCTGGAGGGGGAGCCGGTGCCCATGTCTCTCCCGCCCCCGCTGGTGCCACCCTCCAAGAGGAAAAAACCCTCGGTGCCCCCGGTGATGCCCTTGTTGCCGTCTCCGCCCTCCACCAAAGACGCTCGCTCAGCCCACTCC---GGGGCCAAG
>trmu@E0029
GCcatgtatctggtctacagagCGCTAGAGGGGGAGCCGGTGcccatgtctctcccccccccgctggtgCCGCCCTCCAAGAGGAAAAAACCCTCGGTGCCCCCCGTGATGCCCCTGCTGCCGTCGCCGCCCTCAACCAAAGACGCTCGCTCCGCCCACTCC---GGGTCCAA?
>loam@E0029
GCCATGTATCTGGTCTACAGAGCCCTGGAGGGGGAGCCGGTGCCCATGTCTCTGCCGCCCCCGCTGGTGCCGCCCTCCAAGAGGAAAAAACCCTCGGCCCCCCCGGTGATGCCCTTGCTGCCGTCGCCGCCCTCGACCAAAGACGCTCGCGCCGCCCACTCC---GGGGCC---
>lohl@E0029
GCCATGTATCTGGTCTACAGAGCCCTGGAGGGTGAGCCGGTGCCCATGTCTCTGCCGCCCCCGCTGGTGCCGCCCTCCAAGAGGAAAAAACCCTCTGCCCCCCCGGTGATGCCCTTGCTGCCGTCGCCGCCCTCGACCAAAGACGCTCGCGCCGCCCACTCC---GGGGCCAA?
>loxj@E0029
GCCATGTATCTGGTCTACAGAGCCCTGGAGGGGGAGCCGGTGCCCATGTCTCTGCCGCCCCCGCTGGTGCCGCCCTCCAAGAGGAAAAAACCCTCGGCCCCCCCGGTGATGCCCTTGCTGCCGTCGCCGCCCTCGACCAAAGACGCTCGCGCCGCCCACTCC---GGGGCCAAG
>lolo@E0029
GCCATGTATCTGGTCTACAGAGCCCTGGAGGGGGAGCCGGTGCCCATGTCTCTGCCGCCCCCGCTGGTGCCGCCCTCCAAGAGGAAAAAACCCTCGGCCCCCCCGGTGATGCCCTTGCTGCCGTCGCCGCCCTCAACCAAAG??------------------------------
>trmi@E0029
GCCATGTATCTGGTGTACAGAGCCCTGGAGGGGGAGCCGGTGCCCATGTCTCTCCCGCCCCCGCTGGTACCCCCCTCCAAGAGGAAAAAACCCTCGGCGCCCCCGGGGATGCCTATGCTGCCGTCGCCGCCCTCCACCAAAGACGCCCGCTCCGCCCACTCC---GGGGCCAA?
>mezu@E0029
GCCATGTATCTGGTCTACCGAGCACTGGAAGGGGAGCCGGTACCCATGTCTCTCCCGCCCCCACTGGTGCCGCCCTCCAAGAGGAAAAAACCCTCGGTGGCCCCCGTGATGCCCCTGCTGCCATCACCGCCCTCCACCAAAGACGCTCG?------------------------
>gaar@E0029
GCCATGTATCTGGTGTACAGAGCCTTGGAGGGGGAGCCGGTGCCCATGTCTCTCCCGCCCCCGCTGGTGCCCCCTTCCAAGAGGAAAAAACCCTCGGTGCCCCCGGGGATGCCCCTGCTGCCGTCGCCGCCCTCCACC?AA---------------------------------
>gace@E0029
GCCATGTATCTGGTGTACAGAGCCCTGGAGGGGGAGCCCGTGCCCATGTCCCTCCCGCCCCCGCTGGTGCCCCCCTCCAAGAGGAAAAAACCCACGGTGCCCTCGGGGATGCCCCTGCTGCCGTCGCCGCCCTCCACCAAAGACGCCCGCTCCGCCCACTCG---GGGGCCAA?
>gage@E0029
GCCATGTATCTGGTGTACAGAGCCCTGGAGGGGGAGCCCGTGCCCATGTCCCTCCCGCCCCCGCTGGTGCCCCCCTCCAAGAGGAAAAAACCCACGGTGCCCTCGGGGATGCCCCTGCTGCCGTCGCCGCCCTCCACCAAAGACGCCCGCTCC---------------------
>gamo@E0029
GCCATGTATCTGGTGTACAGAGCCCTGGAGGGGGAGCCCGTGCCCATGTCCCTCCCGCCCCCGCTGGTGCCCCCCTCCAAGAGGAAAAAACCCACGGTGCCCTCGGGGATGCCCCTGCTGCCGTCGCCGCCCTCCACCAAAGACGCCCGCTCCGCCCACTCG---GGGGCCAA?
>gaen@E0029
GCCATGTATCTGGTGTACAGAGCCCTGGAGGGGGAGCCCGTGCCCATGTCCCTCCCGCCCCCGCTGGTGCCCCCCTCCAAGAGGAAAAAACCCACGGTGCCCTCGGGGATGCCCCTGCTGCCGTCGCCG??C------------------------------------------
>cyro@E0029
GCGATGTATCTGGTGTACAGAGCTCTGGAAGGAGAGCCTGTGCCTATGTCTCTGCCACCTGCCCTGGTTCCACCCTCGAAGAGGAAAAAACCCTCCGTGTCCCCTGCAATGCCCTTGTTACCGTCACCCCCCTCCGCCAAAGACACTCGCTCCTCCCACTCT---GGGTCGAA?
>zefa@E0029
GCGATGTATCTGGTGTACAGAGCTCTGGAAGGAGAGCCTGTGCCCATGTCTCTACCACCTGCCCTGGTTCCTCCCTCAAAGAGGAAAAAACCCTCTGTGTCCCCTGCAATGCCCTTGTTACCGTCACCCCCCTCTGCCAAAGATACTCGCTCCTCCCACTCT---GGGTCGAA?
