# Supplementary material for: The Phylogenetic Relationships of the Family Sciaenidae Based on Genome-Wide Data Analysis
Source: Animals (Basel). 2022 Dec 1;12(23):3386. doi: 10.3390/ani12233386 (PMC9741161; doi:10.3390/ani12233386)
Supplement: Supplementary file 1 [file animals-12-03386-s001.zip › File S2/align-1105-genes/bak/E0031_NT.fasta.ali]

>brca@E0031
GTGACGAGGATGCTGAAGGAGAACGACTGGATCGAGCAGGAGCGCCATCAGTTCGGCAAGCCCAACACGGCGTACGACTTCCAGGCCAACAACCCGCGGGAGGCAGGCCAGCGGCTCAAGAAGCTGGAGGAGACGACCACCAGGCTGGAGAGGAGCATCAACAAGAAAGCTATGAACATGCTGACCAGTGCTGAGGAG---
>cyro@E0031
gtGTCTCGGATGCTGGAGGAGCACGACTGGATCCAGCTGGAGCGCAAGCTGTTTGGGCAGCCCAACACAGCATATGACTTCAAGGCCAACAACCCTCGCGAGGCCGGCCAGCGGCTGAAGAAgttggaggagacaaccaacCGTCTGGAGAGGAGTGTCAACAAGAGGGCCATGAACATGCTGAACGAGGCCGAGGA?---
>argl@E0031
GTGTCCCGCATGCTGGAGGAGCACGACTGGATCGCCCTGGAGCGTAGGCAGTTCGGCCAGCCCAACACGGCCTACGACTTCCAGACCAACAGCCCCAAGGAAGCCGGCCAGAGGCtcaagaagctggaggagaCCACCGCCCGGCTGGAGAGGAACGTCAACAAGAGGGCCATGAACATGCTGAACGAGGCCGAGGAG??C
>gage@E0031
GTGTCCCGCATGCTGGAGGAGCACGACTGGATCGCCCTGGAGCGTAGGCAGTTCGGCCAGCCCAACACGGCCTACGACTTCCAGACCAACAGCCCGAAGGAGGCCGGCCAGAGGCTCAAGAAGCTGGAGGAGACCACCGCCCGGCTGGAGAGGAACGTGAACAAGAGGGCCATGAACATGCTGAACGAGGCCGAGGAG---
>bosa@E0031
GTGTCCCGCATGCTGGAGGAGCACGACTGGATCGCCCTGGAGCGTAGGCAGTTCGGCCAGCCCAACACGGCCTACGACTTCCAGACCAACAGCCCCAAGGAAGCCGGCCAGAGGCTCAAGAAGCTGGAAGAGACCACCGCCCGGCTGGAGAGGAACGTCAACAAGAGGGCCATGAACATGCTGAACGAGGCAGAGGAG??C
>gace@E0031
gTGTCCCGCATGCTGGAGGAGCACGACTGGATCGCCCTGGAGCGTAGGCAGTTCGGCCAGCCCAACACGGCCTACGATTTCCAGACCAACAGCCCCAAGGAGGCCGGCCAGAGGCTCAAGAAGCTGGAGGAGACCACCGCCCGGCTGGAGAGGAACGTGAACAAGAGGGCCATGAACATGCTGAACGAGGCCGAGGAG??C
>gach@E0031
GTGTCCCGCATGCTGGAGGAGCACGACTGGATCGCCCTGGAGCGTAGGCAGTTCGGCCAGCCCAACACGGCCTACGACTTCCAGACAAACAGCCCCAAGGAAGCCGGCCAGAGGCtcaagaagctggaggagaCCACCGCCCGGCTGGAGAGGAACGTCAACAAGAGGGCCATGAACATGCTGAACGAGGCCGAGGAG??C
>gamo@E0031
GTGTCCCGCATGCTGGAGGAGCACGACTGGATCGCCCTGGAGCGTAGGCAGTTCGGCCAGCCCAACACGGCCTACGACTTCCAGACCAACAGCCCGAAGGAGGCCGGCCAGAGGCTCAAGAAGCTGGAGGAGACCACCGCCCGGCTGGAGAGGAACGTGAACAAGAGGGCCATGAACATGCTGAACGAGGCCGAGGAG??C
>loam@E0031
GTGTCCCGCATGCTGGAGGAGCACGACTGGATCTCCCTGGAGCGCAGGCAGTTCGGCCAGCCCAACACAGCCTACGACTTCCAGACCAACAGCCCCAAGGAGGCCGGCCAGAGGCTCAAGAAGCTGGAGGAGACCACCTCCCGGCTGGAGAGGAACGTCAACAAGAGGGCCATGAACATGCTCAACGAGGCAGAGGAG??C
>lohl@E0031
GTGTCCCGCATGCTGGAGGAGCACGACTGGATCTCCCTGGAGCGCAGGCAGTTCGGCCAGCCCAACACGGCCTACGACTTCCAGACCAACAGCCCCAAGGAGGCCGGCCAGAGGCTCAAGAAGCTGGAGGAGACCACCTCCCGGCTGGAGAGGAACGTCAACAAGAGGGCCATGAACATGCTCAACGAGGCAGAGGAG??C
>lolo@E0031
GTGTCCCGCATGCTGGAGGAGCACGACTGGATCTCCCTGGAGCGCAGGCAGTTCGGCCAGCCCAACACGGCCTACGACTTCCAGACCAACAGCCCCAAGGAGGCCGGCCAGAGGCTCAAGAAGCTGGAGGAGACCACCTCCCGGCTGGAGAGGAACGTCAACAAGAGGGCCATGAACATGCTCAACGAGGCAGAGGAG??C
>povi@E0031
GTGTCCCGCATGCTGGAGGAGCACGACTGGATCGCCCTGGAGCGTAGGCAGTTCGGCCAGCCCAACACGGCCTACGACTTCCAGACCAACAGCCCCAAGGAGGCCGGCCAGAGGCtcaagaagctggaggagaccACCGCCCGGCTGGAGAGGAACGTCAACAAGAGGGCCATGAACATGCTGAACGAGGCCGAGGAG??C
>loxj@E0031
GTGTCCCGCATGCTGGAGGAGCACGACTGGATCTCCCTGGAGCGCAGGCAGTTCGGCCAGCCCAACACGGCCTACGACTTCCAGACCAACAGCCCCAAGGAGGCCGGCCAGAGGCTCAAGAAGCTGGAGGAGACCACCTCCCGGCTGGAGAGGAACGTCAACAAGAGGGCCATGAACATGCTCAACGAGGCAGAGGAG??C
>meme@E0031
GTGTCCCGCATGCTGGAGGAGCACGACTGGATCGCCCTGGAGCGTAGGCAGTTCGGCCAGCCCAACACGGCCTACGACTTCCAGACCAACAGCCCCAAGGAGGCCGGCCAGAGGCtcaagaagctggaggagaccACCGCCCGGCTGGAGAGGAACGTCAACAAGAGGGCCATGAACATGCTGAACGAGGCCGAGGAG??C
>brbr@E0031
------C??ATGCTGGAGGAACATGACTGGATCTCCCTGGAGCGCAGGCAGTTCGGCCAGCCCAACACGGCCTACGACTTCCAGACCAACAGCCCCAAGGAGGCCGGCCAGAGgctgaagaagctggaggagaccACCTCCCGGCTGGAGAGGAACGTCAACAAGAGGGCCATGAACATGCTCAACGAGGCGGAGGAG??C
>momo@E0031
------?GCATGCTGGAGGAGCACGACTGGATCTCCCTGGAGCGCAGGCAGTTCGGCCAGCCCAACACGGCCTACGACTTCCAGACCAACAGCCCCAAGGAGGCCGGCCAGAGGctgaagaagctggaggagacCACCTCGCGGCTGGAGAGGAACGTCAACAAGAGGGCCATGAACATGCTCAATGAGGCCGAGGAG??C
>trmi@E0031
GTGTCCCGCATGCTGGACGAGCACGACTGGATCGCCCTGGAGCGCAGGCAGTTCGGCCAGCCCAACACGGCCTACGACTTCCAGACCAACAGCCCCAAGGAGGCCGGCCAGAGGCTcaagaagctggaggagaccaCCGCCCGGCTGGAGAGGAACGTCAACAAGAGGGCCATGAACATGCTGAACGAGGC?---------
>phph@E0031
GTGTCTCGCATGCTGGAGGAACACGACTGGATCTCCCTGGAGCGCAGGCAGTTCGGCCAGCCCAACACGGCCTACGACTTCAAGACCAAGAGCCCCAAGGAGGCGGGCCAGAGGCTGAAGATGCTGGAGGAGACCACCTCTCGCCTGGAGAGGAA?---------------------------------------------
>bame@E0031
gtgTCTCGGATGCTGGGCGAGCATGACTGGATCCCGTTGGAGCGCAGGCTGTTTGGCCAGCCCAACACGGCCTACGACTTCCAGACCAACAACCCCCGCGAGGCCGGCCAGCGTCTCAAGAAGCTGGAGGAAACCACCTCCCGCCTGGAGAGAAACGTCAACAAGAGGGCCATGAACATGCTCAACGAGGCCGAGGAG---
>trsc@E0031
GTGTCTCGGATGCTGACGGAGCACGACTGGATCCCGCTGGAGCGCAGGCTCTTTGGCCAGCCCAACACGGCCTACGACTTCAAGACCAACAACCCCCGGGAGGCTGGCCAGCGGCtcaagaagctggaggagaccACCTCCCGCCTGGAGAGAAACGTCAACAAGAGGGCCATGAACATGCTCAACGAGGCCGAGGAG??C
>trmu@E0031
GTGTCTCGGATGCTGGTGGAGCACGACTGGATCCCGCTGGAGCGCAGGCTGTTTGGCCAGCCCAACACGGCCTACGACTTCCAGACCAACAACCCCCGGGAGGCCGGCCAGCGGCTCAAGAAGCTGGAGGAGACCACCTCCCGCCTGGAGAGAAACGTCAACAAGAGGGCCATGAACATGCTCAACGAGGCCGAGGAG---
>mezu@E0031
GTGTCCCGGATGCTGCAGGAGCACGACTGGATCCCGCTGGAGCGCAGGCAGTTTGGCCAGCCCAACACGGCCTACGACTTCCAGACCAACGACCCCCAGGAGGCCGGCAAGCGGCTCAAGAAGCTGGAGGAGACCACCTCCCGCCTGGAGAGGAACGTCAACAAGAGGGCCATGAACATGCTCAACGAGGCCGAGGAG---
>maoc@E0031
GTGTCTCGGATGCTGCAGGAGCATGACTGGATCGCGCTGGAGCGCCGGCTGTTCGGCCAGCCCAACACGGCCTATGACTTCCAGACCAACAACCCCAAGGAGGCCGGCCAGCGGCtcaagaagctggaggagaCCACCTCCCGCCTGGAGAGGAACGTCAACAAGAGGGCCATGAACATGCTCAACGAGGCCGAGGAG??C
>mora@E0031
GTGTCTCGGATGCTGGAGGAGCATGACTGGATCTCCCTGGAGCGCAGGCTGTTTGGTCAGCCCAACACGGCCTACGACTTCCAGACCAACAACCCCCGGGAGGCCGGCCAGCGGCTcaagaggctggaggagaccaCCTCGCGCCTGGAGAGAAACATCAACAAGAGGGCCATGAACATGCTCAACGAAGCCGAGGAG---
>muma@E0031
gtgTCTCGGTTGCTGAAGGAGCACGACTGGATCGAGATGGAGCGGCAGATGTTTGGCCAGCCCAACACAGCCTACGACTTCCAGACCAACAACCCCCGGGAGGCCGGCCAGAGGCtgaagaagctggaggagacCACGGCCCAGCTGGAGAGGAACGTCAACAAGAGAGCCATGAACATGCTCAACGAGGCAGAG??G---
>lala@E0031
GTGTCTCGGATGCTGGAGGAGCATGACTGGATCCCCCTGGAGCGGAAGCTGTTCGGCCAGCCCAACACGGCCTACGACTTCCAGACCAACAACCCCCGGGAGGCCGGCCAGCGGCtcaagaagctggaggagaccaCCTCCCGCCTGGAGAGGAACGTCAACAAGAGGGCCATGAATATGCTCAACGAGGCCGAGGA?---
>meca@E0031
GTGTCTCGGATGCTGGAAGAGCATGACTGGATCCCAGTGGAGCGCAGGCTGTTCGGCCAGCCCAACACGGCCTACGACTTCCAAACCAACAGCCCCCGGGAGGCTGGCCAGCGGCtcaagaagctggaggagacCACCTCCCGCCTGGAGAGAAACGTCAACAAGAGGGCCATGAACATGCTCAACGAGGCCGAGGAG??C
>mepo@E0031
GTGTCTCGGATGCTGGAAGAGCATGACTGGATCCCAGTGGAGCGCAGGCTGTTCGGCCAGCCCAACACGGCCTACGACTTCCAAACCAACAGCCCCCGGGAGGCTGGCCAGCGGCtcaagaagctggaggagaCCACCTCCCGCCTGGAGAGAAATGTCAACAAGAGGGCCATGAACATGCTCAACGAGGCCGAGGAG---
>merl@E0031
GTGTCTCGGATGCTGGAAGAGCATGACTGGATCCCAGTGGAGCGCAGGCTGTTCGGCCAGCCCAACACGGCCTACGACTTCCAAACCAACAGCCCCCGGGAGGCTGGCCAGCGGCTCAAGAAGCTGGAGGAGACCACCTCCCGCCTGGAGAGAAACGTCAACAAGAGGGCCATGAACATGCTCAACGAGGCCGAGGAG??C
>coru@E0031
GTGTCTCGGATGCTGCAGGAGCACGACTGGATCTTGCTGGAGCGCCGGCTGTTCGGCCAGCCCAACACGGCCTATGACTTCCAGACCAAGAACCCCCGGGAGGCCGGCCAGCGGCTCAAGAAGCTGGAGGAGACCACCTCCCGCCTGGAGAGGAACGTCAACAAGAGGGCCATGAACATGCTCAACGAGGCCGAGGAG---
>mabe@E0031
---------ATGCTGCAGGAGCACGACTGGATCCCGCTGGAGCGGCGGCTGTTCGGCCAGCCCAACACGGCCTACGACTTCCAGACCAAGAACCCCCGGGAGGCTGGCCAGCGGCTCAAGAAGCTGGAGGAGACCACCGCCCGCCTGGAGAGGAACGTCAACAAGAGGGCCATGAACATGCTCAACGAGGCCGAGGAG??C
>zefa@E0031
gtgtcTCGGATGCTGGAGGAGCACGACTGGATCCAGCTGGAGCGCAAGCTGTTCGGGCAGCCCAACACGGCGTACGACTTCAAGGCCAACAACCCGCGCGAGGCGGGCCAGCGGCtgaagaagctggaggagaCGACCAGCCGCCTGGAGAGGAGCGTCAACAAGAGGGCCATGAACATGCTGAACGAGGCCGAGGAG??C
