# Supplementary material for: The Phylogenetic Relationships of the Family Sciaenidae Based on Genome-Wide Data Analysis
Source: Animals (Basel). 2022 Dec 1;12(23):3386. doi: 10.3390/ani12233386 (PMC9741161; doi:10.3390/ani12233386)
Supplement: Supplementary file 1 [file animals-12-03386-s001.zip › File S2/align-1105-genes/bak/E0033_NT.fasta.ali]

>argl@E0033
CAGCTTCAAGAGGCTCGCTGCTTCAAAAAGAGAATCCGGAAGTTGGAGGATGCAAACAAGAAGCTTGTGCTGGAGCTTGAACACGAAAAAGGGAAACTAGCCGGATTAGGAcaatcccacaatgcactgcggGAGCATTCCAACATCCTGGAGACGGCCCTGGCTAAGAGGGAAGCGGATCTGGTCCAGCTCAACCTG??C
>bame@E0033
CAGCTTCAAGAGTCCCGGTGCTTCAAGAGGCGAATTCGGAAGTTGGAGGATGCTAACAAGAAGCTAGTGCTGGAGCTTGAACACGAAAAGGGGAAACTAGCCGGATTAGGacaatcccacaatgcactgcggGAGCACTCCAACATCCTGGAGACGGCCCTAGCTAAGAGGGAAGCGGACCTGGTCCAGCTCAATCTG??C
>trsc@E0033
CAGCTTCAAGAGTCTCGGTGCTTCAAGAAGCGGATCCGGAAGTTGGAGGATGCCAACAAGAAGCTAGTGCTGGAGCTTGAGCACGAAAAAGGGAAACTAGCCGGATTAGGAcaatcccacaatgcattgcgcGAGCACTCCAACATCCTGGAGACGGCCCTGGCTAAGAGGGAAGCGGATCTGGTCCAGCTCAATCTG??C
>trmu@E0033
CAGCTTCAAGAGTCTCGGTGCTTCAAGAAGCGGATCCGGAAGTTGGAGGATGCCAACAAGAAGCTAGTGCTGGAGCTTGAGCACGAAAAAGGGAAACTAGCCGGATTAGGAcaatcccacaatgcattgcgcGAGCACTCCAACATCCTGGAGACGGCCCTGGCTAAGAGGGAAGCGGATCTGGTCCAGCTCAATCTG??C
>trmi@E0033
CAGCTTCAAGAGGCTCGCTGCTTCAAAAAGCGGATCCGGAAGTTGGAGGACGCCAACAAGAAGCTGGTGCTGGAGCTTGAACACGAAAAAGGGAAATTAGCCGGATTAGGAcaatcccacaatgcactgcgGGAGCATTCCAACATCCTGGAGACGGCCCTGGCTAAGAGGGAAGCGGATCTGGTCCAGCTCAATCTG?CA
>povi@E0033
CAGCTCCAAGAGGCCCGCTGCTTCAAAAAGAGAATCCGGAAGTTGGAGGATGCCAACAAGAAGCTTGTGCTGGAGCTTGAACACGAAAAAGGGAAACTAGCCGGATTAGGAcaatcccacaatgcactgcggGAGCATTCCAACATCCTGGAGACGGCCCTGGCTAAGAGGGAAGCGGATCTGGTCCAGCTCAACCTG?CA
>phph@E0033
CAGCTTCAAGAGTCTCGCTGCTTCAAGAAGCGGATCCGGAAGCTGGAGGACGCCAACAAGAAGCTTGTGCTGGAGCTTGAACACGAAAAAGGGAAACTGGCCGGTTTAGGacaatcccacaatgcactgcggGAGCATTCCAACATCCTGGAGACGGCCCTGGCTAAGAGGGAAGCAGATCTGGTCCAGCTCAATCTG?CA
>bosa@E0033
CAGCTTCAAGAGGCTCGCTGCTTCAAAAAGAGAATCCGGAAGTTGGAGGATGCCAACAAGAAGCTTGTGCTGGAGCTTGAACACGAAAAAGGGAAACTAACCGGATTAGGAcaatcccacaatgcactgcggGAGCATTCCAACATCCTGGAGACGGCCCTGGCTAAGAGGGAAGCGGATCTGGTCCAGCTCAACCTG??C
>brbr@E0033
CAGCTTCAAGAGGCTCGCTGCTTCAAAAAGCGGATCAGGAAATTGGAGGATGCCAACAAGAAGCTTGTGCTGGAGCTTGAACACGAAAAAGGGAAACTAGCCGGATTAGGacaatcccacaatgcactgcggGAGCATTCCAACATCCTGGAGACGGCCCTGGCTAAGAGGGAAGCGGATCTGGTCCAGCTCAATCTG?CA
>mora@E0033
CAGCTTCAAGAATCTCGGTGCTTCAAGAAGCGGATCCGGAAGTTGGAGGATGCCAACAAGAAGCTagtgctggagctggagcacgAAAAAGGGAAACTAGCCGGATTAGGAcaatcccacaatgcactgcggGAGCACTCCAACATCCTGGAGACGGCCCTGGCTAAGAGGGAAGCGGATCTGGTCCAGCTCAATCTG??C
>momo@E0033
CAGCTTCAAGAGGCTCGCTGCTTCAAAAAGCGGATCCGGAAGTTGGAGGATGCCAACAAGAAGCTTGTGCTGGAGCTTGAACACGAAAAAGGGAAACTAGCCGGATTAGGacaatcccacaatgcactgcggGAGCATTCCAACATCCTGGAGACAGCCCTGGCTAGGAGGGAAGCGGATCTGGTCCAGCTCAATCTG?CA
>mezu@E0033
cAGCTTCAAGAGGCTCGGTGCTTCAAGAAGCGGATCCGGAAGTTGGAGGATGCCAACAAGAAGCTAGTGCTAGAGCTTGAACACGAAAAAGGGAAACTAGCCGGATTAGGAcaatcccacaatgcactgcggGAGCACTCCAACATTCTGGAGACGGCCCTGGCTAAGAGGGAAGCGGATTTGGTCCAGCTGAATCTG?CA
>merl@E0033
CAGCTTCAAGAGTCCCGGTGCTTCAAGAAGCGCATCCGGAAGTTGGAGGATGCCAACAAGAAGCTAGTGCTGGAGCTTGAACACGAAAAAGGGAAACTAGCCGGATTAGGAcaatcccacaatgcactgcggGAGCACTCCAACATCCTGGAGACGGCCCTCGCTAAGAGGGAAGCGGATCTGGTCCAGCTCAATCTG??C
>mepo@E0033
CAGCTTCAAGAGTCCCGGTGCTTCAAGAAGCGCATCCGGAAGTTGGAGGATGCCAACAAGAAGCTAGTGCTGGAGCTTGAACACGAAAAAGGGAAACTAGCCGGATTAGGAcaatcccacaatgcactgcggGAGCACTCCAACATCCTGGAGACGGCCCTCGCTAAGAGGGAAGCGGATCTGGTCCAGCTCAATCTG??C
>meme@E0033
CAGCTTCAAGAGGCTCGCTGCTTCAAAAAGAGAATCCGGAAGTTGGAGGACGCCAACAAGAAGCTTGTGCTTGAGCTCGAACACGAAAAAGGGAAACTGGCCGGATTAGGAcaatcccacaatgcactgcggGAGCATTCCAACATCCTGGAGACGGCCCTGGCTAAGAGGGAAGCGGATCTGGTCCAGCTCAACCTG??C
>meca@E0033
CAGCTTCAAGAGTCCCGGTGCTTCAAGAAGCGCATCCGGAAGTTGGAGGATGCCAACAAGAAGCTAGTGCTGGAGCTTGAACACGAAAAAGGGAAACTAGCCGGATTAGGacaatcccacaatgcactgcggGAGCACTCCAACATCCTGGAGACGGCCCTCGCTAAGAGGGAAGCGGATCTGGTCCAGCTCAATCTG?CA
>maoc@E0033
CAGCTTCAAGAGGCCCGGTGCTTCAAGAGGCGGATCCGGAAGTTGGAGGACGCCAACAAGAAGCTAGTGCTGGAGCTCGAGCACGAAAAGGGGAAACTAGCCGGATTAGGacaatcccacaatgcattgcggGAGCACTCCAACATCCTGGAGACGGCCCTGGCTAAGAGGGAAGCGGACCTGGTGCAGCTCAATCTG?CA
>coru@E0033
CAGCTTCAAGAGGCTCGGTGCTTCAAGAGGCGGATCCGGAAGTTGGAGGATGCCAACAAGAAGCTAGTGCTGGAGCTCGAGCACGAAAAGGGGAAACTAGCCGGATTAGGACAGTCCCACAATGCACTACGGGAGCACTCCAACATCCTGGAGACGGCCCTGGCTAAGAGGGAAGCGGACCTGGTGCAGCTCAATCTG??C
>loxj@E0033
CAGCTTCAAGAGGCTCGCTGCTTCAAAAAGCGGATCCGGAAGTTGGAGGATGCCAACAAGAAGCTTGTGCTGGAGCTTGAACACGAAAAAGGGAAACTAGCCGGATTAGGACAATCCCACAATGCACTGCGGGAGCATTCCAACATCCTGGAGACGGCCCTGGCTAAGAGGGAAGCGGATCTGGTCCAGCTTAATCTG?CA
>lolo@E0033
CAGCTTCAAGAGGCTCGCTGCTTCAAAAAGCGGATCCGGAAGTTGGAGGATGCCAACAAGAAGCTTGTGCTGGAGCTTGAACACGAAAAAGGGAAACTAGCCGGATTAGGAcaatcccacaatgcactgcggGAGCATTCCAACATCCTGGAGACGGCCCTGGCTAAGAGGGAAGCGGATCTGGTCCAGCTTAATCTG?CA
>lohl@E0033
CAGCTTCAAGAGGCTCGCTGCTTCAAAAAGCGGATCCGGAAGTTGGAGGATGCCAACAAGAAGCTTGTGCTGGAGCTTGAACACGAAAAAGGGAAACTAGCCGGATTAGGACAATCCCACAATGCACTGCGGGAGCATTCCAACATCCTGGAGACGGCCCTGGCTAAGAGGGAAGCGGATCTGGTCCAGCTTAATCTG?CA
>loam@E0033
CAGCTTCAAGAGGCTCGCTGCTTCAAAAAGCGGATCCGGAAGTTGGAGGATGCCAACAAGAAGCTTGTGCTGGAGCTTGAACACGAAAAAGGGAAACTAGCCGGATTAGGACAATCCCACAATGCACTGCGGGAGCATTCCAACATCCTGGAGACGGCCCTGGCTAAGAGGGAAGCGGATCTGGTCCAGCTTAATCTG??C
>lala@E0033
cagcttcaaGAGTCTCGGTGCTTCAAGAAGCGGATCCGGAAGTTGGAGGATGCCAACAAGAAGCTAGTGCTTGAGCTGGAGCACGAAAAAGGGAAACTAGCCGGATTAGGGCaatcccacaatgcactgcgGGAGCACTCCAACATCCTGGAGACGGCCCTGGCTAAGAGGGAAGCGGATCTGGTCCAGCTCAATCTG??C
>gamo@E0033
CAGCTTCAAGAGGCTCGCTGCTTCAAAAAGAGAATCCGGAAGTTGGAGGATGCAAACAAGAAGCTTGTGCTGGAGCTTGAACACGAAAAAGGGAAACTAGCCGGATTAGGACaatcccacaatgcactgcggGAGCATTCCAACATCCTGGAGACGGCCCTGGCTAAGAGGGAAGCGGATCTGGTCCAGCTCAACCTG?CA
>gage@E0033
CAGCTTCAAGAGGCTCGCTGCTTCAAAAAGAGAATCCGGAAGTTGGAGGATGCAAACAAGAAGCTTGTGCTGGAGCTTGAACACGAAAAAGGGAAACTAGCCGGATTAGGACaatcccacaatgcactgcggGAGCATTCCAACATCCTGGAGACGGCCCTGGCTAAGAGGGAAGCGGATCTGGTCCAGCTCAACCTG?CA
>gaen@E0033
CAGCTTCAAGAGGCTCGCTGCTTCAAAAAGAGAATCCGGAAGTTGGAGGATGCAAACAAGAAGCTTGTGCTGGAGCTTGAACACGAAAAAGGGAAACTAGCCGGATTAGGACaatcccacaatgcactgcggGAGCATTCCAACATCCTGGAGACGGCCCTGGCTAAGAGGGAAGCGGATCTGGTCCAGCTCAACCTG??C
>gach@E0033
CAGCTTCAAGAGGCTCGCTGCTTCAAAAAGAGAATCCGGAAGTTGGAGGATGCAAACAAGAAGCTTGTGCTGGAGCTTGAACACGAAAAAGGGAAACTAGCCGGATTAGGAcaatcccacaatgcactgcggGAGCATTCCAACATCCTGGAGACGGCCCTGGCTAAGAGGGAAGCGGATCTGGTCCAGCTCAACCTG?CA
>gace@E0033
CAGCTTCAAGAGGCTCGCTGCTTCAAAAAGAGAATCCGGAAGTTGGAGGATGCAAACAAGAAGCTTGTGCTGGAGCTTGAACACGAAAAAGGGAAACTAGCCGGATTAGGACaatcccacaatgcactgcggGAGCATTCCAACATCCTGGAGACGGCCCTGGCTAAGAGGGAGGCGGATCTGGTCCAGCTCAACCTG??C
>phbl@E0033
CAGCTTCAAGAGTCTCGCTGCTTCAAGAAGCGGATCCGGAAGCTGGAGGACGCCAACAAGAAGCTTGTGCTGGAGCTTGAACACGAAAAAGGGAAGCTGGCCGGTTTAGGacaatcccacaatgcactgcggGATCATTCCAACATCCTGGAGACGGCCCTGGCTAAGAGGGAAGCGGATCTGGTCCAGCTCAATCTG?CA
>muma@E0033
CAGCTTCAAGAGGCTCGGTGCTTCAAGAGGCGGATCCGGAAGTTGGAGGATGCCAACAAGAAGCTAGTGCTGGAGCTGGAGCACGAAAAAGGGAAACTAGCCGGACTGGGACAGTCCCACACTGCACTGCGGGAGCACTCCAACATCCTGGAGACGGCCCTGGCTAGGAGGGAAGCGGATCTGGTCCAGCTCAATCTG??C
>gaar@E0033
CAGCTCCAAGAGGCTCGCTGCTTCAAAAAGAGGATCCGGAAGTTGGAGGAGGCCAACAAGAAGCTTGTGCTGGAGCTTGAGCACGAAAAAGGGAAACTAGCCGGATTAGGAcaatcccacaatgcactgcggGAGCATTCCAACATCCTGGAGACGGCCCTGGCTAAGAGGGAAGCGGATCTGGTCCAGCTCAACCTG??C
>mabe@E0033
cagcttcAAGAGGCTCGGTGTTTCAAGAGGCGGATCCGGAAGTTGGAGGACGCCAACAAgaagctggtgttggagctcgAGCACGAAAAGGGGAAACTAGCTGGATTAGGAcaatcccacaatgcactgcggGAGCACTCCAACATCCTGGAGATGGCCCTGGCTAAGAGGGAAGCGGACCTGGTGCAGCTCAATCTG?CA
>cyro@E0033
CAGCTTCAAGAGGCGCGGTGCTTCAAGAGGCGGATTCGGAAGTTGGAGGACGCCAACAAGAAGCTGGCGCTGGAGCTTGAACATGAAAAGGGAAAACTGGCCGGATTAGGgcaatcccacaatgcactgcgggAGCACGCTAACATTCTGGAAACTGCCTTGGCGAAGAGGGAGGCAGATCTGTTCCAATTAAactta?ca
>brca@E0033
CAGCTCCAAGAGTCTCGGTGTTTCAAGAAGAGGATCAGGAAGTTGGAAGAGGCCAACAAGAAGCTCGTGTTGGAGCTGGAGCACGAGCGGGGCAAGCTGGCAGGCCTGGCCAAGTCTCACAGCACTCTCAGAGAACACTCCAACATCCTGGAGACCGCGCTGGCCAAGAGGGAGGCCGACCTCGTACAACTCAACCTG?CA
