# Supplementary material for: The Phylogenetic Relationships of the Family Sciaenidae Based on Genome-Wide Data Analysis
Source: Animals (Basel). 2022 Dec 1;12(23):3386. doi: 10.3390/ani12233386 (PMC9741161; doi:10.3390/ani12233386)
Supplement: Supplementary file 1 [file animals-12-03386-s001.zip › File S2/align-1105-genes/bak/E0035_NT.fasta.ali]

>argl@E0035
CTGTGGATGGGGGCCCACCCTAAAGCCGATGCTAAGATCAAGGATAACCTAACAGGCGAGACCACCCTGGGCCAGTGGATTGCTCAGTTCCCAGGCTGCCTGGGATCCAAAGTCAAAGACACCTTCCAAGGCCAGCTGCCTTTCCTCTTTAAAGTGCTGTCGGTCAACACAGCCTTGTCTATTCAAGCCCATCCCAac?ag
>bosa@E0035
CTGTGGATGGGGGCCCACCCTAAAGCCGATGCTAAGATCAAGGATAACCTAACAGGCGAGACCACCCTGGGCCAGTGGATTGCTCAGTTCCCAGGTTGCCTGGGATCCAAAGTCAAAGACACCTTCCAAGGCCAGCTGCCTTTCCTCTTTAAAGTGCTGTCGGTCAACACAGCCTTGTCTATTCAAGCCCATCCCAAC?ag
>gace@E0035
CTGTGGATGGGGGCCCACCCTAAAGCCGATGCTAAGATCAAGGATAACCTAACAGGCGAGACCACCCTGGGCCAGTGGATTGCTCAGTTCCCAGGCTGCCTGGGATCCAAAGTCAAAGACACCTTCCAAGGCCAGCTGCCTTTCCTCTTTAAAGTGCTGTCGGTCAACACAGCCTTGTCTATTCAAGCCCATCCCAAC?AG
>gach@E0035
CTGTGGATGGGGGCCCACCCTAAAGCCGATGCTAAGATCAAGGATAACCTAACAGGCGAGACCACCCTGGGCCAGTGGATTGCTCAGTTCCCAGGCTGCCTGGGATCCAAAGTCAAAGACACCTTCCAAGGCCAGCTGCCTTTCCTCTTTAAAGTGCTGTCGGTCAACACAGCCTTGTCTATTCAAGCCCATCCCAAC??A
>gaen@E0035
CTGTGGATGGGGGCCCACCCTAAAGCCGATGCTAAGATCAAGGATAACCTAACAGGCGAGACCACCCTGGGCCAGTGGATTGCTCAGTTCCCAGGCTGCCTGGGATCCAAAGTCAAAGACACCTTCCAAGGCCAGCTGCCTTTCCTCTTTAAAGTGCTGTCGGTCAACACAGCCTTGTCTATTCAAGCCCATCCCAAC?AG
>gage@E0035
CTGTGGATGGGGGCCCACCCTAAAGCCGATGCTAAGATCAAGGATAACCTAACAGGCGAGACCACCCTGGGCCAGTGGATTGCTCAGTTCCCAGGCTGCCTGGGATCCAAAGTCAAAGACACCTTCCAAGGCCAGCTGCCTTTCCTCTTTAAAGTGCTGTCGGTCAACACAGCCTTGTCTATTCAAGCCCATCCCAAC??A
>gamo@E0035
CTGTGGATGGGGGCCCACCCTAAAGCCGATGCTAAGATCAAGGATAACCTAACAGGCGAGACCACCCTGGGCCAGTGGATTGCTCAGTTCCCAGGCTGCCTGGGATCCAAAGTCAAAGACACCTTCCAAGGCCAGCTGCCTTTCCTCTTTAAAGTGCTGTCGGTCAACACAGCCTTGTCTATTCAAGCCCATCCCAAC??A
>povi@E0035
CTGTGGATGGGGGCCCACCCTAAAGCCGATGCTAAGATCAAAGACAACCGTACAGGCGAGACCACCCTGGGTCAGTGGATTGCTCAGTTCCCAGGCTGCCTGGGATCCAAAGTCAAAGACACCTTCCAAGGCCAGCTGCCCTTCCTCTTTAAAGTGCTGTCGGTCAACACAGCCTTATCTATTCAAGCCCATCCCAAC??a
>meme@E0035
CTGTGGATGGGGGCCCACCCTAAAGCCGATGCTAAGATCAAGGATAACCGTACAGGTGAGACCACCCTGGGCCAGTGGATTGCTCAGTTCCCAGGCTGCCTGGGATCCAAAGTCAAAGACACCTTCCAAGGCCAGCTGCCGTTCCTCTTTAAAGTGCTGTCGGTCAACACAGCCTTGTCTATTCAAGCCCATCCCAAC?AG
>gaar@E0035
CTGTGGATGGGGGCCCACCCTAAAGCCGATGCTCAGATCAAGGACATCCGTACAGGCGAGACCACCCTGGGCCAGTGGATTGCTCAGTTCCCAGGCTGCCTGGGATCCAAAGTCAAAGACACCTTCCGAGGCCAGCTGCCCTTCCTCTTTAAAGTGCTGTCGGTCAACACAGCCTTGTCTATCCAAGCCCATCCCAAC??A
>brbr@E0035
CTGTGGATGGGGGCCCACCCTAAAGCCGATGCTCAGATCATGGACAACCGTACAGGCCAGACAACCCTGGGCCAGTGGATTGCTCGGTTCCCAGGCTGCCTGGGATCCAAAGTCAAAGACACCTTCCGAGGCCAGCTGCCCTTCCTCTTCAAAGTGCTGTCGGTCAACACAGCCTTGTCTATTCAAGCCCATCCCAAC??a
>phph@E0035
CTGTGGATGGGGGCCCACCCTAAAGCCGATGCTCAGATCAAGGACAACCGTATAGGCCAGGCAACCCTGGGCCAGTGGATTGCTCAGTACCCAGGCTGCCTGGGATCCAAAGTGAAAGACACCTTCCATGGCCAGCTGCCCTTCCTCTTCAAGGTGCTGTCAGTCAACACAGCCTTATCTATTCAAGCCCATCCCAAC?AG
>phbl@E0035
CTGTGGATGGGGGCCCACCCTAAAGCCGATGCTCAGATCAAGGACAACCGTATAGGCCAGGCAACCCTGGGCCAGTGGATTGCTCAGTACCCAGGCTGCCTGGGATCCAAAGTCAAAGACACCTTCCAGGGCCAGCTGCCCTTCCTCTTCAAGGTGCTGTCAGTCAACACAGCCTTATCTATTCAAGCCCATCCCAAC?ag
>mora@E0035
?TGTGGATGGGGGCCCACCCTAAAGCTGATGCTCAGATCAAGGATAACCGGATAGGCCAGACCACCCTGGGCCAGTGGATCGCTCGCTTCCCAGGTTGCCTGGGATCCAAAGTCAAAGACACCTTCCAGGGCCAGTTGCCCTTCCTCTTCAAGGTGCTGTCGGTCAACACAGCCTTGTCTATTCAGGCCCATCCCAAC?AG
>momo@E0035
CTGTGGATGGGGGCCCACCCTAAAGCTGATGCTCAGATCAAGGACAACCGTACAGACCAGACCACCCTGGGCCAGTGGATTGCTCAGTTCCCAGGCTGCCTGGGATCCAAAGTCAAAGACACCTTCCGAGGCCAGCTGCCCTTCCTCTT?---------------------------------------------------
>trmi@E0035
CTGTGGATGGGGGCCCACCCTAAAGCCGATTCTCAGATCCAGGACAACGGTACAGGCAAGACCACCCTGGGCCAGTGGATTGCTCAGTGCCCAGGCTGCCTGGGATCCAAAGTCAAAGACACCTTCCGAGGCCAGCTGCCCTTCCTCTTCAAAGTGCTGTCGGTCAACACAGCCCTGTCTATTCAAGCCCATCCCAAc??a
>loam@E0035
CTGTGGATGGGGGCCCACCCTAAAGGCGATGCTCAGATCAAGGACAACTGTATAGGGCAGACCACCCTGGGCCAGTGGATTGCTCAGTTCCCAGGCTGCCTGGGATCCAAAGTCAAAGACACCTTCCGAGGCCAGCTGCCCTTCCTCTTCAAAGTGCTGTCGGTCAACACAGCCTTGTCTATTCAAGCCCATCCCAAC?AG
>lohl@E0035
CTGTGGATGGGGGCCCACCCTAAAGGCGATGCTCAGATCAAGGACAACTGTATAGGGCAGACCACCCTGGGCCAGTGGATTGCTCAGTTCCCAGGCTGCCTGGGATCCAAAGTCAAAGACACCTTCCGAGGCCAGCTGCCCTTCCTCTTCAAAGTGCTGTCGGTCAACACAGCCTTGTCTATTCAAGCCCATCCCAAC??A
>lolo@E0035
CTGTGGATGGGGGCCCACCCTAAAGGCGATGCTCAGATCAAGGACAACTGTATAGGGCAGACCACCCTGGGCCAGTGGATTGCTCAGTTCCCAGGCTGCCTGGGATCCAAAGTCAAAGACACCTTCCGAGGCCAGCTGCCCTTCCTCTTCAAAGTGCTGTCGGTCAACACAGCCTTGTCTATTCAAGCCCATCCCAAc??a
>loxj@E0035
CTGTGGATGGGGGCCCACCCTAAAGGCGATGCTCAGATCAAGGACAACTGTATAGGGCAGACCACCCTGGGCCAGTGGATTGCTCAGTTCCCAGGCTGCCTGGGATCCAAAGTCAAAGACACCTTCCGAGGCCAGCTGCCCTTCCTCTTCAAAGTGCTGTCGGTCAACACAGCCTTGTCTATTCAAGCCCATCCCAAC?AG
>bame@E0035
CTGTGGATGGGGACCCACCCTAAAGCTGATGCTCAGATCAAGGACAACCGGATAGGCCAGACCACCCTGGGCCAGTGGATCGCTCACTTCCCAGGCTGCCTGGGATCCAAAGTCAAAGACACCTTCCAGGGCCAGCTGCCTTTCCTCTTCAAGGTGCTGTCGGTCAACACAGCCTTGTCTATTCAGGCCCATCCCAAC?AG
>coru@E0035
CTGTGGATGGGCGCCCACCCTAAAGCTGACGCTCAGATCAAGGACAACCGGATAGGCCAGACCACCCTGGGCCAGTGGATCGCTCACTTCCCAGGCTGCCTGGGGTCCAAGGTCAAAGACACCTTCCAGGGCCAGCTGCCCTTCCTGTTCAAGGTGCTGTCAGTCAACACGGCCTTGTCTATTCAGGCCCACCCCAAC---
>lala@E0035
CTGTGGATGGGGGCCCACCCGAAAGCTGATGCTCAGATCAAGGACAACCGGATAGGCCAGACCACCCTGGGGCAGTGGATCGCTCACTTTCCAGGCTGCCTGGGATCCAAAGTCAAAGACACCTTCCAGGGCCAGTTGCCCTTCCTCTTCAAGGTGCTGTCGGTGAACACAGCCTTGTCTATTCAGGCCCATCCCAAC---
>mabe@E0035
CTGTGGATGGGTGCCCACCCTAAAGCTGATGCTCAGATCAAGGACAACCGGATAGGCCAGACCACCCTGGGCCAGTGGATTGCTCACTTCCCAGGCTGCCTGGGATCCAAAGTCAAGGACACCTTCCAGGGCCAGCTGCCCTTCCTGTTCAAGGTGCTGTCGGTCAACACGGCCTTGTCTATTCAGGCCCACCCCAAC??A
>maoc@E0035
CTGTGGATGGGTGCCCATCCTAAAGCTGATGCTCAGATCAAGGACAACCGGATAGGCCAGACCACCCTGGGCCAGTGGATCGCTCACTTCCCAGGCTGCCTGGGATCTAAAGTCAAGGATACCTTCCAGGGCCAGCTGCCCTTCCTGTTCAAGGTGCTGTCGGTCAACACCGCCTTGTCTATTCAGGCCCACCCCAAC??A
>mezu@E0035
CTGTGGATGGGGGCCCACCCTAAAGCTGATGCTCAGATCAAGGACAACCGGATTGGCCAGACGACCCTGGGTCAGTGGATCGCTCACTTCCCCGGGTGCCTGGGATCCAAAGTCAAAGACGCCTTCCAGGGCCAGCTACCCTTCCTCTTCAAGGTTCTGTCGGTCAACACAGCCTTGTCTATTCAGGCCCATCCCAAC?ag
>merl@E0035
CTGTGGATGGGGGCCCACCCTAAAGCTGACGCTCAGATCAAGGACAACCGGATCGGCCACAGCACCCTGGGACAGTGGATCGCTCACTTCCCAGGCTGCCTGGGATCCAAAGTCAAAGACACCTTCCAGGGCCAGCTGCCCTTCCTCTTCAAGGTGCTGTCGGTCAACACAGCCTTGTCTATTCAGGCCCACCCCAAC??A
>mepo@E0035
CTGTGGATGGGGGCCCACCCTAAAGCTGACGCTCAGATCAAGGACAACCAGATCGGCCACAGCACCCTGGGACAGTGGATCGCTCACTTCCCAGGCTGCCTGGGATCCAAAGTCAAAGACACCTTCCAGGGCCAGCTGCCCTTCCTCTTCAAGGTGCTGTCGGTCAACACAGCCTTGTCTATTCAGGCCCACCCCAAC??A
>trsc@E0035
CTGTGGATGGGGGCCCACCCTAAAGCTGATGCTCAGATCAAGGACAACCGGATAGGCCAGACCACCCTGGGCCACTGGATCGCTCACTTCCCAGGCTGCCTGGGATCCAAAGTCAAAGACACCTTCCAGGGCCAGCTGCCCTTCCTCTTCAAGGTGCTGTCGGTCAACACAGCCTTGTCTATTCAGGCCCATCCCAAC??a
>trmu@E0035
CTGTGGATGGGGGCCCACCCTAAAGCTGATGCTCAGATCAAGGACAACCGGATAGGCCAGACCACCCTGGGCCACTGGATCGCTCACTTCCCAGGCTGCCTGGGATCCAAAGTCAAAGACACCTTCCAGGGCCAGCTGCCCTTCCTCTTCAAGGTGCTGTCGGTCAACACAGCCTTGTCTATTCAGGCCCATCCCAAC??a
>muma@E0035
CTGTGGATGGGGGCCCACCCTAAAGCTGATGCTCAGATCAAGGACAACCGGATAAGCGAGACCACCCTGGGCGAGTGGATCACTCACTTCCCAGGTAGCCTGGGATCCAAAGTCAAAGACACCTTCCAGGGCCAGCTGCCCTTCCTCTTCAAGGTGCTGTCAGTCAACACAGCCTTGTCTATTCAGGCCCATCCCAAC?AG
>zefa@E0035
CTGTGGATGGGCGCTCACCCTAAAGGCGATGCCCAGATCAAGGACAACAGGATCACCCAGACGACCCTGGGCCAGTGGATCGCTCACTTCCCTGGCTGCCTGGGCTCCAAGGTCAAGGATACCTTCCAGGACCAGCTGCCCTTTCTCTTCAAGGTTCTGTCGGTCAATACAGCCTTGTCGATACAGGCCCACCCTAAC?AG
>cyro@E0035
CTGTGGATGGGTGCTCACCCTAAAGGCGATGCCCAGATCAAAGACAACAGGATTACCCAGACAACCCTGGGCCAGTGGATCGCTCACTTCCCCGGCTGCCTGGGCTCCAAGGTGAAAGATACCTTCCAGGACCAGCTGCCCTTTCTCTTCAAGGTTCTGTCCGTCAACACGGCCTTGTCCATACAGGCCCACCCTAAC?AG
>brca@E0035
?TTTGGATGGGTGCGCACCCAAAAGCAGACGCTCAGATCAAGGACAACCGTATCGGCCAGAGCAGCCTGGGCCAGTGGATCGCGGCCTCCCCGGCGTGTCTGGGCTCCAAGGTGAAGGAGGCCTTCGGGAGCAAGCTCCCCTTCCTCTTCAAGGTGCTGTCTGTCAACACCGCTCTGTCCATCCAGGCACACCCCA??---
