# Supplementary material for: The Phylogenetic Relationships of the Family Sciaenidae Based on Genome-Wide Data Analysis
Source: Animals (Basel). 2022 Dec 1;12(23):3386. doi: 10.3390/ani12233386 (PMC9741161; doi:10.3390/ani12233386)
Supplement: Supplementary file 1 [file animals-12-03386-s001.zip › File S2/align-1105-genes/bak/E0042_NT.fasta.ali]

>bame@E0042
GTGCTGGTGCTGCGGGAGCTGGCGGTGAGCGCGCCCACCTTCTTCTTCCAGCAGGTGCAGCCCTTCTTCGACAACATCTTCTACGCCGTGTGGGACCCCAAGCAGGCCATTCGTGAGGGGGCCGTGTCGGCCCTGCGAGCCAGCCTCATCCTCACCACGCAGCGGGAGACCAAGGAGATGCAGAAGCCCCAGTGGTAC?AA
>brbr@E0042
GTGCTGGTGCTGCGGGAGCTGGCGGTGAGCGCCCCCACCTTCTTCTTCCAGCAGGTGCAGCCCTTCTTCGACAACATCTTCTACGCCGTGTGGGACCCCAAGCAGGCCATCCGCGAGGGGGCCGTGTCGGCCCTGCGCGCCTGCCTCATCCTCACCACCCAGAGGGAGACCAAGGAGATGCAGAAGCCCCAGTGGTAC??A
>cyro@E0042
GTGCTGGTCTTGAGGGAGCTGGCCGTCAGCGCTCCCACCTTCTTCTTCCAGCAGGTGCAGCCCTTCTTCGACAACATCTTCTACGCCGTGTGGGACCCCAAGCAGGCGATCCGAGAGGGCGCCGTGTCCGCCCTGCGAGCCTGCCTCATCCTCACCACACAGCGCGAGACCAAGGAAATGCAGAAGCCGCAGTGGTAC---
>coru@E0042
gtgctggtgctgcgggaGCTAGCGGTGAGCGCGCCCACCTTCTTCTTCCAGCAGGTGCAGCCCTTCTTCGACAACATCTTCTACGCCGTGTGGGACCCCAAGCAGGCCATCCGGGAAGGGGCCGTGTCGGCCCTGCGCGCCtgcctcatcctcaccacccagCGGGAGACCAAGGAGATGCAGAAGCCCCAGTGGTAC?AA
>zefa@E0042
GTGCTGGTCTTGAGGGAGTTGGCCGTCAGCGCTCCCACCTTCTTCTTCCAGCAGGTGCAGCCATTTTTCGACAACATCTTCTACGCCGTGTGGGACCCCAAGCAGGCGATCCGAGAGGGCGCCGTGTCGGCCCTGCGCGCCTGCCTCATCCTCACCACGCAGCGCGAGACCAAGGAAATGCAGAAGCCGCAGTGGTAC??A
>trmu@E0042
GTGCTGGTGCTGCGGGAGCTAGCGGTGAGCGCGCCCACCTTCTTCTTCCAGCAGGTGCAGCCCTTCTTCGACAACATCTTCTACGCCGTGTGGGACCCCAAGCAGGCCATCCGGGAGGGGGCCGTGTCGGCCCTGCGCGCCTGCCTCATCCTCACCACCCAGCGGGAGACCAAGGAGATGCAGAAGCCCCAGTGGTAC?AA
>gace@E0042
gtTCTGGTGCTGCGGGAGCTGGCGGTCAGCGCCCCCACCTTCTTCTTCCAGCAGGTGCAGCCCTTCTTCGACAACATCTTCTACGCCGTGTGGGACCCCAAGCAGGCCATCCGCGAGGGCGCTGTGTCGGCCCTGCGCGCCTGCCTCATCCTCACCACCCAGCGCGAGACCAAGGAGATGCAGAAGCCCCAGTGGTAC?AA
>phph@E0042
GTGCTGGTGCTGCGGGAGCTGGCGGTTAGTGCGCCGACCTTCTTCTTCCAGCAGGTGCAGCCCTTCTTTGACAACATCTTCTACGCGGTGTGGGACCCCAAGCAGGCCATCCGGGAGGGAGCCGTGTCGGCCCTGCGCGCCTGCCTCATCCTCACCACTCAGCGGGAGACCAAGGAGATGCAGAAGCCCCAGTGGTAC?AA
>phbl@E0042
gtgcTGGTGCTGCGGGAGCTGGCGCTCAGTGCGCCGACCTTCTTCTTCCAGCAGGTGCAGCCCTTCTTCGACAACATCTTCTACGCCGTGTGGGACCCCAAGCAGGCCATCCGGGAGGGGGCCGTGTCGGCCCTGCGCGCCTGCCTCATCCTCACCACTCAGCGGGAGACCAAGGAGATGCAGAAGCCCCAGTGGTAC??A
>gaen@E0042
gTGCTGGTGCTGCGGGAGCTGGCGGTCAGCGCACCCACCTTCTTCTTCCAGCAGGTGCAGCCCTTCTTCGACAACATCTTCTACGCCGTGTGGGACCCCAAGCAGGCCATCCGCGAGGGCGCCGTGTCGGCCCTGCGCGCCTGCCTCATCCTCACCACCCAGCGCGAGACCAAGGAGATGCAGAAGCCCCAGTGGTAC??A
>gage@E0042
gTGCTGGTGCTGCGGGAGCTGGCGGTCAGCGCACCCACCTTCTTCTTCCAGCAGGTGCAGCCCTTCTTCGACAACATCTTCTACGCCGTGTGGGACCCCAAGCAGGCCATCCGCGAGGGCGCCGTGTCGGCCCTGCGCGCCTGCCTCATCCTCACCACCCAGCGCGAGACCAAGGAGATGCAGAAGCCCCAGTGGTAC?AA
>momo@E0042
GTGCTGGTGCTGCGGGAGCTGGCGGTGAGCGCCCCCACCTTCTTCTTCCAGCAGGTGCAGCCCTTCTTCGACAACATCTTCTACGCCGTGTGGGACCCCAAGCAGGCCATCCGCGAGGGGGCCGTGTCGGCCCTGCGCGCTTGCCTCATCCTCACCACCCAGCGGGAGACCAAGGAGATGCAGAAGCCCCAGTGGTAC?AA
>mezu@E0042
GTGTTGGTGCTGCGGGAGCTGGCGGTGAGCGCGCCCACCTTCTTCTTCCAGCAGGTGCAGCCCTTCTTCGACAACATCTTCTACGCCGTGTGGGACCCCAAGCAGGCCATCCGGGAGGGGGCGGTGTCGGCCCTGCGCGCCTGCCTCATCCTCACCACCCAGCGGGAGACCAAGGAGATGCAGAAGCCCCAGTGGTAC??A
>merl@E0042
GTGCTGGTGCTGCGGGAGCTGGCGGTGAGCGCGCCCACCTTCTTCTTCCAGCAGGTGCAGCCCTTCTTCGACAACATTTTCTATGCTGTGTGGGACCCCAAGCAGGCCATTCGGGAGGGGGCGGTGTCGGCCCTGCGTGCCTGCCTCATACTGACCACGCAGCGGGAGACCAAGGAGATGCAGAAGCCCCAGTGGTAC?AA
>mepo@E0042
GTGCTGGTGCTGCGGGAGCTGGCGGTGAGCGCGCCCACCTTCTTCTTCCAGCAGGTGCAGCCCTTCTTCGACAACATTTTCTATGCCGTGTGGGACCCCAAGCAAGCCATTCGGGAGGGGGCGGTGTCGGCCCTGCGTGCCTGCCTCATACTGACCACGCAGCGGGAGACCAAGGAGATGCAGAAGCCCCAGTGGTAC?AA
>meca@E0042
gtGCTGGTGCTGCGGGAGCTGGCGGTGAGCGCGCCCACCTTCTTCTTCCAGCAGGTGCAGCCCTTCTTCGACAACATTTTCTATGCCGTGTGGGACCCCAAGCAAGCCATTCGGGAGGGGGCGGTGTCGGCCCTGCGTGCCTGCCTCATACTGACCACGCAGCGGGAGACCAAGGAGATGCAGAAGCCCCAGTGGTAC??A
>gamo@E0042
gTGCTGGTGCTGCGGGAGCTGGCGGTCAGCGCACCCACCTTCTTCTTCCAGCAGGTGCAGCCCTTCTTCGACAACATCTTCTACGCCGTGTGGGACCCCAAGCAGGCCATCCGCGAGGGCGCCGTGTCGGCCCTGCGCGCCTGCCTCATCCTCACCACCCAGCGCGAGACCAAGGAGATGCAGAAGCCCCAGTGGTAC?AA
>mabe@E0042
gtgctggtgctgcgggAGCTGGCGGTGAGCGCGCCCACCTTCTTCTTCCAGCAGGTGCAGCCCTTCTTCGACAACATCTTCTATGCCGTGTGGGACCCCAAGCAGGCTATCCGCGAGGGGGCAGTGTCGGCCCTGCGCGCCTGCCTCATCCTCACCACCCAGCGGGAGACCAAGGAGATGCAGAAGCCCCAGTGGTAC??A
>loxj@E0042
GTGCTGGTGCTGCGGGAGCTGGCGGTGAGCGCCCCCACCTTCTTCTTCCAGCAGGTGCAGCCCTTCTTCGACAACATCTTCTACGCCGTGTGGGACCCCAAGCAGGCCATCCGCGAGGGGGCCGTGTCGGCCCTGCGCGCCTGCCTCATCCTCACCACCCAGCGGGAGACCAAGGAGATGCAGAAGCCCCAGTGGTAC??A
>lolo@E0042
GTGCTGGTGCTGCGGGAGCTGGCGGTGAGCGCCCCCACCTTCTTCTTCCAGCAGGTGCAGCCCTTCTTCGACAACATCTTCTACGCCGTGTGGGACCCCAAGCAGGCCATCCGCGAGGGGGCCGTGTCGGCCCTGCGCGCCTGCCTCATCCTCACCACCCAGCGGGAGACCAAGGAGATGCAGAAGCCCCAGTGGTAC??A
>lohl@E0042
GTGCTGGTGCTGCGGGAGCTGGCGGTGAGCGCCCCCACCTTCTTCTTCCAGCAGGTGCAGCCCTTCTTCGACAACATCTTCTACGCCGTGTGGGACCCCAAGCAGGCCATCCGCGAGGGGGCCGTGTCGGCCCTGCGTGCCTGCCTCATCCTCACCACCCAGCGGGAGACCAAGGAGATGCAGAAGCCCCAGTGGTAC??A
>loam@E0042
GTGCTGGTGCTGCGGGAGCTGGCGGTGAGCGCCCCCACCTTCTTCTTCCAGCAGGTGCAGCCCTTCTTCGACAACATCTTCTACGCCGTGTGGGACCCCAAGCAGGCCATCCGCGAGGGGGCCGTGTCGGCCCTGCGCGCCTGCCTCATCCTCACCACCCAGCGGGAGACCAAGGAGATGCAGAAGCCCCAGTGGTAC??A
>lala@E0042
GTGCTGGTGCTGCGGGAGCTGGCGGTGAGCGCGCCCACCTTCTTCTTCCAGCAGGTGCAGCCCTTCTTCGACAACATCTTCTACGCCGTGTGGGACCCCAAGCAGGCCATCCGGGAGGGGGCCGTGTCGGCCCTGCGCGCCTGcctcatcctcaccacccAGCGGGAGACCAAGGAGATGCAGAAGCCCCAGTGGTAC??A
>povi@E0042
---?TGGTGCTGCGGGAGCTGGCGGTCAGCGCCCCCACCTTCTTCTTCCAGCAGGTGCAGCCCTTCTTCGACAACATCTTCTACGCCGTGTGGGACCCCAAACAGGCCATCCGCGAGGGCGCCGTGTCGGCCCTGCGCGCCTGCCTCATCCTCACCACCCAGCGGGAGACCAAGGAGATGCAGAAGCCCCAGTGGTAC??A
>mora@E0042
---------------??GCTGGCGGTGAGTGCGCCCACCTTCTTCTTCCAGCAGGTGCAGCCTTTCTTCGACAACATCTTCTACGCCGTGTGGGACCCCAAGCAGGCCATCCGGGAGGGGGCCGTGTCGGCCCTGCGCGCCtgcctcatcctcaccacccaGCGGGAGACCAAAGAGATGCAGAAGCCCCAGTGGTAC?AA
>trsc@E0042
---------NTGCGGGAGCTAGCGGTGAGCGCGCCCACCTTCTTCTTCCAGCAGGTGCAGCCCTTCTTCGACAACATCTTCTACGCCGTGTGGGACCCCAAGCAGGCCATCCGGGAGGGGGCCGTATCTGCCCTGCGCGCCTGCCTCATCCTCACCACCCAGCGGGAGACCAAGGAGATGCAGAAGCCCCAGTGGTAC??A
>maoc@E0042
GTGCTGGTTCTGCGGGAGCTGGCGGTGAGCGCGCCCACCTTCTTCTTCCAGCAGGTGCAGCCCTGCTTCGACAACATTTTCTACGCCGTGTGGGACCCCAAGCAGGCCATCCGGGAGGGGGCCGTGTCGGCCCTGCGCGCCTGCCTCATCCTAACTACCCAGCGAGAGACCAAGGAGATGCAGAAGCCCCAGTGGTAC??A
>muma@E0042
gtgctGGTGCTGCGGGAGCTGGCGGTGAGCGCACCCACCTTTTTCTTCCAGCAGGTGCAGCCCTTCTTCGACAACATCTTCAACGCAGTGTGGGACCCCAAGCAGGCCATCCGGGAGGGGGCCGTGTCGGCGCTGCGTGCCTgcctcatcctcaccacccaGCGGGAGACTAAGGAGATGCAGAAGCCCCAGTGGTAC??A
>brca@E0042
GTGCTGGTGCTGAGGGAGCTGGCGGTCAGCGCCCCCACCTTCTTCTTTCAGCAGGTGCAGCCTTTCTTCGACAACATCTTCTACGCGGTGTGGGACTCCAAGCAGGCCATCCGCGAGGGGGCCGTGGCGGCCCTCCGCGCCTGCCTCATCCTCACCACCCAGCGAGAGACCAAGGAAATGCAGAAGCCCCAGTGGTAC?AA
