# Supplementary material for: The Phylogenetic Relationships of the Family Sciaenidae Based on Genome-Wide Data Analysis
Source: Animals (Basel). 2022 Dec 1;12(23):3386. doi: 10.3390/ani12233386 (PMC9741161; doi:10.3390/ani12233386)
Supplement: Supplementary file 1 [file animals-12-03386-s001.zip › File S2/align-1105-genes/bak/E0044_NT.fasta.ali]

>bame@E0044
GCTCTGCGGCAGCGCTCGGCGAGCCTGGCGGATGCCCAGCGAGGCGTCCAGGCGGCCCAGACCGAGCGCGCGgctgcagaggagaggctgcgggCGCTGCAGAGGGCCGTGGCCATGCTGGAGACGGAGAAGAAGGACGCCGAGAGGCAAGCGGTCCGGCTGGAGAAGGACAAGAACGCCCTGCGCAACACACTGGAT?AA
>meca@E0044
------------------------------------------------------GCCCAGACGGAGCGCGCAGCCGCTGAGGAGAGGCTGCGGGCTCTGCAGAGAGCCGTGGCCATGCTGGAGACGGAGAAGAAGGACGCCGAGAGGCAAGCGGTCAGGCTGGAGAAGGACAGGAACGCCCTGCGGAACACACTGGAT??A
>mepo@E0044
GCTCTGCGGCAGCGCTCGGCAATACTGGCGGAGGCCCAGCGTGGCGTCCAGGCGGCCCAGACGGAGCGCGCAGCCGCTGAGGAGAGGCTGCGGGCTCTGCAGAGAGCCGTGGCCATGCTGGAGACGGAGAAGAAGGACGCCGAGAGGCAAGCGGTCAGGCTGGAGAAGGACAGGAACGCCCTGCGGAACACACTGGAT??A
>muma@E0044
------------------------------GAGGCCCAGCGCGGTGTCCTGGTGGCCCAGGCGGAGCGCGCAGCCGCGGAGGAGAGGCTGCGGGCGCTGCAGAGAGCCGTGGCCATGCTGGAGACGGAGAAGAAGGACGCCGAGAGACAGGCGGTCAGGCTGGAGAAGGACAAGAACGCCCTGCGCAACACACTGGAC??A
>brbr@E0044
GCTCTACGGCAGCGCACAGCTAGCCTGGCGGAGGCCCAGCGCGGCGCCCAGGCCGCCCAGACGGAGCgcgcggcggcggaggagaggTTGCGGGCGCTGCAGAGAGCGGTCGCCATGCTGGAGACGGAGAAGAGGGACGCAGAGAGACAAGCGGTCCGGCTGGAGAAGGACAAGAACGCCCTGCGGAGCACACTGGAT?AA
>momo@E0044
GCTCTACGGCAGCGCACAGCTAGCCTGACGGAGGCCCAGCGCGGCGCCCAGGCCGCCCAGACGGAGCGCACGGCCGCGGAGGAGAGGCTGCGGGCGCTGCAGAGAGCGGTCGCCATGCTGGAGACGGAGAAGCGGGACGCAGAGAGACAAGCAGTCCGGCTGGAGAAGGACAAGAACGCCCTGCGGTGCACACTGGAT?AA
>mora@E0044
GCTCTGAGGCAGCGCTCCACCAGCCTGGCGGAGGCCCAGCGTGGCGCCCAGACGGCCCAGACGGAGCGCGCGGCCGCAGAGGAGAGGCTGCGGGCACTGCAGAGGGCCGTGGCCATGctggagacggagaagaaggaCGCAGAGAGACAGGCGGTCCGGCTGGAGAAGGACAAGAACGCCCTCCGGAACACGCTGGAT?AA
>trmu@E0044
GCTCTGCGGCAGCGCTCGGCTAGCCTGGCGGAGGCCCAGCGCGGCGCCCAGACGGCCCAGACGGAGCGTGCGGCCGCGGAGGAGAGGCTGCGGGCGCTGCAGAGAGCCGTGGCCGTGCTGGAGACGGAGAAGAAGGACGCCGAGAGGCAAGCGGTCCGGCTGGAGAAGGACAAGAACGCCCTGCGGAACACCCTGGAT?AA
>gace@E0044
?C?CTGCGGCAGCGCACGGCGGGCCTGGCGGAGGCCCAGCGCGGGGCCCAGGCCGCCCTGACGGAGCGCACGGCGGCGGAGGAGAGGCTGCGGGCGCTGCAGAGGGCGGTGGCCATGCTGGAGACGGAGAAGAGGGACGCGGAGAGACAGGCGGTGCGGCTGGAGAAGGACAAGAACGCCCTGCGCTGCACGCTGGAT?AA
>gamo@E0044
?CCCTGCGGCAGCGCACGGCGGGCCTGGCGGAGGCCCAGCGCGGGGCCCAGGCCGCCCTGACGGAGCGCACGGCGGCGGAGGAGAGGCTGCGGGCGCTGCAGAGGGCGGTGGCCATGCTGGAGACGGAGAAGAGGGACGCGGAGAGACAGGCGGTGCGGCTGGAGAAGGACAAGAACGCCCTGCGCTGCACGCTGGAT??A
>gaen@E0044
---------------------------------------------------------------------------GCGGAGGAGAGGCTGCGGGCGCTGCAGAGGGCGGTGGCCATGCTGGAGACGGAGAAGAGGGACGCGGAGAGACAGGCGGTGCGGCTGGAGAAGGACAAGAACGCCCTGCGCTGCACGCTGGAT??A
>gage@E0044
------------------------------------------------------------------------G??GCGGAGGAGAGGCTGCGGGCGCTGCAGAGGGCGGTGGCCATGCTGGAGACGGAGAAGAGGGACGCGGAGAGACAGGCGGTGCGGCTGGAGAAGGACAAGAACGCCCTGCGCTGCACGCTGGAT??A
>gaar@E0044
?CCCTACGGCAGCGCGCCGCCGGCCTGGCAGAGACCCAGCGCGCGGCTCAGGTGGCCCAGACAGAGCGCACAGCGGCGGAGGAGAGGCTGCGGGCGCTACAGCGAGCGGTGGCCATGCTGGAGACGGAgaagagagacgcagagagacagGCGGTCCGGCTGGAGAAGGACAAGAACGCCCTGCGCAGCACCCTGGAT??A
>coru@E0044
?CCCTGCGGCAGCGCTCGGCCAGCCTGGCGGAGGCCCAGCGTGGCGCCCAGGTGGCCCAGGCGgagcgcgcggcggcggaggagcgtCTGCGGGCGCTGCAGCGCGCTGTGGCCACgctggagacggagaagaaggaCGCCGAGAGGCAGGCGGTGCGGCTGGAGAAGGACAAGAACGCCCTGCGCAACACGCTGGAC??A
>trsc@E0044
GCTCTGCGGCAGCGCTCAGCTAGCCTGGCGGAGGCCCAGCGCGGGGCCCAGACGGCCCAGACGGAGCGGGCGGCCGCGGAGGAGAGGCTGCGGGCCCTGCAGAGAGCCGTGGCCGcgctggagatggagaagaaggaCGCCGAGAGACAAGCGGTCCGGCTGGAGAAGGACAAGAACGCCCTGCGGAACACACTGGAT?AA
>lohl@E0044
GCTCTACGGCAGCGCACAGCTAGCCTGGCGGAGGCCCAGCGCAGCGCCCAGGCCGCCCAGACGGAGCGTGTGGCGGCGGAGGAGAGGCTGCGGGCGCTGCAGAGAGCGGTCGCCATGCTGGAGACGGAGAAGAGGGACGCAGAGAGACAAGCGGTCCGGCTGGAGAAGGACAAGAACGCCCTGCGAAGCACACTGGAT?AA
>lolo@E0044
GCTCTACGGCAGCGCACAGCTAGCCTGGCGGAGGCCCAGCGCAGCGCCCAGGCCGCCCAGACGGAGCGTGTGGCGGCGGAGGAGAGGCTGCGGGCGCTGCAGAGAGCGGTCGCCATGCTGGAGACGGAGAAGAGGGACGCAGAGAGACAAGCGGTCCGGCTGGAGAAGGACAAGAACGCCCTGCGAAGCACACTGGAT??A
>loxj@E0044
GCTCTACGGCAGCGCACAGCTAGCCTGGCGGAGGCCCAGCGCAGCGCCCAGGCCGCCCAGACGGAGCGTGTGGCGGCGGAGGAGAGGCTGCGGGCGCTGCAGAGAGCGGTCGCCATGCTGGAGACGGAGAAGAGGGACGCAGAGAGACAAGCGGTCCGGCTGGAGAAGGACAAGAACGCCCTGCGAAGCACACTGGAT?AA
>loam@E0044
GCTCTACGGCAGCGCACAGCTAGCCTGGCGGACGCCCAGCGCAGCGCCCAGGCCGCCCAGACGGAGCGTGTGGCGGCGGAGGAGAGGCTGCGGGCGCTGCAGAGAGCGGTCGCCATGCTGGAGACGGAGAAGAGGGACGCAGAGAGACAAGCGGTCCGGCTGGAGAAGGACAAGAACGCCCTGCGAAGCACACTGGAT??A
>cyro@E0044
---TTGCGTCAACGCTCGGCCATTCTCGCCGAGGTCCAGCGAAATGCCCAGTCGGCTCAGACAGAGCGTGCGACAGCAGAGGAGAGGCTGCACGGGCTGCAAAGAGCTGTTGCCATGCTGGAGACCGAGAAGAAAGATGCCGAGAGGCAGGCTGTCAGGCtagagaaagacaaaaatgcACTCAGGAATACACTGGAT?AA
>zefa@E0044
---TTGCGTCAACGCTCGGCCACTCTCACGGAGGTCCAGCGAAACGCCCAGTCGGCTCAGACGGAGCGGGCGTCGGCAGAGGAGAGGCTGCACGGGCTGCAAAGAGCTGTTGCCATGCTGGAGACGGAGAAGAAGGATGCGGAGAGGCAGGCGGTCAGGctagagaaagacaaaaacgcACTCAGGAATACACTGGAT??A
