# Supplementary material for: The Phylogenetic Relationships of the Family Sciaenidae Based on Genome-Wide Data Analysis
Source: Animals (Basel). 2022 Dec 1;12(23):3386. doi: 10.3390/ani12233386 (PMC9741161; doi:10.3390/ani12233386)
Supplement: Supplementary file 1 [file animals-12-03386-s001.zip › File S2/align-1105-genes/bak/E0045_NT.fasta.ali]

>coru@E0045
?taggatcCACG---GACATATACAGTCTCCCGGAGGGTAAAGGTCAGGCG---TCCAAGGGGCCG---GGGGAGATGCCCACCTACGTGAACACGCAGCAGATCGACGCCCAGGTGCTGGCGGCGCTGCAGGCCGAGGCGGACAACGCCACGGAGGCC---------------ATA---ATGAGCCACCCTCCGAAGGACCTGTTTGACATG
>argl@E0045
?tagggtcGACG---GACACATACAGCCTCCCGGAGGCTAAGGGCCAGGCG---TCCAAG---GCG---GGGGAGATGCCCACGTACGTCAACACCCAGCAGATCGACGCCCAGGTGCTGGCCGTGCTGCAGGCGGAGGCGGACCACGCCTCGGACGCC---------------AAG---ATCAGC---CCGCAGAAGGACCTCTTTGACAT?
>bosa@E0045
?tagggtCGACG---GACACATACAGCCTCCCGGAGGCTAAGGGCCAGGCG---TCCAAG---GCG---GGGGAGATGCCCACGTACGTCAACACCCAGCAGATCGACGCCCAGGTGCTGGCCGTGCTGCAGGCGGAGGCGGACCACGCCTCGGACGCC---------------AAG---ATCAGC---CCGCAGAAGGACCTCTTTGACATG
>gach@E0045
?TAGGGTCGACG---GACACATACAGCCTCCCGGAGGCTAAGGGCCAGGCG---TCCAAG---GCG---GGGGAGATGCCCACGTACGTCAACACCCAGCAGATCGACGCCCAGGTGCTGGCCGTGCTGCAGGCGGAGGCGGACCACGCCTCGGACGCC---------------AAG---ATCAGC---CCGCAGAAGGACCTCTTTGACATG
>gaen@E0045
?TAGGGTCGACG---GACACATACAGCCTCCCGGAGACTAAGGGCCAGGCG---TCTAAG---GCG---GGGGAGATGCCCACGTACGTCAACACCCAGCAGATCGACGCCCAGGTGCTGGCCGTGCTGCAGGCGGAGGCGGACCACGCCTCGGACGCC---------------AAG---ATCAGC---CCGCAGAAGGACCTCTTTGACATG
>meme@E0045
?tagggtCGACG---GACACATACAGCCTCCCGGAGGCCAAGGGCCAGGCG---TCCAAG---GCG---GGGGAGATGCCCACGTACGTCAACACCCAGCAGATCGATGCCCAGGTGCTGGCCGTGCTGCAGGCGGAGGCGGACCACGCCTCGGACGCC---------------AAG---ATCAGC---CCGCAGAAGGACCTCTTTGACATG
>povi@E0045
?tagggtCGACG---GACACATACAGCCTCCCGGAGGCTAAGGGCCAGGCG---TCCAAG---GCG---GGGGAGATGCCCACGTACGTCAACACCCAGCAGATCGACGCCCAGGTGCTGGCCGTGCTGCAGGCTGAGGCGGACCACGCCTCGGACGCC---------------AAG---ATCAGC---CCGCAGAAGGACCTGTTTGACATG
>gace@E0045
?TAGGGTCGACG---GACACATACAGCCTCCCGGAGACTAAGGGCCAGGCG---TCTAAG---GCG---GGGGAGATGCCCACGTACGTCAACACCCAGCAGATCGACGCCCAGGTGCTGGCCGTGCTGCAGGCGGAGGCGGACCACGCCTCGGACGCC---------------AAG---ATCAGC---CCGCAGAAGGACCTCTTTGACAT?
>gage@E0045
?TAGGGTCGACG---GACACATACAGCCTCCCGGAGACTAAGGGCCAGGCG---TCTAAG---GCG---GGGGAGATGCCCACGTACGTCAACACCCAGCAGATCGACGCCCAGGTGCTGGCCGTGCTGCAGGCGGAGGCGGACCACGCCTCGGACGCC---------------AAG---ATCAGC---CCGCAGAAGGACCTCTTTGACAT?
>gamo@E0045
?TAGGGTCGACG---GACACATACAGCCTCCCGGAGACTAAGGGCCAGGCG---TCTAAG---GCG---GGGGAGATGCCCACGTACGTAAACACCCAGCAGATCGACGCCCAGGTGCTGGCCGTGCTGCAGGCGGAGGCGGACCACGCCTCGGACGCC---------------AAG---ATCAGC---CCGCAGAAGGACCTCTTTGACAT?
>gaar@E0045
?tagggtcAACG---GACACATACAGCCTCCCGGAGGCTAAGGGCCAGGCG---TCCAAG---GCC---GGGGAGATGCCCATGTACGTCAACACCCAGCAGATCGATGCCCAGGTGCTGGCTGTGCTGCAGGCGGAGGCGGAGCACGCCTCGGACGCC---------------AAG---ATCAGC---CCGCAGAAGGACCTGTTTGACATG
>bame@E0045
?TAGGATCTACG---GACATATACAGTATCCCAGAAGGTAAAGGTCAGATG---TCCAAG---GCGACAGGGGAGATGCCCACGTACGTGAACACCCAGCAGATCGACGCCCAGGTGCTGGCCGCACTGCAGGCCGAGGCGGACAATGCCACTGAGGCC---------------AAG---ATTAGCCATCCTCAGAAGGACCTGTTTGACAT?
>brbr@E0045
?TAGGGTCGACG---GACACATACAGCCTCCCGGAGGGTAAAGGCCAGACG---TCCAAG---GCG---GGGGAGATGCCCACGTACGTCAACACCCAGCAGATCGACGCCCAGGTGATGGCCGCGCTGCAGGCGGAGGCCGACCACGCCTCGGAGGCC---------------AAG---ATCAGC---CCCCAGAAGGACCTGTTTGACATG
>trsc@E0045
?tagGATCTACG---GACGTATACGGTCTCCCGGAGGGTAAAGGTCAGGCG---TCCAAG---GCG---GGGGAGATGCCCACGTACGTGAACACCCAGCAGATCGACGCCCAGGTGCTGGCCGCGCTGCAGGCAGAGGCGGAGAACGCCACGGAGGCG---------------AAG---ATCAGC---CCTCAGAAAGATCTGTTTGACAT?
>trmu@E0045
?tagGATCTACG---GACGTATACGGTCTCCCGGAGGGTAAAGGTCAGGCG---TCCAAG---GCG---GGGGAGATGCCCACGTACGTGAACACCCAGCAGATCGACGCCCAGGTGCTGGCCGCGCTGCAGGCTGAGGCGGACAACGCCACAGAGGCG---------------AAG---ATCAGC---CCTCAGAAAGACCTGTTTGACATG
>muma@E0045
??AGGATCGACTTCGGACATATACAGCCTCCCGGAAGGTAAAGGTCAGACG---TCCAAG---GCG---GGAGAGATGCCCACGTACGTCAACACCCAGCAGATCGACGCCCAGGTGCTGGCCGTGCTGCAGGCCGAGGCGGACAGCGCCGCCGAGGCA---------------AAG---ATCAGC---CCCCAGAAGGACCTGTTTGACATG
>momo@E0045
?tagggtcGACG---GACATATACAGCCTTCCGGAGGGTAAAGGCCAGGCG---TCCAAG---GCG---GGGGAGATGCCCACGTACGTCAACACCCAGCAGATCGACGCCCAGGTGCTGGCCGTGCTGCAGGCCGAGGCGGACCACGCCTCGGAGGCC---------------AAG---ATCAGC---CCTCAGAAGGACCTGTTTGACATG
>meca@E0045
?TAGGATCCACG---GACGTGTACAGCCTCCCGGAGGGCAAAGGTCAGGCG---TCCAAG---GCG---GGGGAGATGCCGGCGTACGTCAACACGCAGCAGATCGACGCCCAGGTGCTGGCCGTGCTGCAGGCGGAGACGGACCGCGCCGCCGAGGCC---------------AAG---AGCAGC---CCTCAGAAGGACCTGTTTGACATG
>mepo@E0045
?TAGGATCCACG---GATGTGTACAGCCTCCCGGAGGGCAAAGGTCAGGCG---TCCAAG---GCG---GGGGAGATGCCGGCGTACGTCAACACGCAGCAGATCGACGCCCAGGTGCTGGCGGTGCTGCAGGCGGAGACGGAC---------------------------------------------------------------------
>mora@E0045
?TAGGATCTACG---GACATATACAGTCTCCCGGAAGGTAAAGGGCAGACA---TCCAAG---GCG---GGGGAGATGCCCACGTACGTGAACACCCAGCAGATCGAGGCCCAGGTGCTGGCCGTGCTGCAGGCCGAGGCGGACAACGCCACCGAGGCC---------------AAG------AGC---CCGCAGAAGGACCTGTTTGACATG
>lala@E0045
?TAGGATCCACG---GACATATACAGTCTCCCGGAAGGTAAAGGCCAGACA---TCCAAG---GCG---GGGGAGATGCCCACTTACGTGAACACCCAGCAGATCGAGGCCCAGGTGCTGGCCGTGCTGCAGGCCGAGGCGGACAACGCCATCGACGCC---------------AAG------AGC---CCACAGAAGGACCTGTTTGACAT?
>cyro@E0045
?TAGGATCGGCT---GATGTATACAGTCTGCCTGAAGTTAAAAGCCAAACA---TCCAAA---ACG---GGGGAGATGCCCACGTATGTGAACACGCAGCAGATTGACGCCCAGGTGCTGGCGGCGCTCCAGGCGGAGTCGGAGAGTGCGAGCGAGGCCGTGGCGGCCGCCGCTAGG---CTCAGC---CCTCAGAAGGACATGTTCGACAT?
>zefa@E0045
?TAGGATCGGCC---GATATATACAGTCTGCCTGAAGTTAAGAGCCAAACG---TCCAAA---ACC---GGGGAGATGCCCACGTACGTGAACACGCAACAGATTGATGCCCAAGTGCTGGCGGCGCTCCAGGCAGAGACGGAGACCGCGAGCGATGCC---------AGCAACAAG---CTCAGC---CCTCAGAAGGACATGTTCGACAT?
>mabe@E0045
?TAGGATCCACG---GACATATACAGTCACCCGGAGGGTAAATGTCAGGCT---TCCAAGGGGGCA---GGGGAGATGCCCACCTATGTGAACACCCAGCAGATCGACGCCCAGGTGCTGGCGGCGCTCCAGGCTGAGGCAGACAACACCACGGAGGCC---------------ATG---ATCGGCCACCCTCAGAAGGACCTCTTTGACAT?
>maoc@E0045
?TAGGATCCACG---GACATATACAGTCACCCGGAGGGTAAAGGTCAGGCG---TCCAAAGGGGCA---GGGGAGATGCCCACCTACGTAAACACCCAGCAGATCGATGCCCAGGTGCTAGCAGCGCTGCAGGCTGAGGCGGACAACGTCATGGAGACC---------------ATG---ATCGGCCACCCTCAGAAGGACCTGTTTGACAT?
>loam@E0045
?TAGGCTCGATG---GACACACACAGCCTCCCGGAGGGTAAAGGCCAGGCG---TCCAAG---GCT---GGGGAGGGCCCCGCGTACGTCAACACCCAGCAGATCGACGCCCAGGTG------------CAGGCCGAGGCGGACCACGCGGCGGCGGCG---------------GCCGGCATCGGC---CCGCAGAAGGACCTGTTTGACATG
>trmi@E0045
?TAGGGTCGACG---GACACATACAGCCTCCCGGAGGCTAAGGGCCAGGGGGGGTCCAAG---GCC---GGGGAGATGCCCACTTACGTCAACACCCAGCAGATCGACGCCCAGGTGCTGGCCGCGCTGCAGGCGGAGGCGGAGCACGCCGCGGACGTC---------------AAG---ACCAGC---CCCCAGACGGACCTGTTTGACATG
