# Supplementary material for: The Phylogenetic Relationships of the Family Sciaenidae Based on Genome-Wide Data Analysis
Source: Animals (Basel). 2022 Dec 1;12(23):3386. doi: 10.3390/ani12233386 (PMC9741161; doi:10.3390/ani12233386)
Supplement: Supplementary file 1 [file animals-12-03386-s001.zip › File S2/align-1105-genes/bak/E0046_NT.fasta.ali]

>argl@E0046
GTGGACGGCAACAGCGCCACCCTCAGCATGGGAGTGCACTTCAAGCAGCTGAAGCGGCTGGTGGAGGAGCCCACCTTCAGCCAGATCCTGATCCCGCTGCAGGCCGTGCTCATCCCCACACTGCCCTCTACTGGCGGGGCCAAC---ACGCAGCATGACGCCTTCCCCGGACACTGGGCCTACCTCGCTGGCTTTGAGGAC
>brbr@E0046
GTGGACGGCAATAGCGCCACCCTGAGCATGGGCGTGCACTTCAAGCAGCTGAagcggctggtggaggagcccACCTTCAGCCAGATCCTGATCCCGTTGCAGGCTGTGCTCATCCCCACACTGCCTTCTACTGGCGGGGCCAAC---ACACAGCATGACGCCTTCCCCGGACACTGGGCCTACCTCGCTGGCTTTGAGGAC
>gage@E0046
GTGGACGGCAACAGCGCCAGCCTCAGCATGGGAGTGCACTTCAAGCAGCTGAagcggctggtggaggagcccaCCTTCAGCCAGATCCTGATCCCGCTGCAGGCCGTGCTCATCCCCACACTGCCCTCTACTGGCGGGGCCAAC---ACGCAGCATGACGCCTTCCCCGGACACTGGGCCTACCTCGCTGGGTTTGAGGAC
>trsc@E0046
GTGGACGGCAACAGCGCCACCCTCAGCATGGGGGTCCACTTCAAGCAGCTGAAGCGGCTGGTGGAGGAGcccaccttcagccagatccTGATCCCGCTGCAGGCCGTGCTCATCCCCACGCTGCCCTCTACTGGCGGGGCCAAC---ACACAGCATGACGCCTTCCCCGGACACTGGGCCTATCTCGCCGGCTTTGAGGAC
>merl@E0046
GTGGATGGCAACAGCGCCACCCTCAGCATGGGGGTCCACTTCAAGCAGCTGAAGCGGCTGGTGGAGGAGCCCACCTTCAGCCAGATCCTGATCCCCCTGCAGGCTGTGCTCATT---------------------------------------------------------------------------------------
>trmi@E0046
GTGGACGGCAACAGCTCCACCCTCAGCATGGGCGTGCACTTCAAGCAGCTGAAGCggctggtggaggagcccACCTTCAGCCAGATCCTGATCCCCTTGCAGGCCGTGCTCATCCCCACACTGCCCTCTACGGGCGGGGCCAAC---ACGCAGCACGACGCCTTCCCCGGGCACTGGGCCTACCTCGCCGGCTTTGAGGAC
>muma@E0046
GTGGACGGCAACAGCGCCACCCTCAGCATGGGGGTCCACTTCAAGCAGCTGAAGCGGCTGGTGGAGGAGCCCACCTTCAGCCAGATCCTAATCCCGCTGCAGGCTGTGCTCATCCCCACGCTGCCCTCTACTGGCGGGGCCAAC---ACACAGCATGACGCCTTCCCCGGACACTGGGCCTATCTCGCCGGCTTTGAGGAC
>phbl@E0046
GTGGATGGCAACAGCGCCACCCTCAGCATGGGCGTCCACTTCAAGCAGCTGAAGCGGCTGGTGGAGGAGCCTACCTTCAGCCAGATCCTGATCCCGTTGCAGGCTGTGCTCATCCCCACACTTCCTTCTACTGGTGGGGCCAAC---ACACAGCATGACGCCTTCCCTGGACACTGGGCCTACCTCGCCGGCTTTGAGGAC
>gaar@E0046
GTGGACGGCAACAGTGCCACCCTCAGCATGGGAGTGCACTTCAAGCAGCTGAAGCGGCTGGTGGAGGAGCCCACCTTCAGCCAGATCCTGATCCCGCTGCAGGCCGTGCTCATCCCCACACTGCCCTCTACAGGCGGGGCCAAC---ACACAGCACGACGCCTTCCCCGGGCACTGGGCCTACCTGGCCGGCTTCGAGGA?
>gace@E0046
GTGGACGGCAACAGCGCCAGCCTCAGCATGGGAGTGCACTTCAAGCAGCTGAagcggctggtggaggagcccaCCTTCAGCCAGATCCTGATCCCACTGCAGGCCGTGCTCATCCCCACACTGCCCTCTACTGGCGGGGCCAAC---ACGCAGCATGACGCCTTCCCCGGACACTGGGCCTACCTCGCTGGGTTTGAGGA?
>momo@E0046
GTGGACGGCAACAGCGCCACCCTTAGCATGGGCGTGCACTTCAAGCAGCTGAAGCGGCTGGTGGAGGAGCCCACCTTCAGCCAGATCCTGATCCCGTTGCAGGCTGTGCTCATCCCCACACTGCCTTCTACTGGCGGGGCCAAC---ACACAGCATGACGCCTTCCCCGGACACTGGGCCTACCTCGCCGGCTTCGAGGA?
>gaen@E0046
GTGGACGGCAACAGCGCCAGCCTCAGCATGGGAGTGCACTTCAAGCAGCTGAagcggctggtggaggagcccaCCTTCAGCCAGATCCTGATCCCGCTGCAGGCCGTGCTCATCCCCACACTGCCCTCTACTGGCGGGGCCAAC---ACGCAGCATGACGCCTTCCCCGGACACTGGGCCTACCTCGCTGGGTTTGAGGA?
>trmu@E0046
GTGGACGGCAACAGCGCCACCCTCAGCATGGGGGTCCACTTCAAGCAGCTGAAGCGGCTGGTGGAGGAGCCCACCTTCAGCCAGATCCTGATCCCGCTGCAGGCCGTGCTCATCCCCACGCTGCCCTCTACTGGCGGGGCCAAC---ACACAGCATGACGCCTTCCCCGGACACTGGGCCTATCTCGCCGGCTTTGAGGA?
>gamo@E0046
GTGGACGGCAACAGCGCCAGCCTCAGCATGGGAGTGCACTTCAAGCAGCTGAagcggctggtggaggagcccaCCTTCAGCCAGATCCTGATCCCGCTGCAGGCCGTGCTCATCCCCACACTGCCCTCTACTGGCGGGGCCAAC---ACGCAGCATGACGCCTTCCCCGGACACTGGGCCTACCTCGCTGGGTTTGAGGA?
>lala@E0046
GTGGACGGCAACAGCGCCACCCTCAGCATGGGGGTCCACTTCAAGCAGCTGAAGcggctggtggaggagcccaCCTTCAGCCAGATCCTGATCCCGCTGCAGGCCGTGCTCATCCCCACGCTGCCCTCTACTGGCGGGgccaac---acacagcatgacGCCTTCCCCGGACACTGGGCCTATCTGGCCGGCTTCGAGGA?
>loam@E0046
GTGAACGGCAACAGCGCCACCCTTAGCATGGGCGTCCACTTCAAGCAGCTGAAGCGGCTGGTGGAGGAGCCCACCTTCAGCCAGATCCTGATCCCGTTGCAGGCTGTGCTCATCCCCACACTGCCTTCTACTGGCGGGGCCAAC---ACACAGCATGACGCCTTCCCCGGACACTGGGCCTACCTCGCCGGCTTTGAGGA?
>loxj@E0046
GTGAACGGCAACAGCGCCACCCTTAGCATGGGCGTCCACTTCAAGCAGCTGAAGCGGCTGGTGGAGGAGCCCACCTTCAGCCAGATCCTGATCCCGTTGCAGGCTGTGCTCATCCCCACACTGCCTTCTACTGGCGGGGCCAAC---ACACAGCATGACGCCTTCCCCGGACACTGGGCCTACCTCGCCGGCTTTGAGGA?
>lohl@E0046
GTGAACGGCAACAGCGCCACCCTTAGCATGGGCGTCCACTTCAAGCAGCTGAAGCGGCTGGTGGAGGAGCCCACCTTCAGCCAGATCCTGATCCCGTTGCAGGCTGTGCTCATCCCCACACTGCCTTCTACTGGCGGGGCCAAC---ACACAGCATGACGCCTTCCCCGGACACTGGGCCTACCTCGCCGGCTTTGAGGA?
>povi@E0046
?TCGACGGCAACAGCTCCACCCTCAGCATGGGAGTGCACTTCAAGCAGCTGAAGCGGCTGGTGGAGGAGCCCACCTTCAGCCAGATCCTGATCCCGCTGCAGGCCGTGCTCATCCCCACACTGCCCTCTACTGGCGGGGCCAAC---ACGCAGCATGACGCCTTCCCCGGACACTGGGCCTACCTCGCTGGCTTTGAGGAC
>gach@E0046
GTGGACGGCAACAGCGCCAGCCTCAGCATGGGAGTGCACTTCAAGCAGCTGAagcggctggtggaggagcCCACCTTCAGCCAGATCCTGATCCCGCTGCAGGCCGTGCTCATCCCCACACTGCCCTCTACTGGCGGGGCCAAC---A??---------------------------------------------------
>meca@E0046
GTGGATGGCAACAGCGCCACCCTCAGCATGGGGGTCCACTTCAAGCAGCTGAAGCGGCTGGTGGAGGAGCCCACCTTCAGCCAGATCCTGATCCCGCTGCAGGCTGTGCTCATCCCCACGCTGCCCTCTACTGGCGGGGCACACGGCACACAGCATGACGCCTTCCCCGGACACTGGGCCTACCTCGCCGGCTTTGAGGA?
>lolo@E0046
GTGAACGGCAACAGCGCCACCCTTAGCATGGGCGTCCACTTCAAGCAGCTGAAGCGGCTGGTGGAGGAGCCCACCTTCAGCCAGATCCTGATCCCGTTGCAGGCTGTGCTCATCCCCACACTGCCTTCTACTGGCGGGGCCAAC---ACACTGCATGACGCCTTCCCCGGACACTGGGCCTACCTCGCCGGCTTTGAGGAC
>meme@E0046
GTGGACGGCAGCAGCTCCACCCTCAGCATGGGGGTGCACTTCAAGCAGCTGAAGCGGCTGGTGGAGGAGCCCACCTTCAGCCAGATCCTGATCCCGCTGCAGGCCGTGCTCATCCCCACACTGCCCTCTACTGGCGGGGCCAAC---ACGCAGCATGACGCCTTCCCCGGACACTGGGCCTACCTCGCTGGCTTTGAGGAC
>mabe@E0046
GTGGACGGCAACAGCGCCACCCTCAGCATGGGGGTGAACTTCAAGCAGCTGAAGCggctggtggaggagcccaCCTTCAGCCAGATCCTGATCCCGCTGCAGGCCGTGCTCATCCCCACGCTGCCCTCTACTGGCGGCGACACC---ACACAGCACGACGCGTTCCCGGGACACTGGGCCTACCTGGCCGGCTTCGAGGA?
>phph@E0046
GTGGATGGCAACAGCGTCACCCTCAGCATGGGCGTCCACTTCAAGCAGCTGAAGCGGCTGGTGGAGGAGCCTACCTTCAGCCAGATCCTGATCCCGTTGCAGGCTGTGCTCATTCCCACACTTCCTTCTACTGGTGGGGCCAAC---ACACAGCATGACGCCTTCCCCGGACACTGGGCCTACCTCGCCGGCTTTGAGG??
>bame@E0046
GTGGACGGCAACAGCGCCACCCTCAGCATGGGGGTCCACTTCAAGCAGCTGAAGCGGCTGGTGGAGGAGCCCACGTTCAGCCCGATCCTGATCCCGCTGCAGGCTGTGCTCATCCCCACGCTGCCCTCTACTGCCGGGGCCAAC---ACACAGCATGACGCCTTCCCCGGACACTGGGCCTATCTCGCCGGCTTTGAGGAC
>zefa@E0046
GTGGACGGGAACAACACCACCCTCACCATGAGCGTCCATTTCAAGCAGCTGAAGCGCCTGGTGGAGGAGCCCACCTTCAGCCAGGTCCTCATCCCGCTGCAGTCGGTGCTCATCCCCACGCTGCCCTCTACTGGCGGGGCAAAT---ACACAGCACGACGCCTTCCCTGGACACTGGGCCTACCTGGCCGGCTTTGAAGAC
>cyro@E0046
GTGGACGGGAACAACACCACCCTCAGCATGAGCGTCCACTTCAAGCAGCTGAAGCGCCTGGTGGAGGAGCCCACCTTCAGCCAGGTCCTCATCCCGTTGCAGTCCGTGCTCATCCCCACGCTGCCCTCTACTGGCGGAGCGAAC---ACGCAGCACGACGCCTTCCCCGGACACTGGGCCTACCTGGCCGGCTTTGAAGA?
>brca@E0046
GTGGATGGTAACAGTGCCTCTCTCAGCATGGGCCAGCACTTCAGGCATCTCAAACGCTTGGTGGAGGAGCCGACCTTCAGTCAGATCCTCATCCCGCTGCAGGCCGTGCTCATCCCCACACTGCCCTCTACAGGAGGACCCAGC---ACACAACATGATGCCTTCCCCGGACACTGGACTTACCTGGCTGGGTTTGAAGA?
>maoc@E0046
---GATAACTGCACCACCCCCCTCAGCATGGACGTCAACTTCAAGCAGCTGAAGCGGCTGGTGGAGGAGCCCACCTTCAGCCAGATCCTGATCCCGCTGCAGGCCGTGCTCATCCCCACGCTGCCCTCTACTGGCGGGGACACC---ACACAGCACGACGCCTTCCCGGGACACTGGGCCTACCTGGCGGGCTTTGAGGA?
>coru@E0046
GTGGACGGCAACAGCGCCACCCTCAGCATGGGGGTGCACTTCAAGCAGCTGAAGCggctggtggaggagcccaCCTTCAGCCAGATCCTGATCCCGCTGCAGGCCGTGCTCAT?CCCACGCTGCCCTCTACTGGCGgcgccacc---acacagcacgacgCCTTCCCGGGACACTGGGCCTACCTGGCGGGCTTCGAGGAC
