# Supplementary material for: The Phylogenetic Relationships of the Family Sciaenidae Based on Genome-Wide Data Analysis
Source: Animals (Basel). 2022 Dec 1;12(23):3386. doi: 10.3390/ani12233386 (PMC9741161; doi:10.3390/ani12233386)
Supplement: Supplementary file 1 [file animals-12-03386-s001.zip › File S2/align-1105-genes/bak/E0047_NT.fasta.ali]

>argl@E0047
??GTTTATGGTGACAGAGTCGTATGATCACGAAGAGGTGGACAAGACCATGATGTACTATGGTAGCCCGCTGGTTAAAGAGAGCGACTTCCCCTTTAACTTCTACCTCCTGGACCTGCCCCGCAAACTCAGTGGCTTGTGGGTCCAGCATCTGGTGCTGCTCTGGATGAGCAATATGCCCGCTGGACGGTGGCCCAACTGG??G
>bosa@E0047
??GTTTATGGTGACAGAGTCGTATGATCACGAAGAGGTGGACAAGACCATGATGTACTATGGTAGCCCGCTGGTTAAAGAGAGCGACTTCCCCTTTAACTTCTACCTCCTGGACCTGCCCCGCAACCCCAGTGGCTTGTGGGTCCAGCATCTGGTGCTGCTCTGGATGAGCAATATGCCCGCTGGACGGTGGCCCAACTGG?GT
>gaar@E0047
??GTTCATGGTGACGGAGTCATACGATCATGAGGAGGTGGACAAGACCATGATGTACTATGGCAGCCCGCTGGTCAAAGAGAGCGACTTCCCCTTTAACTTCTACCTCCTGGACCTGCCGCGCAACCCCAGTGGCTTGTGGGTCCAGCATCTGGTGCTGCTCTGGATGAGCAACATGCCCGCTGGACGGTGGCCCAACTGG??G
>gace@E0047
??GTTCATGGTGACAGAGTCGTATGATCACGAAGAGGTGGACAAGACCATGATGTACTATGGTAGCCCGCTGGTTAAAGAGAGCGACTTCCCCTTTAACTTCTACCTCCTGGACCTGCCCCGCAACCCCAGTGGCTTGTGGGTCCAGCATCTGGTGCTGCTCTGGATGAGCAATATGCCCGCTGGACGGTGGCCCAACTGG?GT
>gach@E0047
??GTTCATGGTGACAGAGTCGTATGATCACGAAGAGGTGGACAAGACCATGATGTACTATGGTAGCCCGCTGGTTAAAGAGAGCGACTTCCCCTTTAACTTCTACCTCCTGGACCTGCCCCGCAACCCCAGTGGCTTATGGGTCCAGCATCTGGTGCTGCTCTGGATGAGCAATATGCCCGCTGGACGGTGGCCCAACTGG??G
>gaen@E0047
??GTTCATGGTGACAGAGTCGTATGATCACGAAGAGGTGGACAAGACCATGATGTACTATGGTAGCCCGCTGGTTAAAGAGAGCGACTTCCCCTTTAACTTCTACCTCCTGGACCTGCCCCGCAACCCCAGTGGTTTGTGGGTCCAGCATCTGGTGCTGCTCTGGATGAGCAATATGCCCGCTGGACGGTGGCCCAACTGG?GT
>gage@E0047
??GTTCATGGTGACAGAGTCGTATGATCACGAAGAGGTGGACAAGACCATGATGTACTATGGTAGCCCGCTGGTTAAAGAGAGCGACTTCCCCTTTAACTTCTACCTCCTGGACCTGCCCCGCAACCCCAGTGGCTTGTGGGTCCAGCATCTGGTGCTGCTCTGGATGAGCAATATGCCCGCTGGACGGTGGCCCAACTGG?GT
>povi@E0047
??GTTCATGGTGACAGAGTCGTATGATCACGAAGAGGTGGACAAGACCATGATGTACTATGGCAGCCCGCTGGTTAAAGAGAGCGACTTCCCCTTTAACTTCTACCTCCTGGACCTGCCCCGCAACCCCAGTGGCTTGTGGGTCCAGCATCTGGTGCTGCTCTGGATGAGCAATATGCCCGCTGGACGGTGGCCCAACTGG??G
>gamo@E0047
??GTTCATGGTGACAGAGTCGTATGATCACGAAGAGGTGGACAAGACCATGATGTACTATGGTAGCCCGCTGGTTAAAGAGAGCGACTTCCCCTTTAACTTCTACCTCCTGGACCTGCCCCGCAACCCCAGTGGCTTGTGGGTCCAGCATCTGGTGCTGCTCTGGATGAGCAATATGCCCGCTGGACGGTGGCCCAACTGG??G
>loam@E0047
??GTTCATGGTGACAGAGTCGTATGATCACGAAGAGGTGGACAAGACCATGATGTACTATGGCAGCCCGCTGGTTAAAGAGAGCGATTTCCCCTTTAACTTTTACCTCCTGGACCTGCCCCGGAACACCAGTGGCTTGTGGGTCCAGCATCTGGTGCTCCTCTGGATGACCAACATGCCCAGTGGACGATGGCCCAACTGG?GT
>lohl@E0047
??GTTCATGGTGACAGAGTCGTATGATCACGAAGAGGTGGACAAGACCATGATGTACTATGGCAGCCCGCTGGTTAAAGAGAGCGACTTCCCCTTCAACTTTTACCTCCTGGACCTGCCCCGGAACACCAGTGGCTTGTGGGTCCAGCATCTGGTGCTCCTCTGGATGACCAACATGCCCAGTGGACGATGGCCCAACTGG?GT
>lolo@E0047
??GTTCATGGTGACAGAGTCGTATGATCACGAAGAGGTGGACAAGACCATGATGTACTATGGCAGCCCGCTGGTTAAAGAGAGCGACTTCCCCTTCAACTTTTACCTCCTGGACCTGCCCCGGAACACCAGTGGCTTGTGGGTCCAGCATCTGGTGCTCCTCTGGATGACCAACATGCCCAGTGGACGATGGCCCAACTGG?GT
>loxj@E0047
??GTTCATGGTGACAGAGTCGTATGATCACGAAGAGGTGGACAAGACCATGATGTACTATGGCAGCCCGCTGGTTAAAGAGAGCGACTTCCCCTTCAACTTTTACCTCCTGGACCTGCCCCGGAACACCAGTGGCTTGTGGGTCCAGCATCTGGTGCTCCTCTGGATGACCAACATGCCCAGTGGACGGTGGCCCAACTGG?GT
>meme@E0047
??gTTCATGGTGACAGAGTCGTATGATCACAAAGAGGTGGACAAGACCATGATGTACTATGGAAGCCCGCTGGTTAAAGAGAGCGACTTCCCCTTTAACTTCTACCTCCTGGACCTGCCCCGCAACCCCAGTGGCTTATGGGTCCAGCATCTGGTGCAGCTCTGGATGAGCAATATGCCCGCTGGACGGTGGCCCAACTGG?GT
>trsc@E0047
??GTTCATGGTGACGGAGTCGTATGATCACGAAGAGGTGGACAAGACCATGATGTACTATGGCAGCCCACTGGTTAAAGAGAGCGACTTCCCCTTTAACTTTTACCTGCTGGACCTGCCCCACAACACCAGTGGCTTGTGGGTCCAGCATCTGGTCCACCTCTGGATGACCAACATGCCCAGCGGACGGTGGCCCAACTGG?GT
>trmu@E0047
??GTTCATGGTGACGGAGTCGTATGATCACGAAGAGGTGGACAAGACCATGATGTACTATGGCAGCCCACTGGTTAAAGAGAGCGACTTCCCCTTTAACTTTTACCTGCTGGACCTGCCCCACAACACCAGTGGCTTGTGGGTCCAGCATCTGGTCCACCTGTGGATGACCAACATGCCCAGCGGACGGTGGCCCAACTGG?GT
>meca@E0047
??GTTTATGGTGACAGAGTCATATGATCACGAAGAGGTGGACAAGACCATGATGTATTATGGCAGCCCGCTGGTTAAAGAGAGCGATTTCCCTTTTAACTTTTACCTGCTGGACCTGCCCCAGAACACCAGTGGCTTGTGGGTCCAGCATCTAGTGCACCTCTGGATGACCAACATGCCCAGCGGACGATGGCCCAACTGG?GT
>mepo@E0047
??GTTTATGGTGACAGAGTCATATGATCATGAAGAGGTGGACAAGACCATGATGTACTATGGCAGCCCGCTGGTTAAAGAGAGCGATTTCCCTTTTAACTTTTACCTGCTGGACCTGCCCCAGAACACCAGTGGCTTGTGGGTCCAGCATCTGGTGCACCTCTGGATGACCAACATGCCCAGCGGACGATGGCCCAACTGG?GT
>merl@E0047
??GTTTATGGTGACAGAGTCATATGATCACGAAGAGGTGGACAAGACCATGATGTATTATGGCAGCCCGCTGGTTAAAGAGAGCGATTTCCCTTTTAACTTTTACCTGCTGGACCTGCCCCAGAACACCAGTGGCTTGTGGGTCCAGCATCTGGTGCACCTCTGGATGACCAACATGCCCAGCGGACGATGGCCCAACTGG??G
>mezu@E0047
??GTTCATGGTGACGGAGTCCTACGATCACAAAGAGGTGGAGAAGACCATGCTGTACTACGGCAGCCCGCTGGTTAAAGAGAGCGACTTCCCCTTTAACTTCTACCTGCTGGACCTGCCCCACAACGCCAGCGGCTTGTGGGTCCAGCATCTGGTTAACCTCTGGATGAGCAACATGCCCAGTGGACGGTGGCCCAACTGG?GT
>trmi@E0047
??GTTCATGGTGACGGAGTCCTATGATCATGACGAGGTGGACAAGACCATGATGTACTATGGCAGCCTGCTGGTCAAAGAGAGCGACTTCCCCTTTAACTTCTACCTCCTGGACTTGCCCCGCAACCCCAGTGGCCTGTGGGTCCAGCACCTGGTGCTGCTCTGGATGAGCAACATGCCCGCTGGCCAGTGGCCCAACTGG?GT
>bame@E0047
??GTTCATAGTGACTGAGTCGTATGATCACAAAGAGGTGGACAAGACCATGATGTACTATGGCACCCCGCTGGTTAAAGAGAGCGACTTCCCCTTTAACTTCTACCTGCTGGACCTGCCCCACAACACCAGTGGCTCGTGGGTCCAGCAACTGGTGCTCCTCTGGATGACCAACATGCCGAGCGGACGATGGCCCAACTGG??G
>momo@E0047
??GTTCATGGTGACGGAGTCGTATGATCACGAAGAGGTGGACAAGACCATGATGTACTATGGCAGCCCGCTGGTTAAAGAGAGCGATTTCCCCTTCAACTTTTACCTCCTGGACCTGCCCCGGAACACCAGTGGCTTGTGGGTCCAGCATCTGGTGCTCCGCTGGATGAGCAACATGCCCAGTGCACGATGGCCCAACTGG??G
>brbr@E0047
??GTTCATGGTGACAGAGTCGTATGATCACAAAGAGGTGGACAAGACCATGATGTACTATGGCAGCCCGCTGGTTAAAGAAAGCGATTTCCCATTTAACTTTAACCTCCTGGACCTGCCCCAGAACACCAGTGGCTTGTGGGTCCAGCATCTGGTGCTCCTCTGGATGACCAACATGCCCAGTGGACGATGGCCCAACTGG??G
>lala@E0047
??GTTCATGGTGACGGAGTCGTATGATCACGAAGAGGTGGACAAGACCATGATGTACTATGGCAGCCGGCTGGTTAAAGAGAGCGATTTCCCCTTTAACTTTCACCTGCTAGACCTGCCCCAGAACACCAGTGGCTTGTGGGTCCAGCATCTTGTGCTCCTCTGGATGACCAACATGCCCAGCGGACGATGGCCCAACTGG??G
>mora@E0047
??GTTCATGGTGACGGAATCGTATGATCAGGAAGAGGTGGACAAGACCATGATGTACTATGGCAGCCAGCTGGTTAAAGAGAGCGATTTCCCCTTTAACTTTCACCTGCTGGACCTGCCCCAGAACACCAGTGGCTTGTGGGTCCAGCATCTGGTGCTCCTCTGGATGATCAACATGCCCAGCGGACGATGGCCCAACTGG?GT
>phph@E0047
??GTTTATGGTGACGGAGTCGTATGATCATGAAGAGGTGGACAAGACCATGATGTACTATGGCAACCCCCTGGTTAAAGAGAGCGATTTCCCCTTTAACTTTTACCTCCTGGACCTGCCCCGGAACACCAGTGGCTTGTGGGTCCAGCATCTGGTGGACTTCTGGATGACCAATATGCCCAATGGACAATGGCCAAACTGG??G
>phbl@E0047
??GTTTATGGTGACGGAGTCGTATGATCATGAAGAGGTGGACAAGACCATGATGTACTATGGCAACTCGCTGGTTAAAGAGAGCGATTTCCCCTTTAACTTTTACCTCCTGGACCTGCCCCGGAACACCAGTGGCTTGTGGGTCCAGCATCTGGTGGACTTCTGGATGACCAATATGCCCAGTGGACAATGGCCAAACTGG?GT
>mabe@E0047
??GTTCATGGTGACCGAGTCGTACGATCAGGAAGAGGTGGGCAAGACCATGATGTACTATGGCACCCCGCTGGTTAAAGAGAGCGACTTCCCCTTTAACTTCAACCTGCTGGAGCTGCCCCACAACGCCAGTGGCTCGTGGGTCCAGCATCTGGTCCTCCTCTGGATGAGCAACATGCCCAGCGGACGATGGCCCAACTGG?GT
>coru@E0047
??GTTCATGGCGACCGAGTCGTATGATCAGGAAGAGGTGGGCAAGACCATGATGTACTATGGCACCCCGCTGGTTAAAGAGAGCGACTTCCCCTTTAACTTCAACCTGCTGGATCTGCCCCACAACGCCAGCGGCTCGTGGGTCCAGCATCTGGTCCTCCTCTGGATGAGCAACATGCCCAGCGGACGATGGCCCAACTGG?GT
>maoc@E0047
??GTTCATGGTAACCGAGTCATATGAtcaggaagaggtggagaagaCCATGATGTACTACGGCAGCCCCCTGGTTAAAGAGAGCGACTTCCCCTTTAACTTCAACCTGCTGGATCTGCCCCACAACGCCAGCGGCTCCTGGGTCCAACATCTGGTCCTCCTCTGGATGACCAACATGCCCAGCGGAAGGTGGCCCAACTGG??G
>zefa@E0047
---TTCATGGTGACTGAGTCGTACGATGGCCGCGAGGTGGACAAGACCATGAAGTACTACGGCACCCCGCTGGTCAAAGAGAGCGACTTCCCCTTCAACTTCTACCTGATGGACCTGCCCCGCAACGCCAGCGGTCTGTGGGCCCAGCACCTGGTCCGGCTCTGGATGGACAACATGCCCCGCGGGAAGTGGCCCAACTGG??G
>cyro@E0047
---TTCATGGTGACGGAGTCGTACGATTACCACGAGGTGGACAAGACCATGAAGTACTACGGCACCCCGCTGGTCAAAGAGAGCGACTTCCCCTTCAATTTCTACCTGATGGACCTGCCCCACAACACCAGCGGCCTGTGGGTCCACCATCTGGTCCACCTCTGGATGGACAACATGCCCAGGGGGAAGTGGCCCAACTGG?GT
>muma@E0047
??GTTCCTGGCGACGGAGTCGTACGTCGGCGAGGAGGTGGACAAGACCATGATGTACTACGGCACCCCGCTGGTGAAAGAGAGCGACTTCCCCGTGAACCTCCATCTGCTGGACCTGCCCCGCAACACCAGTGGCCTGTGGGCGCAGCATCTGGTCGGCCTCTGGATGAGCAACATGCCCGGCGGACGATGGCCCAACTGG---
>brca@E0047
---?TGATGGTGACCGAAGCAGACGACAATGACGATATGGAGAAGACCATGTTGTACTACAGCAGCCCCTACGTTAGAGAGGCCGACTTCCCCTTCAACAGCCTCCTGATGGGCCTGCCCAGCCAACCCAGTGGACTGGAGCTCCAGAGACTGGTCCTCCAATGGATGGACAACATGCCCAGCGGAAGTTGGGCTAACTGG?ct
