# Supplementary material for: The Phylogenetic Relationships of the Family Sciaenidae Based on Genome-Wide Data Analysis
Source: Animals (Basel). 2022 Dec 1;12(23):3386. doi: 10.3390/ani12233386 (PMC9741161; doi:10.3390/ani12233386)
Supplement: Supplementary file 1 [file animals-12-03386-s001.zip › File S2/align-1105-genes/bak/E0050_NT.fasta.ali]

>meca@E0050
------------?CCTTCAAAGGTGCGGTGTCGGAAGCAGAGGTGCGGGACAGCAGCGTGGATATGCTGCAGAGCTACCTGACCAGCATCCTCCAGTCCATTGTGGCCTCTGTGGACCAGTGCCCCCCCGTCATGAGGGTGGCCTTCAAACAGCTGCACAAGAGGGTGGAGGAGCAGTTTGTCGAACCGGAAAAT?GA
>merl@E0050
------CGGATCTCCTTCAAAGGTGCGGTGTCGGAAGCAGAGGTGCGGGACAGCAGCGTGGATATGCTGCAGAGCTACCTGACCAGCATCCTCCAGTCCATTGTGGCCTCTGTGGACCAGTGCCCCCCCGTCATGAGGGTGGCCTTCAAACAGCTGCACAAGAGGGTGGAGGAGCAGTTTGTCGAACCGGAAAAT?GA
>bame@E0050
---AGGCGGATCTCCTTCAAAGGTGCAGTGTCGGAGGCGGAGGTGCGGGACAGCAGCGTGGAGATACTGCAGAGCTACCTGACCAGCATCCTCCAGTCCATCGTGGCCTCCGTGGACCAGTGTCCCCCTGTCATGAGGCTGGCCTTCAAACAGCTGCAcaagagggtggaggagcagttCGTCGAATCGGAGAAT?GA
>trmu@E0050
---aGGCGGATCTCCTTCAAAGGGGCGGTGTCGGAGGCCGAGGTGCGGAACAGCAGTGTGGAGATGCTGCAGAGCTACCTGACCAGCATCCTCCAGGCCATCGTGGCCTCTGTGGACCAGTGCCCCCCCGTCATGAGGGTGGCCTTCAAACAGCTGCAcaagagggtggaggagcagtttGTCGAACCGGAGAAT?Ga
>lala@E0050
---AGGCGGATCTCCTTCAAAGGTACGGTGTCAGAGGCAGAGGTGCGGGACAGCAGCGTGGAGATGCTGCAGAGCTATCTGACCAGCATCCTACAGTCCATCGTGGCCTCTGTGGACCAGTGTCCCCCCGTCATGAGGCTGGCCTTCAAACAGCTGCAcaagagggtggaggagcagttTGTTGAACCGGAGAAT??G
>mora@E0050
---AGGCGGATCTCCTTCAAAGGTGCGGTGTCGGAGGCGGAGGTGCGGGACAGCAGCGTGGAGATGCTGCAGAGCTACCTGACCAGCATCCTCCAGTCCATCGTGGCCTCTGTGGACCAGTGTCCCCCCGTCATGAGGCTGGCCTTCAAACAGCTGCACaagagggtggaggagcagttTGTTGAACCGGAGAAT??G
>coru@E0050
---AGGCGGATTTCCTTCAAAGGGGCGGTGTCAGAGGCGGAGGTACGGGACAGCAGCGTGGAGATGCTGCAGAGTTACCTAACCAGCATCCTCCAGTCCATCGTGGCCTCCGTGGACCAGTGTCCCCCCATCATGAGGCTGGCCTTCAAACAGCTGCACAAGAGGGTAGAGGAGCAGTTTGTCGACCCAGAGAAT?GA
>mabe@E0050
---AGGCGGATTTCCTTCAAAGGAGCGGTGTCAGAGGCGGAGGTACGGGACAGCAGCGTGGAGATGCTGCAGAGCTACCTGACCAGCATCCTCCAGTCCATCGTGGCCTCCGTGGACCAGTGTCCCCCAATCATGAGGCTGGCCTTCAAACAGCTGCACAAGAGGGTAGAGGAGCAGTTTGTTGACCCGGAGAAT?GA
>maoc@E0050
---AGGCGGATTTCCTTCAAAGGGGCGGTGTCAGAGGCGGAGGTACGGGACAGCAGTGTGGAGATGCTGCAGAGCTACCTGACCAGCATCCTCCAGTCCATCGTGGCCTCTGTGGACCAGTGTCCCCCCATCATGAGGCTGGCCTTCAAACAGCTGCACAAGAGGGTAGAGGAGCAGTTCGTCGACCCAGAAAAT??G
>phph@E0050
---AGGCGGATCTCTTTCAAAGGTGCAGTGTCGGAGGCGGAGGTACGGGACAGCAGTGTGGAGATGCTTCAAAGCTATCTGACCTGCATCCTCCAGTCCATTGTGTCCTCTGTGAACCAGTGCCCCCCTGTCATGAGAGTGGCCTTCAAACAGCTGCACaagagagtggaggagcagtTTGTGGAACCGGAGAAT??G
>phbl@E0050
---AGGCGGATCTCTTTCAAAGGGGCAGTGTCGGAGGCGGAGGTACGGGACAGCAGTGTGGAGATGCTTCAAAGCTATCTGACCTGCATCCTCCAGTCCATTGTGTCCTCTGTGAACCAGTGCCCCCCTGTCATGAGAGTGGCCTTCAAACAGCTGCACaagagagtggaggagcagtTTGTGGAACCAGAGAAT?GA
>mepo@E0050
---AGGCGGATCTCCTTCAAAGGTGCGGTGTCGGAAGCAGAGGTGCGGGACAGCAGCGTGGATATGCTGCAGAGCTACCTGACCAGCATCCTCCAGTCCATTGTGGCCTCTGTGGACCAGTGCCCCCCCGTCATGAGGGTGGCCTTCAAACAGCTGCACAAGAGGGTGGAGGAGCAGTTTGTCGAACCGGAAAAT?GA
>bosa@E0050
---AGGCGGATCTCCTTCAAAGGGGCGGTGTCGGAGGCGGAGGTGCGGGACAGCAGCGTGGAGATGCTGCAGGGCTACCTGACCAGCATCCTGCAGTCCATCGTGGCCTCCGTGGACCAGTGCCCCCCGGTCATGAGGGTGGTCTTCAAACAGCTGCAcaagagggtggaggagcagtTTGTCCAGCCGGAGAAC??G
>gaar@E0050
---AGGCGGATCTCCTTCAAAGGGGCGGTGTCGGAGGCGGAGGTGCGGGACAGCAGTGTGGAGATGCTGCAGGGCTACCTGACCAGCATCCTGCAGGCCATCGTGGCGTCCGTGGACCAGTGCCCCCCGGTCATGAGGGTGGTGTTCAAGCAGCTGCACAAGCGGGTGGAGGAGCAGTTCGTCCAGCCGGAGAAc?ga
>gace@E0050
---AGGCGGATCTCCTTCAAAGGGGCGGTGTCGGAGGCGGAGGTGCGGGACAGCAGCGTGGAGATGCTGCAGGGCTACCTGACCAGCATCCTGCAGTCCATCGTGGCCTCCGTGGACCAGTGCCCCCCGGTCATGAGGGTTGTCTTCAAACAGCTGCacaagagggtggaggagcagtTTGTCCAGCCGGAGAAC?GA
>gach@E0050
---AGGCGGATCTCCTTCAAAGGGGCGGTGTCGGAGGCGGAGGTGCGGGACAGCAGCGTGGAGATGCTGCAGGGCTACCTGACCAGCATCCTGCAGTCCATCGTGGCCTCCGTGGACCAGTGCCCCCCGGTCATGAGGGTTGTCTTCAAACAGCTGCAcaagagggtggaggagcagtTTGTCCAGCCGGAGAAC??G
>gaen@E0050
---AGGCGGATCTCCTTCAAAGGGGCGGTGTCGGAGGCGGAGGTGCGGGACAGCAGCGTGGAGATGCTGCAGGGCTACCTGACCAGCATCCTGCAGTCCATCGTGGCCTCCGTGGACCAGTGCCCCCCGGTCATGAGGGTTGTCTTCAAACAGCTGCacaagagggtggaggagcagtTTGTCCAGCCGGAGAAC?GA
>gage@E0050
---AGGCGGATCTCCTTCAAAGGGGCGGTGTCGGAGGCGGAGGTGCGGGACAGCAGCGTGGAGATGCTGCAGGGCTACCTGACCAGCATCCTGCAGTCCATCGTGGCCTCCGTGGACCAGTGCCCCCCGGTCATGAGGGTTGTCTTCAAACAGCTGCacaagagggtggaggagcagtTTGTCCAGCCGGAGAAT??G
>gamo@E0050
---AGGCGGATCTCCTTCAAAGGGGCGGTGTCGGAGGCGGAGGTGCGGGACAGCAGCGTGGAGATGCTGCAGGGCTACCTGACCAGCATCCTGCAGTCCATCGTGGCCTCCGTGGACCAGTGCCCCCCGGTCATGAGGGTTGTCTTCAAACAGCTGCacaagagggtggaggagcagtTTGTCCAGCCGGAGAAT??G
>meme@E0050
---AGGCGGATCTCCTTCAAAGGGGCGGTGTCGGAGGCGGAGGTGCGGGACAGCAGCGTGGAGATGCTGCAGGGCTACCTGACCAGCATCCTGCAGTCCATCGTGGCCTCCGTGGACCAGTGCCCCCCGGTCATGAGGGTGGTCTTCAAACAGCTGCAcaagagggtggaggagcagttTGTCCAGCCGGAGAAC?GA
>trmi@E0050
---------------------------------GAGGCGGAGGTGCGGGACAGCAGCGTGGAGATGCTGCAGGGCTATCTGACCAGCATCCTGCAGTCCATCGTGGCGTCCGTGGACCAGTGCCCCCCGGTCATGAGGGTGGTCTTCAAACAGCTGCAcaagagggtggaggagcagtTTGTCCAGCCGGAGAAC?GA
>brbr@E0050
---AGGCGGATCTCCTTCAAAGGGGCGGTGTCGGAGGCGGAGGTCCGGGACAGCAGCGTGGAGATGCTGCAGAGCTACCTGACCAGCATCCTGCAGACCATCGTGGCGTCGGTGGACCAGTGCCCCCCCGTCATGAGGGTGGTCTTCAAGCAGCTGCACAAGAGGGTCGAGGAGCAGTTTGTCCAGCCGGAGAAT??G
>lolo@E0050
---------------------------------------GAGGTGAGGGACAGCAGCGTGGAGATGCTGCAGGGCTATCTGACCAGCATCCTCCAGTCCATCGTGGCGTCCGTGGACCAGTGCCCCCCTGTCATGAGGGTGGCCTTCAAACAGCTGCACAAGAGGGTCGAGGAGCGCTTTGTCCAACCGGAGAAT??G
>loam@E0050
---AGGCGGATCTCCTTCAAAGGGGCGGTGTCGGAGGCGGAGGTGAGGGACAGCAGCGTGGAGATGCTGCAGGGCTATCTGACCAGCATCCTCCAGTCCATCGTGGCGTCCGTGGACCAGTGCCCCCCTGTCATGAGGGTGGCCTTCAAACAGCTGCACAAGAGGGTCGAGGAGCGCTTTGTCCAACCGGAGAAT??G
>lohl@E0050
---AGGCGGATCTCCTTCAAAGGGGCGGTGTCGGAGGCGGAGGTGAGGGACAGCAGCGTGGAGATGCTGCAGGGCTATCTGACCAGCATCCTCCAGTCCATCGTGGCGTCCGTGGACCAGTGCCCCCCTGTCATGAGGGTGGCCTTCAAACAGCTGCACAAGAGGGTCGAGGAGCGCTTTGTCCAACCGGAGAAT?GA
>mezu@E0050
---AGGCGGATCTCCTTCAAAGGCGCGGTGTCGGAGGCGGAGGTGCGGGACAGCAGCGTGGAGATGCTGCAGGGCTACCTGACCAGCATCCTGCAGTCCATCGTGGCCTCCGTGGACCAGTGCCCCCCCGTCATGAGGGTGGCCTTCAAACAGCTGCACAagagggtggaggagcagtTTGTCGAACCCGAGCAT??G
>loxj@E0050
---AGGCGGATCTCCTTCAAAGGGGCGGTGTCGGAGGCGGAGGTGAGGGACAGCAGCGTGGAGATGCTGCAGGGCTATCTGACCAGCATCCTCCAGTCCATCGTGGCGTCCGTGGACCAGTGCCCCCCTGTCATGAGGGTGGCCTTCAAACAGCTGCACAAGAGGGTCGAGGAGCGCTTTGTCCAACCGGAGAAT?GA
>muma@E0050
---AGGCGGATCTCCTTTAAAGGGGCAGTGTCGGAGGCGGAGGTGCGTGACAGCAGCGTGGAGATGCTGCAGGGCTACCTAAGCAGTATCCTGCAGGCCATCGTGGCCTCTGTGGACCACTGCCCCCCGGCCATGAGGGTGGCCTTCAAACAGCTACACaagagggtggaggagcagtTTGTCCAACCGGAGAAC??g
>cyro@E0050
??aaGGCGCATCTCCTTTAAAGGTGCCGTTTCGGAGGCTGAGGTGCGGGACAGCAGTGTGGAGATGCTTCAGTGCTACCTGTCCAGCGTCATTGAGTCCATTGTGGGCTCTGTCGACCAGTGTCCCCCTGTCATGAGAGTGGCCTTCAAACAGCTGCACAAGAGGGTGGAGGAGCAATTTTCCGAACCAGAGTAT??G
>zefa@E0050
??aaggCGCATCTCCTTTAAAGGTGCCGTTTCAGAGGCTGAGGTGCGGGACAGCAGTGTGGAGATACTTCAGTGCTACCTGTCCAGCGTCATTGAGTCCATTGTGGACTCTGTTGACCAGTGTCCTCCCGTCATGAGAGTGGCCTTCAAACAGCTGCAcaagagggtggaggagcaaTTTTCCGAACCAGAGTAT??G
>brca@E0050
---AGGCGGTTGGCCTTCAAGGGGCCGGTGTCGGAGGCCGAGGTGCGGGACAGCAGCGTGGAGACGCTGCACGGCTACCTGAACACCATCCTCCGGTCCATCCTGGGCTCCGTGGACCAGTGCCCCCCCGTCATGAGGCTCGCCTTCAAGCAGCTCCACAAACGGGTGGAGGAGCAGTTTGTGGAGCCCGAGAAC??G
