# Supplementary material for: The Phylogenetic Relationships of the Family Sciaenidae Based on Genome-Wide Data Analysis
Source: Animals (Basel). 2022 Dec 1;12(23):3386. doi: 10.3390/ani12233386 (PMC9741161; doi:10.3390/ani12233386)
Supplement: Supplementary file 1 [file animals-12-03386-s001.zip › File S2/align-1105-genes/bak/E0051_NT.fasta.ali]

>argl@E0051
??GCAAATGCCGGCCGGGGACTACGTCAAGAAGCCCGGGGACCCCGACTCG---TACAGCGATGGGCCCCCGGGGGTCAGCACCAACTCTGGCTGCAGCTCCAAGAAGAGGtccgcctgtctgtct---------cacctgcagatttgcactccGTCCTTCACCCACTCCATCCGCTCCATCCCCCAGTGCATCACGCCTTTTGTGTTC??A
>bosa@E0051
??GCAAATGCCGGCCGGGGACTACGTCAAGAAGCCCGGGGACCCCGACTCG---TACAGCGATGGGCCCCCGGGGGTCAGCACCAACTCTGGCTGCAGCTCCAAGAAGAGgtccgcctgtctgtct---------cacctgcagatttgcactccGTCCTTCACCCACTCCATCCGCTCCATCCCCCAGTGCATCACGCCTTTTGTGTTC??A
>brbr@E0051
??GCAAATGCCGGCTGGGGACTACGTGAAGAAGCCCGGGGACCCCGACTCT---TACAGCGACGGCCCCCCCGGGGTCAGCACCAACTCTGGCTGCAGCTCCAAGAAGaggtccgcctgtctgtct---------cacctgcaGATTTGCACTCCGTCCTTCACCCACTCCATCCGCTCCATCCCCCAGAGCATCACGCTGTTTGTGTTC---
>coru@E0051
??GCAAATGCCGGCCGGGGACTACGTGAAGAAGCCCGGGGACCCCGACTCC---TACAGCGATGGGCCCCCTGGGGTCAGCACCAACTCGGGCTGCAGCTCCAAGAAGaggtccgcctgtctgtct---------cacctgcaGATCTGCACACCGTCCTTCACCCACTCCATCCGCTCCATCCCCCAGAGCATCACCCTGTTTGTCTTC---
>trmu@E0051
??GCAAATGCCGGCTGGGGACTATGTGAAGAAGCCCGGGGACCCCGACTCG---TACAGCGACGGGCCCCCCGGGGTCAGCACCAACTCTGGCTGCAGCTCCAAGAAGaggtccgcctgtctgtct---------cacctgcAGATTTGCACTCCGTCCTTCACCCACTCCATCCGCTCCATCCCCCAGAGTATCACGCTGTTTGTGTTC??A
>trmi@E0051
??GCAAATGCCGGCCGGGGACTACGTCAAGAAGCCCGGGGACCCCGACTCG---TACAGCGACGGGCCCCCGGGGGTCAGCACCAACTCTGGGTGCAGCTCCAAGAAGAGgtccgcctgtctgtct---------cacctgcagatttgcactcCGTCCTTCACCCACTCCATCCGCTCCATCCCCCAGAGTATCacactgtttgtgttc---
>trsc@E0051
??GCAAATGCCGGCCGGGGACTACGTGAAGAAGCCCGGGGACCCCGACTCG---TACAGCGACGGGCCCCCCGGGGTCAGCACCAACTCTGGCTGCAGCTCCAAGAAGaggtccgcctgtctgtct---------cacctgcaGATTTGCACTCCGTCCTTCACCCACTCCATCCGCTCCATCCCCCAGAGTATCACGCTGTTTGTGTTC??A
>phph@E0051
??GCAAATGCCGGCTGGGGACTACGTGAAGAAGCCCGGGGACCCCGACTCC---TACAGTGAcgggccccccggggtcagCACCAACTCCGGCTGCAGCTCCAAGAAgaggtctgcctgtctgtct---------cacctgcaGATATGCACGCCGTCCTTCACCCACTCCATCCGCTCCATCCCCCAGAGTATCACGCTGTTTGTGTTC---
>phbl@E0051
??GCAAATGCCGGCTGGGGACTACGTGAAGAAGCCCGGGGACCCCGACTCC---TACAGCgacgggccccccggggtcagcACCAACTCCGGCTGCAGCTCCAAGAAGaggtccgcctgtctgtct---------cacctgcagATATGCACTCCGTCCTTCACCCACTCCATCCGCTCCATCCCCCAGAGTATCACGCTGTTTGTGTTC---
>muma@E0051
??GCAAATGCCGGCTGGGGACTACGTGAAGAAGCCCGGGGACCCCGACTCC---TACAGCGACGGGCCCCCCGGGGTCAGCACCAACTCTGGCTGCAGCTCCAAGAAGaggtccgcctgtctgtct---------catCTGCAGATTTGCACTCCGTCCTTCACCCACTCCATCCGCTCCATCCCCCAGAGTATCACGCTGTTTGTCTTC---
>mora@E0051
??GCAAATGCCGGCTGGGGACTACGTGAAGAAGCCCGGGGACCCTGACTCC---TACAGCGACGGGCCCCCCGGGGTCAGCACCAACTCCGGCTGCAGCTCCAAGAAGAGGTCCGCCTGTCTGTCC---------CACCTGCAGATTTGCACACCGTCCTTCACTCACTCCATCCGCTCCATCCCCCAGAGCATCACCCTGTTTGTGTTC??A
>momo@E0051
??GCAAATGCCGGCTGGGGACTACGTAAAGAAGCCTGGGGACCCCGACTCC---TACAGCGACGGGCCCCCCGGGGTCAGCACCAACTCTGGCTGCAGCTCCAAGAAGAggtccgcctgtctgtct---------cacctgcaGATTTGCACTCCGTCCTTCACCCACTCCATCCGCTCCATCCCCCAGAGTATCACGCTGTTTGTGTTC---
>mezu@E0051
??GCAAATGCCGGCTGGGGACTACGTGAAGAAGCCCGGGGACCCTGACTCC---TACAGCGACGGGCCCCCCGGGGTCAGCACCAACTCTGGCTGCAGCTCCAAGAAGaggtccgcctgtctgtct---------caccTGCAGATTTGCACTCCGTCCTTCACCCACTCCATCCGCTCCATcccccagagcatcacactgttTGTGTTC??A
>merl@E0051
??GCAAATGCCGGCTGGGGACTATGTGAAGAAGCCTGGGGACCCCGACTCC---TACAGCGATGGGCCCCCCGGTGTCAGCACCAACTCTGGCTGCAGCTCCAAGAAgaggtctgcctgtctgtct---------cacctgcAGATCTGCACTCCGTCCTTCACCCACTCCATCCGCTCCATCCCACAGAGCATCACGCTGTTTGTGTTC---
>mepo@E0051
??GCAAATGCCGGCTGGGGACTATGTGAAGAAGCCTGGGGACCCCGACTCC---TACAGCGACGGGCCCCCCGGGGTCAGCACCAACTCTGGCTGCAGCTCCAAGAAgaggtctgcctgtctgtct---------cacctgcAGATCTGCACTCCGTCCTTCACCCACTCCATCCGCTCCATCCCACAGAGCATCACGCTGTTTGTGTTC---
>gaar@E0051
??GCAAATGCCGGCTGGGGACTACGTCAAGAAGCCCGGGGACCCCGACTCG---TACAGTGACGGGCCCCCGGGGGTCAGCACCAACTCTGGCTGCAGCTCTAAGAAGaggtccgcctgtctgtct---------cacctgcAGATTTGCACTCCGTCCTTCACCCACTCCATCCGCTCCATCCCCCAGAGTATCACACTGTTTGTGTTC??A
>meca@E0051
??GCAAATGCCGGCTGGGGACTATGTGAAGAAGCCTGGGGACCCCGACTCC---TACAGCGACGGGCCCCCCGGGGTCAGCACCAACTCTGGCTGCAGCTCCAAGAAGaggtctgcctgtctgtct---------cacctgcagATCTGCACTCCGTCCTTCACCCACTCCATCCGCTCCATCCCACAGAGCATCACGCTGTTTGTGTTC??A
>maoc@E0051
??GCAAATGCCGGCTGGGGACTACGTGAAGAAACCGGGGGACCCCGACTCC---TACAGCGACGGGCCCCCCGGGGTCAGCACCAACTCGGGCTGCAGCTCCAAGAAGaggtccgcctgtctgtct---------cacctgcagATTTGCACGCCGTCCTTCACCCACTCCATCCGCTCCATCCCCCAGAGCATCACTCTGTTTGTCTTC---
>mabe@E0051
??GCAAATGCCGGCCGGGGACTACGTGAAGAAGCCCGGGGACCCCGACTCC---TACAGCGACGGGCCCCCCGGGGTCAGCACCAACTCGGGCTGCAGCTCCAAGAAGaggtccgcctgtctgtct---------cacctgcagATCTGCACGCCGTCCTTCACCCACTCCATCCGCTCCATCCCCCAGAGCATCACCCTGTTTGTCTTC---
>loxj@E0051
??GCAAATGCCGGCTGGGGACTACGTAAAGAAGCCCGGGGACCCCGACTCT---TACAGCGACGGGCCCCCCGGGGTCAGCACCAACTCTGGCTGCAGCTCCAAGAAGAGGTCCGCCTGTCTGTCT---------CACCTGCAGATTTGCACTCCGTCCTTCACCCACTCCATCCGCTCCATCCCCCAGAGTATCACGCTGTTTGTGTTC---
>lolo@E0051
??GCAAATGCCGGCTGGGGACTACGTAAAGAAGCCCGGGGACCCCGACTCT---TACAGCGACGGGCCCCCCGGGGTCAGCACCAACTCTGGCTGCAGCTCCAAGAAGaggtccgcctgtctgtct---------cacctgcagATTTGCACTCCGTCCTTCACCCACTCCATCCGCTCCATCCCCCAGAGTATCACGCTGTTTGTGTTC??A
>lohl@E0051
??GCAAATGCCGGCTGGGGACTACGTAAAGAAGCCCGGGGACCCCGACTCT---TACAGCGACGGGCCCCCCGGGGTCAGCACCAACTCTGGCTGCAGCTCCAAGAAGAGGTCCGCCTGTCTGTCT---------CACCTGCAGATTTGCACTCCGTCCTTCACCCACTCCATCCGCTCCATCCCCCAGAGTATCACGCTGTTTGTGTTC??A
>loam@E0051
??GCAAATGCCGGCTGGGGACTACGTAAAGAAGCCCGGGGACCCCGACTCT---TACAGCGACGGGCCCCCCGGGGTCAGCACCAACTCTGGCTGCAGCTCCAAGAAGAGGTCCGCCTGTCTGTCT---------CACCTGCAGATTTGCACTCCGTCCTTCACCCACTCCATCCGCTCCATCCCCCAGAGTATCACGCTGTTTGTGTTC??A
>lala@E0051
---------------------?ACGTGAAGAAGCCCGGTGACCCCGACTCC---TACAGCGACGGGCCCCCCGGGGTCAGCACCAACTCTGGCTGCAGCTCCAAGAAGAggtccgcctgtctgtct---------cacctgcAGATTTGCACCCCGTCCTTCACCCACTCCATCCGCTCCATCCCGCAGAGTATCACGCTGTTTGTGTTC---
>povi@E0051
??GCAAATGCCGGCCGGGGACTACGTCAAGAAGCCCGGGGACCCCGACTCG---TACAGCGACGGGCCCCCGGGGGTCAGCACCAACTCTGGCTGCAGCTCCAAGAAGaggtccgcctgtctgtct---------cacctgcagatttgcactccGTCCTTTACCCACTCCATCCGCTCCATCCCCCAGAGTATCACGCCTTTTGTGTTC---
>meme@E0051
---CAAATGCCGGCCGGGGACTACGTCAAGAAGCCCGGGGACCCCGACTCG---TACAGCGATGGGCCCCCGGGGGTCAGCACCAACTCTGGCTGCAGCTCCAAGAAGaggtccgcctgtctgtct---------cacctgcagatttgcactccGTCCTTCACCCACTCCATCCGCTCCATCCCCCAGAGTATCACGCCTTTTGTGTTC??A
>gage@E0051
??GCAAATGCCGGCCGGGGACTACGTCAAGAAGCCCGGAGACCCCGACTCG---TACAGCGATGGGCCCCCGGGGGTCAGCACCAACTCTGGCTGCAGCTCCAAGAAGAGGtccgcctgtctgtct---------cacctgcagatttgcactccGTCCTTCACCCACTCCATCCGCTCCATCCCCCAGAGCATCACGCCTTTTGTGTTC---
>gaen@E0051
??GCAAATGCCGGCCGGGGACTACGTCAAGAAGCCCGGAGACCCCGACTCG---TACAGCGATGGGCCCCCGGGGGTCAGCACCAACTCTGGCTGCAGCTCCAAGAAGAGGtccgcctgtctgtct---------cacctgcagatttgcactccGTCCTTCACCCACTCCATCCGCTCCATCCCCCAGAGCATCACGCCTTTTGTGTTC??A
>gach@E0051
??GCAAATGCCGGCCGGGGACTACGTCAAGAAGCCCGGAGACCCCGACTCG---TACAGCGATGGGCCCCCGGGGGTCAGCACCAACTCTGGCTGCAGCTCCAAGAAGAggtccgcctgtctgtct---------cacctgcagatttgcactccGTCCTTCACCCACTCCATCCGCTCCATCCCCCAGAGCATCACGCCTTTTGTGTTC??A
>gace@E0051
??GCAAATGCCGGCCGGGGACTACGTCAAGAAGCCCGGAGACCCCGACTCG---TACAGCGATGGGCCCCCGGGGGTCAGCACCAACTCTGGCTGCAGCTCCAAGAAGAGGtccgcctgtctgtct---------cacctgcagatttgcactccGTCCTTCACCCACTCCATCCGCTCCATCCCCCAGAGCATCACGCCTTTTGTGTTC---
>gamo@E0051
??GCAAATGCCGGCCGGGGACTACGTCAAGAAGCCCGGAGACCCCGACTCG---TACAGCGATGGGCCCCCGGGGGTCAGCACCAACTCTGGCTGCAGCTCCAAGAAGAGGtccgcctgtctgtct---------cacctgcagatttgcactccGTCCTTCACCCACTCCATCCGCTCCATCCCCCAGAGCATCACGCCTTTTGTGTTC---
>bame@E0051
??GCAAATGCCGGCCGGGGACTACGTGAAGAAACCCGGGGACCCCGACTCC---TACAGCGACGGGCCCCCCGGGGTCAGCACCAACTCCGGCTGCAGCTCCAAGAAGaggtccgcctgtctgtct------ctgtctgtgcaGATTTGCACTCCGTCCTTCACCCACTCCATCCGCTCCATCCCCCAGAGCTTCACGCTGTTTGTGTTC---
>brca@E0051
---CAAATGCCAGAGGGCGACTACGTGAAGAAGCCCGGTGAGGCGGACTCG---TACAGCGACGGCCCACCAGGGGTCAGCAGTAACTCAGGGTGCAGTTCCAACAAGAGGTCGGCGTGTCTGTCTCACCTGTCCCACCTCCACATCTGCACCCCATCCTTCACCCACTCGCTCCGCTCCATCCCACACAGCATCACTCTCTTTATGTTC---
>zefa@E0051
??GCAAATGCCACCAGGGGACTATGTAAAGAAACCTGGCGATGCAGATTCCTTCTACAGCGACATGCCCCCTGGTGTCAGCACCAACTCGGGCTGCAGTTCCAAGAAAAGGTCCGcctgcctgtcc---------cacctgcatATTTGCACTCtgtccttcacctcctcc---------atccctcagaACATCTCACTCTTTATGTTC??A
>cyro@E0051
??GCAAATGCCACCAGGGGACTATGTAAAGAAACCTGGGGATGCAGATTCCTTCTACAGCGACATGCCCCCTGGTGTCAGCACAAACTCGGGCTGCAGTTCCAAGAAAAGGTCCGCCTGCCTGTCT---------CACCTGCATATTTGCACTctgtccttcacctcctcc---------atccctcagAACATCTCACTCTTTATGTTC??A
