# Supplementary material for: The Phylogenetic Relationships of the Family Sciaenidae Based on Genome-Wide Data Analysis
Source: Animals (Basel). 2022 Dec 1;12(23):3386. doi: 10.3390/ani12233386 (PMC9741161; doi:10.3390/ani12233386)
Supplement: Supplementary file 1 [file animals-12-03386-s001.zip › File S2/align-1105-genes/bak/E0052_NT.fasta.ali]

>argl@E0052
?acgagCAGATGTACCGCTGCGAGGACTGTGACGAGCTGTTCACCACGTCCCTGGAGCTGCGGCGGCACCAGAAGTACTCGTGCTCCAGCTCGGGCTCGCTGTTCGACACGCTCAGC---GAGGACTTCAAGCAGGAGCGGGAGGAC---AGCGACGAGGCCGTCCACGAGTGCAAGGACTGTGAGAAGATCTTCCCCAACGAGTAC---
>bame@E0052
?ACGAGCAGATGTACCGCTGCGAGGACTGCGACGAGCTGTTCACCACGGCGCTGGAGCTACGGCGCCACCAGAAGTACTCGTGCTCCAGCGCCGGCTCCCTGTTCGACACGCTCAGT---GAGGACTTCAAGCAGGAGCGCGAGGAC---AGCGACGAGGCCGTCCACGAGTGCAAAGACTGTGAGAAGATCTTCCCCAACGAGTAC??A
>trmu@E0052
??TGAGCAGATGTACCGTTGCGAGGACTGTGACGAGTTGTTCACCACGTCCCTGGAGCTCCGGCGTCATCAGAAGTACTCCTGCTCCAGCGCGGGCTCGCTCTTCGACACGCTCAGC---GAGGACTTCAAGCAGGAGCGCGAGGAC---AGCGATGAAGCCATCCACGAGTGTAAAGACTGTGAGAAGATCTTCCCCAACGAGTAC??A
>brbr@E0052
?acgaGCAGATGTACCGCTGCGAGGACTGCGACGAGCTGTTCACCACGTCTCTGGAGCTGCGGCGGCACCAGAAGTACTCGTGCTCCAGCTCCGGCTCGCTCTTCGACACGCTCAGC---GAGGACTTCAAGCAGGAGCGGGAGGAC---AGCGACGAGGCCGTCCACGAGTGCAAAGACTGTGAGAAGATCTTCCCCAACGAGTAC??A
>gaar@E0052
?acgagCAGATGTACCGCTGCGAGGACTGCGACGAGCTGTTCACCACGTCTCTGGAGCTGCGGCGGCACCAGAAGTACTCGTGCTCCAGCTCCGGCTCGCTGTTCGACACGCTCAGC---GAGGACTTCAAGCAGGAGCGGGAGGAC---AGCGACGAGGCCGTCCACGAGTGCAAAGACTGTGAGAAGATCTTCCCCAACGAGTAC---
>mora@E0052
?ACGAGCAGATGTACCGCTGTGAGGACTGCGACGAGCTGTTCACCACGTCGCTGGAGCTGCGGCGGCACCAGAAGTACTCGTGCTCCAGCGCCGGCTCGCTGTTCGACACGCTCAGC---GAGGACTTcaagcaggagagggaggac---agcgACGAGGCCGTCCACGAGTGCAAAGACTGTGAGAAGATCTTCCCCAACGAGTAC---
>gace@E0052
?acgagCAGATGTACCGCTGCGAGGACTGTGACGAGCTGTTCACCACGTCCCTGGAGCTGCGGCGGCACCAGAAGTACTCGTGCTCCAGCTCGGGCTCGCTGTTCGACGCGCTCAGC---GAGGACTTCAAGCAGGAGCGGGAGGAC---AGCGACGAGGCCGTCCACGAGTGCAAGGACTGTGAGAAGATCTTCCCCAACGAGTAC---
>gach@E0052
?acgagCAGATGTACCGCTGCGAGGACTGTGACGAGCTGTTCACCACGTCCCTGGAGCTGCGGCGGCACCAGAAGTACTCGTGCTCCAGCTCGGGCTCGCTGTTCGACGCGCTCAGC---GAGGACTTCAAGCAGGAGCGGGAGGAC---AGCGACGAGGCCGTCCACGAGTGCAAGGACTGTGAGAAGATCTTCCCCAACGAGTAC??A
>gamo@E0052
?acgagCAGATGTACCGCTGCGAGGACTGTGACGAGCTGTTCACCACGTCCCTGGAGCTGCGGCGGCACCAGAAGTACTCGTGCTCCAGCTCGGGCTCGCTGTTCGACGCGCTCAGC---GAGGACTTCAAGCAGGAGCGGGAGGAC---AGCGACGAGGCCGTCCACGAGTGCAAGGACTGTGAGAAGATCTTCCCCAACGAGTAC??A
>meme@E0052
?acgagCAGATGTACCGCTGCGAGGACTGTGACGAGCTGTTCACCACGTCCCTGGAGCTGCGGCGACACCAGAAGTACTCGTGCTCCAGCTCGGGCTCGCTGTTCGACGCGCTCAGT---GAGGACTTCAAGCAGGAGCGGGAGGAC---AGCGACGAGGCCATCCACGAGTGCAAGGACTGTGAGAAGATCTTCCCCAACGAGTAC??A
>gaen@E0052
?acgagCAGATGTACCGCTGCGAGGACTGTGACGAGCTGTTCACCACGTCCCTGGAGCTGCGGCGGCACCAGAAGTACTCGTGCTCCAGCTCGGGCTCGCTGTTCGACGCGCTCAGC---GAGGACTTCAAGCAGGAGCGGGAGGAC---AGCGACGAGGCCGTCCACGAGTGCAAGGACTGTGAGAAGATCTTCCCCAACGAGTAC---
>gage@E0052
?acgagCAGATGTACCGCTGCGAGGACTGTGACGAGCTGTTCACCACGTCCCTGGAGCTGCGGCGGCACCAGAAGTACTCGTGCTCCAGCTCGGGCTCGCTGTTCGACGCGCTCAGC---GAGGACTTCAAGCAGGAGCGGGAGGAC---AGCGACGAGGCCGTCCACGAGTGCAAGGACTGTGAGAAGATCTTCCCCAACGAGTAC---
>lala@E0052
?ACGAGCAGATGTACCGCTGCGAGGACTGCGACGAGCTGTTCACCACGTCGCTGGAGCTGCGGCGGCACCAGAAGTACTCGTGCTCCAGCGCAGGCTCGCTGTTCGACACGCTCAGC---GAGGACTTCAAGCAGGAGCGCGAGGAC---AGCGACGAGGCCGTCCACGAGTGCAAAGACTGCGAGAAGATCTTCCCCAACGAGTAC??A
>loxj@E0052
?ACGAGCAGATGTACCGCTGCGAGGACTGCGACGAGCTGTTCACCACGTCTCTGGAGCTGCGGCGGCACCAGAAGTACTCGTGCTCCAGCTCTGGCTCGCTCTTCGACACGCTCAGC---GAGGACTTTAAGCAGGAGCGGGAGGAC---AGCGACGAGGCCGTCCACGAGTGCAAAGACTGTGAGAAGATCTTCCCCAACGAGTAC---
>loam@E0052
?ACGAGCAGATGTACCGCTGCGAGGACTGCGACGAGCTGTTCACCACGTCTCTGGAGCTGCGGCGGCACCAGAAGTACTCGTGCTCCAGCTCTGGCTCGCTCTTCGACACGCTCAGC---GAGGACTTTAAGCAGGAGCGGGAGGAC---AGCGACGAGGCCGTCCACGAGTGCAAAGACTGTGAGAAGATCTTCCCCAACGAGTAC---
>lohl@E0052
?ACGAGCAGATGTACCGCTGCGAGGACTGCGACGAGCTGTTCACCACGTCTCTGGAGCTGCGGCGGCACCAGAAGTACTCGTGCTCCAGCTCTGGCTCGCTCTTCGACACGCTCAGC---GAGGACTTTAAGCAGGAGCGGGAGGAC---AGCGACGAGGCCGTCCACGAGTGCAAAGACTGTGAGAAGATCTTCCCCAACGAGTAC??A
>povi@E0052
---------------?GCTGCGAGGACTGTGACGAGCTCTTCACCACGTCCCTGGAGCTGCGGAGGCACCAGAAGTACTCGTGCTCCAGCTCGGGCTCGCTGTTCGACGCGCTCAGC---GAGGACTTCAAGCAGGAGCGGGAGGAC---AGCGACGAGGCCGTCCACGAGTGCAAGGACTGTGAGAAGATCTTCCCCAACGAGTAC---
>mezu@E0052
?acgagCAGATGTACCGCTGCGAGGACTGCGACGAGCTGTTCACCACGTCGCTGGAGCTGCGGCGGCACCAGAAGTACTCGTGCTCCAGCGCCGGCTCCCTCTTCGACGCGCTCAGCGGCGAGGACTTCAAGCAGGAGCGCGAGGAC---AGCGACGAGGCCGTCCACGAGTGCAAAGACTGTGAGAAGATCTTCCCCAACGAGTAC---
>lolo@E0052
?acgaGCAGATGTACCGCTGCGAGGACTGCGACGAGCTGTTCACCACGTCTCTGGAGCTGCGGCGGCACCATAAGTACTCGTGCTCCAGCTCTGGCTCGCTCTTCGACACGCTCAGC---GAGGACTTTAAGCAGGAGCGGGAGGAC---AGCGACGAGGCCGTCCACGAGTGCAAAGACTGTGAGAAGATCTTCCCCAACGAGTAC---
>muma@E0052
?ACGAGCAGATGTACCGCTGCGAGGACTGCGACGAGCTGTTCACCACGCCGCTCGAGCTCCGGCGCCACCAGAAGTACTCGTGCTCCAGCGCGGGCTCGCTCTTCGACACGCTCAGC---GAGGACTTCAAGCAGGAGCGCGAGGAC---AGCGACGAGGCCGTCCACGAATGTAAAGACTGCGAGAAGATGTTCCCCAACGAGTac---
>coru@E0052
?ACGAGCAGATGTACCGCTGCGAGGACTGCGACGAGCTGTTCACCACGCGGCTGGAGCTGCGGCGGCACCAGAAGTACTCGTGCTCCAGCGCCGGCTCGCTGTTCGACACGCTGAGC---GAGGACTTCAAGCAGGAGCGCGAGGAC---AGCGACGAGGCCGTGCACGAGTGCAAGGACTGTGAGAAGATCTTCCCCAACGAGTAC---
>maoc@E0052
?aCGAGCAGATGTACCGGTGCGAGGACTGTGACGAGCTGTTCACCACGCGGCTGGAGCTGCGGAGGCACCAGAAGTACTCGTGCTCCAGCGCCGGCTCGCTGTTCGACACGCTGAGC---GAGGACTTCAAGCAGGAGCGGGAGGAC---AGCGACGAGGCCGTGCACGAGTGCAAAGACTGTGAGAAGATCTTCCCCAACGAGTAC??A
>mabe@E0052
?ACGAGCAGATGTACCGCTGCGAGGACTGCGACGAGCTGTTCACCACGCGGCTGGAGCTGCGGCAGCACCAGAAGTACTCATGCTCCAGCGCCGGCTCGCTGTTCGACACGCTGAGC---GAGGACTTCAAGCAGGAGCGCGAGGAC---AGTGACGAGGCCGTGCACGAGTGCAAAGACTGTGAGAAGATCTTTCCCAACGAGTAC---
>cyro@E0052
??TGAGCAGATGTACCGCTGTGAAGACTGTGATGAGCTGTTCCCCTCAGCGCTGGAGCTGAGGCGGCACCAGAAGTACTCGTGCTCCAGCGCTGGCTCCATATTCGACACGCTGAGC---GAGGATTTCAAGCAGGAGCGCGAGGAC---AGCGACGAGCCCGTCCACGAATGTAAAGACTGTGAGAAGATTTTCCCGAATGAGTAC??A
>zefa@E0052
??CGAACAGATGTACCGCTGTGAAGACTGTGATGAGCTGTTCCCCTCAGCGCTGGAGCTGAGGCGGCACCAGAAGTACTCGTGCTCCAGCGCTGGCTCCATATTTGACACGCTGAGC---GAGGATTTCAAGCAGGAGCGCGAGGAC---AGCGACGAGCCCGTCCACGAATGTAAAGACTGTGAGAAGATTTTCCCGAATGagtac---
>meca@E0052
?ACGAGCAGATGTACCGCTGCGAGGACTGCGACGAGCTGTTCACCACGCCGCTGGAGCTGCGGCGGCACCAGAAGTACTCGTGCTCCAGCGCCGGCTCGCTGTTCGACACGCTGAGC---GAGGACTTCAAGCAGGAGCGCGAGGAC---AGCGACGACGCCGTCCACGAGTGCAAGGACTGCGAGAAGATCTTCCCCAACGAGTAC??A
>mepo@E0052
?ACGAGCAGATGTACCGCTGCGAGGACTGCGACGAGCTGTTCACCACGCCGCTGGAGCTGCGGCGGCACCAGAAGTACTCGTGCTCCAGCGCCGGCTCGCTGTTCGACACGCTGAGC---GAGGACTTCAAGCAGGAGCGCGAGGAC---AGCGACGACGCCGTCCACGAGTGCAAGGACTGCGAGAAGATCTTACCCAACGAGTAC??A
>brca@E0052
??TGAGCAGATGTACCGCTGTGAAGACTGCGACGAGCTGTTCGCCACCTCGCTGGAGCTGCGGCGGCACCACAAGTACTCGTGCTCCAGCGCCGGCTCACTCTTCGAAGCGCTCGGG---GACGACTTCAAGCAAGAGCGGCAGGACGACAGCGACGAGGCCGTCCACGAGTGTAAAGACTGCGAGAAAATATTCCCCAACGAGTAC---
