# Supplementary material for: The Phylogenetic Relationships of the Family Sciaenidae Based on Genome-Wide Data Analysis
Source: Animals (Basel). 2022 Dec 1;12(23):3386. doi: 10.3390/ani12233386 (PMC9741161; doi:10.3390/ani12233386)
Supplement: Supplementary file 1 [file animals-12-03386-s001.zip › File S2/align-1105-genes/bak/E0055_NT.fasta.ali]

>bame@E0055
??GTTCGCCAACCCTGCCGTCGTACGGCCCTACCTGTTCCTGCTCAGAACGTACTCTCAGAACACACCGCACGCCAACCACTGCATCGCCCGCATGCTGCACCGCCTGGCCGTCGACCTCAAGATGGACGCCCTGCTGTACCAGCTGTCCGTCTTCAACATCTTCAACAGGATCCTCAACGACCCAGCGGCCGCAGCCTAT??A
>brbr@E0055
??GTTCGCCCAGCCTGCCGTCGTGCGGccctacctgctgctgctgaagaccTACTCCAAGAACTCCCCGCACACCAACCACTGCATCGCGCGCATGCTGCACCGGCTGGCCGTCGACCTCAAGATGGACGCCCTGCTGTACCAGCTCTCCGTCTTCAGCGCCTTCAACCGCATCCTCAGCGACCCGGCGGCAACAGCCTAT??A
>momo@E0055
??GTTCGCCCAACCGGCCATCGTGCGGccctacctgctgctgctgaagaccTACTCCCAGAACTCCCCGCACACCAACCACTGCATCGCGCGCATGCTGCACCGGCTGGCCGTGGACCTCAAGATGGACGCCCTGCTCTACCAGCTGTCCGTCTTCAGCGCCTTCAACCGCATCCTCAGCGACCCGGCCGCCGCCGCCTAT??A
>gace@E0055
??GTTCGCCCAGCCTGCCATCGTGCGGCCCTACGTGCTGCTGCTGAAGACCTACTCCACCAACTCCCCGCACACCAACCACTGCATCGCACGCATGCTGCACCGGCTGGCCGTGGACCTCAAGATGGACGCGCTGCTCTACCAGCTGTCGGTGTTCAGCGCCTTCAACCGGATCCTGAGCGACCCGGCCGCCGCGGCCTAC??A
>gach@E0055
??GTTCGCCCAGCCAGCCATCGTGCGGCCCTACGTGCTGCTGCTGAAGACCTACTCCACCAACTCCCCGCACACCAACCACTGCATCGCACGCATGCTGCACCGGCTGGCCGTGGACCTCAAGATGGACGCGCTGCTCTACCAGCTGTCGGTGTTCAGCGCCTTCAACCGCATCCTGAGTGACCCGGCCGCCGCGGCCTAC??A
>gaen@E0055
??GTTCGCCCAGCCTGCCATCGTGCGGCCCTACGTGCTGCTGCTGAAGACCTACTCCACCAACTCCCCGCACACCAACCACTGCATCGCACGCATGCTGCACCGGCTGGCCGTGGACCTCAAGATGGACGCGCTGCTCTACCAGCTGTCGGTGTTCAGCGCCTTCAACCGCATCCTGAGCGACCCGGCCGCCGCGGCCTAC?AA
>gage@E0055
??GTTCGCCCAGCCTGCCATCGTGCGGCCCTACGTGCTGCTGCTGAAGACCTACTCCACCAACTCCCCGCACACCAACCACTGCATCGCACGCATGCTGCACCGGCTGGCCGTGGACCTCAAGATGGACGCGCTGCTCTACCAGCTGTCGGTGTTCAGCGCCTTCAACCGCATCCTGAGCGACCCGGCCGCCGCGGCCTAC?AA
>gamo@E0055
??GTTCGCCCAGCCTGCCATCGTGCGGCCCTACGTGCTGCTGCTGAAGACCTACTCCACCAACTCCCCGCACACCAACCACTGCATCGCACGCATGCTGCACCGGCTGGCCGTGGACCTCAAGATGGACGCGCTGCTCTACCAGCTGTCGGTGTTCAGCGCCTTCAACCGCATCCTGAGCGACCCGGCCGCCGCGGCCTAC?AA
>coru@E0055
??GTTCGCCAACCCGGCCGTCGTGCGGCCCTACCTACTTATGCTCAGAACCTACGCTCAGAACTCGCCGCACACGAACCACTGCATCGCGCGCATGCTGCACCGCCTGGCCGTGGACCTCAAGATGGACGCCCTGCTCTACCAGCTGTCCGTCTTCAGCATTTTCAACCAGATCCTCAGCGACCCGGCGGCCGCAGCCTAT?AA
>phbl@E0055
??GTTCGCCAACCCCGCCGTGGTGCggccctacctgctgctgctcagaacCTACTCCCAGAACTCCCCGCACACCAACCACTGCATCGCGCGCATGCTGCACCGGCTGGCCGTGGACCTGAAGATGGACGCCCTGCTGTACCAGCTGTCTGTCTTCAGCGTGTTCAACCGCATCCTCAGcgacccggccgccgccgcctac??C
>mabe@E0055
---TTTGCCAACCCAGCTGTTGTGCGGCCCTACCTGCTCATGCTCAGAACCTACGCTCAGAACTCGCCGCACACAAACCACTGCATCGCCCGCATGCTGCACCGCCTGGCCGTGGACCTCAAGATGGACGCCCTGCTCTACCAGCTGTCCGTCTTCAGCATCTTCAACCAGATCCTCAGCGACCCAGCGGCCGCAGCCTAT??A
>mepo@E0055
??GTTCGCCAACCCCGCCATTATacgcccctacctgctcctgctCAAAACCTACTCTCAGAACTCCCCGCACACGAACCACTGCATCGCGCGCATGCTGCACCGCCTGGCCGTCGACCTCAAGATGGACGCCCTGCTGTACCAGCTGTCCGTCTTCAGCGTCTTCAACAGGATCCTCAGCGACCCAGCGGCCGCAGCCTAT??A
>loam@E0055
??GTTCGCCCACCCGGCCGTCGTGCGGCCCTACCTGCTGCTGCTCAGGACCTACTCCCAGAACTCGCCGCACACCAACCACTGCGTCGCGCGCATGCTGCATCGCCTCGCCGTGGACCTCAAGATGGACGCCCTGCTGTACCAGCTGTCCGTCTT?------------------------------------------------
>lohl@E0055
??GTTCGCCCACCCGGCCGTCGTGCGGCCCTACCTGCTGCTGCTCAGGACCTACTCCCAGAACTCGCCGCACACCAACCACTGCGTCGCGCGCATGCTGCATCGCCTCGCCGTGGACCTCAAGATGGACGCCCTGCTGTACCAGCTGTCCGTCTTCAGCACCTTCAACCGCATCCTCAGCGACCCGGCCGCCGCAGCCTAT??A
>loxj@E0055
??GTTCGCCCACCCGGCCGTCGTGCGGCCCTACCTGCTGCTGCTCAGGACCTACTCCCAGAACTCGCCGCACACCAACCACTGCGTCGCGCGCATGCTGCATCGCCTCGCCGTGGACCTCAAGATGGACGCCCTGCTGTACCAGCTGTCCGTCTTCAGCACCTTCAACCGCATCCTCAGCGACCCGGCCGCCGCAGCCTAT?AA
>merl@E0055
??GTTCGCCAACCCCGCCATTAtacacccctacctgctcctgctCAAAACCTACTCTCAGAACTCCCCGCACACGAACCACTGCATCGCGCGCATGCTGCACCGCCTGGCCGTCGACCTCAAGATGGACGCCCTGCTGTACCAGCTGTCCGTCTTCAGCGTCTTCAACAGGATCCTCAGCGACCCAGCGGCCGCAGCCTAT??A
>meca@E0055
??GTTCGCCAACCCCGCCATTAtacacccctacctgctcctgctCAAAACCTACTCTCAGAACTCCCCGCACACGAACCACTGCATCGCGCGCATGCTGCACCGCCTGGCCGTCGACCTCAAGATGGACGCCCTGCTGTACCAGCTGTCCGTCTTCAGCGTCTTCAACAGGATCCTCAGCGACCCAGCGGCCGCAGCCTAT?AA
>mora@E0055
??GTTCGCCAACCCTGCCATTGTAcggccctacctgctcctgctcAAAACCTACTCTCAAAACTCACCGCACACCAACCACTGCATCGCACGCATGCTGCACCGCCTGGCCGTGGACCTGAAGATGGACGCGCTGCTGTACCAGCTGTCCGTCTTCAGCATCTTCAACAGGATCCTCAACGACCCAGCGGCCGCAGCCTAT?AA
>trsc@E0055
??GTTTGCCAACCCGGCCGTTGTtcgcccctacctgctccttctcAAGACGTACTCCCAGAACTCCCCGCACACCAACCACTGCATCGCACGCATGCTGCACCGCCTGGCCGTTGACCTGAAGATGGACGCCCTGCTGTACCAGCTGTCCGTCTTCAGCATCTTCAATAGGATCCTCGGCGACCCGGCGGCCGCAGCCTAT?AA
>trmu@E0055
??GTTCGCCAACCCAGCCGTTGTTcgcccctacctgctgcttctcAAAACCTACTCTCAAAACTCCCCGCACGCCAACCACTGCATCGCACGCATGCTGCACCGCCTGGCCGTTGACCTGAAGATGGACGCCCTGCTGTACCAGCTGTCCGTCTTCAGCATCTTCAATAGGATCCTCGGGGACCCGGCGGCCGCAGCCTAT??A
>mezu@E0055
??GTTCGCCAGCCCTGCCATCGTgcagccctacctgctcctgctcAAAACGTACCCTCAAAACTCACCGCACACCAACCACTGCATCGCACGCATGCTGCACCGCCTGGCCGTCGACCTGAAGATGGACGCCCTGCTGTACCAGCTGTCCGTCTTCAGCATCTTCAATAGGATCCTCAGTGACCCGGCGGCCGCAGCCTAT??A
>muma@E0055
??GTTCGCCAACCCCGGCGTGGTGcggccctacctgctcctgctcAAAACCTACTCTCACAACTCGCCGCACACCAACCACTGCATCGCACGCATGCTGCACCGCCTGGCCGTGGACCTGAAGATGGACGCCCTGCTGTACCAGCTGTCCGTCTTCAGCATCTTTAACAGGATCCTCAGCGACCCAGCGGCCGCAGCCTAT??A
>maoc@E0055
??GTTCGCCAACCCGGCCGTCGTgcgaccctacctgctcctgctcAAAACCTACGCTCAGAACCCGCCGCACACGAACCACTGCATCGTGCGCATGCTGCACCGCCTGGCCGTGGACCTCAAGATGGATGCCCTGCTGTACCAGCTGTCCGTCTTCAACATCTTCAACAGGATCCTCGGCGACCCGGCGGCCGCAGCCTAC??A
>zefa@E0055
??GTTTGCCAGCTCCAACATTGTCCGTCCGTACCTCCTCTTACTGAAAACCTACTCTCAGAACACGGCCCACACAAACCACTGCATCGCCAGGATGCTGCACCGCCTAGCCGTGGACCTAAAGATGGAGGGGCTGCTCTTCCAGCtgtccctcttctccctcttcaaCCAGATCCTCAGCgacgccgctgccgccgcctaT---
>cyro@E0055
??GTTTGCTAGCCCCAACATTGTCCGTCCGTACCTCCTCTTACTGAAAACCTACTCTGAGAACACTGCCCATACAAACCACTGCATCGCCAGGATGCTGCACCGCCTGGCCGTGGACCTGAAGATGGAGGCGCTGCTCTTCCAGCTGTCCGTCTTCTGCCTCTTCAACCAGATCCTCAGCGATGATGCTGCCGCCGCCTAC---
>brca@E0055
??GTTTGCTAACCCTGCCGTGGTGCGTCCATACCTCATCCTGCTGAGAAACTACTCCCAGAACTCTGTCCACACCAACCACTGCATCGCCCGCATGCTGCATCGCATAGCTGTGGACCTCAAGATGGATGCTCTGCTCTATCAGCTGTCTTTCTTCAGTGTGTTCAACAAGATTTTCAACGACCCTGCCGCTTCAGTCTAC?AA
