# Supplementary material for: The Phylogenetic Relationships of the Family Sciaenidae Based on Genome-Wide Data Analysis
Source: Animals (Basel). 2022 Dec 1;12(23):3386. doi: 10.3390/ani12233386 (PMC9741161; doi:10.3390/ani12233386)
Supplement: Supplementary file 1 [file animals-12-03386-s001.zip › File S2/align-1105-genes/bak/E0060_NT.fasta.ali]

>brbr@E0060
------------AC?ACGGGCGAGGAGACACTGATGATGGAGCTGAGCCGGCTGGTGCAGAGGACGGTGAAGGAGAGCAgctggtgggagaggagaggagtcgaCTGCAGCATCCTGGCCGGAGCCTTCCTCTGCCTG??C
>momo@E0060
---------?gtaACACGGGCGAGGAGACACTGATGATGGAGCTGAGCCGGCTGGTGCAGAGGACGGTGAAGGAGAGCAgctggtgggagaggagaggagtcgaCTGCAGCATCCTGGCCGGAGCCTTTCTCTGCCTG---
>mabe@E0060
------G??agggacaaggagaaggagactcTGATGATGGAGCTGAGCCGGCTGgtgcagagggtggtgaaggGGAGCAgctggtgggagaggagaggagtggactGCAGCATCCTGGCGGGAGccttcctctgcctg---
>loxj@E0060
---?AGGGAGTTAACACGGGTGAGGAGACACTGATGATGGAGCTGAGCCGGCTGGTGCAGAGGACGGTGAAGGAGAGCAGCTGGTGGGAGAGGAGAGGAGTCGACTGCAGCATTCTGGCCGGAGCCTTCCTCTGCCTG??C
>lohl@E0060
------------AACACGGGTGAGGAGACACTGATGATGGAGCTGAGCCGGCTGGTGCAGAGGACGGTGAAGGAGAGCAGCTGGTGGGAGAGGAGAGGAGTCGACTGCAGCATTCTGGCTGGAGCCTTCCTCTGCCTG??C
>bame@E0060
?AGAAGGTAGGCGCGACAGACAAGGAGACGCTGATGATGGAGCTGAGCCGGCTGGTGCAGAGGACGGTGAAGGAGAGCAgctggtgggagaggagaggagtcgaCTGCAGCATCCTGGCCGGAGCCTTCCTCTGCCTG---
>mora@E0060
---------G?CGCGGCGGACAAGGAGACCCTGATGATGGAGCTCAGCCGGCTGGTGCAGAGGACGGTGAAGGAGAGCagctggtgggagaggagaggagtcgaCTGCAGCATCCTGGCCGGAGCGTTCCTCTGCCT?---
>gamo@E0060
---?agggaggggccgCGGGAGAGGAGACACTGATGATGGAGCTGAGCCGGCTGGTGCAGAGGTCGGTGAAGGAAAGCAgctggtgggagaggagaggagtcgaCTGCAGCATCCTGGCCGGAGCGTTGCTCTGCCTG---
>meca@E0060
??gaagggaggcgCGACGGACAAGGAGACGCTGATGATGGAGCTGAGCCGGCTGGTGCAGAGGACGGTGAAGGAGAGCAGctggtgggagaggaggggagtcGACTGCAGCATCCTGGCCGGAGCCTTCCTCTGCCTG---
>argl@E0060
---------?gcgCCGCGGGAGAGGAGACACTGATGATGGAGCTGAGCCGGCTGGTGCAGAGGTCGGTGAAGGAAAGCAgctggtgggagaggagaggagtcgACTGCAGCATCCTGGCCGGAGCGTTGCTCTGCCTG??C
>gace@E0060
---------ggggccGCGGGAGAGGAGACACTGATGATGGAGCTGAGCCGGCTGGTGCAGAGGTCGGTGAAGGAAAGCAgctggtgggagaggagaggagtcgaCTGCAGCATCCTGGCCGGAGCGTTGCTCTGCCTG??C
>gach@E0060
---?agggaggggccGCGGGAGAGGAGACACTGATGATGGAGCTGAGCCGGCTGGTGCAGAGGTCGGTGAAGGAAAGCAgctggtgggagaggagaggagtcgaCTGCAGCATCCTGGCCGGAGCGTTGCTCTGCCTG---
>gaen@E0060
gagaagggaggggccgCGGGAGAGGAGACACTGATGATGGAGCTGAGCCGGCTGGTGCAGAGGTCGGTGAAGGAAAGCAgctggtgggagaggagaggagtcgaCTGCAGCATCCTGGCCGGAGCGTTGCTCTGCCTG??C
>gage@E0060
gagaagggaggggccgCGGGAGAGGAGACACTGATGATGGAGCTGAGCCGGCTGGTGCAGAGGTCGGTGAAGGAAAGCAgctggtgggagaggagaggagtcgaCTGCAGCATCCTGGCCGGAGCGTTGCTCTGCCTG---
>meme@E0060
------------?C?GCGGGAGAGGAGACACTGATGATGGAGCTGAGCCGGCTGGTGCAGAGGTCGGTGAAGGAGAGCAGctggtgggagaggaggggagtcgACTGCAGCATCCTGGCCGGAGCGTTGCTCTGCCTG---
>povi@E0060
------------aCCGTGGGAGAGGAGACACTGATGATGGAGCTGAGCCGGCTGGTGCAGAGGACGGTGAAGGAGAGCAgctggtgggagaggagaggagtcgACTGCAGCATCCTGGCCGGAGCGTTGCTCTGCCTT??C
>loam@E0060
---------------------?AGGAGACACTGATGATGGAGCTGAGCCGGCTGGTGCAGAGGACGGTGAAGGAGAGCAGCTGGTGGGAGAGGAGAGGAGTCGACTGCAGCATTCTGGCCGGAGCCTTCCTCTGCCTG??C
>trsc@E0060
------GGAGGTACGACGGACAAGGAGACGCTGATGATGGAGCTGAGCCGGCTGGTGCAGAGGACGGTGAAGGAGAGCAGctggtgggagaggagaggagtcgaCTGCAGCATCCTGGCCGGAGCCTTCCTCTGCCTG---
>mepo@E0060
---aagggaggcGCGACGGACAAGGAGACGCTGATGATGGAGCTGAGCCGGCTGGTGCAGAGGACGGTGAAGGAGAGCAGCTggtgggagaggaggggagtcGACTGCAGCATCCTGGCCGGAGCATTCCTCTGCCTG---
>lolo@E0060
---------?ttAACACGGGTGAGGAGACACTGATGATGGAGCTGAGCCGGCTGGTGCAGAGGACGGTGAAGGAGAGCAgctggtgggagaggagaggagtcgACTGCAGCATTCTGGCCGGAGCCTTCCTCTGCCTG---
>mezu@E0060
?agaagcGAGGTACGATGGACAATGAGACGCTGATGATGGAGCTGAGCAGGCTGGTGCAGAGGACGGTGAAGGAGAGCAGCTGGTGGGAGAGGCGAGGAGTCGACTGCAGCATCCTGGCAGGAGCCTTCCTCTGCCTG??C
>coru@E0060
------?agaaggaCAGGGACAAGGAGACACTGATGATGGAGCTGAGCCGGCTGGTGCAGAGGGCGGTGAAGGAGAGCagctggtgggagaggagaggagtggactGCAGCATCCTGGCGGGAGCCTTCCTCTGCCTG??C
>merl@E0060
??gaagggaggcGCGACGGACAAGGAGACGCTGATGATGGAGCTGAGCCGGCTGGTGCAGAGGACGGTGAAGGAGAGCAGCtggtgggagaggaggggagtcgACTGCAGCATCCTGGCCGGAGCATTCCTCTGCCTG---
