# Supplementary material for: The Phylogenetic Relationships of the Family Sciaenidae Based on Genome-Wide Data Analysis
Source: Animals (Basel). 2022 Dec 1;12(23):3386. doi: 10.3390/ani12233386 (PMC9741161; doi:10.3390/ani12233386)
Supplement: Supplementary file 1 [file animals-12-03386-s001.zip › File S2/align-1105-genes/bak/E0061_NT.fasta.ali]

>gaar@E0061
---?AAAGCCCTCTTCCTAATGTGACTGAGATCAGCTTCTTCCTGGAGCAGGCCGGGGTGGCCCTGGGCTGCAAGGAAGAAGTGCAGAGGATCTTTCTTACCCTCAAGCAGCTTGTGGATTCCAAA---CCC---CTGCAGCGATGCCGGCTATGGGGCAAGATCCTGGGCACCGAGAGCCATTATATCGTCGCTGAGGCAGAG?TA
>argl@E0061
??TGAAAGCCCTCTTCCTAATGTGAATGAGATAAGCTTCTTCCTGGAGCAGGCTGGGGTGGCCCTGGGCGGCAGAGAAGAGATGCAGAGGATTTTTCTTGCCCTCAAGCAGCTTGTTGATTCCCAA---CCC---TTGCAGCGATGCCGGCTATGGGGCAAGGTTATGGGCACGGAGAGCCATTATATAGTCGCTGAGGCAGAA??T
>bosa@E0061
??TGAAAGCCCTCTTCCTAATGTGAATGAGATAAGCTTCTTCCTGGAGCAGGCTGGGGTGGCCCTGGGCGGCAGAGAAGAGTTGCAGAGGATCTTTCTTGCCCTCAAGCAGCTTGTTGATTCCCAA---CCC---TTGCAGCGATGCCGGCTATGGGGCAAGGTCATGGGCACGGAGAGCCATTATATAGTCGCTGAGGCAGAA??T
>gace@E0061
??TGAAAGCCCTCTTCCAAATGTGAATGAGATAAGCTTCTTCCTGGAGCAGGCTGGGGTGGCCCTGGGCGGCAGAGAAGAGATGCAGAGGATCTTTCTTGCCCTAAAGCAGCTTGTTGATTCCCAA---CCC---TTGCAGCGATGCCGGCTTTGGGGCAAGGTCATGGGCACGGAGAGCCATTATATAGTCGCTGAGGCAGAA?TA
>gach@E0061
??TGAAAGCCCTCTTCCTAATGTGAATGAGATAAGCTTCTTCCTGGAGCAGGCTGGGGTGGCCCTGGGCGGCAGAGAAGAGATGCAGAGGATCTTTCTTGCCCTAAAGCAGCTTGTTGATTCCCAA---CCC---TTGCAGCGATGCCGGCTTTGGGGCAAGGTCATGGGCACGGAGAGCCATTATATAGTCGCTGAGGCAGAA?TA
>gaen@E0061
??TGAAAGCCCTCTTCCAAATGTGAATGAGATAAGCTTCTTCCTGGAGCAGGCTGGGGTGGCCCTGGGCGGCAGAGAAGAGATGCAGAGGATCTTTCTTGCCCTAAAGCAGCTTGTTGATTCCCAA---CCC---TTGCAGCGATGCCGGCTTTGGGGCAAGGTCATGGGCACGGAGAGCCATTATATAGTTGCTGAGGCAGAA?TA
>gage@E0061
??TGAAAGCCCTCTTCCAAATGTGAATGAGATAAGCTTCTTCCTGGAGCAGGCTGGGGTGGCCCTGGGCGGCAGAGAAGAGATGCAGAGGATCTTTCTTGCCCTAAAGCAGCTTGTTGATTCCCAA---CCC---TTGCAGCGATGCCGGCTTTGGGGCAAGGTCATGGGCACGGAGAGCCATTATATAGTTGCTGAGGCAGAA?TA
>gamo@E0061
??TGAAAGCCCTCTTCCAAATGTGAATGAGATAAGCTTCTTCCTGGAGCAGGCTGGGGTGGCCCTGGGCGGCAGAGAAGAGATGCAGAGGATCTTTCTTGCCCTAAAGCAGCTTGTTGATTCCCAA---CCC---TTGCAGCGATGCCGGCTTTGGGGCAAGGTCATGGGCACGGAGAGCCATTATATAGTTGCTGAGGCAGAA?TA
>trmi@E0061
??TGAAAGCCCTCTTCCTAATGTGAATGAGATAAGCTACTTCCTGGAGCAGGCTGGGGTGGCCCTGGGCTGCAGAGAAGAGATACAGAGGATCTTTCTTGCCCTCAAGCAGCTTGTTGATTCTCAA---CCC---CTGCAGCGATGCCGGCTATGGGGCAAGATCCTGGGCACGGAGAGCCATTATATAGTCGCTGAGGCAGAA??C
>povi@E0061
??TGAAAGCCCTCTTCCTAATGTGAATGAGATAAGCTTCTTCCTGGAGCAGGCTGGGGTGGCCCTGGGCTGCAGAGAAGAGATGCAGAGGATCTTTCTTGCCCTGAAGCAGCTTGTTGATTCCCAA---CCC---TTGCAGCGATGCCGGCTATGGGGCAAGGTCATGGGCACGGAGAGCCATTATATAGTCGCTGAGGCAGAA?TA
>meme@E0061
??TGAAAGCCCTCTTCCTAATGTGAATGAGATAAGCTTCTTCCTGGAGCAGGCTGGGGTGTCCCTGGGCTGCAGAGAAGAGATGCAGAGGATCTTTCTTGCCCTCAAGCAGCTTGTTGATTCCCAA---CCC---TTGCAGCGATGCCGGCTATGGGGCAAGGTCATGGGCACGGAGAGCCGTTATATAGTCGCTGAGGCAGAA??T
>bame@E0061
??TGAAAGCCCTCTTCCTAATGTGAATGAGATAAGCTACTATCTGGAGCAGGCTGGGGTGGGCTTAGGC---AGAGAGGAGATGCAGAGGATCTTTCTTGCCCTCAAGCAGCTTGTAGAGACCCAA---CCC---CTGCAGCGATGCCGGCTATGGGGCAAGATCCTGGGCACGGAGAGCAATTATATTGTTGCTGAGGCAGAG??T
>lala@E0061
??TGAAAGCCCTCTTCCTAATGTGAATGAGATAAGCTACTACCTGGAACAGGCTGGGGTGGGCCTGGGC---AGAGAGGAGATGCAGAGGATCTTTCTTGCCCTCAAGCAGCTTGTCGAGTCCCAA---CCC---CTGCAGCGATGCCGGCTATGGGGCAAGATCCTGGGCACGGAGAGCAATTATATTGTTGCTGAGGCCGAG??T
>brbr@E0061
??TGAAAGCCCTCTTCCTAATGTGAATGAGATAAGCTACTACCTGGAGCAGGCTGGGGTGGCCCTGGGC---AGAGAGGAGATGCAGAGGATCTTTCTTGCCCTCAAGCAGCTCGTTGAGTCCCAA---CCC---CTGCAGCGATGCCGACTATGGGGCAAGATCCTGGGGACGGAAAGCAATTATATACTTGCTGAGGCCGAG??T
>loam@E0061
?TTGAAAGCCCTCTTCCTAATGTGAATGAGATAAGCTACTACCTGGAGCAGGCTGGGGTGGCCTTGGGC---AGAGAGGAGATGCAGAGGATCTTTCTTGCCCTCAAGCAGCTCGTTGAGTCCCAA---CCC---CTGCAGCGATGCCGACTATGGGGCAAGATCCTGGGCACGGAGAGCAATTATATAGTTGCCGAGGCAGAG?TA
>lohl@E0061
??TGAAAGCCCTCTTCCTAATGTGAATGAGATAAGCTACTACCTGGAGCAGGCTGGGGTGGCCCTGGGC---AGAGAGGAGATGCAGAGGATCTTTCTTGCCCTCAAGCAGCTCGTTGAGTCCCAA---CCC---CTGCAGCGATGCCGACTATGGGGCAAGATCCTGGGCACGGAGAGCAATTATATAGTTGCCGAGGCAGAG?TA
>momo@E0061
?TTGAAAGCCCTCTTCCTAATGTGAATGAGATAAGCTACTACCTGGAGCAGGCTGGGGTGGCCCTGGGC---AGAGAGGAGATGCAGAGGATCTTTCTTGCCCTCAAGCAGCTCGTTGAGTCCCAA---CCC---CTGCAGCGATGCCGACTATGGGGCAAGATCCTGGGCACGAAGAGCAATTATATAGTTGCTGAGGCCGAG??T
>lolo@E0061
??TGAAAGCCCTCTTCCTAATGTGAATGAGATAAGCTACTACCTGGAGCAGGCTGGGGTGGCCTTGGGC---AGAGAGGAGATGCAGAGGATCTTTCTTGCCCTCAAGCAGCTCGTTGAGTCCCAA---CCC---CTGCAGCGATGCCGACTATGGGGCAAGATCCTGGGCACGGAGAGCAATTATATAGTTGCCGAGGCAGAG?TA
>loxj@E0061
?TTGAAAGCCCTCTTCCTAATGTGAATGAGATAAGCTACTACCTGGAGCAGGCTGGGGTGGCCCTGGGC---AGAGAGGAGATGCAGAGGATCTTTCTTGCCCTCAAGCAGCTCGTTGAGTCCCAA---CCC---CTGCAGCGATGCCGACTATGGGGCAAGATCCTGGGCACGGAGAGCAATTATATAGTTGCCGAGGCAGAG??T
>phbl@E0061
??TGAAAGCCCACTTCCCAATGTGAACGAGATAAGCTACTACctggagcagggtggggtgggccTGGGC---CGAGAGGAGATGCAGAGAATCTTTCTTGCACTGAAGCAGCTCGTTGAGTCCCAA---CCC---CTGCAGCGATGTCGACTATGGGGAAAGATCCTGGGAACAGAGAGCAATTACATAGTTGCAGAGGCCGAG??T
>trsc@E0061
??TGAAAGCCCTCTTCCTAATGTGAATGAGATAAGCTACTACATGGAGCAGGCTGGGGTGGGCCTGGGC---AGAGAGGAGATGCAGAGGATCTTTCTTGCCCTGAAGCAGCTCGTTGAGTCCCAT---CCC---ATGCAGCGATGCCGGCTATGGGGCAAGATCCTGGGCACGGAGAGCAATTATATTGTTGCTGAGGCCGAG?TA
>trmu@E0061
??TGAAAGCCCTCTTCCTAATGTGAATGAGATAAGCTACTACCTGGAGCAGGCTGGGGTGGGCCTGGGC---AGAGAGGAGATGCAGAGGATCTTTCTTGCCCTGAAGCAGCTTGTTGAGTCCCAT---CCC---ATGCAGCGATGCCGGCTATGGGGCAAGATCCTGGGCACGGAGAGCAATTATATTGTTGCTGAGGCCGAG??T
>mezu@E0061
?TTGAAAGCCCCCTTCCTAATGTGAATGAGATAAGCTACTACCTGGAGCAGACTGGGGTGGGCCTGGGC---AGAGAGGAGATGCAGAGGATCTTTCTTGCCCTCAAGCAGCTCGTTGACACCCAA---CCC---CTGCAGCGATGCCGGCTATGGGGCAAGATCCTGGGCACGGAGAGCAATTATATTGTTGCTGAGGCCGAG?TA
>mora@E0061
??TGAAAGCCCTCTTCCTAATGTGAACGAGATAAGCTACTACCTGGAGCAGGCTGGGGTGGGCCTGGGC---AGGGAGGAGACGCAGAGGATCTTTCTTGCCCTCAAGCAGCTCGTCGAGTCCCAA---CCC---CTGCAGCGATGCCGGCTATGGGGCAAGATCCTGGGCACGGAGAGCAATTACATTGTTGCTGAGGCCGAG??T
>coru@E0061
??TGAAAGCCCTCTTCCTAACGTGAATGAGATAAGCTACTACCTGGAGCAGGCTGGGGTGGGCCTgggc---agagaggagatgcagaggATCTTTCTTGCCCTCAAGCAGCTGGTGGAGACCCAG---CCC---CTGCAGCGATGCCGGCTATGGGGCAAGATCCTGGGCACGGACGGCAATTATATTGTTGCTGAGGCTGAG?Ta
>maoc@E0061
??TGAAAGCCCTCTTCCTAATGTGAATGAGATAAGCTACTACCTGGAGCAGGCTGGGGTGGGCCTGGGC---AGAGAAGAGATGCAGAGGATCTTTCTTGCCCTCAAGCACCTCGTAGATACCCAG---CCC---CTGCAGCGATGCCGGCTATGGGGCAAGATCCTGGGCACGGAGGGCAATTATATTGTTGCTGAGACCGAG??T
>mabe@E0061
??TGAAAGTCCTCTTCCTAACTTGAATGAGATACGATACTACCTGGAGCAGGCTGGGGTGGGCCTGGGC---AGAGAGGAGATGCAGAGGATCTTTCTTGCCCTCAAGCAGCTCGTAGAGACCCAG---CCC---CTGCAGCGATGCCGGCTATGGGGAAAGATACTGTGCACAGAGGGCAACTATATTGTTGCTGAGGCCGAG?TA
>phph@E0061
??TGAAAGCCCACTTCCCAACGTGAACGAGATAAGCTCCTACCTGGAGCAGGGTGGGGTGGGCCTGGGC---CGAGAGGAGATGCCGAGGATCTTTCTTGCACTGAAGCAGCTCGTTGAGTCCCAA---CCC---CTGCAGCGATGTCGACTATGGGGAAAGATCCTGGGAACAGAGAGCAATTACATAGTTGCAGAGGCCGAG---
>zefa@E0061
---GAGACGGCGCTCCCGAACGTGAACGAGATCGGCTACTACTTCGAGCAGGCCGGGCTGGGCCTCGGC---CGGGAGGAGATGCAGAGGATCTTCCTGGCGCTGAAGCAGCTCGTGGATTCCCAG---CCC---CTGCAGCGCTGCCGCCTCTGGGGCAAGATCCTCGGGACGGAGAGAAACTACATTGTGGCAGAGGGCGAG---
>cyro@E0061
---GACACGGCTCTCCCGAACGTGAACGAGATCAGCTACTACTTCGAGCAGGCCGGGCTGGGCCTGGGC---AGAGAGGAGATGCAGAGGATCTTCCTCGCGCTGAAGCAGCTCGTGGATTCCCAG---CCC---CTGCAGCGCTGCCGTTTATGGGGCAAGATCTTAGGGATGGAGAGCAACTACATTGTTGCAGAGGGCGAG---
>meca@E0061
---GAAAGCGCCCTCCCCAACGTGAACGAGATAAGCTTCTACCTGGAGCAGGCCGGGGTGGGCCTGGGC---AGAGAGGAGACCCAGAGGATCTTCCTGGCCCTCAAGCAGCTCGTGGCGTCCAAATCCCCCTCCGTGCAGCGATGCCGCCTGTGGGGCAAGGTCCTGGGCACGGTGAGCAATTATATTGTGGCCGAGGTCGA?---
>merl@E0061
---GAAAGCGCCCTCCCCAACGTGAACGAGATAAGCTTCTACCTGGAGCAGGCCGGGGTGGGCCTGGGC---AGAGAGGAGACCCAGAGGATCTTCCTGGCCCTCAAGCAGCTCGTGGCGTCCAAATCCCCCTCCGTGCAGCGATGCCGCCTGTGGGGCAAGATCCTGGGCACGGTGAGCAATTATATTGTGGCCGAGGTCGAG---
>mepo@E0061
---GAAAGCGCCCTCCCCAACGTGAACGAGATAAGCTACTACCTGGAGCAGGCCGGGGTGGGCCTGGGC---AGAGAGGAGACCCAGAGGATCTTCCTGGCCCTCAAGCAGCTCGTGGCGTCCAAATCCCCCTCCGTGCAGCGATGCCGCCTGTGGGGCAAGATCCTGGGCACGGAGAGCAATTACATTGTGGCCGAGGTCGAG---
>brca@E0061
??GGAAAGCCCTCTGCCAAATGTCAACGAGATCTGCTATTTCCTGGAGCAAATCGGCGTAGCCCTGGGC---AGGGAGGAGATGCAAAGGATCTTCCTGGCACTCCGACAGCTCGTCGACGAAAGG---CAG---CTGGTGAACTGCCGGCTGTGGGGCAAGATTCTGGGAACGGAGAGCAACTACATTGTGGCTGAGGCCGAA??T
