# Supplementary material for: The Phylogenetic Relationships of the Family Sciaenidae Based on Genome-Wide Data Analysis
Source: Animals (Basel). 2022 Dec 1;12(23):3386. doi: 10.3390/ani12233386 (PMC9741161; doi:10.3390/ani12233386)
Supplement: Supplementary file 1 [file animals-12-03386-s001.zip › File S2/align-1105-genes/bak/E0062_NT.fasta.ali]

>argl@E0062
AGAGACTTTGGGGACAAACGGGTGTTCAGCGAGAGAAGAAGAAACGACTCGTATgcagaggaggagccagagtgGTTTTCCGGCGGTCCTACGAGCCAATCTGAGACTATTGAGCTCATTGGATTTGATGACAAGATCCTGGAGGATGATAAGCGCAGGTCGAAGCGGTCGAGGAGGCGTACGGAGTCTCTGAAGGAAGGC
>bosa@E0062
AGAGACTTTGGGGACAAACGGGTGTTCAGCGAGAGAAGAAGAAACGACTCGTATgcagaggaggagccagagtgGTTTTCCGGCGGCCCTACGAGCCAATCTGAGACTATTGAGCTCATTGGATTTGATGACAAGATCCTGGAGGATGATAAGCGCAGGTCGAAGCGGTCGAGGAGGCGTACGGAGTCTCTGAAGGAAGGC
>gace@E0062
AGAGACTTTGGGGACAAACGGGTGTTCAGCGAGAGAAGAAGAAACGACTCGTatgcagaggaggagccagagtgGTTTTCCGGCGGTCCTACAAGCCAATCTGAGACTATTGAGCTCATTGGATTTGATGACAAGATCCTGGAGGATGATAAGCGCAGGTCGAAGCGGTCGAGGAGGCGTACGGAGTCTCTGAAGGAAGGC
>trsc@E0062
AGGGATTTCGGTGACAAGCGCGTGTTCAGCGAGAGAAGAAGGAACGACTCGTATgcagaggaggagccagagtgGTTCTCAGGAGGTCCTACAAGCCAGTCGGAGACCATTGAGCTCATTGGATTTGACGACAAGATCCTGGAGGATGACAAGCGCAGGTCCAAGCGGTCAAGGAGGCGTACTGAATCTGTGAAAGAAGGC
>trmu@E0062
AGGGATTTCGGTGACAAGCGCGTGTTCAGCGAGAGAAGAAGGAACGACTCGTATgcagaggaggagccagagtGGTTCTCAGGAGGTCCTACAAGCCAGTCGGAGACCATTGAGCTCATTGGATTTGACGACAAGATCCTGGAGGATGACAAGCGCAGGTCCAAGCGGTCAAGGAGGCGTACTGAATCTGTGAAAGAAGGC
>gage@E0062
AGAGACTTTGGGGACAAACGGGTGTTCAGCGAGAGAAGAAGAAACGACTCGTatgcagaggaggagccagagtgGTTTTCCGGCGGTCCTACGAGCCAATCTGAGACTATTGAGCTCATTGGATTTGATGACAAGATCCTGGAGGATGATAAGCGCAGGTCGAAGCGGTCGAGGAGGCGTACGGAGTCTCTGAAGGAAGGC
>gamo@E0062
AGAGACTTTGGGGACAAACGGGTGTTCAGCGAGAGAAGAAGAAACGACTCGTatgcagaggaggagccagagtgGTTTTCCGGCGGTCCTACGAGCCAATCTGAGACTATTGAGCTCATTGGATTTGATGACAAGATCCTGGAGGATGATAAGCGCAGGTCGAAGCGGTCGAGGAGGCGTACGGAGTCTCTGAAGGAAGGC
>mabe@E0062
AGAGATTTTGGTGACAAACGCGTGTTCAGCGAGAGAAGAAGGAACGACTCTTATgcagaggaggagccagagtgGTTTTCAGGAGGGCCAACGAGCCAATCCGAGACTATTGAGCTCATTGGATTTGACGACAAGATCCTAGAGGATGATAAGCGTAGATCCAAGCGGTCACGGAGGCGTACTGAATCTGTAAAAGAAGGC
>meca@E0062
AGAGATTTTGGTGACAAACGGGTGTTCAGCGAGAGAAGAAGGAATGACTCGTATGCAGAGGAGGAGCCAGAGTGGTTTTCAGGAGGTCCTACGAGCCAATCGGAGACTATTGAGCTCATTGGATTTGACGACAAGATCTTGGAGGATGATAAGCGCAGGTCCAAGCGCTCAAGGAGGCGTACTGAATCTGTGAAGGAAGGC
>meme@E0062
AGAGACTTTGGGGACAAACGGGTGTTCAGCGAGAGAAGAAGAAACGACTCGTATGCAGAGGAGGAGCCCGAATGGTTTTCCGGCGGTCCCACGAGCCAATCTGAGACTATTGAGCTCATTGGATTCGATGACAAGATCCTGGAGGATGATAAGCGCAGGTCAAAGCGGTCGAGGAGGCGTACGGAGTCTGTGAAGGAAGGC
>mepo@E0062
AGAGATTTTGGTGACAAACGGGTGTTCAGCGAGAGAAGAAGGAATGACTCGTATGCAGAGGAGGAGCCAGAGTGGTTTTCAGGAGGTCCTACCAGCCAATCGGAGACTATTGAGCTCATTGGATTTGACGACAAGATCTTGGAGGATGATAAGCGCAGGTCCAAGCGCTCAAGGAGGCGTACTGAATCTGTGAAAGAAGGC
>bame@E0062
AGAGATTTTGGTGACAAACGTGTATTCAGCGAGAGAAGAAGGAACGACTCGTATGCAGAGGAGGAGCCTGAGTGGTTTTCGGGCGGTCCTACAAGCCAATCGGAGACTATCGAGCTCATTGGATTTGATGACAAGATCCTGGAGGACGATAAGCGCAGGTCCAAGCGGTCCAGGAGGCGTACTGAATCTGTAAAAGAAGG?
>momo@E0062
AGAGATTTTGGTGACAAACGGGTGTTCAGCGAGAGAAGAAGGAACGACTCGTAtgcagaggaggagccagagtgGTTTTCCGGCGGTCCTACGAGCCAATCGGAGACTATTGAGCTCATTGGTTTTGACGACAAGATCCTAGAGGATGATAAGCGCAGGTCCAAACGGTCAAGGAGGCGTACTGAATCTGTGAAAGAAGG?
>merl@E0062
AGAGATTTTGGTGACAAACGGGTGTTCAGCGAGAGAAGAAGGAATGACTCGTATGCAGAGGAGGAGCCAGAGTGGTTTTCAGGAGGTCCTACGAGCCAATCGGAGACTATTGAGCTCATTGGATTTGACGACAAGATCTTGGAGGATGATAAGCGCAGGTCCAAGCGCTCAAGGAGGCGTACTGAATCTGTGAAGGAAGG?
>mezu@E0062
AGAGATTTTGGTGACAAACGTGTGTTCAGCGAGAGAAGAAGGAATGACTCGTATGCAGAGGAGGAGCCAGAGTGGTTTTCAGGAGGTCCTACGAGCCAATCGGAGACTATTGAGCTCATTGGATTTGACGACAAGATCCTAGAGGATGATAAGCGCAGGTCCAAGCGGTCCAGGAGGCGTACTGAATCTGTGAAAGAAGG?
>brbr@E0062
AGAGATTTCGGTGACAAACGGGTGTTCAGCGAGAGAAGAAGGAACGACTCGTATGCAGAGGAGGAGCCGGAGTGGTTTTCCGGCGGTCCTACGAGCCAATCGGAGACCATTGAGCTCATTGGATTTGACGACAAGATCCTAGAGGACGATAAGCGGCGGTCCAAGCGGTCGAGGAGGCGTACGGAGTCTGTGAAGGAAG??
>phbl@E0062
AGAGATTTTGGTGACAAACGCGTGTTCAGCGAGAGAAGAAGGAACGACTCGTAtgcagaggaggagccagagtgGTTTTCAGGCGGCCCTACCAGCCAATCTGAGACTATTGAGCTCATTGGATTTGATGACAAGATGCTAGAGGATGATAAGCGCAGGTCGAAGCGCTCAAGGAAGCGTACTGAATCTGTGAAAGAAGG?
>loxj@E0062
AGAGACTTTGGTGACAAGCGGGTGTTCAGCGAGAGAAGAAGGAACGACTCGTATGCAGAGGAGGAGCCAGAGTGGTTCTCAGGCGGTCCCACGAGCCAGTCGGAGACCATTGAGCTCATTGGCTTTGACGACAAGATCCTAGAGGATGATAAGCGCCGGTCCAAGCGGTCGAGGAGGCGTACTGAGTCTGTGAAAGAAGG?
>lolo@E0062
AGAGACTTTGGTGACAAGCGGGTGTTCAGCGAGAGAAGAAGGAACGACTCGTATgcggaggaggagccagagtgGTTCTCAGGCGGTCCCACGAGCCAGTCGGAGACCATTGAGCTCATTGGCTTTGACGACAAGATCCTAGAGGATGATAAGCGCCGGTCCAAGCGGTCAAGGAGGCGTACTGAGTCTGTGAAAGAAGG?
>lohl@E0062
AGAGACTTTGGTGACAAGCGGGTGTTCAGCGAGAGAAGAAGGAACGACTCGTATGCGGAGGAGGAGCCAGAGTGGTTCTCAGGGGGTCCCACGAGCCAATCGGAGACCATTGAGCTCATTGGCTTTGACGACAAGATCCTAGAGGATGATAAGCGCCGGTCCAAGCGGTCGAGGAGGCGTACTGAATCTGTGAAAGAAGG?
>loam@E0062
AGAGACTTTGGTGACAAGCGGGTGTTCAGCGAGAGAAGAAGGAACGACTCGTATGCGGAGGAGGAGCCAGAGTGGTTCTCAGGCGGTCCCACGAGCCAGTCGGAGACCATTGAGCTCATTGGCTTTGACGACAAGATCCTAGAGGATGATAAGCGCCGGTCCAAGCGGTCCAGGAGGCGTACTGAGTCTGTGAAAGAAGG?
>gaar@E0062
AGAGACTTTGGGGACAAACGGGTCTTCAGCGAGAGAAGAAGGAACGACTCGTATGCAGAGGAGGAGCCTGAGTGGTTCTCCGGCGGTCCTacgagccaatcagagactATTGAGCTCATTGGATTTGATGACAAGATCCTGGAGGATGATAAGCGGCGGTCCAAGCGGTCGAGGAGGCGTACAGAATCTGTGAAGGAAG??
>phph@E0062
AGAGATTTTGGTGACAAACGCGTGTTCAGCGAGAGAAGAAGGAACGACTCGTAtgcagaggaggagccagagtgGTTTTCAGGCGGTCCTACCAGCCAATCTGAGACTATTGAGCTCATTGGATTTGATGACAAGATGCTAGAGGATGATAAGCGCAGGTCGAAGCGCTCAAGGAAGCGTACTGAATCTGTGAAAGAAGG?
>povi@E0062
AGAGACTTTGGGGACAAACGGGTGTTCAGCGAGAGAAGAAGAAACGACTCGTAtgcagaggaggagccagagtGGTTTTCCGGCGGTCCTACGAGCCAATCTGAGACTATTGAGCTCATTGGATTTGATGACAAGATCCTGGAGGATGATAAGCGCAGGTCGAAGCGTTCGAGGAGGCGTACGGAGTCTGTGAAGGAAGG?
>gaen@E0062
AGAGACTTTGGGGACAAACGGGTGTTCAGCGAGAGAAGAAGAAACGACTCGTatgcagaggaggagccagagtgGTTTTCCGGCGGTCCTACGAGCCAATCTGAGACTATTGAGCTCATTGGATTTGATGACAAGATCCTGGAGGATGATAAGCGCAGGTCGAAGCGGTCGAGGAGGCGTACGGAGTCTCTGAAGGAAGG?
>gach@E0062
AGGGACTTTGGGGACAAACGGGTGTTCAGCGAGAGAAGAAGAAACGACTCGTAtgcagaggaggagccagagtgGTTTTCCGGCGGTCCTACGAGCCAATCTGAGACTATTGAGCTCATTGGATTTGATGACAAGATCCTGGAGGATGATAAGCGCAGGTCGAAGCGGTCGAGGAGGCGTACGGAGTCTCTGAAGGAAGG?
>zefa@E0062
AGAGATTTTGGTGACAAACGTGTCTTCAGCGAGAGGAGACGGAATGACTCTTATGCAGAGGAGGAACCAGAATGGTTTTCTGGAGGCCCCACAAGCCAGTCTGAGACTATCGAGCTCATTGGATTTGATGACAAGATCCTAGAAGATGATAAGCGCAGGTCCAAGAGATCAAGGAGGCGGACAGAATCTGCAAAAGAAG??
>cyro@E0062
AGAGATTTTGGGGACAAACGTGTCTTCAGCGAGAGGAGAAGGAATGACTCGTATGCGGAGGAGGAACCAGAATGGTTTTCTGGAGGCCCCACAAGCCAGTCTGAGACTATCGAGCTCATTGGATTTGATGACAAGATCCTTGAAGATGATAAGCGCAGGTCTAAGAGATCAAGGAGGCGGACAGAATCTGCAAAAGAAGGC
>trmi@E0062
AGGGACTTTGGGGACAAACGGGTGTTcagcgagaggaggaggaacgaCTCGTacgcggaggaggagccagagtGGTTTTCCTGCGGTCCTacgagccaatcagagaccatTGAGCTCATTGGGTTCGATGACAAGATCCTGGAGGACGAGAAGCGCCGGTCCAAGCGGTCCAGGAGGCGCACTGAGTCTGTGAAGGAAGGC
>lala@E0062
AGAGATTTTGGTGACAAACGCGTGTTCAGCGAGAGAAGAAGGAACGACTCGTATGCTGAGGAGGAACCAGAGTGGTTTTCAGGAGGTCCTACGAGCCAGTCGGAGACCATTGAGCTCATTGGATTTGACGACCAGATCCTAGAGGATGAGAAGCGCAGGGCTAAGCGCTCAAGGAGGCGTACTGAATCTGTGAAAGAAGGC
>muma@E0062
AGAGATTTTGGTGACAAACGTGTCTTCAGTGAGAGAAGACGGAACGACTCGTATGCCGAAGAGGAGCCAGAGTGGTTTTCAGGAGGTCCTACCAGCCAATCTGAGACCATTGAGCTCATTGGATTTGACGACAAGATCCTAGAGGATGAGAAGCGCCGGTCAAAGCGGTCGAGGAGGCGTACTGAATCTGTGAAAGAAGGC
>mora@E0062
AGAGATTTTGGTGACAAACGTGTCTTCAGCGAGAGAAGAAGGAACGACTCGTATgcagaggaggaaccagagtGGTTTTCAGGAGGTCCTACGAGCCAGTCGGAGACCATCGAGCTCATTGGGTTTGACGACCAGATCCTGGAGGATGAGAAGCGCAGGGCCAAACGATCAAGGAGGCGTACTGAATCTGTGAAGGAAGGC
>maoc@E0062
?GAGAATTTGGTGACAAACGTGTGTTCGGTGAGAGAAGAAGGAACGACTCTTATgcagaggaggagccagagtggTTTTCAGGAGGTCCTACGAGCCAATCCGAGACTATTGAGCTCATTGGATTTGACGATAAGATCCTAGAGGATGACAAGCGTAGATCCAAGCGGTCACGGAGGCGTGCTGAAGCTGTAAAAGAAGGC
>brca@E0062
---G?TTTCGGTGACAAGCGTGTCTTTAGCGAGAGACGGCGAAATGACTCCTATGCGGAGGAGGAGCCGGAGTGGTTTTCGGGTGGTCCTACCAGCCAATCCGAAACTATTGAGCTCATCGGCTTTGACGACAAGATTCTGGAGGATGACAAGCGTCGTCTGAAGCGCTCGAGGAGGCGTGCAGACTCTGCTAAAGAAggc
>coru@E0062
AGAGATTTTGGTGACAAACGAGTCTTcagtgagagaagaaggaacGACTCTTAtgcagaggaggagccagagtgGTTTTCAGCAGGTCCtacgagccaatcagagactaTTGAGCTCATTGGATTTGACGACAAGATCCTCGAGGATGATAAGCGTAGATTCAAGCGGCAACGGAGGCGTACTGAATCTGTAAAAGAAGGC
