# Supplementary material for: The Phylogenetic Relationships of the Family Sciaenidae Based on Genome-Wide Data Analysis
Source: Animals (Basel). 2022 Dec 1;12(23):3386. doi: 10.3390/ani12233386 (PMC9741161; doi:10.3390/ani12233386)
Supplement: Supplementary file 1 [file animals-12-03386-s001.zip › File S2/align-1105-genes/bak/E0065_NT.fasta.ali]

>gach@E0065
??C---ACAGCCATGGAGCCCTCCCTGGCGGACAAGGCGAAGAAACCCCCCAAGAGGAAGCGCACCATCGAGGACAGCGGCGAGACGGCAAAGCGGCGGTCGGCGCGCGTCCGCAACACCAAGtgcaagaag---gaggagaagatcgACTTCCAGGAGCTGCTCTTCAAGTACCTGCCCTCG---
>cyro@E0065
??TCTCACAGCTATGGACACTTCGCTAAACGATAAGTCAAAGAAAGGCCCAAAGCGGAAACGCACGATGGAAGACAGCTGCGAGACAGCCAAGAGGCGATCGGCACGTGTCCGAAATACCAAGTgcaagaag---gaagagaagataGATTTTCAGGAGCTGCTGTTAAAATATCTGCCTTCC---
>argl@E0065
------ACAGCCACGGAGCCCTCCCTGGCGGACAAGGCGAAGAAACCCCCCAAGAGGAAGCGCACCGTCGAGGACAGCGGCGAGACGGCCAAGCGGCGCTCGGCGCGCGTCCGCAACACCAAGTgcaagaag---gaggagaagatcgACTTCCAGGAGCTGCTCTTCAAGTACCTGCCCTCG---
>bosa@E0065
------ACAGCCACGGAGCCCTCCCTGGCGGACAAGGCGAAGAAACCCCCCAAGAGGAAGCGCACCGTCGAGGACAGCGGCGAGACGGCCAAGCGGCGCTCGGCGCGCGTCCGCAACACCAAGtgcaagaag---gaggagaagatcgACTTCCAGGAGCTGCTCTTCAAGTACCTGCCCTC?---
>meme@E0065
------ACAGCCATGGAGCCCTCGCTGGCGGACAAGGCGAAGAAACCCCCCAAGAGGAAGCGCACCATCGAGGACAGCGGCGAGACGGCCAAGCGGCGCTCGGCGCGCGTCCGCAACACCAAGTgcaagaag---gaggagaagatcgACTTCCAGGAGCTGCTCTTCAAGTACCTGCCCTCC---
>povi@E0065
------ACAGCCATGGAGCCCTCCCTGGCGGACAAGGCGAAGAAACCCCCCAAGAGGAAACGCACCATCGAGGACAGCGGCGAGACGGCCAAGCGGCGCTCGGCGCGCGTCCGCAACACCAAGtgcaagaag---gaggagaagatcgACTTCCAGGAGCTGCTCTTCAAGTACCTGCCCTCC??A
>brbr@E0065
------ACAGCCATGGAGCCCTCCCTAGCGGAGAAGGCAAAGAAAGCCCCCAAGAGGAAGCGCACGATCGAAGACAGCGGCGAGACCGCCAAGCGGCGCTCGGCGCGCGTCCGCAACACAAAATgcaagaag---gaggagaagatagactTTCAGGAACTGCTCTTCAAATATCTGCCCTCC??A
>lohl@E0065
------ACAGCCATGGAGCCCTCCCTAGCGGAGAAGGCTAAGAAAGCCCCCAAGAGGAAGCGCACGATCGAAGACAGCGGCGAGACGGCCAAGCGGCGTTCGGCGCGCGTCCGCAACACAAAGTGCAAGAAG---GAGGAGAAGATCGACTTCCAGGAGCTGCTCTTCAAATACCTGCCCTCC---
>gaar@E0065
------ACAGCCATGGAGCCCTCCCTGGCGGAGAAGGCCAAGAAAGCGCCCAAGAGGAAACGCACCATAGAGGACAGCGGCGAGACGGCCAAGCGACGCTCTGCGCGCGTCCGCAACACCAAGtgcaagaag---gaggagaagatcgACTTCCAGGAGCTGCTCTTCAAGTACCTGCCCTCC??A
>momo@E0065
------ACAGCCATGGAGCCCTCCCTCGCGGAGAAGGCAAAGAAAGCTCCCAAGAGGAAGCGCACGATCGAGGACAGCGGCGAGACGGCCAAGCGGCGTTCGGCGCGCGTCCGCAACACAAAGtgcaagaag---gaggagaagatagaCTTTCAGGAGCTGCTCTTCAAATATCTGCCCTCC??A
>loxj@E0065
------ACAGCCATGGAGCCCTCCCTAGCGGAGAAGGCTAAGAAAGCCCCCAAGAGGAAGCGCACGATCGAAGACAGCGGCGAGACGGCCAAGCGGCGTTCGGCGCGCGTCCGCAACACAAAGTGCAAGAAG---GAGGAGAAGATCGACTTCCAGGAGCTGCTCTTCAAATACCTGCCCTCC??A
>loam@E0065
------ACAGCCATGGAGCCCTCCCTAGCGGAGAAGGCTAAGAAAGCCCCCAAGAGGAAGCGCACGATCGAAGACAGCGGCGAGACGGCCAAGCGGCGTTCGGCGCGCGTCCGCAACACAAAGTGCAAGAAGAAGGAGGAGAAGATCGACTTCCAGGAGCTGCTCTTCAAATACCTGCCCTCC---
>gace@E0065
------ACAGCCATGGAGCCCTCCCTGGCGGAAAAGGCGAAGAAACCCCCCAAGAGGAAGCGCACCATCGAGGACAGCGGCGAGACGGCAAAGCGGCGCTCAGCGCGCGTCCGCAACACCAAGtgcaagaag---gaggagaagatcgACTTCCAGGAGCTGCTCTTCAAGTACCTGCCCTCG??A
>gage@E0065
------ACAGCCATGGAGCCCTCCCTGGCGGAAAAGGCGAAGAAACCCCCCAAGAGGAAGCGCACCATCGAGGACAGCGGCGAGACGGCAAAGCGGCGCTCAGCGCGCGTCCGCAACACCAAGtgcaagaag---gaggagaagatcgACTTCCAGGAGCTGCTCTTCAAGTACCTGCCCTCG---
>gaen@E0065
------ACAGCCATGGAGCCCTCCCTGGCGGAAAAGGCGAAGAAACCCCCCAAGAGGAAGCGCACCATCGAGGACAGCGGCGAGACGGCAAAGCGGCGCTCAGCGCGCGTCCGCAACACCAAGtgcaagaag---gaggagaagatcgACTTCCAGGAGCTGCTCTTCAAGTACCTGCCCTCG??A
>gamo@E0065
------ACAGCCATGGAGCCCTCCCTGGCGGAAAAGGCGAAGAAACCCCCCAAGAGGAAGCGCACCATCGAGGACAGCGGCGAGACGGCAAAGCGGCGCTCAGCGCGCGTCCGCAACACCAAGtgcaagaag---gaggagaagatcgACTTCCAGGAGCTGCTCTTCAAGTACCTGCCCTCG??A
>maoc@E0065
------ACAGCGATGGAAGCCTCCCTTGCCGATAAGGCCAAGAAAGCCCccaagaggaagagggcagTGGAAGACAGCGGCGAGACGGCCAAGCGGCGTTCGGCGCGCGTCCGAAACACAAAGtgcaagaag---gaggagaagatagACTTCCAGGAGCTGCTCTTCAAATACCTGCCCTCC??A
>trmi@E0065
------ACAGCCATGGAGCCCTCGCTGGCGGACAAGGCCAAGAAAGCGCCCAAGAGGAAACGCACCATCGAGGACAACGGCGAGACGGCCAAGCGGCGCTCAGCTCGCGTCCGCAACACCAAGTgcaagaag---gaggagaagatcgACTTCCAGGAGCTGCTCTTCAAGTACCTGCCTTCC---
>bame@E0065
------ACAGCAATGGATGCCTCCCTCGCGGAGAAGGCGAAGAAGGCCCCCAAGAGGAAGCGGACGGTCGAGGACAGCGGCGAGACGGCCAAGCGTCGTTCGGCGCGCGTCCGAAACACAAAGtgcaagaag---gaggagaagatagACTTCCAGGAGCTGCTCTTCAAATATCTGCCCTCC??A
>muma@E0065
?CAGTGGCAGCAATGGACGCCTCCCTAGCCGAGAAGGCGAAGAGAGCGCCCAAGAGGAAGCGCACGATCGAGGACAGCGGCGAGACGGCCAAGCGGCGTTCTGCTCGCGTCCGCAACACAAAGTGCAAGAAG---GAGGAAAAGATAGACTTTCAGGAGCTTCTCTTCAAGTACCTGCCCTCC---
>phbl@E0065
------ACAGCAATGGAGCCCTCCCTGGCGGAGAAGGCAAAGAAAGCCCCCAAGAGGAAGCGCGTGATCGAGGACAGCGGCGAGACGGCCAAGCGGCGGTCGGCGCGCGTCCGCAACACAAAGtgcaagaag---gaggagaagatagACTTCCAGGAGCTGCTCTTCAAATACCTCCCCTCC??A
>trsc@E0065
------ACAGCCGCGGACGCCTCGCTAGCGGAGAAGGCAAAAAAGGCCCCCAAGAGGAAGCGCGTGATGGAAGACAGCGGCGAGACGGCCAAGCGCCGCTCGGCACGCGTCCGAAACACAAAGTgcaagaag---gaggagaagatagaCTTCCAGGAGCTGCTCTTCAAATATCTGCCCTCC---
>trmu@E0065
------ACAGCCGCGGACGCCTCGCTAGCGGAGAAGGCGAAGAAGGCCCCCAAGAGGAAGCGCGTGATGGAAGACAGCGGCGAGACGGCCAAGCGCCGCTCGGCACGCGTCCGAAACACAAAGTgcaagaag---gaggagaagatagaCTTCCAGGAGCTGCTCTTCAAATATCTTCCCTCC---
>meca@E0065
------ACAGCAATGGATGCCTCCCTAGCGGAGAAGGCAAAGAAAGCCCCCAAGAGAAAGCGTGTGATCGAAGATAGCGGCGAGACGGCCAAGCGGCGTTCAGCACGTGTCCGAAACACAAAGTgcaagaag---gaggagaagatagACTTTCAGGAGCTGCTCTTCAAATATCTTCCCTCC??A
>mepo@E0065
------aCAGCAATGGATGCCTCCCTAGCGGAGAAGGCAAAGAAAGCCCCCAAGAGAAAGCGTGTGATCGAAGATAGTGGCGAGACGGCTAAGCGGCGTTCAGCACGTGTCCGAAACACAAAGTgcaagaag---gaggagaagatagACTTTCAGGAGCTGCTCTTCAAATATCTTCCCTCC---
>merl@E0065
------ACAGCAATGGATGCCTCCCTAGCGGAGAAGGCAAAGAAAGCCCCCAAGAGAAAGCGTGTGATCGAAGATAGCGGCGAGACGGCCAAGCGGCGTTCAGCACGTGTCCGAAACACAAAGTgcaagaag---gaggagaagatagACTTTCAGGAACTGCTCTTCAAATATCTTCCCTCC---
>mezu@E0065
------ACAGCGATGGATGCCTCCCTCGCGGAGAAGGCGAAGAAAGCCCCCAAGAGAAAGCGCGTGGTCGAAGACAGCGGCGAGACGGCCAAGCGGCGTTCGGCACGCGTCCGAAACACAAAGTgcaagaag---gaggagaagatagacTTCCAGGAGCTGCTCTTCAAATATCTGCCCTCC---
>mora@E0065
------ACAGCAATGGATGCCTCCCTGGCGGAGAAGGCAAAGAAAGCCCCCAAGAGAAAGCGCGTGATCGAAGACAGCGGCGAGACGGCCAAGCGGCGTTCGGCGCGCGTCCGAAACACAAAGtgcaagaag---gaggagaagatagaCTTCCAGGAGCTGCTTTTCAAATATCTGCCGTCC---
>coru@E0065
------ACAGTGATGGAAGCCTCCCTCGTGGATAAGGCCAAGAAAGCCCCCAAGAGGAAGCGCGTGGTGGAGGACAGCGGAGAGACGGCCAAGCGGCGCTCGGCGCGCGTCCGGAACACAAAGtgcaagaag---gaggagaagatagacTTCCAGGAGCTGCTCTTCAAATACCTGCCCTCC---
>brca@E0065
------?CAGCGCTGGACACTTCTCTGGCTGAGAAGGCCAAACGGGGTCCTAAGCGGCGGCGTGTCACCGAGGACCTCGGCGAGACGGCCAAGAGGCGCTCTGCCCGCGTGCGCAACACAAAGTGCAAGAAG---GAAGAGAAGATTGACTTCCAGGAGCTCCTCTTCAAGTACCTCCCCTCC---
>mabe@E0065
------ACAGCGATGGACGCCTCCCTCGCCGATAAGGCCAAGAAACCCCCCAAGAGGAAGCGGGTGGTGGAGGACAGCGGAGATACGGCTAAGCGGCGTTCGGCCCGTGTCCGAAACACAAAGtgcaagaag---gaggagaagatagaCTTCCAGGAGCTGCTCTTCAAATACCTGCCGTCC---
>zefa@E0065
??TCTCACAGCTATGGAAGCTTCGCTAAACGATAAGTCGAAGAAAGGCCCAAAGAGGAAACGCACGATGGAAGACAGCTGCGAGACAGCCAAGAGACGATCAGCACGCGTCCGAAATACCAAATGCAAGAAG---GAAGAGAAGATAGATTTTCAGGAGCTGCTGTTCAAATATCTGCCTTCC??A
