# Supplementary material for: The Phylogenetic Relationships of the Family Sciaenidae Based on Genome-Wide Data Analysis
Source: Animals (Basel). 2022 Dec 1;12(23):3386. doi: 10.3390/ani12233386 (PMC9741161; doi:10.3390/ani12233386)
Supplement: Supplementary file 1 [file animals-12-03386-s001.zip › File S2/align-1105-genes/bak/E0066_NT.fasta.ali]

>bame@E0066
TTCCTGAACTACTATGATGCCTGCTCAGAGGGCCTGCGCGCCGCCAGCCCGGAGCTGAGGTTCGGAGGCCCGGGGGACTCGtgccactcccccccccactcgccCTACTGCTGGGCCATGCTGCAACACTGCTACAACGGAACCAACTACTTCACCGGCCAGACCGGTGTCCGTCTGGACTACATCGCCCTGCACAAG---
>lala@E0066
TTCCTGAACTACTACGACGCATGTTCAGAGGGCCTGCGAGCCGCCAGTCCGGAGCTGAGGTTTGGAGGCCCGGGGGACTCGTGCCACTCCCCCCCGCACTCGCCTTACTGCTGGGCCATGCTGCAGCACTGCTACAACGGGACCAACTACTTCACCGGCGAGACTGGCGTCCGTCTGGACTACATCGCCCTGCACAAA---
>mezu@E0066
TTCCTGAACTACTACGATGCATGTTCAGAGGGCCTGCGTGCCGCCAGCCCAGTGTTGAGGTTCGGGGGCCCAGGGGACTCGTGCCACTCCCCCCCGCACTCGCCCTATTGCTGGGCCATGCTGCAGCACTGCTACAACGGAACCAACTACTTCACCGGACAGACCGGCGTCCGCCTGGACTACATCGCCCTGCACaag??a
>loam@E0066
TTCCTGAACTACTACGACGCCTGTTCAGAGGGCCTGCGTGCCGCCAGCCCGGCGCTGAGGTTCGGAGGCCCGGGGGACTCGTGCCACACCCCCCCGCACTCGCCCTACTGCTGGGCCATGCTGAAGCACTGCTACAACGGAACCAACTTCTTCACCGGCCAGACCGGCGTCCGTCTGGACTACATCGCCCTGCACAAG---
>lohl@E0066
TTCCTGAACTACTACGACGCCTGTTCAGAGGGCCTGCGTGCCGCCAGCCCGGCGCTGAGGTTCGGAGGCCCGGGGGACTCGTGCCACACCCCCCCGCACTCGCCCTACTGCTGGGCCATGCTGAAGCACTGCTACAACGGAACCAACTTCTTCACCGGCCAGACCGGCGTCCGTCTGGACTACATCGCCCTGCACAAG---
>trsc@E0066
TTCCTGAACTACTATGACGCCTGTTCAGAGGGCCTGCGTGCCGCCAGCCCAACGCTGCGGTTCGGAGGCCCGGGGGACTCGTGCCACTCCCCCCCGCACTCGCCCTACTGCTGGGCCATGCTGCAGCACTGCTACAACGGAACCAACTACTTCACCGGCCAGACCGGCGTCCGTCTGGACTACATCGCCCTGCACAAG---
>trmu@E0066
TTCCTGAACTACTACGACGCCTGTTCAGAGGGCCTGCGTGCCGCCAGCCCGACGCTGCGGTTCGGGGGCCCGGGGGACTCGTGCCACTCCCCCCCGCACTCGCCCTACTGCTGGGCCATGCTGCAGCACTGCTACAACGGGACCAACTACTTCACCGGCCAGACCGGCGTCCGTCTGGACTACATCGCCCTGCACAAG??A
>lolo@E0066
TTCCTGAACTACTACGACGCCTGTTCAGAGGGCCTGCGTGCCGCCAGCCCGGCGCTGAGGTTCGGAGGCCCGGGGGACTCGTGCCACACCCCCCCGCACTCGCCCTACTGCTGGGCCATGCTGCAGCACTGCTACAACGGAACCAACTTCTTCACCGGCCAGACCGGCGTCCGTCTGGACTACATCGCCCTGCACAAG---
>trmi@E0066
TTCCTGAACTACTATGACGCCTGCTCAGAGGGCCTGCGGGCTGCCAGCCCAGCGCTGAGGTTCGGAGGCCCGGGGGACTCGTGCCACACCCCCCCGCACTCGCCATACTGCTGGGCCATGCTGCAGCACTGCTACAACGGAACCAACTTCTTCACCGGCCAGACCGGCGTCCGTCTGGACTACATTGCCCTGCACAAG?AA
>momo@E0066
TTCCTTAACTACTACGACGCCTGTTCAGAGGGCCTGCGTGCCGCCAGCCCGGCGCTGAGGTTCGGAGGCCCGGGGGACTCGTGCCACACCCCCCCGCACTCGCCCTACTGCTGGGCCATGCTGCAGCACTGCTACAACGGGACCAACTTCTTCACCGGCCAGACCGGCATCCGTCTGGACTACATCGCCCTGCACAAG---
>loxj@E0066
TTCCTGAACTACTACGACGCCTGTTCAGAGGGCCTGCGTGCCGCCAGCCCGGCGCTGAGGTTCGGAGGCCCGGGGGACTCGTGCCACACCCCCCCGCACTCGCCCTACTGCTGGGCCATGCTGAAGCACTGCTACAACGGAACCAACTTCTTCACCGGCCAGACCGGCGTCCGTCTGGACTACATCGCCCTGCACAAG??A
>phbl@E0066
TTCCTGAACTACTACGACGCCTGCTCGGAGGGCCTGCGGGCGGCCAGCCCGGCCCTGAGGTTCGGAGGCCCGGGGGACTCGTGCCACAGCCCCCCGCACTCGCCGTACTGCTGGGCCATGCTGCAGCACTGCTACAACGGAACCAACTACTTCACCGGCCAGACCGGCGTCCGCCTGGACTACATCGCCCTGCACAag---
>mora@E0066
TTCCTGAACTACTACGATGCGTGTTCAGAGGGTCTCCAAGCCGCCAGCCCGGCGCTGAGGTTCGGAGGCCCGGGGGACTCGTGCCACTCCCCCCCGCACTCGCCTTACTGCTGGGCCATGCTGCAGCATTGCTACAACGGAACCAACTACTTCACCGGCCAGACCGGCGTCCGTCTGGACTACATCGCCCTGCACAAG??A
>bosa@E0066
TTCCTGAACTACTACGACGCCTGCTCCGAGGGCCTGCGGGCGGCCAGCCCGGCGCTGGGGTTCGGGGGCCCGGGGGACTCGTGCCACAGCCCCCCGCACTCGCCCTACTGCTGGGCCATGCTGCAGCACTGCTACAACGGGACCAACTTCTTCACGGGCCAGACCGGTGTCCGTCTGGACTACATCGCCCTGCACAAG?AA
>gach@E0066
TTCCTGAACTACTACGACGCCTGCTCGGAGGGTCTGCGGGCCGCCAGCCCGGCGCTGGGGTTCGGGGGCCCGGGGGACTCGTGCCACAGCCCCCCGCACTCGCCCTACTGCTGGGCCATGCTGCAGCACTGCTACAACGGGACCAACTTCTTCACCGGCCAGACCGGTGTCCGTCTGGACTACATCGCCCTGCACaag??a
>gage@E0066
TTCCTGAACTACTACGACGCCTGCTCGGAGGGCCTGCGGGCCGCCAGCCCGGCGCTGGGGTTCGGGGGCCCGGGGGACTCGTGCCACAGCCCCCCGCACTCGCCCTACTGCTGGGCCATGCTGCAGCACTGCTACAACGGGACCAACTTCTTCACCGGCCAGACCGGTGTCCGTCTGGACTACATCGCCCTGCACaag??a
>gaen@E0066
TTCCTGAACTACTACGACGCCTGCTCGGAGGGCCTGCGGGCCGCCAGCCCGGTGCTGGGGTTCGGGGGCCCGGGGGACTCGTGCCACAGCCCCCCGCACTCGCCCTACTGCTGGGCCATGCTGCAGCACTGCTACAACGGGACCAACTTCTTCACCGGCCAGACCGGTGTCCGTCTGGACTACATCGCCCTGCACaag??a
>gamo@E0066
TTCCTGAACTACTACGACGCCTGCTCGGAGGGCCTGCGGGCCGCCAGCCCGGTGCTGGGGTTCGGGGGCCCGGGGGACTCGTGCCACAGCCCCCCGCACTCGCCCTACTGCTGGGCCATGCTGCAGCACTGCTACAACGGGACCAACTTCTTCACCGGCCAGACCGGTGTCCGTCTGGACTACATCGCCCTGCACaag??a
>brca@E0066
TTCCTCAACTACTACGACGCCTGCTCCGAGGGGCTCCGCGCTGCCAGTCCAGCCCTGAGGTTCGGAGGTCCAGGAGACTCGTGTCACTCCCCACCTCGCTCCCCCTACTGTTGGGCCATGTTACAACACTGCTACAACGGAACCAACTACTTCACTGGACAGACCGGCGTCCGTCTCGACTACATCGCCCTGCACAAG??A
>coru@E0066
TTCCTGAACTACTATGATGCCTGCTCGGAGGGCCTGCGTGCTGCCAGCCCCGCGCTGAGATTCGGGGGTCCGGGGGACTCCTGCCACTCGCGCCCTCACTCGCCCTACTGCTGGGCCATGCTGCAGCACTGCTACAATGGCACCAACTACTTCACCGGCCAGACGGGTGTCCGTCTCGACTACATTGCCCTGCACAAG??A
>phph@E0066
TTCCTGAACTACTACGATGCCTGCTCAGAGGGCCTGCGGGCGGCCAGCCCGGCCCTGAGGTTCGGCGGCCCGGGGGACTCGTGCCACAGCACCCCGCACTCGCCCTACTGCTGGGCCATGCTGCAGCACTGCTACAACGGAACCAACTACTTCACCGGCCAGACCGGCGTCCGCCTGGACTACATCGCCCTGCACAAG??A
>muma@E0066
TTCTTGAACTACTACGACGCCTGTTCAGAGGGCTTGCGTGCGGCCAGCCCGGCGCTGCGGTTCGGAGGCCCGGGGGACTCTTGCCACTCCTCACCGCACTCTCCTTACTGCTGGGCCATGCTGCAGCACTGCTACAACGGAACCAACTTCTTCACCGGCCAAACCGGCGTCCGTCTGGACTACATCGCCCTGCACAAG??A
>mabe@E0066
TTCCTGAACTACTACGACGCATGCTCGGAGGGCCTGCGTGCTGCCAGCCCCGCGCTGAGGTTCGGGGGCCCGGGCGACTCGTGCCACTCGTCTCCACACTCGCCCTACTGCTGGGCCATGCTGCAGCACTGCTACAACGGCACCAACTACTTCACCGGCCAGACGGGCGTCCGTCTCGACTACATCGCCCTGCACAAG??A
>meme@E0066
TTCCTGAACTACTACGACGCCTGCTCTGAGGGCCTGTGGGCCGCCAGCCCGGCGCTGGCGTTCGGGGGACCGGGGGACTCGTGCCACACCCCCCCGCACTCGCCCTACTGCTGGGCCATGCTGCAGCACTGCTACAACGGGACCAACTTCTTCACCGGCCAGACCGGTGTCCGTCTGGACTATATCGCCCTGCACAAG?AA
>gaar@E0066
TTCCTGAACTACTACGATGCCTGCTCAGAGGGCCTGTGGGCTGCCAGCCCGGCGCTGAGGTTTGGCGGCCCGGGGGACTCGtgccacacccccccacactcGCCCTACTGCTGGGGCATGCTGCAGCACTGCTACAACGGGACCAACTTCTTCACCGGCCAGACCGGCGTCCGTCTGGACTACATTGCCCTGCACaag?aa
>povi@E0066
TTCCTGAACTACTACGACGCCTGCTCCGAGGGCCTGTGGGCCGCCAGCCCGGCGCTGCGGTTCGGGGGCCCGGGGGACTCGTGCCACACCCCCCCGCACTCGCCGTACTGCTGGGCCATGCTGCAGCACTGCTACAACGGGACCAACTTCTTCACCGGCCAGACCGGTGTCCGTCTGGACTACATCGCCCTGCACAAG??A
>maoc@E0066
TTCCTGAACTACTACGACGCCTGCTCAGAGGGCCTGGGGGCCGCCAGTCCTGCGCTGAGGTTCGGGGGCCCGGGGGACTCGTGCCACACGCCCCCGCACTCGCCCTACTGCTGGGCCATGCTGCTGCACTGCTACAACGGGACCAACTTCTTCACCGGGCAGACGGGCGTCCGTCTCGACTACGTCGCCCTGCACAAG---
>zefa@E0066
TTCCTGAACTATTATGACGCCTGCTCGGAGGGCCTGCGGGCGGCCAGTGGGGCCCTGAGGTTCGGGGGCCCAGGGGACTCATGCCACTCCCCCCCGCACTCGCCGTACTGCTGGGCCCTGCTGCAGCACTGCCACAACGGAACCAACTACTTCACGGGGGAGACGGGCGTCCGGCTGGACTACATCGCCCTGCACAAG?AA
>cyro@E0066
TTTCTGAACTACTACGACGCCTGCTCGGAGGGCCTGCGGGCGGCCAGCGGGGCCCTGAAGTTCGGGGGCCCCGGGGACTCGTGCCGCTCACCGCCACGCTCGCCGTACTGCTGGGCCCTGCTGCAGCACTGCTACAACGGAACCAACTACTTCACGGGGGAGACGGGGGTCCGGCTGGACTACATCGCCCTGCACAAG??A
>gace@E0066
TTCCTGAACTACTACGACGCCTGCTCGGAGGGCCTGCGGGCCGCCAGCCCGGTGCTGGGGTTCGGGGGCCCGGGGGACTCGTGCCACAG?CCCCCACACTCGCCCTACTGCTGGGCCATGCTGCAGCACTGCTACAACGGGACCAACTTCTTCACCGGCCAGACCGGTGTCCGTCTGGACTACATCGCCCTGCACaag?aa
