# Supplementary material for: The Phylogenetic Relationships of the Family Sciaenidae Based on Genome-Wide Data Analysis
Source: Animals (Basel). 2022 Dec 1;12(23):3386. doi: 10.3390/ani12233386 (PMC9741161; doi:10.3390/ani12233386)
Supplement: Supplementary file 1 [file animals-12-03386-s001.zip › File S2/align-1105-genes/bak/E0072_NT.fasta.ali]

>argl@E0072
GACATCTCGTCTGAGGACGGGGAGCACCTCCACACGCTGTGTCAGACCCTCATCGTGGAAGGGCCGCTGGTCTTCGTCCCGCTGGCCGAGGAGAGCAAGAACAGCGTCTACCAGGAGGAGGTCCCGCTCTTCGTCAAGAGGTGGATGACCTTCAAGGAGTTGGTGATCGTGCTGCGGGCCAACCTCCAGGAGATCGTCAAC??A
>gach@E0072
GACATCTCGTCTGAGGACGGGGAGCACCTCCACACGCTGTGTCAGACCCTCATCGTGGAAGGGCCGCTGGTCTTCGTCCCGCTGGCCGAGGAGAGCAAGAACAGCGTCTACCAGGAGGAGGTCCCGCTCTTCGTCAAGAGGTGGATGACCTTCAAGGAGTTGGTGATCGTGCTGCGGGCCAACCTCCAGGAGATCGTCAAC---
>gace@E0072
GACATCTCGTCTGAGGACGGGGAGCACCTCCACACGCTGTGTCAGACCCTCATCGTGGAAGGGCCGCTGGTCTTCGTCCCGCTGGCCGAGGAGAGCAAGAACAGCGTCTACCAGGAGGAGGTCCCGCTCTTCGTCAAGAGGTGGATGACCTTCAAGGAGTTGGTGATCGTGCTGCGGGCCAACCTCCAGGAGATCGTCAAC??A
>gaen@E0072
GACATCTCGTCTGAGGACGGGGAGCACCTCCACACGCTGTGTCAGACCCTCATCGTGGAAGGGCCGCTGGTCTTCGTCCCGCTGGCCGAGGAGAGCAAGAACAGCGTCTACCAGGAGGAGGTCCCGCTCTTCGTCAAGAGGTGGATGACCTTCAAGGAGTTGGTGATCGTGCTGCGGGCCAACCTCCAGGAGATCGTCAAC??A
>gage@E0072
GACATCTCGTCTGAGGACGGGGAGCACCTCCACACGCTGTGTCAGACCCTCATCGTGGAAGGGCCGCTGGTCTTCGTCCCGCTGGCCGAGGAGAGCAAGAACAGCGTCTACCAGGAGGAGGTCCCGCTCTTCGTCAAGAGGTGGATGACCTTCAAGGAGTTGGTGATCGTGCTGCGGGCCAACCTCCAGGAGATCGTCAAC??A
>gamo@E0072
GACATCTCGTCTGAGGACGGGGAGCACCTCCACACGCTGTGTCAGACCCTCATCGTGGAAGGGCCGCTGGTCTTCGTCCCGCTGGCCGAGGAGAGCAAGAACAGCGTCTACCAGGAGGAGGTCCCGCTCTTCGTCAAGAGGTGGATGACCTTCAAGGAGTTGGTGATCGTGCTGCGGGCCAACCTCCAGGAGATCGTCAAC??A
>bosa@E0072
GACATCTCGTCTGAGGACGGGGAGCACCTGCACACGCTGTGTCAGACCCTCATCGTGGAAGGGCCGCTGGTCTTCGTCCCGCTGGCCGAGGAGAGCAAGAACAGCGCCTACCAGGAGGAGGTCCCGCTCTTCGTCAAGAGGTGGATGACCTTCAAGGAGTTGGTGATCGTGCTGCGGGCCAACCTCCAGGAGATCGTCAAC---
>povi@E0072
GACATCTCGTCTGAGGACGGGGAGCACCTCCACACGCTGTGTCAGACCCTCATCGTGGAAGGGCCGCTGGTCTTCGTCCCGCTGGCAGAGGAGAGCAAGAACAGAGCCTACCAGGAGGAGGTCCCGCTCTTCGTCAAGAGGTGGATGACCTTCAAGGAGTTGGTGATCGTGCTGCGGGCCAACCTCCAGGAGATCGTCAAC??A
>meme@E0072
GACATCTCGTCTGAGGACGGGGAGCACCTCCACACGCTGTGTCAGACCCTCATCGTGGAAGGGCCGTTGGTCTTCGTCCCGCTGGCAGAGGAGAGCAAGAACAGGGTCCACCAGGAGGAGGTGCCGCTCTTCGTCAAGAGGTGGATGACCTTCAAGGAGTTGGTGATCGTGCTGCGGGCCAACCTCCAGGAGATCGTCAAC---
>bame@E0072
GACATCTCGTCGGAGGACGGGGAGCATCTCCACACGCTGTGTCAGACCCTCATCGAGGAGGGACCCCTGGTCTTCGTGCCGCTCGCCGAAGAGCGCAAGAACAGCATGTACCAGGAGGAGGTGCCGCTCTTCGTGAAGAAGTGGATGACCTTCAAGGAGCTGGTGATTGTGCTGCGGGCTAACCTTCAGGAGATAGTCAAC??A
>brbr@E0072
GACATCTCGTCTGAGGACGGGGAGCATCTCCACACGCTGTGTCAGACCCTCATCGAGGAGGGGCCCCTGGTCTTCGTCCCGCTGGCAGAAGAGCGCAAGAACAGCCTTTACCAGGAGGAGGTGCCGCTCTACGTCAAGAAGTGGATGACCTTCAAGGAGCTGGTGATTGTGCTGCGGGCCAACCTTCAGGAGATCGTCAAC---
>trmi@E0072
GACATCTCGTCTGAGGACGGGGAGCACCTCCACACGCTGTGTCAGACGCTCATCGAGGAGGGGCCGCTGGTCTTCGTCCCGCTGGCTGAGGAGCGCAAGAACAGCGTCtaccaggaggaggtgccgCTGTTCGTCAAGAGGTGGATGACCTTCAAGGAGCTGGTGGTCGTGCTGCGGGCCAACCTCCAGGAGATCGTCAAC---
>phph@E0072
GACATCTCGTCTGAGGACGGGGAGCACCTCCACACGCTGTGCCAGACCCTCATCGAGGAGGGACCCCTGGTCTTCGTCCCGCTGGCCGAGGAGCGCAAGAACAGCATTTACCAGGAGGAGGTGCCGCTCTTCGTCAAGAAGTGGATGACCTTCAAGGAGCTGGTGATCGTGCTGCGGGCCAACCTGCAGGAGATCGTCAAC??A
>phbl@E0072
GACATCTCGTCGGAGGACGGGGAGCACCTCCACACGCTGTGCCAGACCCTCATCGAGGAGGGACCCCTGGTCTTCGTCCCGCTGGCCGAGGAGCGCAAGAACACCATTtaccaggaggaggtgccccTCTTCGTCAAGAAGTGGATGACCTTCAAGGAGCTGGTGATCGTGCTGCGGGCCAACCTGCAGGAGATCGTCAAC??A
>meca@E0072
GACATCTCTTCTGAGGACGGGGAGCATCTCCACACGCTGTGTCAGACCCTCATCGAGGAGGGACCCCTGGTCTTTGTCCCGCTCGCAGAAGAGCGCAAGAACACCACGTACCAGGAGGAGGTGCCGCTCTTCGTCCAAAAGTGGATGACCTTCAAGGAACTGGTGATTGTGTTGCGGGCCAACCTTCAGGAGATAGTCAAC---
>mepo@E0072
GACATCTCGTCTGAGGACGGGGAGCATCTCCACACGCTGTGTCAGACCCTCATCGAGGAGGGACCCCTGGTCTTTGTCCCGCTCGCAGAAGAGCGCAAGAACACCACGTACCAGGAGGAGGTGCCGCTCTTCGTCCAAAAGTGGATGACCTTCAAGGAACTGGTGATTGTGTTGCGGGCCAACCTTCAGGAGATAGTCAAC---
>merl@E0072
GACATCTCGTCTGAGGACGGGGAGCATCTCCACACGCTGTGTCAGACCCTCATCGAGGAGGGACCCCTGGTCTTTGTCCCGCTCGCAGAAGAGCGCAAGAACACCACGTACCAGGAGGAGGTGCCGCTCTTCGTCCAAAAGTGGATGACCTTCAAGGAACTGGTGATTGTGTTGCGGGCCAACCTTCAGGAGATAGTCAAC---
>muma@E0072
GACATCTCGTCTGAGGACGGCGAGCATCTCCACACGCTGTGTCAGACCCTCATCGAGGAGGGGCCCCTGGTCTTCGTCCCGCTGGCAGAGGAGCGAAAGAACGCCACTTACCAGGAGGAGGTGCCGCTCTTCGTCGAGAAGTGGATAACCTTCAAGGAGCTTGTGATCGTGCTGCGGGCCAACCTTCAGGAGATAGTCAAC??A
>lala@E0072
GACATCTCGTCTGAGGACGGGGAGCATCTCCACACGCTGTGTCAGACCCTCATCGAAGAGGGACCCCTGGTCTTCGTGCCGCTTGCCGAAGAGCGCAAGAACAGCGCGtaccaggaggaggtgccgCTCTTCGTCACCAAGTGGATGACCTTCAAGGAGCTGGTGATTGTGCTGCGGGCCAACCTTCAGGAGATAGTCAAC??A
>mabe@E0072
GACATCTCGTCGGAGGACGGCGAGCACCTGCACACGCTGTGCCAGACCCTGATCGACGAGGGCCCGCTGGTCTTCGTGCCGCTGGCCGAGGAGCGCAGGAACAGCGCCTACCAGCAGGAGGTGCCGCTCCACGTCAAGAAGTGGATGACCTTCAAGGAGCTGGTGATCGTGCTGCGGGCCAACCTCCAGGAGATCGTCAAC??A
>coru@E0072
GATATCTCGTCGGAGGACGGCGAGCACCTGCACACTCTGTGCCGGACCCTGATCGAGGAGGGCCCGCTGGTCTTCGTGCCGCTGACGGAGGAGCGCAGGAACAGCGCCTACCAGCAGGAGGTGCCGCTCCACGTCAAAAAGTGGATGACCTTCAAGGAGCTGGTGATCGTGCTGCGTGCCAACCTCCAGGAGATCGTCAAC---
>trsc@E0072
GACATCTCGTCTGAGGACGGGGAGCATCTCCACACGCTGTGTCAGACCCTCATCGAGGAGGGTCCCCTGGTCTTCGTCCCGCTCGCAGAAGAGCGCAAGAACAACATGTACCAGGAGGAGGTGCCGCTCTTCGTCAAGAAGTGGATGACCTTCAAGGAGCTGGTGATTGTGCTGCGGTTCAACCTTCAGGAGATAGTTAAC---
>momo@E0072
GACATCTCGTCTGAGGACGGGGAGCATCTCCACACGCTGTGTCAGACCCTCATCGAGGAGGGGCCCCTGGTCTTCGTCCCGCTGGCAGAAGAGCGCAAGAACAACATTTACCAGGAGGAGGTGCCGCTCTTCGTCAAGAAGTGGATGACCTTCAAGGAGCTGGTGATTGTGCTGCGGGCCAACCTTCAGGAGATCGTCAAC---
>mora@E0072
GACATCTCGTCTGAGGACGGGGAGCATCTCCACACGCTGTGCCAGACCCTCATCGAGGAGGGACCCCTGGTCTTCGTGCCGCTGCCGGAGGAGCGCAAGAACAACGTGTACCGGGAGGAGGTGCCGCTCTTCGTCAAGAAGTGGATGACCTTCAAGGAGCTGGTGATTGTGCTGCGGGCCAACCTTCAGGAGATAGTCAAC??A
>loam@E0072
GACATCTCGTCTGAGGACGGGGAGCATCTCCACACGCTGTGCCAGACCCTCATCGAGGAGGGGCCCCTGGTCTTCGTCCCGCTGGCAGAAGAGCGCAAGAACAACATTTACCAGGAGGAGGTGCCGCTCTTCGTCAAGAAGTGGACGACCTTCAAGGAGCTGGTGATTGTGCTGCGGGCCAACCTTCAGGAGATCGTCAAC??A
>loxj@E0072
GACATCTCGTCTGAGGACGGGGAGCATCTCCACACGCTGTGCCAGACCCTCATCGAGGAGGGGCCCCTGGTCTTCGTCCCGCTGGCAGAAGAGCGCAAGAACAACATTTACCAGGAGGAGGTGCCGCTCTTCGTCAAGAAGTGGACGACCTTCAAGGAGCTGGTGATTGTGCTGCGGGCCAACCTTCAGGAGATCGTCAAC---
>lohl@E0072
GACATCTCGTCTGAGGACGGGGAGCATCTCCACACGCTGTGCCAGACCCTCATCGAGGAGGGGCCCCTGGTCTTCGTCCCGCTGGCAGAAGAGCGCAAGAACAACATTTACCAGGAGGAGGTGCCGCTCTTCGTCAAGAAGTGGACGACCTTCAAGGAGCTGGTGATTGTGCTGCGGGCCAACCTTCAGGAGATCGTCAAC??A
>lolo@E0072
GACATCTCGTCTGAGGACGGGGAGCATCTCCACACGCTGTGCCAGACCCTCATCGAGGAGGGGCCCCTGGTCTTCGTCCCGCTGGCAGAAGAGCGCAAGAACAACATTTACCAGGAGGAGGTGCCGCTCTTCGTCAAGAAGTGGACGACCTTCAAGGAGCTGGTGATTGTGCTGCGGGCCAACCTTCAGGAGATCGTCAAC??A
>maoc@E0072
GACATCTCGTCGGAGGACGGTGAGCATCTGCACACGCTGTGCCAGACGCTCATCGAGGAGGGCCCGCTGGTCTTCGTGCCGCTGACCGAGGAGTGCAAGAACACCGCGTACCAGGAGGAGGTGCCGTTCCACGTGAAGAGGTGGATGACCTTCAAGGAGCTGGTGATCGTGCTGCGGGCCAACCTCCAGGAGATCGTCAAC??A
>trmu@E0072
GACATCTCGTCTGAGGACGGGGAGCATCTCCGCACGCTGTGTCAGACCCTCATCGAGGAGGGTCCCCTGGTCTTCGTCCCGCTCGCAGAAGAGCGCAAGAAC------TACCAGGAGGAGGTGCCGCTCTTCGTCAAGAAGTGGATGACCTTCAAGGAGCTGGTGATTGTGCTGCGGTTCAACCTTCAGGAGATAGTTAAC---
>cyro@E0072
GACATCTCCTCGGAAGACGCGGAGAACCTCCACACACTGTGCCAAACCCTCATGGAGGAGGGTCCCCTGGTCTTCATCCCGCTAGTGGAAGAGCACAGGAACAAGAAGTACCAGGAGGAAGTGCCTGTCTATGTCAAGAAGTGGATGACCTTCAAGGAGCTGGTGGTCGTGCTGCGAGCCAATCTGCAGGAGATCGTCAAC??A
>gaar@E0072
GACATCTCGTCGGAGGACGGAGAGCACCTTCACACGCTGTGCCAGACCCTCATCGAGGAGGGCCCGCTGGTCTTTGTCCCGCTGGCCGAAGAGCGCGAAAACAGCCGCTACCAGGAGGACGTCCCGCTCGTCGTCAAGAGGTGGACCACCTTCAAGGAGCTGGTGATCGTGCTGCGGGCCAACCTCCAGGAGATCGTCA??---
>zefa@E0072
GACATCTCCTCGGAAGACGGCGAGAACCTCTACACACTGTGCCAAATCTTCGTGGATGAGGGTCCCCTGGTCTTCATCCCGCTGGAGGACGAGCGCCAGAACAGGAAGTACCAGGAGGAAGTTCCCGTCTTCGTCAAGAAGTGGATGACCCTGAaggagctggtggtggtgctgcgcGCCAGTCTGCAGGAGATCGTCaac---
>brca@E0072
GACATCTCGTCGGAGGATGGGGAGCACCTGCACACGCTGTGCCAAACACTGATGGATGAAGGTCCTCTGGTCCTTGTACCTCTCATCGACAATCAGAAGAACGCCGACTACCAGCAGCAGGTGGCGCGCTTCGTCCCCAAGTGGACCGCTTTCCGTGAGCTGGCCATGGTGCTGAGGGCCAACCAGGAGGAGATCCTGAAC---
