# Supplementary material for: The Phylogenetic Relationships of the Family Sciaenidae Based on Genome-Wide Data Analysis
Source: Animals (Basel). 2022 Dec 1;12(23):3386. doi: 10.3390/ani12233386 (PMC9741161; doi:10.3390/ani12233386)
Supplement: Supplementary file 1 [file animals-12-03386-s001.zip › File S2/align-1105-genes/bak/E0074_NT.fasta.ali]

>loxj@E0074
?CGGTGAGGAAGAGGAGTGCCCCCCAGGAAGGTTCGCATGGGGGGCCCGTCAACAAGAGGAAGTCCCTCCTCATGAAGCCCCGACACTACAGTCCCAGCAACGCCTGCGACGAAGAGGAGGAGGAGGAGGAG------------------------------------------GAGAAGGAGGAGAAGGAGGAGCAGAGAGAGGACCTGGCAGAGCTGGAGCACAAAGAGGAGCCGAGGAACACTGACACTCCAGCA
>phbl@E0074
??ggtgaggaagaggagtgccCCCCAGGAAGGTCTGCACGGGGGTCCCGTCAACAAGAGGAAGTCCCTCCTCATGAAGCCCCGACACTACAGTCCCAACAACgcctgc------------------------------------------------------------------gaggaggaggaggaggaggagcagagagaggacctGGCAGAGCTGGAGCACAAAGAGGAGGCGAGGAACACTGACACTCCAGCA
>lolo@E0074
??ggtgaggaagaggagtgccCCCCAGGAAGGTTCGCATGGGGGGCCCGTCAACAAGAGGAAGTCCCTCCTCATGAAGCCCCGACACTACAGTCCCAACAACGCCTgcgacgaagaggag------------------------------------------------------gaggaggaggagaaggaggagcagagagaggaccTGGCAGAGCTGGAGCACAAAGAGGAGCCGAGGAACACTGACACTCCAGCA
>gace@E0074
ACGATGAGGAAGAGAAGTGCCCCCCAGGAAGGACCGCACGGGGGTCCGGTCAACAAGAGGAAGTCCCTCCTCATGAAGCCCCGCCACTACAGCCCCGACACCGCCTgggacgaggaggagcaggaggagcaggaggaggtggtggcggaggaggcggaggagaaggaggaggaggaggaggagaaggaggagcagcagagagaggacCTGGCAGAG------CACAAAGAGGAGCCGAGGCACACTGACACTCCAGCA
>gaen@E0074
ACGATGAGGAAGAGAAGTGCCCCCCAGGAAGGACCGCACGGGGGTCCGGTCAACAAGAGGAAGTCCCTCCTCATGAAGCCCCGCCACTACAGCCCCGACACCGCCTgggacgaggaggagcaggaggagcaggaggaggtggtggcggaggaggcggaggagaaggaggaggaggaggaggagaaggaggagcagcagagagaggacCTGGCAGAG------CACAAAGAGGAGCCGAGGCACACTGACACTCCAGCA
>gage@E0074
ACGATGAGGAAGAGAAGTGCCCCCCAGGAAGGACCGCACGGGGGTCCGGTCAACAAGAGGAAGTCCCTCCTCATGAAGCCCCGCCACTACAGCCCCGACACCGCCTgggacgaggaggagcaggaggagcaggaggaggtggtggcggaggaggcggaggagaaggaggaggaggaggaggagaaggaggagcagcagagagaggacCTGGCAGAG------CACAAAGAGGAGCCGAGGCACACTGACACTCCAGC?
>meca@E0074
?cagtgaggaagaggagtgcCCCCCAGGAAGGGCCACAGGGTGGGCCCGTCAACAAGAGGAAATCCCTGCTCATGAAGCCCAGACACTACAGTCCCAGCAACGCCtgcgacgaggaggaggaggaggaggaggaggag------------------aaggaggaggaggagaaggagaaggaggagaaggaggtgcagagagAGGACCTGGCAGAGCTCGAGCACAAAGAGGAGCCGAGGAACACTGACACTCCAGCA
