# Supplementary material for: The Phylogenetic Relationships of the Family Sciaenidae Based on Genome-Wide Data Analysis
Source: Animals (Basel). 2022 Dec 1;12(23):3386. doi: 10.3390/ani12233386 (PMC9741161; doi:10.3390/ani12233386)
Supplement: Supplementary file 1 [file animals-12-03386-s001.zip › File S2/align-1105-genes/bak/E0075_NT.fasta.ali]

>loam@E0075
ATGGCGGATGTA---ATGAACGTTGGAGTGAATCTAGAGGCTTTTTCTCAGGCCATCAACGCTATCCAGGCGTTGAGATCCAGTGTTACAAGGGTTTTCGACTCGTTGAAAGATGGAATGAAAAATAAGGAGACATTGGAAGGCACAGAAAAGGCTTTTATTACCGACTTTCAGAACAATCTGCAGTCAGTGAACCGAGATCTC??A
>argl@E0075
ATGGCGGATGTG---ATGAACGTCGGGGTGAATCTGGAGGCTTTCTCTCAGGCCATCAACGCCATCCAGGCACTGAGATCCAGCGTTACAAGGGTCTTCGATTCGTTGAAGGATGGAATGAAAAATAAGGAGACATTGGAAGGCACAGAAAAAGCTTTTATTACCGAATTCCAGGACAATCTGCAGTCAGTGAACCGAGACCT?---
>bosa@E0075
ATGGCGGATGTG---ATGAACGTCGGGGTGAATCTGGAGGCTTTCTCTCAGGCCATCAACGCCATCCAGGCACTGAGATCCAGCGTTACAAGGGTCTTCGATTCGTTGAAGGATGGAATGAAAAATAAGGAGACATTGGAAGGCACAGAAAAAGCTTTTATTACCGAATTCCAGGACAATCTGCAGTCAGTGAACCGAGACCTC---
>brbr@E0075
ATGGCGGATGTA---ATGAACGTCGGAGTGAATCTAGAGGCTTTTTCTCAGGCCATCAACGCTATTCAGGCTTTGAGATCCAGTGTTACAAGGGTTTTCGACTCGTTGAAAGATGGAATGAAAAATAAGGAGACATTGGAAGGCACAGAAAAGGCTTTTATTACCGAATTTCAGGACAATCTGCAGTCAGTGAACCGAGATCTC---
>trmi@E0075
ATGGCGGATGTG---ATGAACGTCGGGGTGAATCTGGAGGCTTTCTCTCAGGCCATCAACGCCATCCAGGCTCTGAGATCCAGCGTTACAAGGGTCTTCGACTCGTTGAAGGATGGAATGAAAAATAAGGAGACATTGGAAGGCACAGAAAAGGCTTTTATTACCGAATTCCAGGACAATCTGCAATCAGTGAACCGAGACCTC---
>povi@E0075
ATGGCGGATGTG---ATGAACGTCGGAGTGAATCTGGAGGCTTTCTCTCAGGCCATTAACGCCATCCAGGCACTGAGATCTAGCGTTACAAGGGTCTTCGACTCGTTGAAGGATGGAATGAAAAATAAGGAGACATTGGAAGGCACAGAAAAAGCTTTTATTACCGAATTCCAGGACAATCTGCAGTCAGTGAACCGAGACCTC---
>phph@E0075
ATGGCGGATGTA---ATGAACGTCGGAGTGAATCTAGAGGCTTTTTCTCAGGCCATCAACGCCATCCAGGCTTTGAGATCCAGCGTTACAAGGGTTTTCGACTCGTTGAAAGATGGAATGAAAAATAAGGAGACGTTGGAAGGCACAGAAAAAGCTTTTATTACCGAATTTCAGGACAATCTGCAGTCAGTGAACCGAGATCTC---
>phbl@E0075
ATGGCGGATGTA---ATGAACGTCGGAGTGAATCTAGAGGCTTTTTCTCAGGCCATCAACGCCATCCAGGCTTTGAGATCCAGTGTTACAAGGGTTTTCGACTCGTTGAAAGATGGAATGAAAAATAAGGAGACGTTGGAAGGCACAGAAAAAGCTTTTATTACCGAATTTCAGGACAATCTGCAGTCAGTGAACCGAGATCTC---
>gace@E0075
ATGGCGGATGTG---ATGAACGTCGGGGTGAATCTGGAGGCTTTCTCTCAGGCCATCAACGCCATCCAGGCACTGAGATCCAGCGTTACAAGGGTCTTCGATTCGTTGAAGGATGGAATGAAAAATAAGGAGACATTGGAAGGCACAGAAAAAGCTTTTATTACCGAATTCCAGGACAATCTGCAGTCAGTGAACCGAGACCTC---
>gaen@E0075
ATGGCGGATGTG---ATGAACGTCGGGGTGAATCTGGAGGCTTTCTCTCAGGCCATCAACGCCATCCAGGCACTGAGATCCAGCGTTACAAGGGTCTTCGATTCGTTGAAGGATGGAATGAAAAATAAGGAGACATTGGAAGGCACAGAAAAAGCTTTTATTACCGAATTCCAGGACAATCTGCAGTCAGTGAACCGAGACCTC??A
>momo@E0075
ATGGCGGATGTA---ATGAACGTCGGAGTGAATCTAGAGGCTTTTTCTCAGGCCATCAATGCTATCCAAGCTTTGAGATCCAGTGTTACAAGGGTTTTCGACTCGTTGAAAGATGGAATGAAAAATAAGGAGACCTTGGAAGGCACAGAAAAGGCTTTTATTACCGAATTTCAGGACAATCTGCAGTCAGTGAACCGAGATCTC??A
>gage@E0075
ATGGCGGATGTG---ATGAACGTCGGGGTGAATCTGGAGGCTTTCTCTCAGGCCATCAACGCCATCCAGGCACTGAGATCCAGCGTTACAAGGGTCTTCGATTCGTTGAAGGATGGAATGAAAAATAAGGAGACATTGGAAGGCACAGAAAAAGCTTTTATTACCGAATTCCAGGACAATCTGCAGTCAGTGAACCGAGACCTC??A
>gamo@E0075
ATGGCGGATGTG---ATGAACGTCGGGGTGAATCTGGAGGCTTTCTCTCAGGCCATCAACGCCATCCAGGCACTGAGATCCAGCGTTACAAGGGTCTTCGATTCGTTGAAGGATGGAATGAAAAATAAGGAGACATTGGAAGGCACAGAAAAAGCTTTTATTACCGAATTCCAGGACAATCTGCAGTCAGTGAACCGAGACCTC---
>meme@E0075
ATGGCGGATGTG---ATGAACGTCGGGGTGAATCTGGAGGCTTTCTCTCAGGCCATTAACGCCATCCAGGCACTGAGATCCAGCGTTACAAGGGTCTTCGATTCGTTGAAGGATGGAATGAAAAATAAGGAGACATTGGAAGGCACAGAAAAAGCTTTTATTACCGAATTCCAGGACAATCTGCAGTCAGTGAACCGAGACCTC---
>gach@E0075
ATGGCGGATGTG---ATGAACGTCGGGGTGAATCTGGAGGCTTTCTCTCAGGCCATCAACGCCATCCAGGCACTGAGATCCAGCGTTACAAGGGTCTTCGATTCGTTGAAGGATGGAATGAAAAATAAGGAGACATTGGAAGGCACAGAAAAAGCTTTTATTACCGAATTCCAGGACAATCTGCAGTCAGTGAACCGAGACCT?---
>gaar@E0075
ATGTCGGACGTG---ATGAACGTGGGGGTGAACCTGGAGGCTTTCTCCCAGGCCATCAGCGCCATCCAGGCCCTGCGCTCCAGCGTCACGCGGGTGTTCGACTCCCTGAAGGACGGCATGAAGAACAAGGAGACGCTGGAGGGAACCGAGAAGGCCTTCATCACCGAGTTCCAGGACAACCTGCAGTCCGTCAACCGAGACCTC---
>bame@E0075
ATGGCGGATGTA---ATGAACGTCGGAGTGAATCTAGAGGCTTTTTCTCAGGCCATCAACGCTATCCAAGCTTTGAGATCCAGTGTTACAAGGGTTTTCGACTCGTTGAAAGATGGAATGAAAAATAAGGAGACGCTGGAAGGCAGAGAAAAGGCTTTTATTACCGAATTTCAGGACAATCTGCAGTCAGTGAACCGAGATCTC---
>mepo@E0075
ATGGCGGATGTA---ATGAACGTCGGAGTGAATCTAGAGGCTTTTTCTCAGGCCATCAACGCTATCCAGGCGCTGAGGTCCAGTGTTACAAGGGTCTTCGACTCGTTGAAGGATGGGATGAAGAACAAGGAGACGTTGGAAGGCAGAGAAAAGGCTTTTATTACCGAGTTTCAGGACAACCTGCAGTCAGTGAACCGGGATCTC??A
>trmu@E0075
ATGGCGGACGTG---ATGAACGTCGGGGTGAATCTGGAGGCTTTCTCTCAGGCCATCAACGCCATCCAGGCTCTCAGGTCCAGCGTGACGAGGGTCTTCGACTCGCTGAAGGACGGGATGAAGAACAAGGAGACCctggagggcagagagaaggCCTTCATCACCGAGTTTCAGGACAACCTGCAGTCCGTGAACCGAGACCTC---
>mezu@E0075
ATGGCGGATGTA---ATGAACGTCGGGGTGAATCTGGAGGCTTTTTCTCAGGCAATAAACGCCATCCAGGCTCTGAGGTCCAGCGTTACCAGGGTTTTCGACTCGTTGAAGGATGGGATGAAAAACAAGGAGACGCTGGAAGGCAGAGAAAAGGCTTTTATTACCGAGTTTCAGGACAATCTGCAGTCGGTGAACCGAGATCTC??A
>mora@E0075
ATGGCGGACGTA---ATGAACGTCGGGGTGAATCTGGAGGCTTTTTCCCAGGCCATCAACGCTATCCAGGCCCTGAGGTCCAGTGTCACAAGGGTTTTCGACTCGTTGAAAGATGGGATGAAAAACAAGGAGACGCTGGAAGGCAGAGAGAAGGCTTTCATTACCGAATTTCAGGACAACCTGCAGTCAGTGAACCGAGATCT?---
>lala@E0075
ATGGCGGATGTA---ATGAACGTCGGAGTAAATCTAGAGGCTTTTTCTCAGGCCATCAACGCTATCCAGGCTCTGAGATCCAGTGTTACAAGGGTTTTTGACTCGTTGAAAGATGGAATGAAAAATAAGGAGACGTTGGAAGGCAGAGAAAAGGCTTTTATTACCGAATTTCAGGACAATCTGCAGTCAGTGAACCGAGATCT?---
>muma@E0075
atgGCGGACGTG---ATGAACGTCGGGGTGAACCTGGAGGCTTTCTCCCAGGCCATCAACGCCATCCAGGCGCTGAGGTCCAGCGTGACGAGGGTCTTCGACTCGCTGAAGGACGGCATGAAAAACAAAGAGACGCTGGAGAGCAGAGAAAAGGCTTTCATCACCGAGTTCCAGGACAATCTGCAGTCGGTCAACCGAGATCtc??a
>coru@E0075
ATGGCGGACGTG---ATGAACGTCGGGGTGAATCTGGAGGCTTTCTCTCAGGCCATCAACGCCATCCAAGCGCTGAGGTCCAGCGTCACCCGGGTGTTCGACTCGCTGAAAGATGGCATGAAAAACAAGGAGACGCTGGAACGCAGGGAGAAGGCTTTTATTACCGAGTTTCAGGACAATCTGCAGTCAGTGAACCGAGATCTC??A
>maoc@E0075
ATGGCGGATGTG---ATGAACGTCGGGGTGAATCTAGAGGCTTTTTCTCAGGCCATCAACGCCATCCAAGCGTTGAGGTCCAGTGTCACACGGGTTTTCGACTCGTTGAAAGATGGCATGAAAAATAAGGAGACGTTGGAACGCAGAGAGAAGGCTTTTATTACCGAGTTTCAGGACAATCTGCAGTCAGTGAACCGAGATCTC??A
>mabe@E0075
---------------------------------------GCTTTCTCCCAGGCCATCAACGCCATCCAAGCGCTGAGGTCCAGTGTCACGCGGGTGTTCGACTCGTTGAAAGATGGCATGAAAAATAAGGAGACGTTGGAGCGCCGAGAGAAGGCTTTTATCACCGAGTTTCAGGACAACCTGCAGTCAGTGAACCGAGATCTG??A
>loxj@E0075
ATGGCGGATGTA---ATGAACGTTGGAGTGAATCTAGAGGCTTTTTCTCAGGCCATCAACGCTATCCAGGCGTTGAGATCCAGTGTTACAAGGGTTTTCGACTCGTTGAAAGATGGAATGAAAAATAAGGAGACATTGGAAGGCACAGAAAAGGGTTTTATTACCGACTTTCAGAACAATCTGCAGTCAGTGAACCGAGATCTC---
>lolo@E0075
ATGGCGGATGTA---ATGAACGTTGGAGTGAATCTAGAGGCTTTTTCTCAGGCCATCAACGCTATCCAGGCGTTGAGATCCAGTGTTACAAGGGTTTTCGACTCGTTGAAAGATGGAATGAAAAATAAGGAGACATTGGAAGGCACAGAAAAGGCTTTTATTACCGACTTTCAGAACAATCTGCAGTCAGTGAACCGAGATCT?---
>lohl@E0075
ATGGCGGATGTA---ATGAACGTTGGAGTGAATCTAGAGGCTTTTTCTCAGGCCATCAACGCTATCCAGGCGTTGAGATCCAGTGTTACAAGGGTTTTCGACTCGTTGAAAGATGGAATGAAAAATAAGGAGACATTGGAAGGCACAGAAAAGGCTTTTATTACCGACTTTCAGAACAATCTGCAGTCAGTGAACCGAGATCT?---
>cyro@E0075
ATGGCGGACATGGCGCTGAGCGTCGGGGTGAACATGGAGGCGTTCTCGCAGGCGATCAGCGGCATCCAGGCGCTGCGCTCCAGCGTTAGCCGCGTGTTCGATTCCCTGAAGGACGGGATGCGGAACCAGGAAACtctggagggaagagagaagctCTTCATCACCGAGTTCCAGGACAACCTGCAGGCGGTCAACCGGGACCTC---
>zefa@E0075
ATGGCGGACATGGCGCTGAGCGTCGGGGTGAACATGGAGGCTTTCTCTCAGGCGATCAGCGGCATCCAGGCGCTGCGCTCCAGCGTCAGCCGCGTGTTCGATTCCCTGAAGGACGGTATGCGGAACCAGGAAACTCTGGAGGGAAGAGAGAAGCTCTTCATCACCGAATTCCAGGACAACCTGCAGGCGGTCAACCGGGACCTC??A
>brca@E0075
ATGGCGGATGCA---ATGAACGTGGGG---AACCTGGAAGCGTTCTCTCAGGCGATCAACGCCATCCAGGCGCTGCGCTCCAGCGTCACCCGGGTCTTTGACTCCCTGAAggatgggatgaagagtaaaGACACGCTGGAGACCCGGGAGAAGGCGTTTCTTACCGAGTTCCAGGACAACCTGCAGTCCGTCAACAGAGACCTC---
