# Supplementary material for: The Phylogenetic Relationships of the Family Sciaenidae Based on Genome-Wide Data Analysis
Source: Animals (Basel). 2022 Dec 1;12(23):3386. doi: 10.3390/ani12233386 (PMC9741161; doi:10.3390/ani12233386)
Supplement: Supplementary file 1 [file animals-12-03386-s001.zip › File S2/align-1105-genes/bak/E0080_NT.fasta.ali]

>bame@E0080
---?CAGAGGAGATGGTTGAGTTCACGGAGGAGGTGATCACCGGGCTGCTTGCCGACCAGGAGGTGCGTACCTTCGGGGAGGTGTTCGTACCAGTGCTGGACATTTTCCACGGGCGCATCAAAGACCTGGACCTGTGCCagcctctcctctactcctacCTGGAGGTGCTCCTTTACTTCAGCCACCAGAAGGATATCGCC?AA
>argl@E0080
?AGCCGGAGGAGATGGTAGAATTCGCGGAGGAGGTGATCGCTGGACTTCTGGCTGAGCAGGAGGTGCGTACCTTCGGAGAGGTGATGGGACCTGTGCTGGACATCTTCCATGGGCGCGTCAAAGACATGGACCTCTGCCAGCCTCTGCTCTACTCCTACCTGGAGGTGCTCCTTTACTTCAGCCATCAGAAGGACATCGC?---
>meme@E0080
?AGCCGGAGGAGATGGTAGAATTCGCTGAGGAGGTGATCGCTGGCCTTCTGGCTGAGCAGGAGGTGCGTACCTTCGGAGAGGTGATGGGACCTGTGCTGGACATCTTCCACGGGCGCGTCAAAGACATGGATCTCTGCCAGCCTCTGCTTTACTCCTACCTGGAGGTGCTCCTTTACTTCAGCCATCAGAAGGACATCG??---
>bosa@E0080
?AGCCGGAGGAGATGGTAGAATTCGCGGAGGAGGTGATCGCTGGCCTTCTGGCTGAGCAGGAGGTGCGTACCTTCGGAGAGGTGATGGGACCTGTGCTGGACATCTTCCATGGGCGCGTCAAAGACATGGACCTCTGCCAGCCTCTGCTCTACTCCTACCTGGAGGTGCTCCTTTACTTCAGCCATCAGAAGGACATCGC?---
>gaar@E0080
?AGCCGGAGGAGATGGTTGAATTTGCGGAGGAGGTGATTGCGGGCCTTCTGGCCGAACAGGAGGTGCGTACCTTCGGGGAAGTGATAGGACCTGTGCTGGACATCTTCCATGGGCGCATCAAAGACATGGACCTTTGCCAgcctctcctctactcctacCTGGAGGTGCTCCTTTACTTCAGCCATCAGAAGGACATCGCT---
>gaen@E0080
?AGCCGGAGGAGATGGTAGAATTCGCGGAGGAGGTGATCGCTGGCCTTCTGGCTGAGCAGGAGGTGCGTACCTTCGGAGAGGTGATGGGACCTGTGCTGGACATCTTCCATGGGCGCGTCAAAGACATGGACCTCTGCCAGCCTCTGCTCTACTCCTACCTGGAGGTGCTCCTTTACTTCAGCCATCAGAAGGACATCGCT---
>gamo@E0080
?AGCCGGAGGAGATGGTAGAATTCGCGGAGGAGGTGATCGCTGGCCTTCTGGCTGAGCAGGAGGTGCGTACCTTCGGAGAGGTGATGGGACCTGTGCTGGACATCTTCCATGGGCGCGTCAAAGACATGGACCTCTGCCAGCCTCTGCTCTACTCCTACCTGGAGGTGCTCCTTTACTTCAGCCATCAGAAGGACATCGCT---
>loxj@E0080
?AGCCAGAGGAGATGGTTGAATTCGCGGAGGAGGTGATCGCTGGCCTTCTTGCCGAACAGGAGGTGCGTACCTTCGGTGAGGTGATCGGACCTGTGCTGGACATCTTCCATGGGCGCGTCAAAGACATGGACCTTTGCCAGCCTCTCCTCTACTCCTACCTGGAGGTGCTCCTTTACTTCAGCCATCAGAAAGATATCGCT---
>trmi@E0080
?AGCCGGAGGAGATGGTTGAATTTTCGGAGGAAGTGATCACGGGCCTTCTGGCCGAACAGGAGGTGCGTACCTTCGGGGAGGTGATGGGACCTGTGCTGGACATCTTCCATGGGCGCATCAAAGACATGGACCTCTGCCAgcctctcctctactcctaCCTGGAGGTGCTCCTCTACTTCAGCCATCAGAAGGACATCGCT---
>momo@E0080
?AGCCGGAGGAGATGGTTGAATTCGCGGAGGAGGTGATCGCTGGCCTTCTTGCCGAACAGGAGGTGCGTACCTTCGGGGAGGTGATTGGACCTGTGCTGGACATCTTCCATGGGCGCGTCAAAGACATGGACCTTTGCCagcctctcctctactcctacCTGGAGGTGCTCGTTTACTTCAGCCATCAGAAAGATATCGCT---
>gace@E0080
?AGCCGGAGGAGATGGTAGAATTCGCGGAGGAGGTGATCGCTGGCCTTCTGGCTGAGCAGGAGGTGCGTACCTTCGGAGAGGTGATGGGACCTGTGCTGGACATCTTCCATGGGCGCGTCAAAGACATGGACCTCTGCCAGCCTCTGCTCTACTCCTACCTGGAGGTGCTCCTTTACTTCAGCCATCAGAAGGACATCGC?---
>gach@E0080
?AGCCGGAGGAGATGGTAGAATTCGCGGAGGAGGTGATCGCTGGCCTTCTGGCTGAGCAGGAGGTGCGTACCTTCGGAGAGGTGATGGGACCTGTGCTGGACATCTTCCATGGGCGCGTCAAAGACATGGACCTCTGCCAGCCTCTGCTCTACTCCTACCTGGAGGTGCTCCTTTACTTCAGCCATCAGAAGGACATCGC?---
>gage@E0080
?AGCCGGAGGAGATGGTAGAATTCGCGGAGGAGGTGATCGCTGGCCTTCTGGCTGAGCAGGAGGTGCGTACCTTCGGAGAGGTGATGGGACCTGTGCTGGACATCTTCCATGGGCGCGTCAAAGACATGGACCTCTGCCAGCCTCTGCTCTACTCCTACCTGGAGGTGCTCCTTTACTTCAGCCATCAGAAGGACATCGC?---
>loam@E0080
?AGCCAGAGGAGATGGTTGAATTCGCGGAGGAGGTGATCGCTGGCCTTCTTGCCGAACAGGAGGTGCGTACCTTCGGTGAGGTGATCGGACCTGTGCTGGACATCTTCCATGGGCGCGTCAAAGACATGGACCTTTGCCAGCCTCTCCTCTACTCCTACCTGGAGGTGCTCCTTTACTTCAGCCATCAGAAAGATATCGC?---
>lohl@E0080
?AGCCAGAGGAGATGGTTGAATTCGCGGAGGAGGTGATCGCTGGCCTTCTTGCCGAACAGGAGGTGCGTACCTTCGGTGAGGTGATCGGACCTGTGCTGGACATCTTCCATGGGCGCGTCAAAGACATGGACCTTTGCCAGCCTCTCCTCTACTCCTACCTGGAGGTGCTCCTTTACTTCAGCCATCAGAAAGATATCGC?---
>lolo@E0080
?agccagaggagATGGTTGAATTCACGGAGGAGGTGATCGCTGGCCTTCTTGCCGAACAGGAGGTGCGTACCTTCGGTGAGGTGATCGGACCTGTGCTGGACATCTTCCATGGGCGCGTCAAAGACATGGACCTTTGCCagcctctcctctactcctacCTGGAGGTGCTCCTTTACTTCAGCCATCAGAAAGATATCGC?---
>povi@E0080
?AGCCGGAGGAGATGGTAGAATTCGCTGAGGAGGTGATCGCTGGCCTTCTGGCTGAGCAGGAGGTGCGTACCTTCGGAGAGGTGATGGGACCTGTGCTGGACATCTTCCATGGGCGCGTCAAAGACATGGACCTCTGCCAGCCTCTGCTCTACTCCTACCTGGAGGTGCTCCTTTACTTCAGCCATCAGAAGGACATCGC?---
>brbr@E0080
?AGCCGGAGGAGATGGTTGAATTCGCCGAGGAGGTGATCGCTGGCCTTCTTGCCGAACAGGAGACGCGTACCTTCGGGGAGGTGATCGGACCTGTGCTGGACATCTTCCATGGGCGCGTCAAAGACATGGACCTTTGCCagcctctcctctactcctacCTGGAGGTGCTCCTTTACTTCAGCCATCAGAAAGATATCGCT---
>coru@E0080
?AGcctgaggagatggtggagtttGCGGAGGAGGTGATCACCGGGCTGCTCGCCGAGCAGGAGGTGCGCACCTTCGGGGAGGTGATAGTACCGGTGCTGGACATCTTCCACGGACGCGTCAAGGACCTGGACCTGTGCCagcccctcctctactcctacCTGGAGGTGCTGCTTTACTTCAGCCACCAGAAAGACATCGCC??A
>phph@E0080
?AGCCAGAGGAGATGGTTGAATTTGCGGAGGAGGTGATTGGGGGCCTGCTGGCTGAGCAGGACGTGCGTACCTTTGGGGAGGTGATGGGACCGGTGCTGGACATCTTCCACGGGCGCGTGAAAGACCTGGACCTGTGCCAGCCCCTCCTGTACTCCTACCTGGAGTTGCTCCTTTACTTCACCCGCCAGAAAGATATCGCT---
>phbl@E0080
?AGCCAGAGGAGATGGTTGAATTTGCGGAGGAGGTGATTGGGGGCCTGCTGGCTGAGCAGGAGGTGCGTACCTTTGGGGAGGTGATGGGACCGGTGCTGGACATCTTCCACGGGCGCGTGAAAGACCTGGACCTGTGCCAGCCCCTCCTCTACTCCTACCTGGAGTTGCTCCTTTACTTCAGCCGCCAGAAAGATATCGCT---
>mora@E0080
?AGCCAGAGGAGATGGTTGAGTTTGCGGAGGAGGTGATCACCGGGCTGCTTGCCGACCAGGAGGTGCGCACCTTCGGGGAGGTGATCGTGCCGGTGCTAGACATCTTTCACGGGCGCGTCAAAGACATGGACCTGTGCCAGCCTCTCCTCTACTCGTACCTGGAGGTGCTCCTGTACTTCAGCCACCAGAAAGATGTCGCC??A
>lala@E0080
?AGCCAGAGGAGACGGTTGAGTTTGCGGAGGAGGTGATCACCGGGCTGCTCGCCGACCAGGAGGTGCGTACCTTCGGGGAGGTGATCGTGCCGGTGCTAGACATCTTTCACGGGCGCGTCAAAGACCTGGACCTGTGCcagcctctcctctactcctacCTGGAGGTGCTGCTTTACTTCAGCCACCAGAAAGATGTCGCC??A
>mezu@E0080
?AGCCAGAGGAGATGGTTGAGTttgtggaggaggtggtcaCCGGGCTGCTCGCTGACCAGGAGGTGCGTACCTTCGGGGAGGTGATCGTGCCGGTGCTGGACATCTTCCACGGGCGTGTCAAAGACATGGACCTGTGCCAACCGCTCCTCTATTCTTACCTGGAGGTGCTCCTCTACTTCAGCCACCAGAAGGATATCGCC?AA
>trsc@E0080
?AGCCAGAGGAGATGGTTGAGTTTTTGGAGGAGGTGGTCACCGGGCTGCTTGCTGACCAGGAGGTGCGTACCTTCGGGGAGGTGATCGTGCCGGTGCTGGACATCTTCCACGGGCGCGTTAAAGACCTTGATCTGTGCCagcctctcctctactcctacCTGGAGGTGCTCCTTTACTTCAGCCACCAGAAGGATATCGCC?AA
>trmu@E0080
?AGCCAGAGGAGATGGTTGAGttcatggaggaggtggtcacCGGGCTGCTTGCTAACCAGGAGGTGCGTACCTTCGGGGAGGTGATCGTGCCGGTGCTGGACATCTTCCACGGGCGCGTCAAAGACCTTGATCTGTGCCagcctctcctctactcctacCTGGAGGTGCTCCTTTACTTCAGCCACCAGAAGGATATCGCC?AA
>maoc@E0080
?AGccagaggagatggtggagtttACGGAGGAGGTGATCACTGGGCTGCTCGCCGATCAGGAGGTGCGCACCTTCGGGGAGGTGATTGTGCCCGTGCTGGACATCCTCCATGGGCGGGTCAAGGACCTGGACCTGTGCCAGCCCCTCCTCTACTCTTACCTGGAGGTGCTGCTTTACTTCAGCCACCAGAAAGATATTGCC??A
>mabe@E0080
?AGCCAGAGGAAATGGTAGAGTTTGCGGAGGAGGTGATCACCGGGCTGCTCGCCGACCAGGAGGTGCGTACCttcgaggaggtgatggtgccGGTGCTGGACATCTTTCACGGGCGCGTCAAAGACATGGACCTGTGCCagcccctcctctactcctacCTGGAGGTGCTGCTTTACTTCAGCCACCAGAAAGACATCGCC---
>mepo@E0080
?AGCCAGAAGAGATGGTTGAGTTTGCGGAGGAGGTGATCACCGGCCTGCTTGCCGACCAGGAGGTGCGTACCTTCACGGAGGTGATCGTACCGGTGCTGGACATCTTCCACGGGCGTGTCAAAGACCTGGACCTGTGCCAGCCTCTCCTCTACTCCTACCTGGAGGTGCTCCTTTACTTCAGCCATCAGAAAGATATTGCT??A
>meca@E0080
?AGCCAGAAGAGATGGTTGTGTTTGCGGAGGAGGTGATCACCGGCCTGCTTGCCGACCAGGAGGTGCGTACCTTCACGGAGGTGATCGTACCTGTGCTGGACATCTTCCATGGGCGTGTCAAAGACCTGGACCTGTGCCagcctctcctctactcctacCTGGAGGTGCTCCTTTACTTCAGCCATCAGAAAGATATTGCT?AA
>merl@E0080
?AGCCAGAAGAGATGGTTGTGTTTGCGGAGGAGGTGATCACCGGCCTGCTTGCCGACCAGGAGGTGCGTACCTTCACGGAGGTGATCGTACCGGTGCTGGACATCTTCCACGGGCGTGTCAAAGACCTGGACCTGTGCCAGCCTCTCCTCTACTCCTACCTGGAGGTGCTCCTTTACTTCAGCCATCAGAAAGATATTGCT??A
>cyro@E0080
---CCGGAGGAGGTAGTTGAGTTTGTAGAGGAGGTGATCGCTGGCCTGTTTGCCGACCAGGAAGTACGCACCTTTGGGGAGGTAATCGTACCTGTGCTCGATATTTTCCATGGGCGCATCAAAGACCTGGACTTGTGCCAGCCCCTCCTTTACTCCTACCTGGATGTCCTGCTCTACTTCAGCCACCAGAAAGATATCGCT?AA
>zefa@E0080
---CCGGAGGAGGTAGTTGAGTTTGTAGAGGAGGTGATCGCTGGCCTGTTTGCTGACCAGGAAGTGCGCACCTTTGGGGAGGTAATCGTACCAGTGCTCGATATTTTCCATGGACGCATCAAAGACCTGGACTTGTGCCAGCCACTCCTTTACTCCTACCTGGATGTCCTGCTCTACTTCAGCCACCAGAAAGATATCGCT?AA
>muma@E0080
?AGCCAGAGGAGATGGTGGAGTTTGCGGAGGAGGTGATCGTGGGGCTGCTTGCAGACCAGGAGGTGCGTACGTTCGGGGAGGTGATCGTACCGGTGCTGGAGATCTTCCACGGGCGCGTCAAAGACCTGGACCTGTGCCAGCCTCTCCTATACTCCtacctggagctgctcctctACTTCAGCCGCCAGAAAGATATCGC?---
