# Supplementary material for: The Phylogenetic Relationships of the Family Sciaenidae Based on Genome-Wide Data Analysis
Source: Animals (Basel). 2022 Dec 1;12(23):3386. doi: 10.3390/ani12233386 (PMC9741161; doi:10.3390/ani12233386)
Supplement: Supplementary file 1 [file animals-12-03386-s001.zip › File S2/align-1105-genes/bak/E0083_NT.fasta.ali]

>argl@E0083
ATGAAGGGGGTGAATGTGGAGGCGGTGCTCAGAgttgaggagaatgaggaggacgggaggaagaggaagaatgtGTCCCGGAGGAGGGAGGCGGAG---GACGATCTGGGACTGAGCATGCTCATCGACTCCCAGAACAACCAGTACATTCTCACCAAGCCCCGGGACTCCACCATGCCCCGGTCTGACCCACACCTCATC??A
>bosa@E0083
ATGAAGGGGGTGAACGTGGAGGCGGTGCTCAGAgtggaggagaacgaggaggacgggaggaagaggaagaacgtGTCCcggaggagggagacggag---gacgACCTGGGACTGAGCATGCTCATCGACTCTCAGAACAACCAGTACATCCTCACCAAGCCCCGGGACTCCACCATGCCCCGGTCGGACCCGCACCTCATC??A
>gace@E0083
ATGAAGGGGGTGAATGTGGAGGCGGTGCTCAGAGttgaggagaatgaggaggacgggaggaagaggaagaatgtGTCCcggaggagggaggcggag---gaCGATCTGGGACTGAGCATGCTCATCGACTCCCAGAACAACCAGTACATCCTCACCAAGCCCCGGGACTCCACCATGCCCCGGTCTGACCCACACCTCATC??A
>gach@E0083
ATGAAGGGGGTGAATGTGGAGGCGGTGCTCAGAgttgaggagaatgaggaggacgggaggaagaggaagaatgtGTCCCggaggagggaggcggag---gaCGATCTGGGACTGAGCATGCTCATCGACTCCCAGAACAACCAGTACATCCTCACCAAGCCCCGGGACTCCACCATGCCCCGGTCTGACCCACACCTCATC?AA
>trmi@E0083
ATGAAGGGGGTGAATGTGGAGGCGGTGCTCAGAGttgaggagaatgaggaggacGGGAGGAAAAGGAAGAATGTGTCCCGGAGGAGGGAGGCGGAG---GACGATCTGGGACTGAGCATGCTCATCGACTCCCAGAACAACCAGTACATCCTCACCAAGCCCCGGGACTCCACCATGCCCCGGGCTGACCCACACCTCATC?AA
>povi@E0083
ATGAAGGGGGTGAATGTGGAGGCGGTGCTCAGAGttgaggagaatgaggaggacgggaggaagaggaagaatgtGTCCCGAAGGAGGGAGGCGGAG---GACGATCTGGGACTGAGCATGCTCATCGACTCCCAGAACAACCAGTACATCCTCACCAAGCCCCGGGACTCCACCATGCCCCGGGCCGACCCACACCTCATC??A
>gaen@E0083
ATGAAGGGGGTGAATGTGGAGGCGGTGCTCAGAGttgaggagaatgaggaggacgggaggaagaggaagaatgtGTCCcggaggagggaggcggag---gaCGATCTGGGACTGAGCATGCTCATCGACTCCCAGAACAACCAGTACATCCTCACCAAGCCCCGGGACTCCACCATGCCCCGGTCTGACCCACACCTCATC??A
>gage@E0083
ATGAAGGGGGTGAATGTGGAGGCGGTGCTCAGAGttgaggagaatgaggaggacgggaggaagaggaagaatgtGTCCcggaggagggaggcggag---gaCGATCTGGGACTGAGCATGCTCATCGACTCCCAGAACAACCAGTACATCCTCACCAAGCCCCGGGACTCCACCATGCCCCGGTCTGACCCACACCTCATC??A
>gamo@E0083
ATGAAGGGGGTGAATGTGGAGGCGGTGCTCAGAGttgaggagaatgaggaggacgggaggaagaggaagaatgtGTCCcggaggagggaggcggag---gaCGATCTGGGACTGAGCATGCTCATCGACTCCCAGAACAACCAGTACATCCTCACCAAGCCCCGGGACTCCACCATGCCCCGGTCTGACCCACACCTCATC?AA
>momo@E0083
ATGAAGGGGGTGAACGTGGAGGCGGTGCTCAGAGttgaggagaatgaggaggacgggaggaagaggaagaatgtGTCCCGGAGGAGGGAGGCGGAG---GACGATCTGGGACTGAGCATGCTCATCGACTCCCAGAACAACCAGTACATCCTCACCAAGCCCCGTGACTCCACCATGCCCCGGGCCGACCCCCACCTCATC?AA
>lohl@E0083
ATGAAGGGGGTTAACGTGGAGGCGGTGCTCAGAGTTGAAGAGAATGAGGAGGACGGGAGGAAGAGGAAGAATGTGTCCCGGAGGAGGGAGGCGGAG---GACGATCTGGGACTGAGCATGCTCATCGACTCCCAGAACAACCAGTACATCCTCACCAAGCCCCGGGACTCCACCATGCCCCGGGCCGACCCCCACCTCATC?AA
>lolo@E0083
ATGAAGGGGGTTAACGTGGAGGCGGTGCTCAGAGttgaggagaatgaggaggacgggaggaagaggaagaatgtGTCCCGGAGGAGGGAGGCGGAG---GACGATCTGGGACTGAGCATGCTCATCGACTCCCAGAACAACCAGTACATCCTCACCAAGCCCCGGGACTCCACCATGCCCCGGGCCGACCCCCACCTCATC?AA
>loxj@E0083
ATGAAGGGGGTTAACGTGGAGGCGGTGCTCAGAGTTGAGGAGAATGAGGAGGACGGGAGGAAGAGGAAGAATGTGTCCCGGAGGAGGGAGGCGGAG---GACGATCTGGGACTGAGCATGCTCATCGACTCCCAGAACAACCAGTACATCCTCACCAAGCCCCGGGACTCCACCATGCCCCGGGCCGACCCCCACCTCATC??A
>meme@E0083
ATGAAGGGGGTGAATGTGGAAGCGGTGCTCAGAgtggaggagaatgaggaggacgggaggaagaggaagaatgtGTCCCGGAGACGGGAGGCGGAG---GACGATCTGGGACTGAGCATGCTCATCGACTCCCAGAACAACCAGTACATCCTCACCAAGCCCCGGGACTCCACCATGCCCCGGGCCGACCCACACCTCATC??A
>brbr@E0083
ATGGAGGGGGTGAACGTGGAGGCGGTGCTCAGAGttgaggagaatgaggaggacgGGAGGAATAGGAAGAATGTGTCCCGgaggagggaggcggag---gaCGATCTGGGACTGAGCATGCTCATCGACTCCCAGAACAACCAGTACATCCTCACCAAGCCCCGGGACTCCACCATGCCCCGGGCCGACCCCCACCTCATC?AA
>gaar@E0083
ATGAAGGGGGTGAACGTGGAGGCGGTGCTCCgagtggaggaggacgaggaggacgggaggaagaggaagaacgcGTCCCGGAGGAGGGAGGCGGAG---GACGACCTGGGACTGAGCATGCTCATCGACTCCCAGAACAACCAGTACATCCTCACCAAGCCGCGGGACTCCA??------------------------------
>merl@E0083
ATGAAGGGTGTGAACGTGGAGGCAGTGCTcagagtggaggaggatgaggaaaacgggggggagaggaggaacgTGTCCCGCAGGAGGGACGCGGAG---GATGACCTGGGACTGAGCATGCTCATAGACTCCCAGAACAACCAGTACATCCTCACCAAGCCCCGAGACTCCACCATGCCCCGCGCCGACCCCCACCTCATC?AA
>mepo@E0083
ATGAAGGGTGTGAACGTGGAGGCAGTGCTcagagtggaggaggatgaggaaaacgggggggagaggaggaacgTGTCCCGCAGGAGGGACGCGGAG---GATGACCTGGGACTGAGCATGCTCATAGACTCCCAGAACAACCAGTACATCCTCACCAAGCCCCGAGACTCCACCATGCCCCGTGCCGACCCCCACCTTATC??A
>meca@E0083
ATGAAGGGTGTGAACGTGGAGGCAGTGCtcagagtggaggaggatgaggaaaacgggggggagaggaggaacgTGTCCCGCAGGAGGGACGCGGAG---GATGACCTGGGACTGAGCATGCTCATAGACTCCCAGAACAACCAGTACATCCTCACCAAGCCCCGAGACTCCACCATGCCCCGCGCCGACCCCCACCTCATC??A
>mora@E0083
ATGAAAGGTGTGAACGTGGAGGCGGTGCTcagagtggaggaggacgaggaggacgggGGCAAGAGGAATAACGAGTCCCGGAGGAGGGATGCAGAG---GACGACCTGGGGCTGAGCATGCTCATAGACTCCCAGAACAACCAGTACATCCTCACCAAGCCCCGGGACTCCACCATGCCACGGGCGGACCCCCACCTGATC?AA
>zefa@E0083
ATGAAGGGAGTGAACGTGGAGGCGGTGCtaagggtggaggaggacgaggaggacggggGCAACAGAAAGAACTTGTCGCgacggagggaggtggag---gacgacctggGACTGAGCATGCTCATCGACTCCCAGAACAACCAGTACATCCTGACCAAGCCAAGAGACTCCACCATGCCGAGGGCTGACCACCACTTCATC??A
>cyro@E0083
ATGAAGGGAGTGAACGTGGAGGCGGTgctgagggtggaggaggacgaggaggacgggGGCAAGAGGAAGAACTTGTCGCGacggagggaggtggag---gacaaCCTGGGACTGAGCATGCTCATTGACTCCCAGAACAACCAGTACATCCTGACCAAGCCCAGAGACTCCACCATGCCCAGGGCTGACCACCACTTCATC??A
>loam@E0083
ATGAAGGGGGTTAACGTGGAGGCGGTGCTCAGAGTTGAGGAGAATGAGGAGGACGGGAGGAAGAGGAAGAATGTGTCCCGGAGGAGGGAGGTGGAG---GACGATCTGGGACTGAGCATGCTCATCGACTCCCAGAACAACCAGTA?---------------------------------------------------------
>phph@E0083
ATGAAGGGTGTGAACGTGGAGGCGGTGCTCAGAgttgaggaagatgaggaggacaggggaaaGAGGAAGAATGTGTCCCAGAtgagggaggcggag---gacgACCTGGGACTCAGCATGCTCATAGACTCCCAGAACAACCAGTACATCCTCACCAAGCCCCGGGACTCCACCATGCCCCGGGCAGACCCCCACCTCATC??A
>phbl@E0083
ATGAAGGGTGTGAACGTGGAGGCGGTGCTCAGagttgaggaagatgaggaggacaggggaaaGAGGAAGAATGTGTCCCAGatgagggaggcggag---gccgaCCTGGGACTCAGCATGCTCATAGACTCCCAGAACAACCAGTACATCCTCACCAAGCCCCGGGACTCCACCATGCCCCGGGCAGACCCCCACCTCATC?AA
>lala@E0083
ATGAAGGGTGTGAACGTGGAGGCGGTGCtcagagtggaggaggacgaggaggacagggggaagaggaagaacgaGTCCCGGgggagggaggcggag---gacgACCTGGGGCTGAGCATGCTTATAGACTCCCAGAACAACCAGTACATCCTCACCAAACCCCGGGACTCTACCATGCCACGGGCGGACCCCCACCTGATC??A
>trsc@E0083
atgaagGGTGTGAACGTGGAGGCGGTGCTCAGAGTGGAGGAGTCTGAGGAGGgcggagggaagaggaggaacgtGTCCCggaggagggaggcggag---gACGACCTGGGACTGAGCATGCTCATAGACTCCCAGAACAACCAGTACATCCTCACCAAGCCCCGGGACTCCACCATGCCCCGGCCGGACCCCCACCTCATC?AA
>bame@E0083
ATGGAAGGTGTGAACGTGGAGGCGGTgctcagggtggaggaggatgaggaggacggagggaagaggaagaacaggtcccagaggagagaggtggag---ggcgACCTGGGACTGAGCATGCTCATAGACTCCCAGAACAACCAGTACATCCTTACCAAGCCTCGAGACTCCACCATGCCCCGGGCCGACCCCCACCTCATC??A
>maoc@E0083
---?T?GGTGTGAATGTGGAGGCGGTGctccgggtggaggaggatgaggaggatggagggaagagGAAGAACGGGTCCCAGCGGAGGGAGGTGGCA---GATGACCTGGGACTGAGCATGCTCATAGACTCCCAGAACAACCAGTACATCCTCACCAAGCCCC??---------------------------------------
>mabe@E0083
---GT?GGTGTCAACGTGGAGGCGGTGCttcgggtggaggaggatgatgaggatggaaggaagaggaagaacgGGTCCCATCGACGGGAGGCGGAG---GATGACCTGGGACTGAGCATGCTCATCGATTCCCAGAACAACCAGTACATCCTCACCAAGCCCCGGGACACCACTATGCCCCGAGCGGATGCCCACCTCATC??A
>mezu@E0083
ATGATGGGTGTGAACGTGGAGGCGGTGCtcagagtggaggag---gaggacggtggCGGGAAGAGGCGGAACATGTCCCGGATGAGGGAGGCGGAG---GATGACCTGGGACTGAGCATGCTCATAGACTCCCAGAACAACCAGT??---------------------------------------------------------
>brca@E0083
?TGATTGGGGTGAACGCGGAGGCAGTACTGCGCGTGGGAGAAGAGGAGGAAAAAGGGGCCCCCAGAGCCAACGCGTCCCAGAGGAAAGAGGCGGACGGAGACAACCAGGGCCTGGGCGTGCTGATCGACTCGCAGAACAACCAGTACATCCTCACTAAGCCACGGGACTCCACCATGCCCCGCGCAGACCCACACCTCATC?AA
