# Supplementary material for: The Phylogenetic Relationships of the Family Sciaenidae Based on Genome-Wide Data Analysis
Source: Animals (Basel). 2022 Dec 1;12(23):3386. doi: 10.3390/ani12233386 (PMC9741161; doi:10.3390/ani12233386)
Supplement: Supplementary file 1 [file animals-12-03386-s001.zip › File S2/align-1105-genes/bak/E0084_NT.fasta.ali]

>gace@E0084
---GACCTGGAGCAGGTGCTGCGTCAGCTCGGGGACAAGGACCAGAAGATCCAGAACGTGGAGGCGCTGCTGCAGAAGGGCCGGGACGGGGTGTCCCAGCTGGAGGCCGAGCGCGACGAGCTGTGTGCCAAGATCCAGGCAGGGCAGGGGGAGACGGCGCTGCTGGGGCAGATGAAGGAGAAGAACCTGGCTCTGCaggag??c
>gach@E0084
---GACCTGGAGCAGGTGCTGCGTCAGCTCGGGGACAAGGACCAGAAGATCCAGAACGTGGAGGCGCTGCTGCAGAAGGGCCGGGACGGGGTGTCCCAGCTGGAGGCCGAGCGCGACGAGCTGTGTGCCAAGATCCAGGCAGGGCAGGGGGAGACGGCGCTGCTGGGGCAGATGAAGGAGAAGAACCTGGCTCTGCAGGAG---
>gaen@E0084
---GACCTGGAGCAGGTGCTGCGTCAGCTCGGGGACAAGGACCAGAAGATCCAGAACGTGGAGGCGCTGCTGCAGAAGGGCCGGGACGGGGTGTCCCAGCTGGAGGCCGAGCGCGACGAGCTGTGTGCCAAGATCCAGGCAGGGCAGGGGGAGACGGCGCTGCTGGGGCAGATGAAGGAGAAGAACCTGGCTCTGCaggag??c
>gage@E0084
---GACCTGGAGCAGGTGCTGCGTCAGCTCGGGGACAAGGACCAGAAGATCCAGAACGTGGAGGCGCTGCTGCAGAAGGGCCGGGACGGGGTGTCCCAGCTGGAGGCCGAGCGCGACGAGCTGTGTGCCAAGATCCAGGCAGGGCAGGGGGAGACGGCGCTGCTGGGGCAGATGAAGGAGAAGAACCTGGCTCTGCaggag?ca
>meme@E0084
AACGACCTGGAGCAGGTGCTGCGCCAGCTCGGGGACAAGGACCAGAAGATCCAGAACGTGGAGTCGCTGCTGCAGAAGGGGCGGGACGGGGTGTcccagctggaggcggagcgcgACGAGCTGTGTGCCAAGATCCAGGCCGGGCAGGGGGAGACGGCGCTGCTGGGGCAGATGAAGGAGAAGAACCTGGCCCTGCAGGAG??C
>trmi@E0084
?ACGACCTGGAGCAGGTGCTGCGTCAGCTGGGGGACAAGGACCAGAAGATCCAGAACGTGGAGGCGCTGCTGCAGAAGGGCCGGGACGGGGTGACCCAGCTGGAGGCCGAGCGCGACGAGCTGTGTGCCAAGATCCAGGCGGGGCAGGGGGAGACGGCCCTGCTGGGGCAGATGAAGGAGAAGAACCAGGCTCTGCAGGAG---
>povi@E0084
?ACGACCTGGAGCAGGTGCTGCGTCAGCTCGGGGACAAGGACCAGAAGATCCAGAACGTGGAGGCGCTGCTGCAGAAGGGCCGGGACGGGGTGTcccagctggaggcggagcgcgACGAGCTGTGTGCCAAGATCCAGGCAGGGCAGGGGGAGACGGCGCTGCTGGGGCAGATGAAGGAGAAGAACCAGGCTCTGCAGGAG??C
>argl@E0084
---GACCTGGAGCAGGTGCTGCGTCAGCTCGGGGACAAGGACCAGAAGATCCAGAACGTGGAGGCGCTGCTGCAGAAGGGCCGGGACGGGGTGTCCCAGCTGGAGGCAGAGCGCGACGAGCTGTGTGCCAAGATCCAGGCAGGGCAGGGGGAGACGGCGCTGCTGGGGCAGATGAAGGAGAAGAACCTGGCTCTGCAGGAG---
>bosa@E0084
---GACCTGGAGCAGGTGCTGCGTCAGCTCGGGGACAAGGACCAGAAGATCCAGAACGTGGAGGCGCTGCTGCAGAAGGGCCGGGACGGGGTGTCCCAGCTGGAGGCCGAGCGCGACGAGCTGTGTGCCAAGATCCAGGCAGGGCAGGGGGAGACGGCGCTGCTGGGGCAGATGAAGGAGAAGAACCTGGCTCTGCAGGAG---
>gamo@E0084
---GACCTGGAGCAGGTGCTGCGTCAGCTCGGGGACAAGGACCAGAAGATCCAGAACGTGGAGGCGCTGCTGCAGAAGGGCCGGGACGGGGTGTCCCAGCTGGAGGCCGAGCGCGACGAGCTGTGTGCCAAGATCCAGGCAGGGCAGGGGGAGACGGCGCTGCTGGGGCAGATGAAGGAGAAGAACCTGGCTCTGCaggag??c
>bame@E0084
---GACCTGGAGCAGGTGCTGCGACAGATTGGGGACAAGGACCAGAAGATCCAGAATGTGGAGGCCCTGCTGCAGAAGAGCAAGGACAGCGTGTCCCAGCTGGAGGCCGAGCGGGACGAGCTGTGTGCCAAGATCCAGGCGGGGGAGGGCGAGACGGCCGTGCTCCACcagatgaaggagaagaaccATGCACTACAGGAG??C
>phph@E0084
?ACGACCTGGAGCAGGTGCTACGTCAGATTGGGGACAAGGACCAGAAGATCCAGAATGTGGAGGCGCTGCTGCAGAAGAGCAAGGACAGTGTGTCTCAGCTGGAGGCTGAGCGTGATGAGCTGTGTGCCAAGATCCAGGCGGGGGAGGGCGAAACGGCCGTGCTCCAtcagatgaaggagaagaaccATGCGCTACAGGAG??C
>coru@E0084
---GACCTGGAGCAGGTGTTGCGTCAGATCGGGGACAAGGACCAGAAGATCCAGAACGTGGAGGCGCTGCTGCAGAAGAGCAAGGACAGCgtggcccagctggaggccgAGCGCGATGACCTGTGTGCCAAGATccaggcgggggagggggagacggccGTGCTGCACcagatgaaggagaagaacCATGCGCTACaggag---
>mabe@E0084
---GACCTGGAGCAGGTGTTGCGTCAGATTGGGGACAAGGACCAGAAGATCCAGAATGTGGAGGCGCTGCTGCAGAAGAGCAAGGACAGCGTGTCCCAGCTGGAGGCGGAGAGAGACGACCTGTGTGCCAAGATCcaggcgggggagggggagacggcCGTGCTGCATCAGATGAAGGAGAAGAACCATGCTCTACaggag??c
>zefa@E0084
---------------GTGCTGCGTCAGATCGGGGATAAGGACCAGAAGATCCAGAACCTGGAGGCCCTTCTCCAGAAGAGCAAGGACAGCGTGAGCCAGCTGGAGGCCGAGAGGGAAGACCTGTGTGCCAAGATCCAggctggggagggagagacggcCGTGCTCAACCAACTGAAAGAGAAGAACCACGCGCTACAGGAG---
>cyro@E0084
aATGACCTGGAACAGGTGCTGCGTCAGATCGGGGATAAGGACCAGAAGATCCAGAACCTGGAGGCTCTTCTCCAGAAGAGCAAGGACAGCGTGAGCCAGCTGGAGACAGAAAGGGAAGACCTGTGTGCCAAGATCCAAgctggggagggagagacggcCGTGCTCAACCAACTGAAGGAGAAGAACCATGCGCTACAGGAG---
>lala@E0084
AATGACCTGGAGCAGGTGCTGCGGCAGATCGGGGACAAAGACCAGAAGATCCAGAATGTGGAGGCGCTGCTGCAGAAGAGCAAGGACAGTGTGTCTCAGCTGGAGGCCGAGCGGGAGGACCTGTGTGCCAAGATCCAGGCGGGGGAGGGCGAGACGGCCGTGCTCCATcagatgaaggagaagaacCATGCACTACAGGAG??C
>trsc@E0084
?ACGACCTGGAGCAGGTGCTGCGTCAGATCGGGGACAAGGACCAGAAGATCCAGAACGTGGAGGCGCTGCTGCAGAAGAGCAAGGACAGTGTGTCTCAGCTGGAGGCCGAGCGGGAAGACCTGTGTGCCAAGATCCAGGCAGGAGAGGGTGAGACGGCCGTGCTCCAtcagatgaaggagaagaaccATGCACTACAGGAG??C
>mezu@E0084
?ACGACCTGGAGCAGGTGCTGCGTCAGATCGGGGACAAGGACCAGAAGATCCAGAACGTGGAGGCGCTGCTGCAGAAGAGCAAGGACAGCGTGTCCCAGCTGGAGGCCGAGCGGGAGGACCTGTGTGCCAAGATCCAGGCGGGGGAGGGCGAGACGGCCGTGCTCCATCAGATGAAGGAGAAGAACCATGCACTACAGGAG??C
>merl@E0084
?ACGACTTAGAGCAGGTGCTGCGTCAGATCGGGGACAAGGACCAGAAGATCCAGAATGTGGAGGCGCTGCTGCAGAAGAGCAAGGACAGTGTGTCTCAGCTGGAGGCTGAGCGGGAAGACCTGTGTGCTAAGATCCAGGCGGGGGAGGGCGAGACGGCCGTGCTCCATCAGATGAAGGAGAAGAACCATGCACTACAGGAG??C
>mepo@E0084
?ACGACCTAGAGCAGGTGCTGCGTCAGATCGGGGACAAGGACCAGAAGATCCAGAACGTGGAGGCGCTGCTGCAGAAGAGCAAGGACAGTGTGTCTCAGCTGGAGGCTGAGCGGGAAGACCTGTGTGCTAAGATCCAGGCGGGGGAGGGCGAGACGGCCGTGCTCCATCAGATGAAGGAGAAGAACCATGCACTACAGGAG??C
>muma@E0084
?ACGACCTGGAGCAGGTGCTGCGTCAGATCGGGGACAAGGACCAGAAGATCCAGAACGTGGAGGCGCTGCTGCAGAAGAGCAAGGACAGTGTGTCTCAGCTGGAGGCCGAGCGGGAGGACCTGTGTGCCAAGATCCAGGCGGGGGAGGGCGAGACGGCCGTGCTCCATCAGATGAAGGAGAAGAACCATGCGCTTCAGGAG??C
>meca@E0084
?ACGACTTAGAGCAAGTGCTGCGTCAGATCGGGGACAAGGACCAGAAGATCCAGAATGTGGAGGCGCTGCTGCAGAAGAGCAAGGACAGTGTGTCTCAGCTGGAGGCTGAGCGGGAAGACCTGTGTGCTAAGATCCAGGCGGGGGAGGGCGAGACGGCCGTGCTCCATCAGATGAAGGAGAAGAACCATGCACTACAGGAG??C
>maoc@E0084
---GACCTGGAGCAGGTGTTGCGTCAGATCGGGGACAAGGACCAGAAGATCCAGAATGTGGAGGCGCTGCTGCAGAAGAGCAAGGACAGCGTGTCCCAGCTGGAGGCCGAGCGGGAAGACCTATGTGCCAAAATCCaggcaggggagggagag??a------------------------------------------------
>mora@E0084
?ACGACCTGGAGCAGGTGCTGCGTCAGATCGGGGACAAGGACCAGAAGATCCAGAACGTGGAGGCACTGCTGCAGAAGAGCAAGGACAGTGTGTCTCAGCTGGAGGCCGAGCGGGAGGACCTGTGTGCCAAGATCCAGGCGGGGGAGGGCGAGACGGCCGTGCTCCGgcagatgaaggagaagaaccATGCGCTACAGGAG??C
>phbl@E0084
AATGACCTGGAGCAGGTGCTACGTCAGATTGGGGACAAGGACCAGAAGATCCAGAATGTGGAGGCGCTGCTGCAGAAGAGCAAGGACAGTGTGTCTCAGCTGGAGGCTGAGCGGGAGGAGCTGTGTGCCAAGATCCAGGCGGGAGAGGGCGAGACGGCCGTGCTCCAtcagatgaaggagaagaaccATGCGCTACAGGAG??C
>trmu@E0084
?ACGACCTGGAGCAGGTGCTGCGTCAGATCGGGGACAAGGACCAGAAGATCCAGAACGTGGAGGCGCTGCTGCAGAAGAGCAAGGACTGTGTGTCTCAGCTGGAGGCCGAGCGGGAGGACCTGTGTGCCAAGATCCAGGCGGGAGAGGGTGAGACGGCCGTGCTCCAtcagatgaaggagaagaaccATGCACTACAGGAG---
>brbr@E0084
?ACGACCTGGAGCAGGTTCTGCGTCAGATCGGGGACAAGGACCAGAAGATCCAGAACGTGGAGGCCCTGCTGCAGAAGGGCAAGGACAGCGTGTCCCAGCTGGAGGCCGAGAGGGACGAGCTGTGTGCCAAGATccaggcgggggagggggagacggccGTGCTCCAccagatgaaggagaagaaccACGCGCTGCAGGAG---
>loxj@E0084
??TGACCTGGAGCAGGTGCTGCGTCAGATCGGGGACAAGGACCAGAAGATCCAGAATGTGGAGGCGCTGCTGCAGAAGTGCAAGGACAGCGTGTCTCAGCTGGAGGCTGAGCGGGACGAACTGTGTGCCAAGATCCAGGCGGGGGAGGGCGAGACGGCCGTGCTCCATCAGATGAAGGAGAAGAACAATGCGCTACAGGAG?CA
>loam@E0084
??TGACCTGGAGCAGGTGCTGCGTCAGATCGGGGACAAGGACCAGAAGATCCAGAATGTGGAGGCGCTGCTGCAGAAGTGCAAGGACAGCGTGTCTCAGCTGGAGGCTGAGCGGGACGAACTGTGTGCCAAGATCCAGGCGGGGGAGGGCGAGACGGCCGTGCTCCATCAGATGAAGGAGAAGAACAATGCTCTACAGGAG?CA
>lolo@E0084
??TGACCTGGAGCAGGTGCTGCGTCAGATCGGGGACAAGGACCAGAAGATCCAGAATGTGGAGGCGCTGCTGCAGAAGTGCAAGGACAGCGTGTCTCAGCTGGAGGCTGAGCGGGACGAACTGTGTGCCAAGATCCAGGCGGGGGAGGGCGAGACGGCCGTGCTCCATCagatgaaggagaagaacaATGCGCTACAGGAG---
>lohl@E0084
??TGACCTGGAGCAGGTGCTGCGTCAGATCGGGGACAAGGACCAGAAGATCCAGAATGTGGAGGCGCTGCTGCAGAAGTGCAAGGACAGCGTGTCTCAGCTGGAGGCTGAGCGGGACGAACTGTGTGCCAAGATCCAGGCGGGGGAGGGCGAGACGGCCGTGCTCCATCAGATGAAGGAGAAGAACAATGCGCTACAGGAG??C
>momo@E0084
AATGACCTGGAGCAGGTGCTGCGTCAGATCGGGGACAAGGACCAGAAGATCCAGAATGTGGAGGCGCTGCTGCAGAAGGGCAAGGACGGAGTGTCCCAGCTGGAGGCCGAGAGGGACGAGCTGTGTGCCAAGATCcaggcgggggagggggaggcggcCGTGCTCCAccagatgaaggagaagaaCCATGCGCTGCAGGAG??C
>brca@E0084
?ACGACCTGGAGCAGGTTTTGCGTCAGATTGGAGACAAGGACCAGCGGATTCAGAACGTGGAGGCACTGCTGGCTAAGAGCCGCGACTCTGTGGCTCAGTTGGAGGCTGAGAGAGACGAACTGTGTGCCAAGATCCAGGCTGGCCAGGGAGAGGCAGCATTGCTCTCTCAGATGACTGACAAGAACCACGCTCTGCACCAG---
>gaar@E0084
---GACCTGGAGCAGGTGCTGCGTCAGCTCGGGGACAAGGACCAGAAGATCCAGAACGTGGAGGCTCTGCTGCAGAAGGGGCGTGATGGGGTGTCCCAGCTGGAGGCGGAGCGTGATGAGCTGTGTGTCAAGATCCAGGCAGGGCAGGGGGAGACGGCCCTGCTGGGGCAGATGAAGGAGAAGAACCAGGCTCTGCAGGag??c
