# Supplementary material for: The Phylogenetic Relationships of the Family Sciaenidae Based on Genome-Wide Data Analysis
Source: Animals (Basel). 2022 Dec 1;12(23):3386. doi: 10.3390/ani12233386 (PMC9741161; doi:10.3390/ani12233386)
Supplement: Supplementary file 1 [file animals-12-03386-s001.zip › File S2/align-1105-genes/bak/E0085_NT.fasta.ali]

>bame@E0085
ATCGACAAGGAGCTGGTGCTGCTCAGCGTGCTGAAGGAGCCGGTGAGCCGCTCCATCTTTGACTACGCGCTGCGCTCCAAGGACATCGCCAGCCTCTTCCGCCACCTGCTGCTCAGACAGAAGAAGCGCGCTGGCTCCATCCCAGAGTGCCCCAACCCAGAGGACCCCACCATCGCCCAGCTGCTGAAGAAACTGCTGTCC?CA
>coru@E0085
ATCGACAaggagctggtgctgctgagCGTGCTGAGGGAGCCAGTGAGCCGTTCCATCTTCGACTACGCGCTGCGCTCCAAGGACATCGCCAGCCTCTTCCGCCACCTGCTGCTCAGACAGAAGAAGCGCGCCGGCTCCATCCCAGAGTGCCCCAACCCGGAGGACCCCACCATCGCCCAGCTGCTGAAGAAACTGCTGTCC?CA
>mezu@E0085
ATCGACAAGGAGCTGGTGCTGCTGAGCGTGCTGAAGGAGCCGGTGAGCCGCTCCATCTTTGACTACGCGCTGCGCTCCAAGGACATCGCCAGCCTCTTCCGCCACCTGCTGCTCAGACAGAAGAAGCGCGCCGGCTCCATCCCAGAGTGCCCCAACCCGGAGGACCCCACCATCGCCCAGCTGCTGAAGAAATTGCTGTCC?ca
>trmu@E0085
ATCGACAAGGAGCTGGTGCTGCTGAGCGTGCTGAAGGAGCCGGTGAGCCGCTCCATCTTTGACTACGCGCTGCGCTCCAAGGACATCGCCAGCCTCTTCCGCCACCTGCTGCTCAGACAGAAGAAGCGCGCCGGCTCCATCCCGGAGTGCCCCAACCCAGAGGATCCCGCCATCGCCCAGCTGCTGAAGAAACTGCTGTCC?CA
>phbl@E0085
ATTGACaaggagctggtgctgctgagtgTGCTGAAGGAGCCAGTGAGCCGCTCCATCTTCGACTACGCGCTGCGCTCCAAGGACATCGCCAGCCTCTTCCGCCATCTGCTGCTCAGACAGAAGAAACGCGCCGGCTCCATCCCAGAGTGCCCCAACCCAGAGGACCCCACCATCGCCCAGCTGCTGAAGAAACTGCTATCC?CA
>phph@E0085
ATTGACaaggagctggtgctgctgaGTGTGCTGAAGGAGCCGGTGAGCCGCTCCATCTTCGACTACGCGCTGCGCTCCAAGGACATCGCCAGCCTCTTCCGCCATCTGCTGCTCAGGCAGAAGAAACGCGCCGGCTCCATCCCAGAGTGCCCCAACCCAGAGGACCCCACCATCGCCCAGCTGCTGAAGAAACTGCTATCC?CA
>maoc@E0085
ATCGACAAGGAGCTGGTGCTGCTGAGCGTGCTGCGGGAGCCCGTGAGCCGCTCCATCTTCGACTACACGCTGCGGTCCAAGGACATCGGCAGCCTCTTCCGCCACCTGCTGCTCAGGCAGAAGAAGCGCACCGGCTCCATCCCAGAGTGCCCCAATCCAGAGGACCCCACCATCGCCCAGCTGCTGAAGAAACTGCTGTCG?Ca
>mabe@E0085
ATCGACAaggagctggtgctgctgagcGTGCTGAGGGAGCCGGTGAGTCGCTCCATCTTCGACTATGCGCTGCGCTCCAAGGACATCGCCAGCCTCTTCCGCCACCTGCTGTTCAGACAGAAGAAGCGCACCGGCTCCATCCCAGAGTGCCCTAACCCGGAGGACCCCACCATTGCCCAGCTGCTGAAGAAACTGCTGTCC?CA
>muma@E0085
ATGGACAAGGAGCTGGTGCTGCTGAGCGTGCTGAAGGAGCCGGTGAGCCGCTCCATTTTCGACTACGCGCTGCGCTCCAAGGACATCGGCAGCCTCTTCCGCCACCTGCTTCTAAGACAGAAGAAGCGCGCGGGCTCCATCCCAGAGTACCCCAACCCAGAGGACCCCACCATCGCCCAGCTGCTGAAGAAACTGCTGTCC??C
>mora@E0085
ATCGACAAGGAGCTGGTGCTGCTGAGCGTGCTGAAGGAGCCGGTGAGCCGCTCCATCTTCGACTACGCGCTGCGCTCCAAGGACATCGGCAGCCTCTTCCGCCACCTGCTGCTCAGACAGAAGAAGCGCGGCGGCTCCATCCCAGAGTGCCCCAACCCAGAAGACCCCACCATCGCCCAGCTGCTGAAGAAGCTGCTGTCC??C
>meca@E0085
ATCGACAAGGAGCTGGTGCTGCTGAGCGTGCTGAAGGAGCCGGTGAGCCGCTCCATCTTCGACTACGCGCTGCGCTCCAAGGACATTGCCAGCCTATTCCGCCACCTGTTGCTCAGACAGAAGAAGCGCAACGGCTCGATCCCAGAGTGCCCCATCCCGGAGGACCCCACCATCGCCCAGTTGCTGAAGAAACTGCTGTCC??C
>zefa@E0085
ATCGATAAGGAGCTGGTCCTGCTCAGCGTGCTGAAGGAACCGGTCAGTCGCTCCATCTTCGAGTACGCGCTGCGCTCCAAAGACATCTCCAGCCTCTTCCGCCACCTGCTGCTACGGCAGAAGAAGCGCGCCGGCTCCATCCCAGAATGCCCCAACCCAGAGGACCCAGCCATCGGCCAGCTGCTGAAGAAGCTCCTCTCC?CA
>cyro@E0085
ATCGATAAGGAGCTGGTCCTGCTCAGCGTGCTGAAGGAGCCGGTCAGTCGCTCCATCTTCGAGTACGCGCTGCGCTCCAAAGACATCTCCAGCCTCTTCCGCCACCTGCTGCTCCGGCAGAAGAAGCGCGCCGGCTCCATCCCAGAATGCCCCAACCCGGAGGACCCGGCCATCGGCCAGCTGCTGAAGAAGCTCCTCTCC?CA
>brbr@E0085
aTCGACAAGGAGCTGGTGCTGCTGAGCGTGCTGAAGGAGCCGGTGAGCCGCTCCATCTTCGACTACGCACTGCGCTCCAAGGACATCGCCAGCCTCTTCCGCCACCTGCTGCTCAGACTGAAGAAGCGCGCCGGCTACATTCCAGAGTGCCCCATCCCAGAGGACCCCGCCATCGCCCAGCTGCTGAAGAAACTGCTGTCC??C
>loam@E0085
ATCGACAAGGAGCTGGTGCTGCTGAGCGTGCTGAAGGAGCCGGTGAGCCGCTCCATCTTCGACTACGCCCTGCGCTCCAAGGACATCGCCAGCCTCTTCCGCCACCTGCTGCTCAGACTGAAGAAGCGCGCCGGCTACATTCCAGAGTGCCCCATCCCAGAGGACCCCGCCGTCGCCCAGCTGCTGAAGAAACTGCTGTCC??C
>lohl@E0085
ATCGACAAGGAGCTGGTGCTGCTGAGCGTGCTGAAGGAGCCGGTGAGCCGCTCCATCTTCGACTACGCCCTGCGCTCCAAGGACATCGCCAGCCTCTTCCGCCACCTGCTGCTCAGACTGAAGAAGCGCGCCGGCTACATTCCAGAGTGCCCCATCCCAGAGGACCCCGCCGTCGCCCAGCTGCTGAAGAAACTGCTGTCC?CA
>lolo@E0085
ATCGACAaggagctggtgctgctgaGCGTGCTGAAGGAGCCGGTGAGCCGCTCCATCTTCGACTACGCCCTGCGCTCCAAGGACATCGCCAGCCTCTTCCGCCACCTGCTGCTCAGACTGAAGAAGCGCGCCGGCTACATTCCAGAGTGCCCCATCCCAGAGGACCCCGCCGTCGCCCAGCTGCTGAAGAAACTGCTGTCC?CA
>loxj@E0085
ATCGACAAGGAGCTGGTGCTGCTGAGCGTGCTGAAGGAGCCGGTGAGCCGCTCCATCTTCGACTACGCCCTGCGCTCCAAGGACATCGCCAGCCTCTTCCGCCACCTGCTGCTCAGACTGAAGAAGCGCGCCGGCTACATTCCAGAGTGCCCCATCCCAGAGGACCCCGCCGTCGCCCAGCTGCTGAAGAAACTGCTGTCC??C
>momo@E0085
ATCGACAAGGAGCTGGTGCTGCTGAGTGTGCTGAAGGAGCCGGTGAGCCGCTCCATCTTCGACTACGCACTGCGCTCCAAGGACATCGCCAGCCTCTTCCGCCACCTGCTGCTCAGACTGAAGAAGCGCGCCGGCTACATTCCAGAGTGCCCCATCCCAGAGGACC??------------------------------------
>meme@E0085
ATGGATAAGGAGCTGGTGCTGCTGAGCGTGCTGAAGGAGCCGGTCAGCCGCTCCATCTTCGACTACGCGCTGCGCTCCAAGGACATCGCCAGCCTCTTCCGCCAcctgctgctgcggctgaaGAAGCGCGCCGGGCTGATCCCCGAGTGCCCCGCCCCCGAGGACCCCGCCATCGCCCAGCTGCTGAAGAAGCTGCTGTCC??C
>gace@E0085
ATGGACAAGGAGCTGGTGCTGCTGAGCGTGCTGAAGGAGCCGGTGAGCCGCTCCATCTTCGACTACGCGCTGCGCTCCAAGGACATCGCCAGCCTCTTCCGccacctgctgctgcggctgaaGAAGCGCGCCGGGCTGATCCCCGAGTGCCCCGCCCCCGAGGACCCCGCCATCGCCCAGCTGCTGAAGAAGCTGCTGTCC??C
>gach@E0085
ATGGACAAGGAGCTGGTGCTGCTGAGCGTGCTGAAGGAGCCCGTGAGCCGCTCCATCTTCGACTACGCGCTGCGCTCCAAGGACATCGCCAGCCTCTTCCGCCACCTGCTGCTGCGGCTGAAGAAGCGCGCCGGGCTGATCCCCGAGTGCCCCGCCCCCGAGGACCCCGCCATCGCCCAGCTGCTGAAGAAGCTGCTGTCC?CA
>gaen@E0085
ATGGACAAGGAGCTGGTGCTGCTGAGCGTGCTGAAGGAGCCGGTGAGCCGCTCCATCTTCGACTACGCGCTGCGCTCCAAGGACATCGCCAGCCTCTTCCGccacctgctgctgcggctgaaGAAGCGCGCCGGGCTGATCCCCGAGTGCCCCGCCCCCGAGGACCCCGCCATCGCCCAGCTGCTGAAGAAGCTGCTGTCC??C
>gage@E0085
ATGGACAAGGAGCTGGTGCTGCTGAGCGTGCTGAAGGAGCCGGTGAGCCGCTCCATCTTCGACTACGCGCTGCGCTCCAAGGACATCGCCAGCCTCTTCCGccacctgctgctgcggctgaaGAAGCGCGCCGGGCTGATCCCCGAGTGCCCCGCCCCCGAGGACCCCGCCATCGCCCAGCTGCTGAAGAAGCTGCTGTCC?CA
>povi@E0085
ATGGACAAGGAGCTGGTGCTGTTGAGCGTGCTGAAGGAGCCGGTGAGCCGGTCCATCTTCGACTACGCGCTGCGCTCCAAGGACATCGCCAGCCTCTTCCGCCACCTGCTGCTGCGGCTGAAGAAGCGCGCCGGGCTGATCCCCGAGTGCCCCGCCCCCGAGGACCCCGCCATCGCCCAGCTGCTGAAGAAGCTGCTGTCC?CA
>gamo@E0085
ATGGACAAGGAGCTGGTGCTGCTGAGCGTGCTGAAGGAGCCGGTGAGCCGCTCCATCTTCGACTACGCGCTGCGCTCCAAGGACATCGCCAGCCTCTTCCGccacctgctgctgcggctgaaGAAGCGCGCCGGGCTGATCCCCGAGTGCCCCGCCCCCGAGGACCCCGCCATCGCCCAGCTGCTGAAGAAGCTGCTGTCC?CA
>brca@E0085
ATAGACAAGGAGCTGGTTCTCCTCAGTGTTCTGAAGGAGCCGGTCAGCCGCTCCATCCTGGACTACGCGCTGCGCTCCAAAGACATCTCCAGCCTTTTCCGCCACCTGCTGCTCAGGCAGAAGCAGCGCAGTGGGCTGCTCATGGAGTGCCCCAAACCAGAGGACCCGGGAGTCGCTCAACTGCTGAAGAAACTGTTGTCT?CA
