# Supplementary material for: The Phylogenetic Relationships of the Family Sciaenidae Based on Genome-Wide Data Analysis
Source: Animals (Basel). 2022 Dec 1;12(23):3386. doi: 10.3390/ani12233386 (PMC9741161; doi:10.3390/ani12233386)
Supplement: Supplementary file 1 [file animals-12-03386-s001.zip › File S2/align-1105-genes/bak/E0086_NT.fasta.ali]

>argl@E0086
---TTCGTCAAGCAGAAGCTTCCAGATCTTCTGCGGTCATACGTGGACGCAGACCTTGGAGGCAATCAGGAAGGTGGCTTCCAGGACATTGCCATAGAGGTCCTGCACCTGCTCCTCTCCCATCTGCTGTTCGGCCAGAAGGGAGCCAGTGGTGTAGGGCAAGAGCAGATTGAGGCCTTCCTCAATACTCTCTGCAG?
>bosa@E0086
---TTCGTCAAGCAGAAGCTTCCAGATCTTCTGCGGTCATACGTGGACGCAGACCTTGGAGGCAATCAGGAAGGTGGCTTCCAGGACATTGCCATAGAGGTCCTGCACCTGCTCCTCTCCCATCTGCTGTTCGGCCAGAAGGGAGCCAGTGGTGTAGGGCAAGAGCAGATTGAGGCCTTCCTCAATACTCTCTGCAGA
>brbr@E0086
---TTCGTCAAGCAGAAGCTTCCAGACCTTCTGCGGTCATACGTGGACGCAGACCTCGGAGGCAATCAGGAAGGTGGCTTCCAGGACATTGCCATAGAGGTCCTGCACCTGCTTCTCTCCCATCTGCTGTTCGGCCAGAAGGGAGCCAGTGGTGTAGGGCAAGAGCAGATTGAGGCCTTTCTCAATACTCTGTGCAGA
>trmi@E0086
---TTCGTCAAGCAGAAGCTTCCAGACCTTCTGCGGTCATACGTAGACGCAGACCTTGGAGGCAATCAGGAAGGTGGCTTCCAGGACATTGCCATAGAGGTCCTgcacctgctcctctcccatcTGCTGTTCGGCCAGAAGGGAGCCAGTGGTGTAGGGCAAGAGCAGATTGAGGCCTTTCTCAATACTCTCTGCAGA
>povi@E0086
---TTCGTCAAGCAGAAGCTTCCAGATCTTCTGCGGTCATACGTGGACGCAGACCTTGGAGGCAATCAGGAAGGTGGCTTCCAGGACATTGCCATAGAGGTCCTGCACCTGCTCCTCTCCCATCTGCTGTTCGGCCAGAAGGGAGCCAGTGGTGTAGGGCAAGAGCAGATTGAGGCCTTCCTCAATACTCTCTGCAGA
>gace@E0086
---TTCGTCAAGCAGAAGCTTCCAGATCTTCTGCGGTCATACGTGGACGCAGACCTTGGAGGCAATCAGGAAGGTGGCTTCCAGGACATTGCCATAGAGGTCCTGCACCTGCTCCTCTCCCATCTGCTGTTCGGCCAGAAGGGAGCCAGTGGTGTAGGGCAAGAGCAGATTGAGGCCTTCCTCAATACTCTCTGCAGA
>gaen@E0086
---TTCGTCAAGCAGAAGCTTCCAGATCTTCTGCGGTCATACGTGGACGCAGACCTTGGAGGCAATCAGGAAGGTGGCTTCCAGGACATTGCCATAGAGGTCCTGCACCTGCTCCTCTCCCATCTGCTGTTCGGCCAGAAGGGAGCCAGTGGTGTAGGGCAAGAGCAGATTGAGGCCTTCCTCAATACTCTCTGCAGA
>lolo@E0086
---TTCGTCAAGCAGAAGCTTCCAGACCTTCTGCGGTCATACGTAGACGCAGACCTCGGAGGCAATCAGGAAGGTGGCTTCCAGGACATTGCCATAGAGGTCCTgcacctgctcctctcccatctGCTGTTCGGCCAGAAGGGAGCCAGTGGTGTAGGGCAAGAGCAGATTGAGGCCTTTCTCAATACTCTGTGCAGA
>loxj@E0086
---TTCGTCAAGCAGAAGCTTCCAGACCTTCTGCGGTCATACGTAGACGCAGACCTCGGAGGCAATCAGGAAGGTGGCTTCCAGGACATTGCCATAGAGGTCCTGCACCTGCTCCTCTCCCATCTGCTGTTCGGCCAGAAGGGAGCCAGTGGTGTAGGGCAAGAGCAGATTGAGGCCTTTCTCAATACTCTGTGCAGA
>meme@E0086
---TTCGTCAAGCAGAAGCTTCCAGATCTTCTGCGGTCATACGTGGACGCAGACCTTGGAGGCAATCAGGAAGGTGGCTTCCAGGACATTGCCATAGAGGTCCTGCACCTGCTCCTCTCCCATCTGCTGTTCGGCCAGAAGGGAGCCAGTGGTGTAGGGCAAGAGCAGATTGAGGCCTTCCTCAATACTCTCTGCAGA
>gaar@E0086
---TTCGTCAAGCAGAAGCTTCCAGACCTTCTGCGGTCATACGTGGACGCAGACCTTGGAGGCAATCAGGAAGGTGGCTTCCAGGACATTGCCATAGAGGTCCTGCACCTGCTCCTCTCCCATCTGCTGTTCGGTCAGAAGGGAGCCAGTGGTGTAGGGCAAGAGCAGATTGAGGCCTTTCTCAATACTCTCTGCAG?
>gach@E0086
---TTCGTCAAGCAGAAGCTTCCAGATCTTCTGCGGTCATACGTGGACGCAGACCTTGGAGGCAATCAGGAAGGTGGCTTCCAGGACATTGCCATAGAGGTCCTGCACCTGCTCCTCTCCCATCTGCTGTTCGGCCAGAAGGGAGCCAGTGGTGTAGGGCAAGAGCAGATTGAGGCCTTCCTCAATACTCTCTGCAG?
>gage@E0086
---TTCGTCAAGCAGAAGCTTCCAGATCTTCTGCGGTCATACGTGGACGCAGACCTTGGAGGCAATCAGGAAGGTGGCTTCCAGGACATTGCCATAGAGGTCCTGCACCTGCTCCTCTCCCATCTGCTGTTCGGCCAGAAGGGAGCCAGTGGTGTAGGGCAAGAGCAGATTGAGGCCTTCCTCAATACTCTCTGCAG?
>momo@E0086
---TTCGTCAAGCAGAAGCTTCCAGACCTTCTGCGGTCATACGTGGACGCAGACCTCGGAGGCAATCAGGAAGGTGGCTTCCAGGACATTGCCATAGAGGTCCTGCACCTGCTCCTCTCCCATCTGCTGTTCGGCCAGAAGGGAGCCAGTGGTGTAGGGCAAGAGCAGATTGAGGCCTTTCTCAATACTCTGTGCAG?
>gamo@E0086
---TTCGTCAAGCAGAAGCTTCCAGATCTTCTGCGGTCATACGTGGACGCAGACCTTGGAGGCAATCAGGAAGGTGGCTTCCAGGACATTGCCATAGAGGTCCTGCACCTGCTCCTCTCCCATCTGCTGTTCGGCCAGAAGGGAGCCAGTGGTGTAGGGCAAGAGCAGATTGAGGCCTTCCTCAATACTCTCTGCAG?
>lohl@E0086
---TTCGTCAAGCAGAAGCTTCCAGACCTTCTGCGGTCATACGTAGACGCAGACCTCGGAGGCAATCAGGAAGGTGGCTTCCAGGACATTGCCATAGAGGTCCTGCACCTGCTCCTCTCCCATCTGCTGTTCGGCCAGAAGGGAGCCAGTGGTGTAGGGCAAGAGCAGATTGAGGCCTTTCTCAATACTCTGTGCAG?
>loam@E0086
---TTCGTCAAGCAGAAGCTTCCAGACCTTCTGCGGTCATACGTAGACGCAGACCTCGGAGGCAATCAGGAAGGTGGCTTCCAGGACATTGCCATAGAGGTCCTGCACCTGCTCCTCTCCCATCTGCTGTTCGGCCAGAAGGGAGCCAGTGGTGTAGGGCAAGAGCAGATTGAGGCCTTTCTCAATACTCTGTGCAG?
>cyro@E0086
?TGTTCATCAAGCAGAAGCTCCCGGACCTCCTGCGATCATACGTGGACGCTGATCTTGGAGGAAACCAGGAAGGTGGCTTCCAGGACATTGCCATAGAGGTCTTGCACCTGCTCCTCTCCCATCTGCTGTTTGGTCAGAAGGGAGCCAGCGGGGTAGGGCAAGAGCAGATTGACGCCTTCCTCAACACACTGTGCAGA
>phph@E0086
---TTCGTCAAGCAGAAGCTTCCCGACCTTCTGCGGTCATACGTGGACGCAGACCTTGGAGGCCATCAGGAAGGTGGCTTCCAGGATATCGCCATAGAGGTCCTGCACCTGCTCCTTTCCCATCTGCTGTTCGGCCAGAAGGGAGCCAGTGGTGTAGGGCAAGAGCAGACTGAGGCCTTCCTCAATACTCTGTGCAGA
>phbl@E0086
---TTCGTCAAGCAGAAGCTTCCCGACCTTCTGCGGTCATACGTGGACGCAGACCTTGGAGGCCATCAGGAAGGTGGCTTCCAGGATATCGCCATAGAGGTCCTGCACCTGCTCCTTTCCCATCTGCTGTTCGGCCAGAAGGGAGCCAGTGGTGTAGGGCAAGAGCAGACTGAGGCCTTCCTCAATACTCTGTGCAG?
>bame@E0086
---TTCATCAAGCAGAAGCTTCCAGACCTTCTGCGGTCCTACGTGGACGCAGATCTTGGGGGGAGTCAGGAAGGTGGCTTCCAGGACATTGCCATAGAGGTCCTgcacctgctcctctcccaTCTGCTGTTTGGCCAGAAGGGAGCCAGTGGTGTGGGGCAAGAGCAGATTGAGGCCTTTCTCAAGACTCTGTGCAGA
>coru@E0086
---TTCATCAAGCAGAAGCTTCCAGACCTTCTGCGGTCATACGTGGACGCAGACCTTGGAGGCAGTCAGGAAGGTGGCTTCCAGGACATTGCCATAGAGGTCCTGCACCTACTCCTCTCCCATCTGCTGTTCGGCCAGAAGGGAGCCAGTGGTGTGGGGCAAGAGCAGATTGAGGCCTTTCTCAAGACTCTGTGCAGA
>lala@E0086
---TTCGTCAAGCAGAAGCTTCCAGACCTTCTGCGGTCATACGTGGACGCGGACCTTGGAGGGAGTCAGGAAGGTGGCTTCCAGGACATTGCCATAGAGGTCTTgcacctgctcctctcccatctTCTGTTCGGCCAGAAGGGAGCCAGTGGTGTAGGGCAAGAGCAGATTGAGGCCTTTCTGAAGACTCTGTGCAGA
>mora@E0086
---TTCGTCAAGCAGAAGCTTCCAGACCTTCTGCGGTCATACGTGGACGCAGACCTTGGGGGGAGTCAGGAAGGTGGCTTCCAGGACATTGCCATAGAGGTCCtgcacctgctcctctcccatctGCTGTTCGGCCAGAAGGGAGCCAGTGGTGTAGGGCAAGAGCAGATTGAGGCCTTTCTCAAGACTCTGTGCAGA
>mezu@E0086
---TTCATCAAGCAGAAGCTTCCAGACCTTCTGCGGTCTTACGTGGACGCAGACCTTGGAGGGAGTCAGGAAGGTGGCTTCCAGGACATTGCCATAGAGGTCCTGCACCTGCTCCTTTCCCATCTGCTGTTCGGCCAGAAGGGAGCCAGTGGTGTAGGGCAAGAGCAGCTTGAGGCCTTTCTCAAGACTCTGTGCAG?
>maoc@E0086
---TTCGTCAAGCAGAAGCTCCCAGACCTTCTGCGGTCATACGTGGACGCAGACCTTGGAGGCAGTCAGGAAGGTGGCTTCCAGGACATTGCCATAGAGGTCCTGCACCTACTCCTCTCCCATCTGCTGTTCGGCCAGAAGGGAGCCAGTGGTGTGGGGCAAGAGCAAATTGAGGCCTTTCTCAAGACTCTGTGCAG?
>trmu@E0086
---TTCGTCAAGCAGAAGCTCCCCGACCTTCTGCGGTCATACGTGGACGCAGACCTTGGAGGGAGCCAGGAAGGTGGCTTCCAGGACATTGCCATAGAGGTCCTGCAcctgctcctctcccatctGCTGTTCGGACAGAAGGGAGCCAGTGGTGTAGGGCAAGAGCAAATTGAGGCCTTTCTCAAGACTCTGTGCAG?
>trsc@E0086
---TTCGTCAAGCAGAAGCTTCCCGACCTTCTGCGATCATACGTGGACGCAGACCTTGGAGGGAATCAGGAAGGTGGCTTCCAGGACATTGCCATAGAGGTCCTGCACCTGCTCCTCTCCCATCTGCTGTTCGGCCAGAAGGGAGCCAGTGGTGTAGGGCAAGAGCAGATTGAGGCCTTTCTCAAGACTCTGTGCAGA
>mabe@E0086
---TTCGTCAAGCAGAAGCTTCCAGACCTTCTGCGGTCATACGTGGACGCAGACCTTGGAGGCAATCAGGAAGGTGGCTTCCAAGACATTGCCATAGAGGTCCTGCACCTACTCCTCTCCCATCTGCTGTTTGGCCAGAAGGGAGCCAGTGGTGTGGGGCAAGAGCAGATTGAGGCCTTTCTTAAGACTCTGTGCAGA
>merl@E0086
---TTCGTCAAACAGAAGCTTCCAGACCTTCTGCGGTCATACGTGGACGCAGACCTTGGAGGGAATCAGGAAGGTGGCTTCCAGGACATTGCCATAGAGGTCCTGCACCTGCTCCTCTCCCATCTGCTGTTTGGCCAGAAGGGAGCCAGTGGTGTAGGGCAAGAGCAGATTGAGGCCTTTCTCAAGACTCTGTGCAGA
>meca@E0086
---TTCGTCAAACAGAAGCTTCCAGACCTTCTGCGGTCATACGTGGACGCAGACCTTGGAGGGAATCAGGAAGGTGGCTTCCAGGACATTGCCATAGAGGTCCTGCACCTGCTCCTCTCCCATCTGCTGTTTGGCCAGAAGGGAGCCAGTGGTGTAGGGCAAGAGCAGATTGAGGCCTTTCTCAAGACTCTGTGCAGA
>mepo@E0086
---TTCATCAAACAGAAGCTTCCAGACCTTCTGCGGTCATACGTGGACGCAGACCTTGGAGGGAATCAGGAAGGTGGCTTCCAGGACATTGCCATAGAGGTCCTGCACCTGCTCCTCTCCCATCTGCTGTTCGGCCAGAAGGGAGCCAGTGGTGTAGGGCAAGAGCAGATTGAGGCCTTTCTCAAGACTCTGTGCAG?
>zefa@E0086
---TTCATCAAGCAGAAGCTCCCCGACCTCCTGCGATCATACGTGGACGCTGATCTTGGAGGAAACCAGGAAGGTGGCTTCCAGGACATTGCCATAGAGGTCTTGCACCTGCTCCTCTCCCATCTGCTGTTTGGTCAGAAGGGAGCCAGCGGGGTAGGGCAAGAGCAGATTGACGCCTTCCTCAAGACACTGTGCAGA
>muma@E0086
---TTCGTCAAACAGAAGCTTCCAGACCTCCTGCGGTCATACGTCGACGCAGACCTCGGAGGGAACCAGGAAGGTGGCTTCCAGGACATTGCCATAGAGGTCCTacacctgctcctctcccaTCTGCTGTTTGGCCAGAAGGGAGTCGGTGGTGTAGGGCAAGAGCAGATTGAGGCCTTTCTCAAGACACTGtgc?ag
