# Supplementary material for: The Phylogenetic Relationships of the Family Sciaenidae Based on Genome-Wide Data Analysis
Source: Animals (Basel). 2022 Dec 1;12(23):3386. doi: 10.3390/ani12233386 (PMC9741161; doi:10.3390/ani12233386)
Supplement: Supplementary file 1 [file animals-12-03386-s001.zip › File S2/align-1105-genes/bak/E0089_NT.fasta.ali]

>maoc@E0089
ttCATCCGACTGGGCCAGACGCTCAAGTACTACGGCTACACCAAGTTCGACCCGTGCCTGACGGACTTCCCCGAGAAGGGTTGCCAGGTGATGGTGGGCGCCGGCAACAACGAGCTCAACTTCCACGTCAAGCTGCCCAACGAGCAGATGAAGGAGGGCAGCTTCAAGGTGACG---CGCATGCGCTGCTGGCGGGT?---------
>bame@E0089
TTCATCCGCCTGGGCCAGACCCTGAAGTACTACGGGTACACCAAGTTTGAGCCCTGCGTCACCGACTTCCCCGAGAAGGGCTGCCACGTGATGGTCAGCGCGGGTAACAACGAGCTCAACTTCCACGTCAAGCTGCCCAGCGAGCAGATGAAGGAGGGCAGCTTCAAGGTGACA---CGCATGAGGTGCTGGCGGGTCACGTCG?TC
>bosa@E0089
tTCATCCGTCTGGGCCAGACCCTGAAGTACTACGGCTACACCAAGTTCGACCCGTGCGTGACGGACTTCCCGGAGCAGGGCTGCCACGTGATGGTAAGCGCGGGGAACAACGAGCTCAACTTCCACGTCAAGCTGCCCAGCGAGCAGATGAAGGAGGGCAGCTTCAAGGTCACC---CGCATGAGGTGCTGGAGGGTCACCTCC??T
>gach@E0089
TTCATCCGTCTGGGCCAGACCCTGAAGTACTACGGCTACACCAAGTTCGACCCGTGCGTGACGGACTTCCCGGAGCAGGGCTGCCACGTTATGGTGAGCGCGGGGAACAACGAGCTCAACTTCCACGTCAAGCTGCCCAGCGAGCAGATGAAGGAGGGCAGCTTCAAGGTCACC---CGCATGAGGTGCTGGAGGGTCACCTCC---
>gamo@E0089
tTCATCCGTCTGGGCCAGACCCTGAAGTACTACGGCTACACCAAGTTCGACCCGTGCGTGACGGACTTCCCGGAGCAGGGCTGCCACGTTATGGTGAGCGCGGGGAACAACGAGCTCAACTTCCACGTCAAGCTGCCCAGCGAGCAGATGAAGGAGGGCAGCTTCAAGGTCACC---CGCATGAGGTGCTGGAGGGTCACCTCC---
>lohl@E0089
TTCATCCGCCTGGGCCAGACTCTGAAGTACTACGGCTACACCAAGTTCGACCCGTGCGTGACCGACTTCCCGGAGCAGGGCTGCCACGTGATGGTGAGCGCGGGGAACAACGAGCTCAACTTCCACGTCAAGCTGCCCAGCGAGCAGATGAAGGAGGGCAGCTTCAAGGTCACG---CGCATGAGGTGCTGGAGGGTCACCTCG---
>povi@E0089
tTCATCCGTCTGGGCCAGACCCTGAAGTACTACGGCTACACCAAGTTCGACCCGTGCGTGACGGACTTCCCGGAGCAGGGCTGCCACGTGATGGTGAGCGCGGGGAACAACGAGCTCAACTTCCACGTCAAGCTTCCCAGCGAGCAGATGAAGGAGGGCAGCTTCAAGGTCACG---CGCATGAGATGCTGGAGGGTCACCTCC---
>gaen@E0089
tTCATCCGTCTGGGCCAGACCCTGAAGTACTACGGCTACACCAAGTTCGACCCGTGCGTGACGGACTTCCCGGAGCAGGGCTGCCACGTTATGGTGAGCGCGGGGAACAACGAGCTCAACTTCCACGTCAAGCTGCCCAGCGAGCAGATGAAGGAGGGCAGCTTCAAGGTCACC---CGCATGAGGTGCTGGAGGGTCACCTCC??T
>gage@E0089
tTCATCCGTCTGGGCCAGACCCTGAAGTACTACGGCTACACCAAGTTCGACCCGTGCGTGACGGACTTCCCGGAGCAGGGCTGCCACGTTATGGTGAGCGCGGGGAACAACGAGCTCAACTTCCACGTCAAGCTGCCCAGCGAGCAGATGAAGGAGGGCAGCTTCAAGGTCACC---CGCATGAGGTGCTGGAGGGTCACCTCC??T
>loam@E0089
TTCATCCGCCTGGGCCAGACTCTGAAGTACTACGGCTACACCAAGTTCGACCCGTGCGTGACCGACTTCCCGGAGCAGGGCTGCCACGTGATGGTGAGCGCGGGGAACAACGAGCTCAACTTCCACGTCAAGCTGCCCAGCGAGCAGATGAAGGAGGGCAGCTTCAAGGTCACG---CGCATGAGGTGCTGGAGGGTCACCTCG??T
>loxj@E0089
TTCATCCGCCTGGGCCAGACTCTGAAGTACTACGGCTACACCAAGTTCGACCCGTGCGTGACCGACTTCCCGGAGCAGGGCTGCCACGTGATGGTGAGCGCGGGGAACAACGAGCTCAACTTCCACGTCAAGCTGCCCAGCGAGCAGATGAAGGAGGGCAGCTTCAAGGTCACG---CGCATGAGGTGCTGGAGGGTCACCTCG??T
>gace@E0089
tTCATCCGTCTGGGCCAGACCCTGAAGTACTACGGCTACACCAAGTTCGACCCGTGCGTGACGGACTTCCCGGAGCAGGGCTGCCACGTTATGGTGAGCGCGGGGAACAACGAGCTCAACTTCCACGTCAAGCTGCCCAGCGAGCAGATGAAGGAGGGCAGCTTCAAGGTCACC---CGCATGAGGTGCTGGAGGGTCACCT??---
>cyro@E0089
TTCATCCGTCTGGGTCAGACGCTAAAATATTACGGCTACATCAAGTTTGACCCGTGCGTCACGGACTTCCCGGAGAAGGGATGCCACGTGATCGTCAGCGCCGGCAACAACGAGCTCAACTTCCACGTCAAGCTGCCCAGCGAGCAGATGAAGGAGGGCAGCTTCAAGGTCACA---CGCATGAGGTGCTGGAGGGTCACCTCG---
>zefa@E0089
TTCATCCGCCTGGGTCAGACGCTAAAATATTACGGCTACATCAAGTTCGACCCGTGTGTCACGGACTTCCCGGAGAAGGGATGCCACGTGATCGTCAGTGCCGGCAACAACGAGCTCAACTTCCACGTCAAGCTGCCCAGCGAGCAGATGAAGGAAGGCAGCTTCAAGGTCACA---CGCATGAGGTGCTGGAGGGTCACCTCC---
>meme@E0089
---------------------------------------?CCAAGTTCGACCCGTGCGTGACGGACTTCCCGGAGCAGGGCTGCCACGTGATGGTGAGCGCGGGAAACAACGAGCTCAACTTCCACGTCAAGCTGCCCAGCGAGCAGATGAAGGAGGGCAGCTTCAAGGTCACG---CGCATGAGGTGCTGGAGGGTCACCTCC---
>meca@E0089
TTCATCCGCCTGGGCCAGACGTTGAAGTACTATGGCTACACCAAGTTCGACCCCTGTGTCACCGACTTCCCCGAGAAGGGCTGCCACGTGATGGTGGGCGCCGGCAACAACGAGCTGAACTTCCACGTCAAGCTGCCCAGCGAGCAGATGAAGGAGGGCAGCTTCAAGGTGACA---CGCATGCGGTGCTGGAGGGTCACCTCG?TC
>merl@E0089
TTCATCCGCCTGGGCCAGACGTTGAAGTACTACGGCTACACCAAGTTCGACCCCTGTGTCACCGACTTCCCCGAGAAAGGCTGCCACGTGATGGTGGGCGCCGGCAACAACGAGCTGAACTTCCACGTCAAGCTGCCCAGCGAGCAGATGAAGGAGGGCAGCTTCAAGGTGACA---CGCATGCGGTGCTGGAGGGTCACCTCG?TC
>mepo@E0089
TTCATCCGCCTGGGCCAGACGTTGAAGTACTACGGCTACACCAAGTTCGACCCCTGTGTCACCGACTTCCCCGAGAAGGGCTGCCACGTGATGGTGGGCGCCGGCAACAACGAGCTGAACTTCCACGTCAAGCTGCCCAGCGAGCAGATGAAGGAGGGCAGCTTCAAGGTGACA---CGCATGCGGTGCTGGAGGGTCACCTCG??T
>mezu@E0089
TTCATCCGCCTGGGCCAGACGCTGAAGTACTACGGCTACACCAAGTTTGACCCGTGCGTCACTGACTTCCCCGAGACGGGTTGCCATGTGATGGTGAGTGCGGGCAACAACGAGCTCAACTTCCACGTCAAGCTGCCCAGCGAGCAGATGAAGGAGGGCAGCTTCAAGGTGACG---CGCATGAGATGCTGGAGGGTCACGTCG??T
>trsc@E0089
TTCATCCGCCTCGGCCAGACGCTGAAGTACTACGGCTACACCAAGTTCGACCCGTGTGTCACCGACTTCCCCGAAACGGGCTGCCACGTGATGGTGAGCGCGGGCAACAATGAGCTCAACTTCCACGTCAAGCTGCCCAGCGAGCAGATGAAGGAGGGCAGCTTCAAGGTGACC---CGCATGAGGTGCTGGAGGGTCACGTCG??T
>trmu@E0089
TTCATCCGCCTCGGCCAGACGCTAAAGTACTACGGCTACACCAAGTTCGACCCGTGTGTCACCGACTTCCCCGAGACGGGCTGCCACGTGATGGTGAGCGCGGGCAACAATGAGCTCAACTTCCACGTCAAGCTGCCCAGCGAGCAGATGAAGGAGGGCAGCTTCAAGGTGACC---CGCATGAGGTGCTGGAGGGTCACGTCG?Tc
>mabe@E0089
TTCATCCGTCTGGGCCAGACGCTGAAGTACTACGGCTACACCAAGTTCGAGCCGTGTGTGACCGACTTCCCCGAGCCCGGCTGTCAGGTGATGGTCGCTGCCGGCAACAACGAGCTCAACTTCCACGTCAAGCTGCCCAGTGAGCAGATGAAGGAGGGGAGCTTCAAGGTGACA---CGCATGCGCTGCTGGAGGGTCACCTCG---
>muma@E0089
tTCATCCGGCTGGGCCAGACCCTGAAGTACTACGGCTACATCAAGTTCGACCCGTGTGTGACGGACTTCCCGGAGGAGGGCTGTCAGGTGATGGTGGGAGCGGGGAACAACGAGCTCAGCTTCCACGTCCGGCTGCCCAGCGAGCAGCTGAAGGAGGGCAGCTTCAAGGTGACC---CGCATGAGGTGCTGGAGGGTCACGTCT?tc
>phph@E0089
TTCCTCCACCTGGCCCAGACCCTGAAGTACTACGGCTACACCAAGTTCGACCCGTGCGTGACGGACTTCCCCGAGCCGGGCTGCCACGTGATGGTGAGCGCGGGCGGCAGCGAGCTGCACTTCCACGTGAAGCTGCCCAGCGAGCAGATGAAGGAGGGCAGCTTCAAGGTGACG---CGCATGAGATGCTGGAGGGTCACCTCT?TC
>brca@E0089
TTCATCCGCCTGGCGCAGACTCTTAAATACTACGGCTACACCAAGTTCGAGCCTTGCCTGACGGACTTCCCGGAACCAGGCTGTGACGTCATGGTGAGCGCGGGCGGCAGCGAACTCAACTTCCACGTCAAGCTGCCCAGTCAGCTCATGAAGGAGGGCAACTTCAAGGTCACC---CGCATGCGCTGCTGGAGGGTCACCTCA??T
>coru@E0089
tTCATCCGTCTGGGCCAGACCCTGAAGTACACGGCACAC---CAAGTTCGAGCCGTGCGTGACGACTTCCCCGAGCGCGGCTGCCAGGTGATGGTCGCCGCCGGCAACAACGAGCTCAACTTCCACGTCAAGCTGCCCAGCGAGCACATGAAGGAGGGAAGCTTCAAGGTGAACTGCGCACTGCGCTGCTGGAGGGTCACCTCG---
