# Supplementary material for: The Phylogenetic Relationships of the Family Sciaenidae Based on Genome-Wide Data Analysis
Source: Animals (Basel). 2022 Dec 1;12(23):3386. doi: 10.3390/ani12233386 (PMC9741161; doi:10.3390/ani12233386)
Supplement: Supplementary file 1 [file animals-12-03386-s001.zip › File S2/align-1105-genes/bak/E0093_NT.fasta.ali]

>trsc@E0093
------------------CGGTTTGACAGTGAGCTCCGCCCGCTGCGCCACCAGAAGCTGGAGCTGGACTGCCAGATGAAGCGGGCCGACCTGCACCACGTCACGCTCTTCCAGGAGCTGCGGCTGCTGCAGGACTTTGAGGGGAGCCAGAGCCCCCTGCAGCACAGGCTGC??---------
>argl@E0093
------------------GGGTTCGACGGCGAGCTGCGCCTGCTGCGCCACCAGAAGCTGGAGCTGGACTGCCAGGTGAAGCGGGCCGACCTGCAGCACGTCACGCTCttccaggagctgctgctgctgcaggactTTGAGGACAGCCAGAGCCCGCTGCAGGGGAGGCTG------------
>gaen@E0093
------------------GGGTTCGACGGCGAGCTGCGCCTGCTGCGCCACCAGAAGCTGGAGCTGGACTGCCAGGTGAAGCGGGCCGACCTGCAGCACGTCACGCTCTtccaggagctgctgctgctgcaggactTTGAGGACAGCCAGAGCCCGCTGCAGGGGAGGCTG------------
>gace@E0093
------------------GGGTTCGACGGCGAGCTGCGCCTGCTGCGCCACCAGAAGCTGGAGCTGGACTGCCAGGTGAAGCGGGCCGACCTGCAGCACGTCACGCTCTtccaggagctgctgctgctgcaggactTTGAGGACAGCCAGAGCCCGCTGCAGGGGAGGCT?------------
>gage@E0093
------------------GGGTTCGACGGCGAGCTGCGCCTGCTGCGCCACCAGAAGCTGGAGCTGGACTGCCAGGTGAAGCGGGCCGACCTGCAGCACGTCACGCTCTtccaggagctgctgctgctgcaggactTTGAGGACAGCCAGAGCCCGCTGCAGGGGAGGCT?------------
>gamo@E0093
------------------GGGTTCGACGGCGAGCTGCGCCTGCTGCGCCACCAGAAGCTGGAGCTGGACTGCCAGGTGAAGCGGGCCGACCTGCAGCACGTCACGCTCTtccaggagctgctgctgctgcaggactTTGAGGACAGCCAGAGCCCGCTGCAGGGGAGGCT?------------
>meme@E0093
------------------GGGTTCGACGGCGAGCTGCGCCTGCTGCGCCACCAGAAGCTGGAGCTGGACTGCCAGGTGAAGCGGGCCGACCTGCGGCACGTCACGCTCttccaggagctgctgctgctgcaggacttTGAGGACAGCCAGAGCCCGCTGCAGGGGAGGCT?------------
>trmi@E0093
------------------?GGTTCGACGGCGAGCTCCGTCTGCTGCGCCACCAGAAGCTGGAGCTGGACTGCCAGGTGAAGCGGGCCGACCTGCAGCACGTCACGCTCTtccaggagctgctgctgctccaggacTTTGAGGACAGCCAGAGCCCGCTGCAGGGAAGGCT?------------
>bosa@E0093
------------------GGGTTTGACGGTGAGCTGCGCCTGCTGCGCCACCAGAAGCTGGAGCTGGACTGCCAGGTGAAGCGGGCCGACCTGCAGCAGGTCACGCTCttccaggagctgctgctgctgcaggactTTGAGGACAGCCAGAGCCCGCTGCAGGGGAGGCTG------------
>gaar@E0093
------------------??GTTCGACGGCGAGCTCCGCCTGCTGCGCCACCAGAAGCTGGAGCTGGACTGCCGGGTGAAGCGGGCCGACCTGCAGCACGCCACGCTGttccaggagctgctgctgctgcaggacttTGAGGACAGCCAGAGCCCGCTGCAGGGGAGGCTG------------
>gach@E0093
------------------GGGTTCGACGGCGAGCTGCGCCTGCTGCGCCACCAGAAGCTGGAGCTGGACTGCCAGGTGAAGCGGGCCGACCTGCAGCACGTCACGCTCttccaggagctgctgctgctgcaggaatTTGAGGACAGCCAGAGCCCGCTGCAGGGGAGGCT?------------
>brbr@E0093
------------------?GGTTTGACGGCGAGCTCCGCCTGCTGCGCCACCAGAAGCTGGAACTGGACTGCCAGGTGAAGCGGGCCGACCTGCAGCACGTCACGCTCttccaggagctgctgctgctgcaggactTTGAGGGCAGCCAGAGCCCGCTGCAGCGAAGGCTG------------
>momo@E0093
------------------?GGTTTGACGGCGAGCTCCGCCTGCTGCGCCACCAGAAGGTGGAACTGGACTGCCAGGTGAAGCGGGCCGACCTGCAGCACGTCACTCTCttccaggagctgctgctgctgcaggactTTGAGGGCAGCCAGAGCCCGCTGCAGCGAAGGCTG------------
>lala@E0093
------------------CGGTTTGACGGCGAGCTCCGCCTGCTGCGGCACGAGAAGCTGGAGCTGGACTGCCAGGTGAAGCGGGCCGACCTGCACCACGTCACGCTcttccaggagctgctgctgctgcaggacttTGAGGGGAGCCAGAGCCCCCTGCAGCACAGGCTGCAG------??G
>mezu@E0093
------------------CAGTTTGACGGCGAGCTCCGCCTTCTGCGCCACCAGAAGCTGGAGCTGGACTGCCAGGTGAAGCGGGCCGACCTGCACCACATCACGCTCttccaggagctgctgctgctgcaggactTTGAGGGGAGCCAGAGCCCCCTGGAGCACAGGCTGCAGACGCAC??A
>mora@E0093
------------------CTGTTTGACGGCGAGCTCCGCCTGCTGCGCCACGAGAAGCTGGAGCTGGACTGCCAGGTGAAGCGCGCTGACCTGCACCATGTCACCCTcttccaggagctgctgctgctgcaggacttTGAGGGCAGCCAGAGCCCCCTGCAGCACAGGCTGCAG------?GC
>phph@E0093
------------------?GGTTTGACGCCGAGCTCCGCCTGCTGCGGCACCAGAAGCTGGAGCTGGACTGCCGGGCGAAGCGGGCCGACCTGCAGCACGTCACGCtgttccaggagctgctgctgctgcaggacttCGAGGGCAGCCAGAGCCCGCTGCAGGGGAGGCTG------------
>phbl@E0093
------------------C??TTTGACGCCGAGCTCCGCCTGCTGCGGCACCAGAAGCTGGAGCTGGACTGCCGGGTGAAGCGGGCCGACCTGCAGCACGTCACGCtcttccaggagctgctgctgctgcaggactttGAGGGCAGCCAGAGCCCCCTGCAGGGCAGGCTG------------
>loam@E0093
------------------?GGTTTGACGGCGAGCTCCACCTGCTGCGCCACCAGAAGCTGGAACTGGACTGCCAGACGAAGCGGGCCGACCTGCAGCACGTCACGCTCTTCCAGGAGCTGCTGCTGCTGCAGGACTTTGAGGGCAGCCAGAGCCCGCTGCAGCGAAGGCT?------------
>lohl@E0093
------------------?GGTTTGACGGCGAGCTCCACCTGCTGCGCCACCAGAAGCTGGAACTGGACTGCCAGACGAAGCGGGCCGACCTGCAGCACGTCACGCTCTTCCAGGAGCTGCTGCTGCTGCAGGACTTTGAGGGCAGCCAGAGCCCGCTGCAGCGAAGGCT?------------
>loxj@E0093
------------------?GGTTTGACGGCGAGCTCCACCTGCTGCGCCACCAGAAGCTGGAACTGGACTGCCAGACGAAGCGGGCCGACCTGCAGCACGTCACGCTCTTCCAGGAGCTGCTGCTGCTGCAGGACTTTGAGGGCAGCCAGAGCCCGCTGCAGCGAAGGCTG------------
>lolo@E0093
------------------?AGTTTGACGGCGAGCTCCACCTGCTGCGCCACCAGAAGCTGGAACTGGACTGCCAGACGAAGCGGGCCGACCTGCAGCACGTCACGCTCttccaggagctgctgctgctgcaggactTTGAGGGCAGCCAGAGCCCGCTGCAGCGAAGGCTG------------
>bame@E0093
---------------?CCCAGTTTGACGGCGTGCTCCGCCTCCTGCGCCACGAGAAGCTGAAGCTGGACTGCGAGATGAAGCGGGCCGACCTGCACCACGTCACGCTCTTCCAGGAgcttctgctgctgcaggaCTTTGAGGGGAGCCAGAGCACCCTGCAGCACAGGCTGCAGGCACAC---
>mepo@E0093
---------TCCATGGTGCGGTTTGACGGCGAGCTGCGCCTGCTGCGCCACCAGAAGCTGGAGCTGGACTGCCAGGTGAAGCGGGCCGACCTGCACCACCTCACGCTCTTCCTGGAGCTGCGGCTGCTGCAGGACTTCGAGGGGAgccagctccccctgcagctcaAAC??------------
>meca@E0093
---------TCCATGGTGCGGTTTGACGGCGAGCTGCGCCTGCTGCGCCACCAGAAGCTGGAGCTGGACTGCCAGGTGAAGCGGGCCGACCTGCACCAACTCACGCTCTTCCAGGAGCTGCGGCTGCTGCAGGACTTCGAGGGGAGCCAGCGCTCCCTGCAGCTCAAA---------------
>merl@E0093
---------TCCATGGTGCGGTTTGACGGCGAGCTGCGCCTGCTGCGCCACCAGAAGCTGGAGCTGGACTGCCAGGTGAAGCGGGCCGACCTGCACCAACTCACGCTCTTCCAGGAGCTGCGGCTGCTGCAGGACTTCGAGGGGAGCCAGCGCTCCCTGCAGCTCAAA---------------
>trmu@E0093
------------------CGGTTTGACAGTGAGCTCCGCCTGCTGCGCCACCAGAAGCTGAAGCTGGACTGCCAGGTGAAGCTGGCCGACCTGCACCACGTCACGCTCTTCCAGGAGCTGCGGCTACTGCAGGACTTTGAGGGGAGCCACAGCCCCCTGCAGCATGGGC??------------
>cyro@E0093
?TGGATGCAGCCATGTGGCGTTTTGATGCCGAACTCTTCCTGCTGCGCCATGAGAAGCTGACCTTGGACTGCCAGATGAAGCAGGCCGACCTGAGGCACATCACCCTCTTCCAGgagctcctgctgctcctggagTTCGAGGAGCGAGAAAGCACACTGCAGAGGACACTCCAAGAACAC??A
>zefa@E0093
?TGGATGCAGCCATGTGGCGTTTCGACGCCGAACTCCTCCTGCTGCGCCACCAAAAGCTGACCCTGGACTGCCAGATGAAGCAGGCCGACCTGAGGCACATCGCCCTCTTCCAGgagctcctgctgctcctggagTTCGAGGAGCGAGAGAGCACACTGCAGAGGGCGCTG------------
