# Supplementary material for: The Phylogenetic Relationships of the Family Sciaenidae Based on Genome-Wide Data Analysis
Source: Animals (Basel). 2022 Dec 1;12(23):3386. doi: 10.3390/ani12233386 (PMC9741161; doi:10.3390/ani12233386)
Supplement: Supplementary file 1 [file animals-12-03386-s001.zip › File S2/align-1105-genes/bak/E0095_NT.fasta.ali]

>argl@E0095
GACGTCTCTGAGCTCAAAAACGAGCTCTTGAGGAAGGAGTCGCTGGTCCAGAAGCACCAGTCCAAGCTCCACCACTGGCAGCAGGTGCTAGAGGATGTGAGTGTCCAACATCGCAAGCCCACAgaccttcctcctcctgggcCACTGGCGTTCCTGGAGCAGGCCTCTGCCAGCCTCCCTCCAGCCCCGCTCAAGCCA---
>bosa@E0095
GACGTCTCTGAGCTCAAAAACGAGCTCTTGAGGAAGGAGTCGCTGGTCCAGAAGCACCAGTCCAAGCTCCACCACTGGCAGCAGGTGCTAGAGGATGTGAGTGTCCAACATCGCAAGCCCACAgaccttcctcctcctgggcCACTGGCGTTCCTGGAGCAGGCCTCTGCCAGCCTCCCTCCAGCCCCGCTCAAGCCA??A
>gach@E0095
GACGTCTCTGAGCTCAAAAACGAGCTCTTGAGGAAGGAGTCGCTGGTCCAGAAGCACCAGTCCAAGCTCCACCACTGGCAGCAGGTGCTAGAGGATGTGAGTGTCCAACATCGCAAGCCCACagaccttcctcctcctgggccACTGGCGTTCCTGGAGCAGGCCTCTGCCAGCCTCCCTCCAGCCCCGCTCAAGCCA---
>povi@E0095
GATGTCTCTGAGCTCAAAAACGAGCTCCTGAGGAAGGAGTCGCTGGTCCAGAAGCACCAGTCCAAGCTCCACCACTGGCAGCAGGTGCTAGAGGATGTGAGTGTCCAACATCGCAAGCCCACAgaccttcctcctcctgggccACTGGCGTTCCTGGAGCAGGCCTCTGCCAGCCTCCCTCCAGCCCCGCTCAAGCCA---
>gace@E0095
GACGTCTCTGAGCTCAAAAACGAGCTCTTGAGGAAGGAGTCGCTGGTCCAGAAGCACCAGTCCAAGCTCCACCACTGGCAGCAGGTGCTAGAGGATGTGAGTGTCCAACATCGCAAGCCCACAgaccttcctcctcctgggcCACTGGCGTTCCTGGAGCAGGCCTCTGCcagcctccctccagccccGCTCAAGCCA??A
>gaen@E0095
GACGTCTCTGAGCTCAAAAACGAGCTCTTGAGGAAGGAGTCGCTGGTCCAGAAGCACCAGTCCAAGCTCCACCACTGGCAGCAGGTGCTAGAGGATGTGAGTGTCCAACATCGCAAGCCCACAgaccttcctcctcctgggcCACTGGCGTTCCTGGAGCAGGCCTCTGCcagcctccctccagccccGCTCAAGCCA??A
>gage@E0095
GACGTCTCTGAGCTCAAAAACGAGCTCTTGAGGAAGGAGTCGCTGGTCCAGAAGCACCAGTCCAAGCTCCACCACTGGCAGCAGGTGCTAGAGGATGTGAGTGTCCAACATCGCAAGCCCACAgaccttcctcctcctgggcCACTGGCGTTCCTGGAGCAGGCCTCTGCcagcctccctccagccccGCTCAAGCCA??A
>meme@E0095
GACGTCTCTGAGCTTAAAAACGAGCTCCTGAGGAAGGAGTCGCTTGTCCAGAAGCACCAGTCCAAGCTCCACCACTGGCAGCAGGTGCTAGAGGATGTGAGTGTCCAACATCGCAAGCCCACagaccttcctcctcctgggcCACTGGCGTTCCTGGAGCAGGCCTCTGCAAGCCTCCCTCCAGCCCCGCTCAAGCCA??A
>gamo@E0095
GACGTCTCTGAGCTCAAAAACGAGCTCTTGAGGAAGGAGTCGCTGGTCCAGAAGCACCAGTCCAAGCTCCACCACTGGCAGCAGGTGCTAGAGGATGTGAGTGTCCAACATCGCAAGCCCACAgaccttcctcctcctgggcCACTGGCGTTCCTGGAGCAGGCCTCTGCcagcctccctccagccccGCTCAAGCCA??A
>trmi@E0095
GACGTCTCTGAGCTCCGTAACGAGCTTCAGAGGAAGGAGTCGCTGGTCCAGAAGCACCAGTCCAAGCTGCACCACTGGCAGCAGGTGCTAGAGGATGTGAGTGTCCAACATCGCAAGCCCACagaccttcctcctcctgggccACTGGCGTTCCTGGAGCAGGCCTCTGCCAGTCTCCCTCCAGCCCCGCTCAAGCCA??A
>momo@E0095
GACGTCTCTGAGCTCCGTAACGAGCTCCAGAGGAAGGAGTCGCTGGTCCAGAAGCACCAGTCCAAGCTCCACCACTGGCAGCAGGTGCTAGAGGATGTGAGTGTCCAACATCGCAAGCCCACtgaccttcctcctcctgggccaCTAGCGTTCCTGGAGCAGGCCTCTGCCAGCCTCCCTCCAGCCCCGCTCAAGCCA??A
>brbr@E0095
GACGTCTCTGAGCTCAGTAGCGAGCTCCTGAGGAAGGAGTCGCTGGTCCAGAAGCACCAGTCCAAGCTCCACCACTGGCAGCAGGTGCTGGAGGATGTGAGTGTCCAACATCGCAAGCCCActgaccttcctcctcctgggccacTAGCGTTCCTGGAGCAGGCCTCTGCCAGCCTCCCTCCAGCCCCGCTCAAGCCA??A
>gaar@E0095
GACGTCTCTGAGCTCCGTAACGAGCTCCAAAGGAAGGAGTCGCTGGTCCAGAAGCACCAGTCCAAGCTCCACCACTGGCAGCAGGTGCTAGAGGATGTGAGTGTCCAACATCGCAAGCCCACggaccttcctcctcctgggtcacTGGCGTTCCTGGAGCAGGCCTCTGCCAGCCTCCCTCCAGCCCCGCTCAAGCCA??A
>bame@E0095
GACGTCTCTGAGCTCCGTAACGAACTCCAGAGGAAGGAGTTGCTGGTCCAGAAGCACCAGTCCAAGCTCTACCACTGGcagcaggtgctggaggatgtgAGTGTCCAACACCGCAAGCCCACTGACCTTCCTCCCCCCGGGCCTCTAGCCTTCCTGGAGCAAGCCTCTGCTAGCCTCCCTCCAGCCCCGCTCAAcaca---
>coru@E0095
?ACGTAACCGAGCTCCGCAATGAACTGCAGAGGAAGGAGTTGCTGGTTCAGAAGCACCAGTCCAAGCTCTACCACTGGCAGCAGGTGCTGGAGGACGTGAGCGTCCAGCACCGCAAGCCCACGGACCTCCCGCCCCCGGGACCCCTGGCCTTCCTGGAGCAGGCCTCCGCCAGCCTCCCGCCAGCCCCGCTCAAGCCA??A
>mabe@E0095
GACGTGTCGGAGCTCCGCAACGAGCTGCAGAGGAAGGAGCTGCTGGTCCAGAAGCATCAGTCCAAGCTCTACCACTGGCAGCAGGTTCTGGAGGACGTGAGCGTCCAGCACCGCAAACCCACGGACCTGCCCCCGCCGGGGCCGCTGGCCTTCCTGGAGCAGGCCTCCGCCAGCCTGCCGCCAGCCCCGCTCAAACCC---
>maoc@E0095
GACGTATCCGAGCTCCGCAACGAACTGCAGAGGAAAGAGTTGCTGGTGCAGAAGCACCAGTCCAAGCTCTACCACTGgcagcaggtgctggaggatgTGAGTGTCCAGCACCGCAAGCCCACGGACCTCCCACCTCCAGGACCCCTGGCCTTCCTGGAGCAGGCCTCCGCCAGCCTCCCACCAGCCCCGCTCAAGCCA??A
>lala@E0095
GACGTCTCCGAGCTCCGTAACGAACTCCTGAGGAAGGAGTTGCTGGTGCAGAAGCACCAGGCCAAGCTCCACCACTGGCAGCAGGTGCTGGAGGATGTGAGCGTCCAACACCGCAAGCCCACtgaccttcctcctcctgggccccTAGCCTTCCTGGAGCAGGCCTCTGCTAGCCTCCCACCAGCCCCGCTCAAGCca??a
>mora@E0095
GATGTCTCTGAGCTCCGCAACGAACTCCTGAGGAAGGAGTTGCTGGTGCAGAAGCACCAGTCCAAGCTCCACCACTGGCAGCAGGTGCTGGAGGATGTGAGCGTCCAACACCGCAAGCCCACcgaccttcctcctcctgggccccTGGCCTTCCTGGAGCAGGCCTCCGCCAGCCTGCCTCCGGCCCCACTCAAGCCG??A
>trsc@E0095
GACGTCTCAGAGCTCCGTAACGAACTCCAGAGGAAGGAGTTGCTGGTTCAGAAGCACCAGTCCAAGCTCCACCACTGGCAGCAGGTGCTGGAGGATGTGAGTGTCCAACATCGCAAGCCCActgaccttcctcctcctgggccacTAGCCTTCCTGGAGCAGGCCTCTGCCAGCCTCCCTCCAGCCCCGCTCAAGCca??a
>lolo@E0095
GACGTCTCTGAGCTCCGTAACGAGCTCCAGAGGAAGGAGTTGCTGGTCCAGAAGCACCAGTCCAAGCTCCACCACTGGCAGCAGGTGCTAGAGGATGTGAGCGTCCAACATCGCAAGCCCACtgaccttcctcctcctgggccACTAGCGTTCCTGGAGCAGGCCTCTGCCAGCCTCCCTCCAGCCCCGCTCAAGCCA---
>trmu@E0095
GACGTCTCTGAGCTCCGTAACGAACTCCAGAGGAAGGAGTTGCTCGTTCAGAAGCACCAGTCCAAGCTCCACCACTGGCAGCAGGTGCTGGAGGATGTGAGTGTCCAACATCGCAAGCCCActgaccttcctcctcctgggccaCTAGCCTTCCTGGAGCAGGCCTCTGCCAGCCTCCCTCCAGCCCCGCTCAAGCca---
>loxj@E0095
GACGTCTCTGAGCTCCGTAACGAGCTCCAGAGGAAGGAGTTGCTGGTCCAGAAGCACCAGTCCAAGCTCCACCACTGGCAGCAGGTGCTAGAGGATGTGAGCGTCCAACATCGCAAGCCCACTGACCTTCCTCCTCCTGGGCCACTAGCGTTCCTGGAGCAGGCCTCTGCCAGCCTCCCTCCAGCCCCGCTCAAGCCA---
>meca@E0095
GACGTCTCTGAGCTGCGCAACGAGCTCCAGAGGAAGGAGCTGCTGGTCCAGAAGCACCAGTCCAAGCTGCACCACTGGCAGCAGGTGCTGGAGGACGTGAGCGTCCAACACCGCAAGCCCACcgatcttcctcctcctgggccGCTGGCCTTCCTGGAGCAGGCCTCGGCCAGCCTCCCTCCTGCGCCGCTCAAGCCC---
>loam@E0095
GACGTCTCTGAGCTCCGTAACGAGCTCCAGAGGAAGGAGTTGCTGGTCCAGAAGCACCAGTCCAAGCTCCACCACTGGCAGCAGGTGCTAGAGGATGTGAGCGTCCAACATCGCAAGCCCACTGACCTTCCTCCTCCTGGGCCACTTGCGTTCCTGGAGCAGGCCTCTGCCAGCCTCCCTCCAGCCCCGCTCAAGCCA??A
>muma@E0095
GACGTCTCCGAACTCCGTAACGAACTCCAGAGGAAGGAGTTGCTGGTTCAGAAGCACCAGTCCAAGCTCCACCACTGGCAGCAAGTGTTGGAGGATGTGAGTGTCCAACATCGCAAGCCCACtgaccttcctcctcctgggccgcTAGCCTTCCTGGAGCAGGCCTCCGCCAGCCTCCCTCCAGCCCCGCTCAAGCCC---
>lohl@E0095
GACGTCTCTGAGCTCCGTAACGAGCTCCAGAGGAAGGAGTTGCTGGTCCAGAAGCACCAGTCCAAGCTCCACCACTGGCAGCAGGTGCTAGAGGATGTGAGCGTCCAACATCGCAAGCCCACTGACCTTCCTCCTCCTGGGCCACTAGCGTTCCTGGAGCAGGCCTCTGCCAGCCTCCCTCCAGCCCCGCTCAAGCCA??A
>phph@E0095
GACGTCTCTGAGCTCCGCAATGAGCTACAGAggaaggagctgctggtccaGAAGCACCAGGCCAAGCTCCACCACTGgcagcaggtgctggaggatgtgAGTGTCCAACATCGCAAGCCCACtgacctccctcctcctgggccaCTGGCCTTCCTGGAGCAGGCCTCTGCCAGCCTTCCTCCAGCGCCGCTCAAGCCA??A
>merl@E0095
GACGTCTCTGAGCTGCGCAACGAGCTCCAGAGGAAGGAGCTGCTGGTCCAGAAGCACCAGTCCAAGCTGCACCACTGGCAGCAGGTGCTGGAGGACGTGAGCGTCCAACACCGCAAGCCCACcgatcttcctcctcctgggcCGCTGGCCTTCCTGGAGCAGGCCTCGGCCAGCCTCCCTCCGGCGCCGCTCAAGCCC??A
>mepo@E0095
GACGTCTCTGAGCTGCGCAACGAGCTCCAGAGGAAGGAGCTGCTGGTCCAGAAGCACCAGTCCAAGCTGCACCACTGGCAGCAGGTGCTGGAGGACGTGAGCGTCCAACACCGCAAGCCCACCGATCTTCCTCCTCCCGGGCCGCTGGCCTTCCTGGAGCAGGCCTCGGCCAGCCTCCCTCCGGCGCCGCTCAAGCCC??A
>phbl@E0095
GACGTCTCTGAGCTCCGCAATGAGCTACAGAGGAAGGAGTTGCTGGTCCAGAAGCACCAGGCCAAGCTCCACCACTGgcagcaggtgctggaggatgtGAGTGTCCAACATCGCAAGCCCActgacctccctcctcctgggccacTGGCCTTCCTGGAGCAGGCCTCTGCCAGCCTTCCTCCAGCCCCGCTCAAGCCA??A
>mezu@E0095
GACGTCTCTGAACTCCGTAACGAACTCCAGAGGAAGGAGTTGCTGGTCCAGAAGCACCAGTCCAAGCTCCACCACTGGCAGCAGGTGCTGGAGGATGTGAGTGTCCAACATCGCAAGCCCACTGACCATCCTCCTCCCGGGCCACTAGCCTTCCTGGAGCAGGCTTCTGCTAGTCTCCCTCCAGCCCCGCTCAAGCCC---
>zefa@E0095
GACGTGTCGGAGTTACGTAATGAACTGCAGAGGAAGGAACTGCTGGTTCAGAAGCATCTCTCCAAGCTACACCACTGGCAACAAGTGCTTGAGGACGTGAACCTCCAACATCGCAAACCCACAGACCTTCCTCCTCCCGGACCACTAGCATTTTTGGAGCAGGCCTCTGCTAGTCTGCCACCAGCCCCCTTAAAgcca??a
>cyro@E0095
GATGTGTCAGAGCTACGTAATGAACTGCAGAGGAAAGAATTGCTGGTTCAGAAGCATCTGTCCAAGCTACACCACTGGCAACAAGTGCTTGAGGATGTGAACCTTCAACATCGCAAACCCGCagaccttcctcctcctggacCACTAGCATTTTTGGAGCAGGCCTCTGCTAGTCTGCCACCAGCCCCCTTAAAgcca---
>brca@E0095
GACGTGTCGGAGCTGCGTAACGAGCTCCAGAGGAAGGAGCTGCTGGTCCAGAAGCATCAGCAGAAGCTGAACCAGTGGCAGCAGGTCCTGGAAGAGATCAGCGTCCAGCAGCGCAAGCCCTCGGACCTGCCGCCGCCCGGACCGCTAGCCTTCATGGAGCAAGCCTCAGCCAACCTGCCCCCAGCAGCCCTcaaa??c---
