# Supplementary material for: The Phylogenetic Relationships of the Family Sciaenidae Based on Genome-Wide Data Analysis
Source: Animals (Basel). 2022 Dec 1;12(23):3386. doi: 10.3390/ani12233386 (PMC9741161; doi:10.3390/ani12233386)
Supplement: Supplementary file 1 [file animals-12-03386-s001.zip › File S2/align-1105-genes/bak/E0097_NT.fasta.ali]

>cyro@E0097
TGGGGCTCCAGCCTGAACTTGCTGGCGGCCAACACGTTGAGCACC---GTGCTGATCCTGAGCGAGCATGTGATGTCGGCGCACTACGGCCAGCAGGTGGCGGCGGTGCAGCTGTCGCCCACGCAGCTCAGCATCACCCGCTTCAGCACGATGGAGCCACTCGCCCTGCGCTGCGACGGCCACGTCAAGGGCGTCTGCGTCACT?AA
>meme@E0097
TGGGGCTCGGGCCTGAACCTCCTGGCGGTGGGCAGCGCGTCGTCG---GTGCTCATCCTGCTGGAGCACGTGATGCTGGCCCACTTCAGCCAGCAGGTGGCGGCGGTGCAGCTCGCCCCCTCCCAGCTCAGCGTCAGCCTCTCCGCCGAGGACCCCCCCCTCGCCCTgcgcacccacatacacatcaAGGGGGTCTGCGTC------
>bosa@E0097
TGGGGCTCGGGCCTGAACCTCCTGGCGGTGGGCAGCGTGTCGTCG---GTGCTCATCCTGCTGGAGCACGTGATGCTGGCCCACTTCAGCCAGCAGGTGGCGGCGGTGCAGCTCGCCCCCTCCCAGCTCAGCGTCAGCCTCTCCGCCGAGGAGCCCCCGCTCGCCCTgcgcacccacatacacatcaAGGGGGTCTGCGTC------
>gage@E0097
TGGGGCTCGGGCCTGAACCTCCTGGCGGTGGGCAGCGTGTCGTCG---GTGCTCATCCTGCTGGAGCACGTGATGCTGTCCCACTTCAGCCAGCAGGTGGCGGCGGTGCAGCTCGCCCCCTCCCAGCTCAGCGTCAGCCTCTCCGCCGAGGAGCCCCCGCTCGCCCTgcgcacccacatacacatcaAGGGGGTCTGCGTC------
>gamo@E0097
TGGGGCTCGGGCCTGAACCTCCTGGCGGTGGGCAGCGTGTCGTCG---GTGCTCATCCTGCTGGAGCACGTGATGCTGTCCCACTTCAGCCAGCAGGTGGCGGCGGTGCAGCTCGCCCCCTCCCAGCTCAGCGTCAGCCTCTCCGCCGAGGAGCCCCCGCTCGCCCTgcgcacccacatacacatcaAGGGGGTCTGCGTC------
>phbl@E0097
tGGGGCTCCAGCCTGAACCTCCTGGCGGTGGCCAGTGTGTCGTCG---GTGCTCATCCTGCTGGAGCACGTGATGCTGGCCCACTTCAGCCAGAAGGTGGCGGCGCTgcagctctccccctcccagctcAGCATCAGCCTCTTCAGTGGGGACCCCCCGCTCGCCCTgcgcacccacatacacatcaaGGGGGTCTGCGTC------
>loam@E0097
TGGGGCTCCAGCCTGAACCTGTTGGCGGTGGCCAGTGTGTCGTCG---GTGCTCATCCTGCAGGAGCACGTGATGCTGGCCCACTTCAGCCAGCAGGTGGCAGCGGTCCAGCTCGCCCCCTCCCAGCTCAGCGTCAGCCTCTCCCCTGGGGACCCCCCGCTCGCCCTGCGCACCCACATACACATCAAG------------------
>loxj@E0097
TGGGGCTCCAGCCTGAACCTGTTGGCGGTGGCCAGTGTGTCGTCG---GTGCTCATCCTGCTGGAGCACGTGATGCTGGCCCACTTCAGCCAGCAGGTGGCAGCGGTCCAGCTCGCCCCCTCCCAGCTCAGCGTCAGCCTCTCCCCTGGGGACCCCCCGCTCGCCCTGCGCACCCACATACACATCAAGGGGGTCTGCGTC------
>argl@E0097
TGGGGCTCGGGCCTGAACCTCCTGGCGGTGGGCAGCGTGTCGTCG---GTGCTCATCCTGCTGGAGCACGTGATGCTGGCCCACTTCAGCCAGCAGGTGGCGGCGGTGCAGCTCGCCCCCTCCCAGCTCAGCGTCAGCCTCTCCGCCGAGGACCCCCCGCTCGCCCTgcgcacccacatacacatcaAGGGGGTCTGCGTCA??---
>povi@E0097
TGGGGCTCGGGCCTGAACCTCCTGGCGGTGGGCAGCGTGTCGTCG---GTGCTCATCCTGCTGGAGCACGTGATGCTGGCCCACTTcagccagcaggtggcagcGGTGCAGCTCGCCCCCTCCCAGCTCAGCGTCAGCCTCTCCGCCGAGGACCCCCCGCTCGCCCTacgcacccacatacacatcaaGGGGGTCTGCGTCA??---
>gace@E0097
TGGGGCTCGGGCCTGAACCTCCTGGCGGTGGGCAGCGTGTCGTCG---GTGCTCATCCTGCTGGAGCACGTGATGCTGTCCCACTTCAGCCAGCAGGTGGCGGCGGTGCAGCTTGCCCCCTCCCAGCTCAGCGTCAGCCTCTCCGCCGAGGAGCCCCCGCTCGCCCTgcgcacccacatacacatcaAGGGGGTCTGCGTCA??---
>gach@E0097
TGGGGCTCGGGCCTGAACCTCCTGGCGGTGGGCAGCGTGTCGTCG---GTGCTCATCCTGCTGGAGCACGTGATGCTGTCCCACTTCAGCCAGCAGGTGGCGGCGGTGCAGCTCGCCCCCTCCCAGCTCAGCGTCAGCCTCTCCGCCGAGGAGCCCCCGCTCGCCCTgcgcacccacatacacatcaAGGGGGTCTGCGTCA??---
>gaen@E0097
TGGGGCTCGGGCCTGAACCTCCTGGCGGTGGGCAGCGTGTCGTCG---GTGCTCATCCTGCTGGAGCACGTGATGCTGTCCCACTTCAGCCAGCAGGTGGCGGCGGTGCAGCTCGCCCCCTCCCAGCTCAGCGTCAGCCTCTCCGCCGAGGAGCCCCCGCTCGCCCTgcgcacccacatacacatcaAGGGGGTCTGCGTCA??---
>brbr@E0097
TGGGGCTCCAGCCTGAACCTCCTTGCGGTGGCCAGTGTATCGTCG---GTGCTCATCCTGTTGGAGCACGTGATGCTGGCCCACTTcagccagcaggtggcagcgGTACAGCTGGCCCCCTCCCAGCTCAGCGTCAGCCTCTCCGCCGGGGACCCCCCTCTCGCCCTgcgcacccacatacacatcaaGGGGGTCTGCGTCA??---
>lohl@E0097
TGGGGCTCCAGCCTGAACCTGTTGGCGGTGGCCAGTGTGTCGTCG---GTGCTCATCCTGCTGGAGCACGTGATGCTGGCCCACTTCAGCCAGCAGGTGGCAGCGGTCCAGCTCGCCCCCTCCCAGCTCAGCGTCAGCCTCTCCCCTGGGGACCCCCCGCTCGCCCTGCGCACCCACATACACATCAAGGGGGTCTGCGTCA??---
>lolo@E0097
TGGGGCTCCAGCCTGAACCTGTTGGCGGTGGCCAGTGTGTCGTCG---GTGCTCATCCTGCTGGAGCACGTGATGCTGGCCCACTTcagccagcaggtggcagcGGTCCAGCTCGCCCCCTCCCAGCTCAGCGTCAGCCTCTCCCCTGGGGACCCCCCGCTCGCCCTgcgcacccacatacacatcaaGGGGGTCTGCGTCA??---
>trmi@E0097
TGGGGCTCTGGCCTGAACCTCCTGGCGGTGGCCAGCGTGTCGTCG---GTGCTCATCCTGCTGGAGCACGTGATGCTGGCCCACTTCAGCCAGCAGGTGGCGGCGGTGCAGCTCGCCCCCTCCCAGCTCAGCATCAGCCTCTCCAGCGAGGACCCCCCGCTCGCCCTGCGcacccacatacacatcaAGGGGGTCTGCGTCACT---
>momo@E0097
TGGGGCTCCAGCCTGAACCTCTTGGCGGTGGCCAGTGTGTCGTCG---GTGCTCATCCTGTTGGAGCACGTGATGCTGGCCCACTTcagccagcaggtggcagcGGTGCAGCTGGCCCCCTCCCAGCTCAGCGTCAGCCTCTCCGCTGAGGACCCCCCCCTCGCCCTgcgcacccacatacacatcaaGGGGGTCTGCGTCA??---
>phph@E0097
TGGGGCTCCAGCCTGAACCTCCTGGCGGTGGCCAGCGTGTCGTCG---GTGCTCATCCTGCTGGAGCACGTGATGCTGGCCCACTTcagccagcaggtggcagcggTGCAGCTGTCCCCCTCCCACCTCAGCATCAGCCTCTTCAGTGGGGACCCCCCGCTCGCCTTGCGcacccacatacacatcaaGGGGGTCTGCGTCA??---
>bame@E0097
TGGGGCTCCAGCCTGCACCTCTTGGCGGTGACCAGCGCGTCGTCA---GTGGTCATCCTGTGGGAGCATGTGATGCTGGCCCACTGcagccagcaggtggcagcggtgcagctctccccctcccagctCAGCGTCAGCTTCTCCCCCAGTGACCCCCCACTCACCCTGCgcacccacatacacatcaaGGGAGTCTACGTC------
>muma@E0097
TGGGGTTCCAGCCTGCACCTCTTGGCGGTGACCAGTGCGTCGTCGGGGGTGGTCATCCTCTGGGAGCACGTGATGCTGGCCCACTgcagccagcaggtggcggcgGTGCAGCTCTCCCCCTCCCAGCTCAGCGTTAGCCTCTCACCTGGTGACCCGCCACTCACCCTGCGCACCCACATACACATCAAGGGAGTCTGCGTCA??---
>coru@E0097
TGGGGCTCCAGCCTGCACCTCCTGGCGGTGTCCAGCGTGTCCTCT---GTGCTCATCCTGTGGGAGCACGTGATGCTGGCCCACTgcagccagcaggtggcggcagtgcagctctccccctcccagctcaGCATCAGCATCTCCCCAGACGACCCCCCGCTCACTCTGcgcacccacatacacatcaaGGGAGTCTGTGTC------
>trsc@E0097
TGGGGTTCCAGCCTGCACCTCTTGGCGGTGACCAGTGTGTCGTCA---GTGCTCATCCTGTGGGAGCATGTGATGCTGGCCCACTGcagccagcaggtggcagcagtgCAGCTGTCCCCCTCCCAGCTCAGCGTCAGCCTCTCCCACGGCGACCCCCCGCTCGCCCTGCGCACCCACATACACATCAAGGGAGTCTGCGTCAC?---
>trmu@E0097
TGGGGTTCCAGCCTGCACCTCTTGGCGGTGACCAGTGTGTCGTCA---GTGCTCATCCTGTGGGAGCATGTGATGCTGGCCCACTGcagccagcaggtggcagcagtgcagctctccccctcccagctCAGCGTCAGCCTCTCCCACGGCGACCCCCCGCTCGCCCTGCGTACCCACATACACATCAAGGGAGTCTGCGTC------
>mora@E0097
TGGGGCTCCAGCCTGCACCTGTTGGCGGTGACCAGCGTGTCGTCG---GTGCTCATCCTGTGGGAGCACGTGATGCTGGCCCACTGcagccagcaggtggcagcggtgcagctctccccctcccagctcagcctcagcctctccCCTGGCGAACCGCCGCTCACCCTGCGCACCCACATACACATCAAGGGAGTCTGCGTC------
>meca@E0097
TGGGGCTCCAGCCTGCATCTCTTGGCGATAGCCAGTGTGTCGTCG---GTGCTCATCCTATGGGAGCATGTGATGCTGGCCCACTGCagccagcaggtggcagcagtGCAGCTCTCCCCCTCCCAGCTCAGCATCAGCCTCTCCCCCAGCGACCCTCCACTCACCCTGCGTACCCACATACACATCAAGGGAGTCTGGGT?------
>mepo@E0097
TGGGGCTCCAGCCTGCATCTCTTGGCGATAGCCAGTGTGTCGTCG---GTGCTCATCCTATGGGAGCATGTGATGCTGGCCCACTGCagccagcaggtggcagcagtGCAGCTCTCCCCCTCCCAGCTCAGCATCAGCCTCTCCCCCAGCGACCCTCCACTCACCCTGCGTACCCACATACACATCAAGGGAGTCTGGGT?------
>merl@E0097
TGGGGCTCCAGCCTGCATCTCTTGGCGATAGCCAGTGTGTCGTCG---GTGCTCATCCTATGGGAGCATGTGATGCTGGCCCACTGCagccagcaggtggcagcagtgCAGCTCTCCCCCTCCCAGCTCAGCGTCAGCCTCTCCCCCAGCGACCCTCCACTCACCCTGCGTACCCACATACACATCAAGGGAGTCTGGGT?------
>maoc@E0097
TGGGGCTCCAGCCTGCAACTCCTGGCGGTATCCAGCATCTCCTCG---GTGCTCATCttgtgtgagcatgtgatgCTGGCCCACTgcagccagcaggtggcggcagtgcagctctccccctcccagctcagcatcagcatctcCCCAGACGACCCCCCGCTCACTCTGCGCACCCATATACACATCAAGGGAGTTTG?---------
>brca@E0097
TGGGGCTCCAGTCTCAACCTGCTGGCAGTGGGCGGAGCCTCGTCA---GTGCTCATTCTGTGGGAGCAGGTGATGCTGGCGCACTGCAGCCAGCAGGTAGCAGCAGTGCAGCTCTCTCCCTGCCAACTGAGTGTCAGCCTGTCCCCCAGTGAGCCGCCGCTCACGCTGCGCACGCAGATACACATCAGAGGAGTCTTCATCA??---
>zefa@E0097
TGGGGCTCCACCCTGAACCTGCTGGCGGCCAACACGCTGAGCACG---GTGCTGATCCTGAGCGAGCACGTGATGTCGGCGCACTACGGCCAGCAGGTGGCGGCCGTGCAGCTGTCGCCCACGCAGCTCAGCGTCTCCCGCTTTAGCGCAACGGAGCCGCTCGCCCTGCGCTGCGACGCCCACATCAAGGGCGTCTGCGTCA??---
