# Supplementary material for: The Phylogenetic Relationships of the Family Sciaenidae Based on Genome-Wide Data Analysis
Source: Animals (Basel). 2022 Dec 1;12(23):3386. doi: 10.3390/ani12233386 (PMC9741161; doi:10.3390/ani12233386)
Supplement: Supplementary file 1 [file animals-12-03386-s001.zip › File S2/align-1105-genes/bak/E0099_NT.fasta.ali]

>argl@E0099
?ACCAGCTGGGCGTGTCGGGGCAGGAGCGAGCG---GAGCTGGTGTCGGACGTGGAGGCGGTCATCACCTTCTACTGCAAGTCCAGGAACATCAGCTTCACGTCGGAGCTGAGCTGGCCCCACCTCCTCAAGCCCCTGCTCGGCCTGCAGCTCCCGCGCAGCGACCTGTACAACTGCTTCTACGCCATCATGAACAAATACATCCCC---
>bosa@E0099
?ACCAGCTGGGCGTGTCGGGGCAGGAGCGAGCG---GAGCTGGTGTCGGACGTGGAGGCGGTCATCACCTTCTACTGCAAGTCCAGGAACATCAGCTTCACGTCGGAGCTGAGCTGGCCCCACCTCCTCAAGCCCCTGCTGGGCCTGCAGCTCCCGCGCAGCGACCTGTACAACTGCTTCTACGCCATCATGAACAAATACATCCCC??A
>gaar@E0099
?ACCAGCTGGGCGTGTCGGGGCAGGAACGCGCG---GAGCTAGTGTCGGACGTGGAGGCGGTCATCACCTTCTACTGCAAGTCCAGGAACATCAGCTTCACGTCGGAGCTCAGCTGGCCCCACCTCCTCAAGCCCCTGCTGGGCCTGCAGCTCCCGCGCAGCGACCTGTACAACTGCTTCTACGCCATCATGAACAAGTACATCCCC---
>meme@E0099
?accagCTGGGCGTGTCGGGGCAGGAACGAGCG---GAGCTGGTGTCGGACGTGGAGGCGGTCCTCACCTTCTACTGCAAGTCCAGGAACATCAGCTTCACGTCGGAGCTGAGCTGGCCCCACCTCCTCAAGCCCCTGCTGGGCCTGCAGCTGCCGCGCAGCGACCTGTACAACTGCTTCTACGCCATCATGAACAAATACATCCCC??A
>gace@E0099
?ACCAGCTGGGCGTATCGGGGCAGGAGCGAGCG---GAGCTGGTGTCGGACGTGGAGGCGGTCATCACCTTCTACTGCAAGTCCAGGAACATCAGCTTCACACCGGAGCTGAGCTGGCCCCACCTCCTCAAGCCCCTGCTGGGCCTGCAGCTCCCGCGCAGCGACCTGTACAACTGCTTCTACGCCATCATGAACAAATACATCCCC---
>gach@E0099
?ACCAGCTGGGCGTGTCGGGGCAGGAGCGAGCG---GAGCTGGTGTCGGACGTGGAGGCGGTCATCACCTTCTACTGCAAGTCCAGGAACATCAGCTTCACGCCGGAGCTGAGCTGGCCCCACCTCCTCAAGCCCCTGCTGGGCCTGCAGCTCCCGCGCAGCGACCTGTACAACTGCTTCTACGCCATCATGAACAAATACATCCCC---
>gaen@E0099
?ACCAGCTGGGCGTATCGGGGCAGGAGCGAGCG---GAGCTGGTGTCGGACGTGGAGGCGGTCATCACCTTCTACTGCAAGTCCAGGAACATCAGCTTCACACCGGAGCTGAGCTGGCCCCACCTCCTCAAGCCCCTGCTGGGCCTGCAGCTCCCGCGCAGCGACCTGTACAACTGCTTCTACGCCATCATGAACAAATACATCCCC---
>gage@E0099
?ACCAGCTGGGCGTATCGGGGCAGGAGCGAGCG---GAGCTGGTGTCGGACGTGGAGGCGGTCATCACCTTCTACTGCAAGTCCAGGAACATCAGCTTCACACCGGAGCTGAGCTGGCCCCACCTCCTCAAGCCCCTGCTGGGCCTGCAGCTCCCGCGCAGCGACCTGTACAACTGCTTCTACGCCATCATGAACAAATACATCCCC---
>gamo@E0099
?ACCAGCTGGGCGTATCGGGGCAGGAGCGAGCG---GAGCTGGTGTCGGACGTGGAGGCGGTCATCACCTTCTACTGCAAGTCCAGGAACATCAGCTTCACACCGGAGCTGAGCTGGCCCCACCTCCTCAAGCCCCTGCTGGGCCTGCAGCTCCCGCGCAGCGACCTGTACAACTGCTTCTACGCCATCATGAACAAATACATCCCC??A
>zefa@E0099
?ACCAGCTTGGAGTGTcagaagaagagaggagt---gaggtggtgtcagatgtggagtCAGTTATCACATTCTACTGCAAGTCCCGGAACATCACCTTCACCCCAGATCTGAGCTGGCCACACCTGCTCAAACCGCTGTTGGGCCTTCAGCTGCCGCGCAGTGACCTCTACAACTGCTTCTACGCCATCATGAACAAATACATCCCG??A
>cyro@E0099
?ACCAGCTTGGAGTGTcagaagaagagaggagt---gaGATGGTGTCAGATGTGGAGTCAGTCATCACATTCTACTGCAAGTCGCGGAACATCACCTTCACCCCAGAGCTGAGCTGGCCACACCTGCTCAAACCGCTGTTGGGCCTTCAGCTGCCGCGCAGTGACCTCTACAACTGCTTCTACGCCATCATGAACAAATACATCCCG??A
>povi@E0099
?ACCAGCTGGGCGTGTCGGAGCAGGAGCGCGCG---GAGCTGGTGTCGGACGTGGAGGCGGTCATCACCTTCTACTGCAAGTCCAGGAACATCAGCTTCACGTCGGAGCTGAGCTGGCCCCACCTCCTCAAGCCCCTGCTGGGCCTGCAGCTCCCGCGCAGCGACCTGTACAACTGCTTCTACGCCATCATGAACAAATACATCCCC??A
>bame@E0099
?ACCAGCTGGGTGTGTCGGAGCAGGACCGGGAC---GAGCTGGTGTCGGACGTGGAGGCGGTCATAACTTTCTACTGCAAGTCCAGGAACATCAGCTTCACGTCGGAGCTGAGCTGGCCCCACCTCCTGAAGCCCCTGCTGGGCCTGCAGCTCCCCCGCAGTGACCTCTACAACTGCTTCTACGCCATCATGAACAAGTACATCCCC??A
>momo@E0099
?ACCAGCTTGGCATGTCGGAGCAGGACCGCGAG---GAGCTGGTGTCGGACGTGGAGGCGGTCATCACCTTCTACTGCAAGTCCAGGAACATCAGCTTCACGTCGGAGCTGAGCTGGCCCCACCTCCTCAAGcccctgctgggcctgcagctCCCGCGCAGCGACCTGTACAACTGCTTCTACGCCATCATGAACAAGTACATCCCC---
>brbr@E0099
?ACCAGCTGGGCGTGTCGGAGCAGGACCGCGGG---GAGCTGGTGTCGGACGTGGAGGCGGTCATCACCTTCTACTGCAAGTCTAGGAACATCAGCTTCACGTCGGAGCTGAGCTGGCCCCACCTCCTCAagcccctgctgggcctgcagctCCCGCGCAGCGACCTGTACAACTGCTTCTACGCCATCATGAACAAGTACATCCCC??A
>lala@E0099
?ACCAGCTGGGTGTGTCGGAGCAGGACCAGGGG---GAGCTGGTCTCGGACGTGGAGGCTGTCATCACCTTCTACTGCAAGTCCAGGAACATTAGCTTCACGTCGGAGCTCAGCTGGCCCCACCTCCTCAAGCCCCTGCTGGGTCTGCAGCTCCCCCGCAGTGACCTCTACAACTGCTTCTACGCAATCATGAACAAGTACATCCCC??A
>loam@E0099
?ACCAGCTGGGCGTGTCAGAGCAGGACCGCGGG---GAGCTGGTATCGGACGTGGAGGCGGTCATCACCTTCTACTGCAAATCCAGGAACATCAGCTTCACATCGGAGCTGAGCTGGCCCCACCTCCTCAAGCCCCTGCTGGGCCTGCAGCTCCCGCGCAGCGACCTGTACAACTGCTTCTACGCCATCATGAACAAGTACATCCCC---
>lolo@E0099
?ACCAGCTGGGCGTGTCAGAGCAGGACCGCGGG---GAGCTGGTGTCGGACGTGGAGGCGGTCATCACCTTCTACTGCAAATCCAGGAACATCAGCTTCACATCGGAGCTGAGCTGGCCCCACCTCCTCAAGcccctgctgggcctgcagctCCCGCGCAGCGACCTGTACAACTGCTTCTACGCCATCATGAACAAGTACATCCCC??A
>loxj@E0099
?ACCAGCTGGGCGTGTCAGAGCAGGACCGCGGG---GAGCTGGTGTCGGACGTGGAGGCGGTCATCACCTTCTACTGCAAATCCAGGAACATCAGCTTCACATCGGAGCTGAGCTGGCCCCACCTCCTCAAGCCCCTGCTGGGCCTGCAGCTCCCGCGCAGCGACCTGTACAACTGCTTCTACGCCATCATGAACAAGTACATCCCC---
>lohl@E0099
?ACCAGCTGGGCGTGTCAGAGCAGGACCGCGGG---GAGCTGGTGTCGGACGTGGAGGCGGTCATCACCTTCTACTGCAAATCCAGGAACATCAGGTTCACATCGGAGCTGAGCTGGCCCCACCTCCTCAAGCCCCTGCTGGGCCTGCAGCTCCCACGCAGCGACCTGTACAACTGCTTCTACGCCATCATGAACAAGTACATCCCC---
>merl@E0099
?ACCAGCTGGGTGTGTCGGAGCAGGACCGGGCT---GGGCTGGTGTCGGACGTGGAGGCGGTCATCACCTTCTACTGCAAGTCCAGGAACATCAGCTTCACGTCGGAGCTGAGCTGGCCCCATCTCCTCAAACCCCTGCTGGGCCTGCAGCTCCCCCGCAGTGACCTCTACAACTGCTTCTACGCCATCATGAACAAGTACATCCCC---
>mepo@E0099
?ACCAGCTGGGCGTGTCGGAGCAGGACCGGGCT---GGGCTGGTGTCGGACGTGGAGGCGGTCATCACCTTCTACTGCAAGTCCAGGAACATCAGCTTCACGTCGGAGCTGAGCTGGCCCCACCTCCTCAAACCCCTGCTGGGCCTGCAGCTCCCCCGCAGTGACCTCTACAACTGCTTCTACGCCATCATGAACAAGTACATCCCC??A
>meca@E0099
?ACCAGCTGGGTGTGTCGGAGCAGGACCGGGCT---GGGCTGGTGTCGGACGTGGAGGCGGTCATCACCTTCTACTGCAAGTCCAGGAACATCAGCTTCACGTCGGAGCTGAGCTGGCCCCACCTCCTCAAACCCCTGCTGGGCCTGCAGCTCCCCCGCAGTGACCTCTACAACTGCTTCTACGCCATCATGAACAAGTACATCCCC??A
>mezu@E0099
?ACCAGCTGGGTGTGTCGGAGCAGGACAGGGGGGGGGAGCTGGCAGCGGACGTGGAGGCGGTCATCACCTTCTACTGCAAGTCCAGGAACATCAGCTTCACGTCGGAGCTGAGCTGGCCCCACCTCCTCAAGCCCCTGCTGGGCCTGCAGCTCCCCCGCAGCGACCTCTACAACTGCTTCTACGCCGTCATGAACAAGTACATCCCC??A
>mora@E0099
?ACCAGCTGGGTGTGTCGGGGCAGGACCGGGGG---GAGCTGGTGTCAGACGTGGAGGCGGTCATCACCTTCTACTGCAAGTCCAGGAACATCAGCTTCACGTCGGAGCTGAGCTGGCCCCACCTCCTCAAGcccctgctgggcctgcagcTCCCCCGCAGTGACCTCTACAACTGCTTCTACGCAATCATGAACAAGTACATCCCC??A
>trsc@E0099
?ACCAGCTGGGTGTGTCAGAGCATGACCGAGGG---GAGCTGGTATTGGACGTGGAGGCTGTCATCACCTTCTACTGCAAGTCCAGGAACATCAGCTTCACGTCGGAGCTGAGCTGGCCCCACCTCCTCAAGcccctgctgggcctgcagcTCCCCCGCAGTGACCTCTACAACTGCTTCTACGCCATCATGAACAAGTACATCCCC??A
>trmu@E0099
?ACCAGCTGGGTGTGTCGGAGCATGACCGAGGG---GAGCTGGTATTGGACGTGGAGGCTGTCATCACCTTCTACTGCAAGTCCAGGAACATCAGCTTCACGTCGGAGCTGAGCTGGCCCCACCTCCTCAAGcccctgctgggcctgcagctCCCCCGCAGTGACCTCTACAACTGCTTCTACGCCATCATGAACAAGTACATCCCC---
>phph@E0099
?ACCAGCTGGGCGTGTCGGCGCAGGACCGCGGG---GAGCTGGCGTCGGACGTGGAGGCGGTCATCACCTTCTACTGCAAGTCCCGGAACATCAGCTTCACGTCGGAGCTGAGCTGGCCGCACCTCCTCAAGCcgctgctgggcctgcagctcccACGCAGCGACCTCTACAACTGCTTCTACGCCATCATGAACAAGTACATCCCC??A
>muma@E0099
?ACCAGCTGGGCGTGGCGGAGCAGGACCGAGCG---GGGCTGGCGTCTGACGTGGAGGCGGTGATTACCTTCTACTGCAAGTCCAGGAACATTAGCTTCACTCCAGAGCTGAGCTGGCCCCACCTCCTCAAGCCCCTGCTGGGCCTGCAGCTTCCCCGCTGTGACCTCTACAACTGCTTCTACGCCATTATGAACAAATACATCCCC---
>brca@E0099
?AG---CTGGGCGTGGGAGAGCAGGGGCAGGCT------CTGGTGGCTGACGTAGAGGCGGTCATCACGTTCTACTGCAAGTCTCGTAACATCGGGTTCACCCAGGACCTCAGCTGGCCGGACCTGCTGAAGCCCCTGCTGGGCCTGCAGCTGGCTCGCAGCGACCTCTACAACTGTTTCTACGCCATCATGAACAAGTACATCCCC---
>coru@E0099
?accaGCTGGGCCTGTCGGAGCAGGACGGCGGGGAGGAGCTGGTGCTGGACGTGGAGGCGGTCCTCACCTTCTACTGCAAGTCGCGGAACATCAGCTTCACGCCGGAGCTGAGCTGGCCCCACCTCCTGAAGCCCCTGCTGAGCCTGCAGCTCCACCGCAGCGACCTCTACAACTGCTTCTACGCCATCATGAACAAGTACATCCCC??A
