# Supplementary material for: The Phylogenetic Relationships of the Family Sciaenidae Based on Genome-Wide Data Analysis
Source: Animals (Basel). 2022 Dec 1;12(23):3386. doi: 10.3390/ani12233386 (PMC9741161; doi:10.3390/ani12233386)
Supplement: Supplementary file 1 [file animals-12-03386-s001.zip › File S2/align-1105-genes/bak/E0104_NT.fasta.ali]

>argl@E0104
GACTTTGTTTTGTATATCATGGCGGGGCACACCCATGTGTTTGGGAGGAAGCCCACGATgaaggagcgagagaaggacagagagagggagaggaagggcaAGAGGCCGCTGAAGGTCGACACCTTCCTCTCTGCGCCCGACGTGCTCGCCAGACACTTACTGGTTAGGAGGGACTCCGCTGTTCCCGGGACCCCTCCTGGACA?
>bosa@E0104
GACTTTGTTTTGTATATCATGGCGGGGCACACCCATGTGTTTGGGAGGAAGCCCACGATgaaggagcgagagaaggacagagagagggagaggaagggcaaGAGGCCGCTGAAGGTCGACACCTTCCTCTCTGCGCCCGACGTGCTCGCCAGACACTTACTGGTTAGGAGGGACTCCGCTGTTCCCGGGACCCCTCCTGGACA?
>brbr@E0104
GACTTTGTTTTGTATATCATGGCGGGACACACCCATGTGTTTGGGAGAAAGCCTAcgttgaaggagagagagaaggacagggagagggaaaggaagggCAAAAGGCCGCTGAAGGTCGACACCTTCCTCTCGGCGCCAGACGTCCTCGCCAGACACCTACTGGTAAGGAGGGACTCCGCTGTTCCTGGGACCCCTCCTGGACA?
>gaar@E0104
GACTTTGTTTTGTACATCATGGCGGGGCACACCCATGTGTTTGGGAGGAAGCCCACAATgaaggagcgagagaaggacagggagagggagaggaagggcaaGAGGCCGCTGAAGGTCGACACCTTCCTCTCTGCGCCCGACGTCCTCGCCAGACACCTACTGGTGAGGAGGGACTCCGCCGTTCCTGGGACCCCCCCTGGACA?
>gace@E0104
GACTTTGTTTTGTATATCATGGCGGGGCACACCCATGTGTTTGGGAGGAAGCCCACAATgaaggagcgagagaaggacagagagagggagaggaagggcaAGAGGCCGCTGAAGGTCGACACCTTCCTCTCTGCGCCCGACGTGCTCGCCAGACACTTACTGGTTAGGAGGGACTCCGCTGTTCCCGGGACCCCTCCTGGACAA
>gach@E0104
GACTTTGTTTTGTATATCATGGCGGGGCACACCCATGTGTTTGGGAGGAAGCCCACAATgaaggagcgagagaaggacagagagagggagaggaagggcaAGAGGCCGCTGAAGGTCGACACCTTCCTCTCGGCGCCCGACGTGCTCGCCAGACACTTACTGGTTAGGAGGGACTCCGCTGTTCCCGGGACCCCTCCTGGACAA
>gaen@E0104
GACTTTGTTTTGTATATCATGGCGGGGCACACCCATGTGTTTGGGAGGAAGCCCACAATgaaggagcgagagaaggacagagagagggagaggaagggcaAGAGGCCGCTGAAGGTCGACACCTTCCTCTCTGCGCCCGACGTGCTCGCCAGACACTTACTGGTTAGGAGGGACTCCGCTGTTCCCGGGACCCCTCCTGGACAA
>gage@E0104
GACTTTGTTTTGTATATCATGGCGGGGCACACCCATGTGTTTGGGAGGAAGCCCACAATgaaggagcgagagaaggacagagagagggagaggaagggcaAGAGGCCGCTGAAGGTCGACACCTTCCTCTCTGCGCCCGACGTGCTCGCCAGACACTTACTGGTTAGGAGGGACTCCGCTGTTCCCGGGACCCCTCCTGGACAA
>gamo@E0104
GACTTTGTTTTGTATATCATGGCGGGGCACACCCATGTGTTTGGGAGGAAGCCCACAATgaaggagcgagagaaggacagagagagggagaggaagggcaAGAGGCCGCTGAAGGTCGACACCTTCCTCTCTGCGCCCGACGTGCTCGCCAGACACTTACTGGTTAGGAGGGACTCCGCTGTTCCCGGGACCCCTCCTGGACAA
>povi@E0104
GACTTTGTTTTGTATATCATGGCGGGGCACACCCATGTTTTTGGGAGGAAGCCCACGAtgaaggagcgagagaaggacagagagagggagaggaagggcaAGAGGCCGCTGAAGGTCGACACCTTCCTCTCTGCGCCCGACGTCCTCGCCAGACACTTACTGGTTAGGAGGGACACCGCTGTTCCTGGGACCCCTCCTGGACAA
>loam@E0104
GACTTTGTTTTGTATATTATGGCGGGACACACCCATGTGTTTGGGAGAAAGCCCACGTTGAAGGAGAGAGAGAAGGACAGAGAGAGGGAAAGGAAGGGCAAAAGGCCGCTGAAGGTTGACACCTTTCTCTCAGCGCCAGACGTCCTCGCCAGACACCTACTAGTAAGGAGGGACTCCGCTGTTCCTGGGACCCCTCCTGGACAA
>lolo@E0104
gactttgttttgtatattatggCGGGACACACCCATGTGTTTGGGAGAAAGCCCAcgttgaaggagagagagaaggacagagagagggaaaggaagggCAAAAGGCCGCTGAAGGTTGACACCTTTCTCTCAGCGCCAGACGTCCTCGCCAGACACCTACTAGTAAGGAGGGACTCCGCTGTTCCTGGGACCCCTCCTGGACAA
>momo@E0104
gactttgttttgtatattatggCGGGACACACCCATGTATTTGGGAGAAAGCCCAcgttgaaggagagagagaaggacagagagagggaaaggaaggGCAAAAGGCCGCTGAAGGTCGACACCTTCCTCTCGGCGCCAGACGTCCTCGCCAGACACCTACTGGTAAGGAGGGACTCCGCTGTTCCTGGGACCCCTCCTGGACAA
>lohl@E0104
GACTTTGTTTTGTATATTATGGCGGGACACACCCATGTGTTTGGGAGAAAGCCCACGTTGAAGGAGAGAGAGAAGGACAGAGAGAGGGAAAGGAAGGGCAAAAGGCCGCTGAAGGTTGACACCTTTCTCTCAGCGCCAGACGTCCTCGCCAGACACCTACTAGTAAGGAGGGACTCCGCTGTTCCTGGGACCCCTCCTGGACA?
>loxj@E0104
GACTTTGTTTTGTATATTATGGCGGGACACACCCATGTGTTTGGGAGAAAGCCCACGTTGAAGGAGAGAGAGAAGGACAGAGAGAGGGAAAGGAAGGGCAAAAGGCCGCTGAAGGTTGACACCTTTCTCTCAGCGCCAGACGTCCTCGCCAGACACCTACTAGTAAGGAGGGACTCCGCTGTTCCTGGGACCCCTCCTGGACA?
>merl@E0104
gattttgttttgtacattaTGGCGGGACATACCCATGTGTTTGGGAGAAAGCCCACTttaaaggagaaagagaaggacagagagagagagaggaaggggaaaaGGCCGCTGAAGGTGGACACCTTCCTGTCTGCCCCTGACGTCCTCGCCCGACACCTACTGGTCAGGAGGGACTCCGCTGTTCCAGGGACCCCTTCTGGA?GA
>mepo@E0104
gattttgttttgtacattatGGCGGGACATACCCATGTGTTTGGGAGAAAGCCCACTttaaaggagaaagagaaggacagagagagagagaggaaggggaaaaGGCCGCTGAAGGTGGACACCTTCCTGTCTGCCCCTGACGTCCTCGCCCGACACCTACTGGTCAGGAGGGACTCCGCTGTTCCAGGGACCCCTTCTGGA?GA
>coru@E0104
GACTTTGTTTTGTACATCATGGCGGGACATACCCACGTGTTTGGGAGGAAACCCAcgttgaaagagagggagaaggacagagagagggagaggaagggcaaAAGGCCCCTGAAGCTGGACACCTTCTTGTCGGCCCCCGACGTCCTCGCCAGACACCTCCTGGTCAGGAGGGACTCCGCCGTTCCCGGGACCCCATCTGGACA?
>maoc@E0104
GACTTTGTTTTGTATATCATGGCGGGACATACCCATGTGTTTGGGAGGAAGCCCactttgaaagagagagagaaggacagagagagggagaggaaggggaaaagACCCCTGAAGCTGGACACCTTCCTGTCGGCCCCCGATGTCCTCGCGAGACACCTCCTGGTCCGGAGGGACTCCGCCGTTCCCGGGACCCCTTCTGGACA?
>mabe@E0104
GACTTTGTTTTGTACATCATGGCGGGACATACTCACGTGTTTGGGAGGAAGCCCacgttgaaagagagagagaaggacagagagagggaaaggaaggGCAAAAGGCCCCTGAAGCTGGACACCTTCCTGTCGGCCCCCGACGTCCTCGCCAGACACCTCCTGGTCAGGAGGGACTCTGCCGTTCCTGGGACCCCCTCTGGACA?
>mora@E0104
------------------------------------------------AAGCCCACTTTgaaggagcgagagaaggacagagagagggagaggaaggggaaaagGCCGCTGAAGCTGGACACCTTCCTGTCCGCTCCTGATGTCCTCGCcagacacctgctggtcagGAGGGACTCCGCCGTTCCCGGGACCCCTTCTGGACAA
>mezu@E0104
GActttgttttgtatattatgGCGGGACATACCCATGTGTTTGGGAGAAAGCCCACtttgaaggagagagagaaggacagagagagggagaggaaggggaaaaGGCCACTGAAGCTGGACACCTTCCTGTCTGCTCCTGACGTCCTCGCCAGACACCTACTGGTCAGGAGGGACTCCGCTGTTCCCGGGACCCCTTCTGGACAA
>lala@E0104
gactttgttttgtatatcATGGTGGGTCATACCCATGTGTTTGGGAGAAAGCCCACTTTGAAGGAGCGAGAgaaggacagggagagggagaggaaggggaaaagGCCGCTGAAGCTGGACACCTTCCTGTCTGCTCCTGACGTCCTCGCCAGACACCTGCTGGTCAGGAGGGACTCCGCTGTTCCCGGGACCCCTTCTGGACA?
>bame@E0104
GACTTTGTCTTGTATATTATGGCGGGACATACTCATGTGTTTGGAAGAAAGCCCActttgaaggagagagagaaggacagcgagagggagaggaagggcaAAAGGCCGCTGAAGCTGGACACCTTCCTGTCTGCTCCCGACATCCTCGCCAGACACCTACTGGTTAGGAGGGACTCTGCCGTTCCAGGGACCCCTTCTGGACA?
>trmu@E0104
gactttgttttgtatattatgGCGGGGCACACCCATGTGTTTGGGAGAAAGCCCActttgaaggagagagagaaggagagagagagggagagaaagggaagaaggCCGCTGAAGCTGGACACCTTCCTGTCTGCTCCTGACGTCCTTGCCAGACACCTACTGGTCAGGAGGGACTCCGCTGTTCCCGGGACCCCTTCTGGACA?
>trsc@E0104
gactttgttttgtatattatgGCGGGGCACACCCATGTGTTTGGGAGAAAGCCCACtttgaaggagagagagaaggagagagagagggagagaaagggaagaagGCCCCTGAAGCTGGACACCTTCCTGTCTGCTCCTGACGTCCTTGCCAGACACCTACTGGTCAGGAGGGACTCCGCTGTTCCCGGGACCCCTTCTGGACAA
>muma@E0104
GACTTTGTGTTGTATATTATGGCGGGACATACCCATGTGTTTGGAAGAAAGCCCACTTTGAAGGAgcgagagaaggacagagagagggacaggaaggGGAAAAGGCCGCTGAAGCTGGACACCTTCCTGTCCGCTCCTGACGTCCTCGCCAGACACCTGCTGGTCAGGAGGGACTCGGCTGTTCCTGGGACCCCTTCTGGACA?
>phph@E0104
GACTTTGTTTTGTACATCATGGCGGGACATACCCACGTGTTTGGGAGGAAGCCCACggcaaaggagagggagaaggaccgagagagggagaggaaggggaaaagGCCGCTGAAGGTCGACACCTTCCTCTCTGCGCCAGACGTCCTCGCCAGACACCTCCTGGTTAGGAGGGACTCCGCTGTGCCCGGGACCCCTTCTGGTcaa
>cyro@E0104
GACTTTGTTTTGTATATCATGGCGGGACACACTCATGTGTTTGGGAGAAAGCCCACTTTGAGGGAAAGAGACAaggatagagagcgagagaggaaggggaagaggcCATTGAAGGTGGACACGTTTCTATCGGCTCCTGACATTCTGTCCAGACATCTGCTGGTCAGGAGGGATTCAGCCGTTCCTGAGACGCCATCGGGACAA
>zefa@E0104
GACTTTGTTTTGTACATCATGGCGGGACATACGCATGTGTTTGGGAGGAAGCCCACTTTGAGGGAAAGAGacaaggatagagagagagagaggaaggggaagaggccGTTGAAGGTGGACACGTTTCTGTCGGCCCCTGACGTTCTGTCCAGACACCTGCTGGTCAGGAGAGATTCGGCCGTCCCTGAGACGCCATCGGGAC??
>brca@E0104
GACTTTGTTCTCTACATCATGGCCGGGCACAGCCATGTGTTTGGCCGCAAGCCAACcatcaaggagagagagaaagagaggatcaACGAGAGGAAGGGGAAGAGGCCTCTCAAGGTAGACACCTACCTGTCAGCCCCAGACGTACTGGCCCGACACCTCATGGTCAGACGAGACTCAGCTGTGCCAGACGCCCCCTCTGGACAA
