# Supplementary material for: The Phylogenetic Relationships of the Family Sciaenidae Based on Genome-Wide Data Analysis
Source: Animals (Basel). 2022 Dec 1;12(23):3386. doi: 10.3390/ani12233386 (PMC9741161; doi:10.3390/ani12233386)
Supplement: Supplementary file 1 [file animals-12-03386-s001.zip › File S2/align-1105-genes/bak/E0108_NT.fasta.ali]

>bosa@E0108
?TGGGAGAGGCCAACGTGCACACGGCCCTGTCCCTGGTGGGCTATGAGGAGGACCTGCGCAGGGCCATGGAGTACGTGTTCGGCTCCACGCTGGTGTGCGACACCCTGGACAACGCCAAGAAGGTGGCCTTCGACCAGCGGGTCAAGACCAAGACCGTGACCCTGGGGGGGGACATCTTCGACCCCCAGGGGACC---------
>gaen@E0108
GTGGGAGAGGCCAACGTGCACACCGCCCTGTCCCTGGTGGGCTACGAGGAGGACCTACGCAGGGCCATGGAGTACGTGTTCGGCTCCACGCTGGTGTGCGACACCCTGGACAACGCCAAGAAGGTGGCCTTCGACCAGCGGGTCAAGACCAAGACCGTGACCCTGGGGGGGGACATCTTCGACCCCCAGGGGACCCTGagc---
>gage@E0108
GTGGGAGAGGCCAACGTGCACACCGCCCTGTCCCTGGTGGGCTACGAGGAGGACCTACGCAGGGCCATGGAGTACGTGTTCGGCTCCACGCTGGTGTGCGACACCCTGGACAACGCCAAGAAGGTGGCCTTCGACCAGCGGGTCAAGACCAAGACCGTGACCCTGGGGGGGGACATCTTCGACCCCCAGGGGACCCTGagc---
>bame@E0108
?TGGGTGCCGACAACGTGCACACGGCCCTCTCCCTGGTGGGCTACGAGGAGGACCTGCGCAAGGCCATGGAGTACGTGTTCGGATCCACGCTGGTGTGTGACACGCTGGACAACGCCAAGAAGGTGGCCTTCGACCAGCgggtcaagaccaagaccgtgACCCTGGGGGGAGACATCTTCGACCCGCAGGGAACTCTGAGCGG?
>lolo@E0108
?TGGGCGCGGACAACGTGCACACGGCCCTGTCCCTGGTGGGCTACGAGGAGGACCTGCGCAGGGCCATGGAGTACGTGTTCGGCTCCACGCTGGTGTGCGACACCCTGGACAACGCCAAGAAGGTGGCCTTCGACCAGCGGGTCAAGACCAAGACCGTGACCCTGGGGGGAGACATCTTCGACCCGCAGGGGACGCTGAgc??g
>momo@E0108
?TGGGCGCGGACAACGTGCACACGGCCCTGTCCCTGGTGGGCTACGAGGAGGACCTGCGCAGGGCCATGGAGTACGTGTTCGGCTCCACGCTGGTGTGCGACACCCTGGACAACGCCAAGAAGGTGGCCTTCGACCAGCGGGTCAAGACCAAGACCGTGACCCTGGGGGGAGACATCTTTGACCCGCAGGGGACGCTGAgc---
>mora@E0108
?TGGGTGCGGACAACGTCCACACGGCCCTGTCCCTCGTGGGCTACGAGGAGGACCTGCGCAAGGCCATGGAGTACGTCTTTGGCTCCACGCTGGTGTGCGACACCCTGGACAACGCCAAGAAGGTGGCCTTCGACCAGCGGGTCAAGACCAAGACCGTGACCCTGGGGGGAGACATCTTCGACCCGCAGGGAACTCTgagtgga
>meca@E0108
?TGGGCGCGGACAACGTGCACACGGCCCTGTCCCTGGTGGGCTACGAGGAGGACCTGCGCAAGGCCATGGAGTATGTGTTCGGCTCCACGTTGGTGTGCGATACCTTGGACAATGCCAAAAAGGTGGCCTTTGACCAGCGGGTCAAGACCAAGACCGTGACCCTGGGGGGAGATATCTTCGACCCGCAGGGAACTCTGAgtgga
>mepo@E0108
?TGGGCGCGGACAACGTGCACACGGCCCTGTCCCTGGTGGGCTACGAGGAGGACCTGCGCAAGGCCATGGAGTATGTGTTCGGCTCCACGTTGGTGTGCGATACCCTGGACAATGCCAAGAAGGTGGCCTTTGACCAGCGGGTCAAGACCAAGACCGTGACCCTGGGGGGAGATATCTTCGACCCGCAGGGAACTCTGAgt?gg
>merl@E0108
?TGGGCGCGGACAACGTGCACACGGCCCTGTCCCTGGTGGGCTACGAAGAGGACCTGCGCAAGGCCATGGAGTATGTGTTCGGCTCCACGTTGGTGTGCGATACCCTGGACAATGCCAAAAAGGTGGCCTTTGACCAGCGGGTCAAGACCAAGACCGTGACCCTGGGGGGAGATATCTTCGACCCGCAGGGAACTCTGAGtgga
>trsc@E0108
GTTGGCGCGGACAACGTGCACACGGCCCTGTCCCTGGTGGGCTACGAGGAGGACTTGCGCAAGGCCATGGAGTACGTGTTCGGCTCCACGCTGGTGTGCGACACCCTGGACAATGCCAAGAAGGTGGCCTTTGACCAGCGGGTCAAGACCAAGACCGTGACCCTCGGGGGAGACATCTTCGACCCGCAGGGAACTCTGAGTGG?
>coru@E0108
?TGGGCGCGGACAACGTGCACACGGCCCTGTCCCTGGTGGGCTACGAGGAGGACCTGCGCAAGGCCATGGAGTACGTGTTTGGCTCCACGCTGGTGTGCGACACGCTGGACAACGCCAAGAAGGTGGCCTTCGACCAGCGGGTCAGGACCAAGACCGTGACCCTGGGCGGGGACATCTTCGACCCACAGGGGACTCtgagt?gg
>lala@E0108
?TGGGTGCGGACAACGTGCACACGGCCCTGTCTCTTGTGGGCTACGAGGAGGACCTGCGCAAGGCCATGGAGTACGTCTTCGGCTCCACGCTGGTGTGCGACACCCTGGACAACGCCAAGAAGGTGGCCTTCGACCAGCGGGTCAAGACCAAGACCGTCACCCTGGGGGGGGACATCTTCGACCCGCAGGGAACTCTgagt?gg
>argl@E0108
?TGGGAGAGGCCAACGTGCACACGGCCCTGTCCCTGGTGGGCTACGAGGAGGACCTGCGCAGGGCCATGGAGTACGTGTTCGGCTCCACGCTGGTGTGCGACACCCTGGACAACGCCAAGAAGGTGGCCTTCGACCAGCGGGTCAAGACCAAGACC------------------------------------------------
>gace@E0108
GTGGGAGAGGCCAACGTGCACACCGCCCTGTCCCTGGTGGGCTACGAGGAGGACCTACGCAGGGCCATGGAGTACGTGTTCGGCTCCACGCTGGTGTGCGACACCCTGGACAACGCCAAGAAGGTGGCCTTCGACCAGCGGGTCAAGACCAAGACCGTGACCCTGGGGGGGGACATCTTCGACCCCCAGGGGACCCTGagc??g
>gach@E0108
GTGGGAGAGGCCAACGTGCACACCGCCCTGTCCCTGGTGGGCTACGAGGAGGACCTACGCAGGGCCATGGAGTACGTGTTCGGCTCCACGCTGGTGTGCGACACCCTGGACAACGCCAAGAAGGTGGCCTTCGACCAGCGGGTCAAGACCAAGACCGTGACCCTGGGGGGGGACATCTTCGACCCCCAGGGGACCCTGAGCG??
>gamo@E0108
GTGGGAGAGGCCAACGTGCACACCGCCCTGTCCCTGGTGGGCTACGAGGAGGACCTACGCAGGGCCATGGAGTACGTGTTCGGCTCCACGCTGGTGTGCGACACCCTGGACAACGCCAAGAAGGTGGCCTTCGACCAGCGGGTCAAGACCAAGACCGTGACCCTGGGGGGGGACATCTTCGACCCCCAGGGGACCCTGagc??g
>povi@E0108
?TGGGAGCGGCCAACGTGCACACGGCCCTGTCCCTGGTGGGCTACGAGGAGGACCTGCGCAGGGCCATGGAGTACGTGTTCGGCTCCACGCTGGTGTGCGACACCCTGGACAACGCCAAGAAGGTGGCCTTCGACCAGCGGGTCAAGACCAAGACCGTGACCCTGGGGGGAGACATCTTCGACCCCCAGGGGACCCTGAgc??g
>loam@E0108
?TGGGCGCGGACAACGTGCACACGGCCCTGTCCCTGGTGGGCTACGAGGAGGACCTGCGCAGGGCCATGGAGTACGTGTTCGGCTCCACGCTGGTGTGCGACACCCTGGACAACG??---------------------------------------------------------------------------------------
>lohl@E0108
?TGGGCGCGGACAACGTGCACACGGCCCTGTCCCTGGTGGGCTACGAGGAGGACCTGCGCAGGGCCATGGAGTACGTGTTCGGCTCCACGCTGGTGTGCGACACCCTGGACAACGCCAAGAAGGTGGCCTTCGACCAGCGGGTCAAGACCAAGACCGTGACCCTGGGGGGAGACATCTTCGACCCGCAGGGGACGCTGAGCG??
>loxj@E0108
?TGGGCGCGGACAACGTGCACACGGCCCTGTCCCTGGTGGGCTACGAGGAGGACCTGCGCAGGGCCATGGAGTACGTGTTCGGCTCCACGCTGGTGTGCGACACCCTGGACAACGCCAAGAAGGTGGCCTTCGACCAGCGGGTCAAGACCAAGACCGTGACCCTGGGGGGAGACATCTTCGACCCGCAGGGGACGCTGAGC---
>trmu@E0108
?TGGGCGCGGACAACGTGCACACGGCCCTGTCCCTGGTGGGCTACGAGGAGGACTTGCGCAAGGCCATGGAGTACGTGTTCGGCTCCACGCTGGTGTGCGACACCCTGGACAACGCCAAGAAGGTGGCCTTCGACCAGCGGGTCAAGACGAAGACCGTGACCCTGGGGGGAGACATCTTCGACCCGCAGGGAACTCTGAGTGG?
>brbr@E0108
?TGGGCGCGGACAACGTGCACACAGCCCTGTCCCTGGTGGGCTACGAGGAGGACCTGCGCAGGGCCATGGAGTACGTGTTCGGCTCCACGCTGGTGTGCGACAGCCTGGACAACGCCAAGAAGGTGGCCTTCGACCAGCGGGTCATGACCAAGACCGTGACCCTGGGGGGAGACATCTTCGACCCGCAGGGGACGCTGAGc??g
>mabe@E0108
?TGGGCGCGGACAACGTGCACACAGCTCTGTCCCTGGTGGGCTACGAGGAGGACCTGCGTAAGGCCATGGAGTACGTGTTTGGCTCCACACTGGTGTGCGACACGCTGGACAATGCCAAGAAGGTGGCCTTCGACCCGCGGGTCAAGACCAAGACCGTGACCCTGGGCGGGGACATCTTCGACCCGCAGGGCACTCTGAGTGGA
>phbl@E0108
?TGGGCGCCGACAACGTGCACACGGCGCTGTCCCTGGTGGGCTACGAGGAGGACCTGCACAGGGCCATGGAGTACGTGTTCGGCTCCACGCTGGTGTGCGACACCCTGGACAACGCCAAGAAGGTGGCCTTCGACCAGCGGATCAGCACCAAGACCGTGACCCTGGGGGGAGACATCTTCGACCCACAGGGGACCCTCAgc??g
>meme@E0108
GTGGGAGCGGACAACGTGCACACGGCCCTGTCCCTGGTGGGCTACGAGGAGGACCTGCGCACGGCCATGGAGTACGTGTTCGGCTCCACGCTGGTGTGCGACACCCTGGACAGCGCCAAGAAGGTGGCCTTCGACCAGCGGGTCAAGACCAAGACCGTGACCCTGGGGGGAGACATCTTC------------------------
>muma@E0108
?TGGGTGCGGACAACGTGCACACCGCCCTGTCCCTGGTGGGGTATGGGGAGGAGGTGCAGAAGGCCATGGAGTATGTGTTTGGCTCCACGCTGGTCTGCGACACCCTGGACAACGCCAAGAAGGTGGCCTTCGACCAGCGGGTCCACACCAAGACCGTCACCCTGGGAGGAGACATCTTTGACCCGCAGGGAACTCtgagtgga
>maoc@E0108
?TGGGCGCGGACAACGTGCACACGGCCCTGTCCCTGGTGGGCTACGAGGAGGACCTGCACAAGTCCATGGCGTACGTGTTCGGCTCCACGCTGGTGTGCGACACCCTGGACAACGCCAAGAGGGTGGCCTTCGACCCGCGGGTCAAGACCAAGACGGTGACCCTGGGCGGGGACATCTTCGACCCCCAGGGGACTCTGAGTGGA
>cyro@E0108
?TGGGCAACGACAACGCCCACATGGCTCTGTCCCTGGTGGGCTACGAGGCCGACCTACGCAAGGCCATGGAGTACGTGTTTGGCTCCACGCTGGTGTGCGACACGCTAGACAACGCCAAGAAGGTGGCCTTCGACAGGAGGGTGATGACCAAGACAGTCACGCTGGGCGGGGACATCTTCGATCCCCAGGGGACGCTGAGCGGA
>zefa@E0108
?TGGGCGATGACAACGCTCACGTGGCTCTGTCCCTGGTGGGCTACGAGGCCGACCTGCGCAAGGCCATGGAGTACGTGTTCGGCTCCACACTGGTGTGCGACACGCTGGACAACGCCAAGAGGGTGGCTTTCGACAGGAGGGTGATGACCAAGACGGTCACGCTGGGCGGGGACATCTTCGACCCGCAGGGGACGCTGAGCGGA
>brca@E0108
GTTGGAGAGCAGAACGTGCACTCGGCTCTGTCTCTGGTGGGCTTCGACGCTGAGGTCCGCAAGGCCATGGAGTTTGTGTTCGGGGGCACGCTGGTGTCGGACTCCATGGTCAACGGCAAGAAAGTGGCGTTCCACCCGCAGGTCTCCAGCCGAACGGTCACCATGGCCGGGGACGTCTTCGACCCTCAGGGAACGCTGAGCGG?
