# Supplementary material for: The Phylogenetic Relationships of the Family Sciaenidae Based on Genome-Wide Data Analysis
Source: Animals (Basel). 2022 Dec 1;12(23):3386. doi: 10.3390/ani12233386 (PMC9741161; doi:10.3390/ani12233386)
Supplement: Supplementary file 1 [file animals-12-03386-s001.zip › File S2/align-1105-genes/bak/E0109_NT.fasta.ali]

>argl@E0109
---------GGCGAGCTGCGCTTTGCCCCCGGCGACAGTGAGCTGGAGATAGCGGTCAACGTTCTAGACGATGACAtcccagagagggaggagaactTCCGGGTCGCTCTGAAGAATCCCAAGGGCGGGGCGGAGATTGGGTTCGGCGGTCAGGTGACCGTGGTCATCCCGACCAATGACGACGCCCACGGAGTCGTCGGCTTTG??---
>bosa@E0109
---------GGCGAGCTGCGCTTTGCCCCCGGCGACAGTGAGCTGGAGATAGCGGTCAACGTTCTAGACGATGACAtcccagagagggaggagaactTCCGGGTCGCTCTGAAGAATCCCAAGGGCGGGGCGGAGATTGGGTTCGGCGGTCAGGTGACCGTGGTCATCCCGACCAATGACGACGCCCACGGAGTCGTCGGCTTTGC?---
>gace@E0109
---------GGCGAGCTGCGCTTTGCCCCCGGCGACAGTGAGCTGGAGATAGCGGTCAACGTTCTAGACGACGACAtcccagagagggaggagaacttCCGGGTCGCTCTGAAGAATCCCAAGGGCGGGGCGGAGATTGGGTTCGGCGGTCAGGTGACCGTGGTCATCCCGACCAATGACGACGCCCACGGAGTCGTCGGCTTTGCC---
>gage@E0109
---------GGCGAGCTGCGCTTTGCCCCCGGCGACAGTGAGCTGGAGATAGCGGTCAACGTTCTAGACGACGACAtcccagagagggaggagaacttCCGGGTCGCTCTGAAGAATCCCAAGGGCGGGGCGGAGATTGGGTTCGGCGGTCAGGTGACCGTGGTCATCCCGACCAATGACGACGCCCACGGAGTCGTCGGCTTTGCC---
>meme@E0109
---------GGCGAGCTGCGCTTTGCCCCCGGCGACAGTGAGCTGGAGATAGCGGTCAACGTTCTAGACGATGACAtcccagagagggaggagaactTCCGGGTCGCTCTGAAGAATCCCAAGGGCGGGGCGGAGATTGGGTTCGGCGGTCAGGTGACCGTGGTCATCCCGACCAATGACGACGCCCACGGAGTCGTCGGCTTTGC?---
>gach@E0109
---------GGCGAGCTGCGCTTTGCCCCCGGCGACAGTGAGCTGGAGATAGCGGTCAACGTTCTAGACGACGACAtcccagagagggaggagaacttCCGGGTCGCTCTGAAGAATCCCAAGGGCGGGGCGGAGATTGGGTTCGGCGGTCAGGTGACCGTGGTCATCCCGACCAATGACGACGCCCACGGAGTCGTCGGCTTTGC?---
>gaen@E0109
---------GGCGAGCTGCGCTTTGCCCCCGGCGACAGTGAGCTGGAGATAGCGGTCAACGTTCTAGACGACGACAtcccagagagggaggagaacttCCGGGTCGCTCTGAAGAATCCCAAGGGCGGGGCGGAGATTGGGTTCGGCGGTCAGGTGACCGTGGTCATCCCGACCAATGACGACGCCCACGGAGTCGTCGGCTTTGC?---
>gamo@E0109
---------GGCGAGCTGCGCTTTGCCCCCGGCGACAGTGAGCTGGAGATAGCGGTCAACGTTCTAGACGACGACAtcccagagagggaggagaacttCCGGGTCGCTCTGAAGAATCCCAAGGGCGGGGCGGAGATTGGGTTCGGCGGTCAGGTGACCGTGGTCATCCCGACCAATGACGACGCCCACGGAGTCGTCGGCTTTGC?---
>maoc@E0109
??TTAC---GGCGAGTTGTTCTTCGCGCCCGGCGACAGCGAGCTGGAGATAGCGGTGAACGTGCTGGACGACGACATCCCGGAGAGGGAGGAGCACTTCCGGGTCGCGCTGAAGAACCCCAAGGGCGGGGCGGAGATCGGCTTCGGCGGCCAGGTGACCGTGGTCATCCCGACCAATGACGACGCCCACGGAGTCATCGGCTTTGCC??C
>povi@E0109
---------GGTGAGCTGCGCTTTGCCCCCGGCGACAGTGAGCTGGAGATAGCGGTCAACGTCCTAGACGATGACAtcccagagagggaggagaacttCCGGGTCGCTCTGAAGAATCCCAAGGGCGGGGCGGAGATTGGGTTCGGCGGTCAGGTGACAGTGATCATCCCGACCAATGACGACGCCCACGGAGTCGTCGGCTTTGCC---
>mabe@E0109
---T??---GGCGAGCTGCGCTTCTCTCCCGGGGACAGCGAGCTGGAAATAGCGGTCAACGTGCTGGACGACGACATcccggagagagaggagcacttCCGGGTCGTTCTGAAGAACCCCAAGGGCGGGGCTGAGATCGGCTTCGGCGGTCAGGTGACCGTCGTGATCCCGACCAACGACGACGCCCACGGAGTCATCGGCTTTGCC??C
>trmi@E0109
---------GGCGAGCTGCGTTTCGCCCCCGGCGACAGCGAGCTGGAGATAGCGGTCAGCGTTCTGGACGACGACAtcccagagagggaggagcacTTCCGGGTCGCTCTGAAGAATCCCAAAGGCGGGGCGGAGATCGGGTTTGGCGGTCAGGTGACCGTGGTCATCCCCACCAATGACGACGCCCATGGGGTGGTCGGCTTCGC?---
>trmu@E0109
---TCC---GGCGAGTTGCGCTTCGCCCCGGGCGACAGCGAGCTGGAGATAGCCGTGAGCGTGTTGGACGATGACCtcccagagagggaggagcactTCCGGGTCGCTCTGAAGAATCCCAAGGGCGGGGCGGAGATTGGCTTTGGCGGTCAGGTGACCGTCGTCATCCCAACCAATGATGACGCCCATGGAGTCATCGGCTTTGCC---
>phbl@E0109
---------GGCGAGCTGCGCTTCGCCCCCGGCGACAGTGAGCTGGAGATCGCGGTCACCGTGCTGGACGACGACATcccggagagggaggagcacTTCCGGGTCGCGCTGAAGAACCCcaaggggggggcggagatCGGGTTCGGCGGTCAGGTGACCGTCGTCATCCCAACCAACGACGACGCCCACGGAGTCGTGGGCTTTGCC---
>trsc@E0109
---TCC---GGCGAGTTGCGCTTCGCCCCGGGCGACAGCGAGCTGGAGATAGCCGTGAGCGTGTTGGACGATGACATcccagagagggaggagcactTCCGGGTCACTCTGAAGAATCCCAAGGGCGGGGCGGAGATTGGCTTTGGCGGTCAGGTGACCGTCGTCATCCCAACCAATGATGACGCCCATGGAGTCATCGGCTTTGC?---
>phph@E0109
---------GGCGAGCTGCGCTTCGCCCCCGGCGACAGCGAGCTGGAGGTCGTGGTCACCGTGCTGGACGACGACATCCCGGAGAGGGAGGAGCACTTCCGGGTCGCGCTGAAGAATCCCAAGGGGGGGGCGGAGATCGGGTTCGGCGGTCAGGTGACCGTCGTCATCCCAACCAACGACGACGCCCACGGAGTCGTCGGCTTTGCC??C
>bame@E0109
---TAC---GGCGAGTTGCGCTTCGCGCCGGGCGACAGTGAGCTGGAGATAGCGGTGAACGTATTAGACGATGACGtcccagagagggaggagtacTTCCGGGTCGCGCTGAAGAACCCCAAGGGCGGGGCGGAGATTGGCTTTGGCGGTCAGGTGACCGTCGTCATCCCGACCAATGATGACGCCCATGGAGTCATAGGCTTTGCC??C
>loam@E0109
---------GGCGAGCTGCGCTTCGCACCAGGCGACAGTGAGCTGGAGATAGCGGTGAACGTACTAGACGATGACATCCCAGAGAGGGAGGAGTACTTCCGGGTTGCTCTGAAGAATCCCAAGGGCGGGGCCGAGATTGGCTTTGGCGGTCAGGTGACCGTCATCATCCCAACCAATGATGACGCCCATGGAGTCATCGGCTTTGCC---
>loxj@E0109
---------GGCGAGCTGCGCTTCGCACCAGGCGACAGTGAGCTGGAGATAGCGGTGAACGTACTAGACGATGACATCCCAGAGAGGGAGGAGTACTTCCGGGTTGCTCTGAAGAATCCCAAGGGCGGGGCCGAGATTGGCTTTGGCGGTCAGGTGACCGTCATCATCCCAACCAATGATGACGCCCATGGAGTCATCGGCTTTGCC---
>meca@E0109
---TAT---GGCGAGTTGCGCTTTGCGCCGGGCGACAGTGAGCTGGAGATCGCGGTGAACGTGTTGGACGACGACATCCCAGAGAGGGAGGAGTACTTCCGGGTGGCTCTGAAGAATCCCAAGGGCGGGGCGGAGATCGGCTTCGGCGGTCAGGTGACCGTCGTCATCCCGACCAACGATGACGCCCACGGAGTCATCGGCTTTGCC??C
>merl@E0109
---TAT---GGCGAGTTGCGCTTTGCGCCGGGCGACAGTGAGCTGGAGATCGCGGTGAATGTGTTGGACGATGACATCCCAGAGAGGGAGGAGTACTTCCGGGTGGCTCTGAAGAATCCCAAGGGCGGGGCGGAGATCGGCTTCGGCGGTCAGGTGACCGTCGTCATCCCGACCAACGATGACGCCCACGGAGTCATCGGCTTTGCC??C
>lala@E0109
---T??TCCGGCGAGTTGCGCTTCGCCCCCGGCGACAGTGAGCTGGAGATAGCGGTGAACGTGTTGGACGACGACATCCCCGAGAGGGAGGAGTACTTCCGGGTCGCTCTGAAGAATCCCAAGGGAGGGGCGGAGATCGGCTTTGGGGGTCAGGTGACCGTCGTCATCCCAACCAACGATGATGCCCATGGAGTCATCGGCTTCGCA??C
>lolo@E0109
---------GGCGAGCTGCGCTTCGCACCAGGCGACAGTGAGCTGGAGATAGCGGTGAACGTACTAGACGATGACAtcccagagagggaggagtACTTCCGGGTTGCTCTGAAGAATCCCAAGGGCGGGGCCGAGATTGGCTTTGGCGGTCAGGTGACCGTCATCATCCCGACCAATGATGACGCCCATGGAGTCATCGGCTTTGC?---
>brbr@E0109
---------GGCGAGTTGCGCTTCGCACCAGGCGACAGTGAGCTGGTGATTGCGGTGAACGTACTCGACGATGACAtcccagagagggaggagtaCTTCCGGGTTGCTCTGAAGAATCCCAAGGGTGGGGCGGAGATTGGGTTTGGCGGTCAGGTCACCGTCGTCATCCCAACAAATGATGACGCCCATGGAGTCATCGGCTTTGCC---
>mezu@E0109
---TAC---GGCGAGTTGCACTTCGCACCAGGCAACAGTGAGCTGGAGATAGCAGTGAACATATTAGACGATGACATcccagagagggaggagtaCTTCCGGGTCGCTCTGAAGAATCCCAAGGGTGGGGCGGAGATTGGCTTTGGCGGTCAGGTGACTGTCGTCATCCCAACCAATGATGACGCCCATGGAGTCATCGGCTTTGCC??C
>mepo@E0109
---??C---GGCGAGTTGCACTTTGCGCCGGGCGACAGTGAGCTGGAGATCGCGGTGAACGTGTTGGACGACGACATCCCAGAGAGGGAGGAGTACTTCCGGGTGGCTCTGAAGAATCCCAAGGGCGGGGCGGAGATCGGCTTCGGCGGTCAGGTGACCGTCGTCATCCCGACCAACGATGACGCCCACGGAGTCATCGGCTTTGCC?CA
>coru@E0109
---??C---GGCGAGTTGCGCTTCGCTCCCGGCGACAGTGAGCTGGAGATAGCGGTGAATGTGCTGGACGACAACAtcccggagagggaggagtactTCCGGGTCGCTCTGAAGAACCCCAAGGGCGGGGCGGAGATCGGCTTCGGCGGTCAGGTGACCGTCTTCATCCCAACCAATGATGACGCCCATGGAGTCATCGGCTTTGCT?CA
>lohl@E0109
---------GGCGAGCTGCGCTTCGCACCAGGCGACAGTGAGCTGGAGATAGCGGTGAACGTACTAGACGATGACATCCCAGAGAGGGAGGAGTACTTCCGGGTTGTTCTGAAGAATCCCAAGGGCGGGGCCGAGATTGGCTTTGGCGGTCAGGTGACCGTCATCATCCCGACCAATGATGACGCCCATGGAGTCATCGGCTTTGC?---
>muma@E0109
---------GGTGAGTTGCGCTTCGCGCCAGGCGACAGCGAGCTGGAGATAGCAGTGACCGTGTTGGACGACGACATCCCAGAGACGGTGGAGCACTTCCGGGTCACTCTGAAGAATCCCAAGGGAGGGGCGGAGATCGGCTTCGGTGGGCAGGTGACTGTCGTCATCCCGACCAACGATGACGCCCACGGAGTCATCGGCTTTGCC??C
>cyro@E0109
---TAC---GGAGAGTTGCGGTTCACCCCGGGAGACAGCGAGCTAGAGATATCGGTGAATATAATAAACGATGACATCCCCGAGGTAGAGGAGCACTTCCGCGTCGGCCTGAAGAACCCTAAAGGCGGGGCGGAGATCGGCTTTGGAGGCCAGGTGACCGTGTTCATCCCAACCAACGATGACGCCCACGGAGTCATTGGCTTCGCT??C
>zefa@E0109
---TAC---GGAGAGTTGCGCTTCTCCCCTGGAAACAGTGAGCTAGAAATAGCGGTGAATATAATAAACGATGACATCCCGGAGGTAGAGGAACACTTCCGCGTTGGCCTGAAGAACCCGAAAGGCGGGGCGGAGATTGGCTTTGGAGGTCAGGTGACTGTGTTCATCCCGACCAACGATGACGCCCATGGAGTCATTGGCTTTGCT?CA
>momo@E0109
---------GGTGAGCTGCACTTCGCACCAGGCGCCAGTGAGCTGGAGATCGCGGTGAACGTACTAGACGATGACATCCCAGAGATAGAGGAGTACTTCCGGGTTGCTCTGAAGAATCCCAAGGGCGGGGCGGAGATTGGGTTTGGCGGTCAGGTGACCGTCGTCATCCCAACCAATGACCACGCCCATGGAGTCATCGGCTTTGCC---
>brca@E0109
---T??TCTGGAGAGCTGTTCTTCAGTCCCGGAGTGAGTGAACTGGAGGTTACCGTCAACGTTCTAGACGATGACATTCCTGAGGAGGAGGAGCTGTTCTACGTCGCTCTGAGCAACCCCAAAGGAGGGGCGGAGATCGGCTTCGGGGGTCAGGTGACCGTGGTCATCCCGACAAACGACGACGCCCACGGGATCATTGGCTTTGCT---
