# Supplementary material for: The Phylogenetic Relationships of the Family Sciaenidae Based on Genome-Wide Data Analysis
Source: Animals (Basel). 2022 Dec 1;12(23):3386. doi: 10.3390/ani12233386 (PMC9741161; doi:10.3390/ani12233386)
Supplement: Supplementary file 1 [file animals-12-03386-s001.zip › File S2/align-1105-genes/bak/E0110_NT.fasta.ali]

>bame@E0110
ATAATGCCTGGCCGCTACAACCAGGAAGTGGGCCAGACCATCCCGGTCTTTGCGTTCCTGGGCGCCATGGTTGTCCTGTCCTTCTTCGTGGTGCAGTTGACTAAGGCCAAGAGCAAACCCAAGCGCAGGAAGTCCCGCGTGAAGAGGCCCACCTACCTACAGCAGCAGAGC---------ACCGCCACC------------GTCACCACGGCAACGGGGAAGAACCCCACCGTT?TG
>brbr@E0110
ATAATGCCTGGCCGCTACAACCAGGAAGTGGGCCAGACCATCCCCGTCTTTGCGTTCCTGGGCGCCATGGTTGTCCTGTCCTTCTTTGTGGTACAGCTGACCAAAGCCAAAAGCAAACCCAAGCGCAGGAAGCCCCGCGTGAAGCGCCCCACCTACTTACAGCAGcagagccccgcccccaccactgcc---------------accacGGCAACGGGCAAGAGCCCCACCGTT?TG
>momo@E0110
ATAATGCCTGGCCGCTACAACCAGGAAGTGGGCCAGACCATCCCCGTCTTTGCGTTCCTGGGCGCCATGGTTGTCCTGTCCTTCTTTGTGGTACAGCTGACCAAAGCCAAAAGCAAACCCAAGCGCAGGAAGCCCCGCGTGAAGCGCCCCACCTACTTACAGCAGCAGAGCCCCGCCCCCAGCACCGCC---------------ACCACGGCAACGGGCAAGAGCCCCACCGTT?TG
>gaar@E0110
ATAATGCCCGGCCGCTACAACCAGGAAGTGGGCCAGACCATCCCCGTATTTGCGTTCCTGGGCGCCATGGTCGTCCTGTCCTTCTTTGTGGTACAGCTGACCAAAGCCAAAAGCAAACCCAAGCGCAGGAAGCCCCGGGTCAAGCGGCCCACCTACTTACAGCagcagagccccgcccccaccgccacc---------gccgccaccacggCAACGGGCAAGAGCCCCACCGTG---
>trmi@E0110
ATAATGCCTGGCCGCTACAACCAGGAAGTGGGCCAGACCATCCCTGTGTTTGCGTTCCTGGGCGCCATGGTTGTCCTGTCCTTCTTCGTGGTACAGCTGACCAAAGCCAAAAGCAAACCCAAGCGCAGGAAGCCCCGGGTGAAGCGCCCCACCTACTTACAGCAGcagagccccgcccccaccaccaca------------gccaccaCGGCAATGGGCAAGAGCCCCACCGTT??T
>lohl@E0110
ATAATGCCCGGCCGCTACAACCAGGAAGTGGGTCAGACCATCCCCGTCTTCGCGTTCCTGGGCGCCATGGTTGTCCTGTCCTTCTTTGTGGTACAGCTGACCAAAGCCAAAAGCAAACCCAAGCGCAGGAAGCCCCGCGTGAAGCGGCCCACCTACCTTCAGCAGCAGAGCACCACCCTCACCACCACC------------------ACCACCACGGGCAAGACCCCCTCCGTC??T
>lolo@E0110
ATAATGCCCGGCCGCTACAACCAGGAAGTGGGTCAGACCATCCCCGTCTTTGCGTTCCTGGGCGCCATGGTTGTCCTGTCCTTCTTTGTGGTACAGCTGACCAAAGCCAAAAGCAAACCCAAGCGCAGGAAGCCCCGCGTGAAGCGGCCCACCTACCTACAGCAGCAgagcaccaccctcaccaccacc------------------accaccacgggcAAGACCCCCTCCGTC---
>zefa@E0110
ATAATGCCGGGCCGCTACAACCAGGAAGTGGGCCAAACCATTCCGGTCTTCGCCTTCCTGGGCGCTATGGTTGTGCTGTCCTTTTTTGTGGTCCAGCTGACCAAGGCCAAGAGCAAACCCAAGCGCAGGAAACCCCGCATCAAGCGCCCCACctacctgcagcagcagcagcagcagatgacgACCACA---------------------------GGGAAAAACCCGACCGTC??T
>coru@E0110
ATAATGCCCGGCCGTTACAACCAGGAAGTGGGCCAGACCATCCCCGTCTTTGCCTTCCTGGGCGCCATGGTGGTCCTCTCCTTCTTCGTGGTGCAGCTCACCAAGGCCAAGAGCAAACCCAAGCGCCGCAAGGCCCGCGTCAAGCGGCCCAcctacctgcagcagcagagcagcagcagcagcatcaccggcacctccgccatcaccacggcgacgggCAAGAACCCCactgtg---
>muma@E0110
ATAATGCCAGGCCGCTACAACCAGGAAGTGGGCCAGACCATCCCGGTCTTTGCGTTCCTGGGCGCCATGGTTGTCCTGTCCTTCTTCGTGGTGCAGCTGACCAAGGCCAAGAGCAAACCCAAGCGCAAGAAGCCCCGCGTGAAGCGGCCCACCTACTTACAGCAGCAG---------------------------------------------------------------------
>trmu@E0110
ATAATGCCCGGCCGCTACAACCAGGAAGTGGGCCAGACCATCCCTGTCTTTGCGTTCCTGGGTGCCATGGTTGTCCTGTCCTTCTTCGTGGTGCAGCTGACCAAGTCCAAGAGCAAACCCAAGCGCAGGAAGCCCCGCGTGAAGCGACCCACCTACTTACAGCAgcagagc---------accaccacc------------atcaccacggcaacgggCAAGAACCCCACCGTT?TG
>loxj@E0110
ATAATGCCCGGCCGCTACAACCAGGAAGTGGGTCAGACCATCCCCGTCTTTGCGTTCCTGGGCGCCATGGTTGTCCTGTCCTTCTTTGTGGTACAGCTGACCAAAGCCAAAAGCAAACCCAAGCGCAGGAAGCCCCGCGTGAAGCGGCCCACCTACCTACAGCAGCAGAGCACCACCCTCACCACCACC------------ACCACCACCACCACGGGCAAGACCCCCTCCGTC?TG
>loam@E0110
ATAATGCCCGGCCGCTACAACCAGGAAGTGGGTCAGACCATCCCCGTCTTCGCGTTCCTGGGCGCCATGGTTGTCCTGTCCTTCTTTGTGGTACAGCTGACCAAAGCCAAAAGCAAACCCAAGCGCAGGAAGCCCCGCGTGAAGCGGCCCACCTACCTACAGCAGCAGAGCACCACCCTCACCACCACC------------CTCACCACCACCACGGGCAAGACCCCCTCCGTC?TG
>argl@E0110
ATAATGCCTGGCCGCTACAACCAGGAAGTGGGCCAGACCATCCCCGTCTTTGCGTTCCTGGGCGCCATGGTTGTCCTGTCCTTCTTTGTGGTACAGCTGACCAAAGCCAAAAGCAAACCCAAGCGCAGGAAGCCCCGTGTGAAGCGCCCCACCTACTTACAGCAGCAgagccccgcccccacccccaGC------------GCCACCATGGCAACGGGCAAGAGCCCCACCGTT??T
>lala@E0110
ATAATGCCCGGCCGCTACAACCAGGAAGTGGGCCAGACCATCCCCGTCTTCGCGTTCCTGGGAGCCATGGTCGTCCTGTCCTTTTTCGTGGTGCAGCTGACCAAGGCCAAGAGCAAACCCAAGCGTAGGAAGCCCCGCGTGAAGCGGCCCACCTACttacagcagcag---------------------------------------------------------------------
>mora@E0110
ATAATGCCCGGCCGCTACAACCAGGAAGTGGGCCAGACCATCCCCGTCTTTGCGTTCCTGGGCGCCATGGTCGTCCTGTCCTTCTTCGTGGTGCAGCTGACCAAAGCCAAGAGCAAACCCAAGCGCAGGAAGCCCCGTGTGAAGCGACCCACCTACTTACAGCAGcag---------------------------------------------------------------------
>meme@E0110
ATAATGCCTGGCCGCTACAACCAGGAAGTGGGCCAGACCATCCCCGTCTTTGCGTTCCTGGGCGCCATGGTGGTCCTGTCCTTCTTTGTGGTACAGCTGACCAAAGCCAAAAGCAAACCCAAGCGCAGGAAGCCCCGTGTGAAGCGCCCCACCTACTTACAGCAGCAgagccccgcccccacccccacc------------gcCGCCATGGCAACGGGCAAGAGCCCCACCGTT??T
>mabe@E0110
ATAATGCCCGGCCGCTACAACCAGGAAGTGGGCCAGACCATCCCCGTCTTTGCCTTCCTGGGCGCCATGGTGGTCCTCTCCTTCTTTGTGGTGCAGCTCACCAAGGCCAAGAGCAAACCAAAGCGCCGCAAGCCTCGCGTCAAGCGACCTAcctacctgcagcag?ca---------------------------------------------------------------------
>povi@E0110
ATAATGCCTGGCCGCTACAACCAGGAAGTGGGCCAGACCATCCCCGTCTTTGCGTTCCTGGGCGCCATGGTTGTCCTGTCCTTCTTTGTGGTACAGCTGACCAAAGCCAAAAGCAAACCCAAGCGCAGGAAGCCCCGTGTGAAGCGCCCCACCTACTTACAGCAGCAGAGCCCCGCCCCCAACCCCACC------------GCCACCATGGCAACGGGCAAGAGCCCCACCGTT---
>phph@E0110
ATAATGCCCGGCCGCTACAACCAGGAAGTGGGCCAGACCATCCCCGTCTTCGCGTTCCTGGGCGCCATGGTGGTCCTGTCCTTCTTCGTGGTGCAGCTGACCAAGGCCAAAAGCAAGCCCAAGCGCAGGAAGCCCCGCGTGAAGCGGCC?---------------------------------------------------------------------------------------
>bosa@E0110
ATAATGCCTGGCCGCTACAACCAGGAAGTGGGCCAGACCATCCCCGTCTTTGCGTTCCTGGGCGCCATGGTTGTCCTGTCCTTCTTTGTGGTACAGCTGACCAAAGCCAAAAGCAAACCCAAGCGCAGGAAGCC?------------------------------------------------------------------------------------------------------
>gace@E0110
ATAATGCCTGGCCGCTACAACCAGGAAGTGGGCCAGACCATCCCCGTCTTTGCGTTCCTGGGCGCCATGGTTGTCCTGTCCTTCTTTGTGGTACAGCTGACCAAAGCCAAAAGCAAACCCAAGCGCAGGAAGCCTCGTGTGAAGCGCCCCACCTACTTACAGCAGcagagccccgcccccaacGCCACC------------GCCACCATGGCAACGGGCAAGAGCCCCACCGTT??T
>gach@E0110
ATAATGCCTGGCCGCTACAACCAGGAAGTGGGCCAGACCATCCCCGTCTTTGCGTTCCTGGGCGCCATGGTTGTCCTGTCCTTCTTTGTGGTACAGCTGACCAAAGCCAAAAGCAAACCCAAGCGCAGGAAGCCCCGTGTGAAGCGCCCCACCTACTTACAGCAGCAGAGCCCCGCCCCCAACGCCACC------------GCCACCATGGCAACGGGCAAGAGCCCCACCGTT??T
>gaen@E0110
ATAATGCCTGGCCGCTACAACCAGGAAGTGGGCCAGACCATCCCCGTCTTTGCGTTCCTGGGTGCCATGGTTGTCCTGTCCTTCTTTGTGGTACAGCTGACCAAAGCCAAAAGCAAACCCAAGCGCAGGAAGCCTCGTGTGAAGCGCCCCACCTACTTACAGCAGcagagccccgcccccaacGCCACC------------GCCACCATGGCAACGGGCAAGAGCCCCACCGTT?TG
>gage@E0110
ATAATGCCTGGCCGCTACAACCAGGAAGTGGGCCAGACCATCCCCGTCTTTGCGTTCCTGGGCGCCATGGTTGTCCTGTCCTTCTTTGTGGTACAGCTGACCAAAGCCAAAAGCAAACCCAAGCGCAGGAAGCCTCGTGTGAAGCGCCCCACCTACTTACAGCAGcagagccccgcccccaacGCCACC------------GCCACCATGGCAACGGGCAAGAGCCCCACCGTT??T
>gamo@E0110
ATAATGCCTGGCCGCTACAACCAGGAAGTGGGCCAGACCATCCCCGTCTTTGCGTTCCTGGGCGCCATGGTTGTCCTGTCCTTCTTTGTGGTACAGCTGACCAAAGCCAAAAGCAAACCCAAGCGCAGGAAGCCTCGTGTGAAGCGCCCCACCTACTTACAGCAGcagagccccgcccccaacGCCACC------------GCCACCATGGCAACGGGCAAGAGCCCCACCGTT??T
>brca@E0110
ATCATGCCAGGCCGCTACAACCAGGAGGTGGGTCAGACCATCCCAGTCTTTGCCTTCCTGGGAGCCATGGTGGTCCTCTCCTTCTTCGTGGTTCAACTCACCAAGAACAAGGCTCGTCCCAAACGACGCAAGCCCCGCGTTAAACGCCCCACCTACCTGC??---------------------------------------------------------------------------
>cyro@E0110
ATAATGCCGGGCCGCTACAACCAGGAAGTGGGCCAAACCATTCCGGTCTTTGCCTTCCTGGGTGCCATGGTCGTGCTCTCCTTTTTCGTGGTCCAGCTGACCAAGGCCAAGAGCAAACCCAAGCGCAGGAAACCCCGCGTCAAGCGCCCCACctacctgcagcagcagcagacg---------------------------------aCGACCATGGGGAAGAATCCGACCGTC---
>trsc@E0110
ATAATGCCCGGCCGCTACAACCAGGAAGTGGGCCAGACCATCCCTGTCTTTGCGTTCCTGGGCGCCATGGTTGTCCTGTCCTTCTTCGTGGTGCAGCTGACCAAGAGCAAGAGCAAACCCAAGCGCAGGAAGCCCCGCGTGAAGCGACCCACCTACTTACAGCAGcagagcaccaccaccaccaccacc------------atcaccacggcaacgggCAAGAACCCCACCGTT??T
>meca@E0110
ATAATGCCCGGCCGCTACAACCAGGAAGTGGGCCAGACCATCCCCGTCTTTGCGTTCCTGGGCGCCATGGTTGTCCTGTCCTTCTTCGTGGTGCAGCTGACCAAGGCCAAGAGCAAACCCAAGCGCAGGAAGCCCCGCGTGAAGCGACCCACCTACTTACAGCAGcagagcaccaccaccaccaccacc------------atcagcacgGCAACGGGCAAGAACCCCACCGTT??T
>mepo@E0110
ATAATGCCCGGCCGCTACAACCAGGAAGTGGGCCAGACCATCCCCGTCTTTGCGTTCCTGGGCGCCATGGTTGTCCTGTCCTTCTTCGTGGTGCAGCTGACCAAGGCCAAGAGCAAACCCAAGCGCAGGAAGCCCCGCGTGAAGCGACCCACCTACTTACAGCAGcagagcaccaccaccaccaccacc------------atcagcacgGCAACGGGCAAGAACCCCACCGTT??T
>merl@E0110
ATAATGCCCGGCCGCTACAACCAGGAAGTGGGCCAGACCATCCCCGTCTTTGCGTTCCTGGGCGCCATGGTTGTCCTGTCCTTCTTCGTGGTGCAGCTGACCAAGGCCAAGAGCAAACCCAAGCGCAGGAAGCCCCGCGTGAAGCGACCCACCTACTTACAGCAGcagagcaccaccaccaccaccacc------------atcagcacgGCAACGGGCAAGAACCCCACCGTT?TG
>mezu@E0110
ATAATGCCTGGCCGCTACAACCAGGAGGTGGGCCAGACCATCCCCGTCTTTGCGTTCCTGGGTGCCATGGTTGTCCTGTCCTTCTTTGTGGTGCAGCTGACCAAGGCCAAGAGCAAACCCAAGCGTAGGAAGCCCCGCGTGAAGCGACCCACCTACTTACAGCAGcagagcaccaccaccaccaccacc---------accatcagcacGGCAACGGGCAAGAACCCCACCGTT??T
>phbl@E0110
ATAATGCCCGGCCGCTACAACCAGGAAGTGGGCCAGACCATCCCCGTCTTCGCGTTCCTGGGCGCCATGGTGGTCCTGTCCTTCTTCGTGGTGCAGCTGACCAAGGCCAAAAGCAAGCCCAAGCGCAGGAAGCCCCGCGTGAAGCGGCCCACCTACCTGCAGggcacccccgccgccgccgccgccgcc---------gccatcaccacggcaacgggcAAAAGCCCCACGGTT?TG
