# Supplementary material for: The Phylogenetic Relationships of the Family Sciaenidae Based on Genome-Wide Data Analysis
Source: Animals (Basel). 2022 Dec 1;12(23):3386. doi: 10.3390/ani12233386 (PMC9741161; doi:10.3390/ani12233386)
Supplement: Supplementary file 1 [file animals-12-03386-s001.zip › File S2/align-1105-genes/bak/E0111_NT.fasta.ali]

>mora@E0111
GTGGAAAACTTCACTGTGTCTTTCTCGGATGGCCGGGTGCTCTGTTACCTGATCCACCACTATCACCCTGGCAGCCTGCCAGAGCAGGCCATCAGCCACAGCACCACACAGACAGTGGACTGTTCCCCTCGGGGCCGTGCTGAGCTGGACTGC---TCCGACAGTGACTTGGACAGCTCCTTCAACTTCC??------
>argl@E0111
GTGGAAAACTTCACTGTGTCTTTCTCAGATGGCCGGGTACTCTGTTACCTGATTCACCACTATCACCCTGAAATCCTGCAAGAGCAGGCCATTAGCCACAGCACCACACAGACTGTGGACTGTTCCCCTCTGGGCCGTGTTGAGCTGGACTGC---TCCAACAGCGACTCGGACAGCTCCTTCAA?------------
>bosa@E0111
GTGGAAAACTTCACTGTGTCTTTCTCAGATGGCCGGGTACTCTGTTACCTGATTCACCACTATCACCCTGAAATCCTGCAAGAGCAGGCCATTAGCCACAGCACCACACAGACTGTGGACTGTTCCCCTCTGGGCCGTGTTGAGCTGGACTGC---TCCAACAGCGACTCGGACAGCTCCTTC?A?------------
>gace@E0111
GTGGAAAACTTCACTGTGTCTTTCTCAGATGGCCGGGTACTCTGTTACCTGATTCACCACTATCACCCTGAAATCCTGCAAGAGCAGGCCATTAGCCACAGCACCACACAGACTGTGGACTGTTCCCCTCTGGGCCGTGTTGAGCTGGACTGC---TCCAACAGCGACTCGGACAGCTCCTTCAA?------------
>gaen@E0111
GTGGAAAACTTCACTGTGTCTTTCTCAGATGGCCGGGTACTCTGTTACCTGATTCACCACTATCACCCTGAAATCCTGCAAGAGCAGGCCATTAGCCACAGCACCACACAGACTGTGGACTGTTCCCCTCTGGGCCGTGTTGAGCTGGACTGC---TCCAACAGCGACTCGGACAGCTCCTTC?A?------------
>gage@E0111
GTGGAAAACTTCACTGTGTCTTTCTCAGATGGCCGGGTACTCTGTTACCTGATTCACCACTATCACCCTGAAATCCTGCAAGAGCAGGCCATTAGCCACAGCACCACACAGACTGTGGACTGTTCCCCTCTGGGCCGTGTTGAGCTGGACTGC---TCCAACAGCGACTCGGACAGCTCCTTC?A?------------
>gamo@E0111
GTGGAAAACTTCACTGTGTCTTTCTCAGATGGCCGGGTACTCTGTTACCTGATTCACCACTATCACCCTGAAATCCTGCAAGAGCAGGCCATTAGCCACAGCACCACACAGACTGTGGACTGTTCCCCTCTGGGCCGTGTTGAGCTGGACTGC---TCCAACAGCGACTCGGACAGCTCCTTCAA?------------
>gach@E0111
GTGGAAAACTTTACTGTGTCTTTCTCAGATGGCCGGGTACTCTGTTACCTGATTCACCACTATCACCCTGAAATCCTGCAAGAGCAGGCCATTAGCCACAGCACCACACAGACTGTGGACTGTTCCCCTCTGGGCCGTGTTGAGCTGGACTGC---TCCAACAGCGACTCGGACTGCTCCTTCAA?------------
>trmi@E0111
GTGGAAAACTTCACTGTGTCTTTCTCAGATGGCCGGGTGCTCTGTTACCTGATCCACCACTATCACCCTGAAAGTCTTCCAGAGCAGGCCATTAGCCACAGCACCACACAGACCGTGGACTGTTCCCCGCTGGGCCGTGTTGAGCTGGACTGC---TCCAACAGCGACTCAGACAGCTCCTTCAAC------------
>povi@E0111
GTGGAAAACTTCACTGTGTCTTTCTCAGATGGCCGGGTGCTCTGTTACCTGATCCACCACTATCACCCTGAATGCCTGCCAGAGCAGGCCATTAGCCACAGCACCACACAGACTGTGGACTGTTCCCCTCTGGGCCGTGTTGAGCTGGACTGC---TCCAACAGCGACTCGGACAGCTCCTTCAAC------------
>meme@E0111
GTGGAAAACTTCACTGTGTCTTTCTCAGATGGCCGGGTGCTCTGTTACCTGATTCACCACTATCACCCTGAAATCCTGCCAGAGCAGGCCATTAGCCACAGCACCACACAGACTGTGGACTGTTCCCCTCTGGGCCGTGTTGAGCTGGACTGC---TCCAACAGCGACTCGGACAGCTCCCTC?A?------------
>bame@E0111
GTGGAAAACTTCACCGTGTCATTCTCGGATGGCCGGGTGCTCTGTTACCTGATCCACCACTATCACCCCGGCAGCCTGCCAGAGCAGGCCATCAGCCACAGCACCACACAGACGGTGGACTGTTCCCCTCGGGGCCGTGCTGAGTTGGACTGC---TCTGACAGTGACTCTGACACCTCCTTCAACTTCCA?------
>trsc@E0111
GTGGAAAACTTCACCGTGTCTTTCTCGGATGGCCGGGTGCTCTGTTACCTGATCCACCACTATCACCCTGGCAGCCTGCCGGAGCAGGCCATCAGCCACAGCACCACACAGACGGTGGACTGTTCCCCTCGGGGCCGTGCTGAGTTGGACTGC---TCCGACAGCGACTCGGACAGCTCCTTCAACTTGCAACCA---
>lala@E0111
GTGGAAAACTTCACTGTGTCTTTCTCGGATGGCCGGGTGCTCTGTTACCTGATCCACCACTATCACCCGGGCAGCCTGCCAGAGCAGGCCATCAGCCACAGCACCACACAGACGGTGGACTGTTCCCCTCGGGGCCGTGCTGAGCTGGACTGC---TCCGATAGCGACTTGGACAGCTCCTTCAACTTCCAAC??---
>trmu@E0111
GTGGAAAACTTCACCGTGTCTTTCTCGGATGGCCGGGTGCTCTGTTACCTGATCCACCACTATCACCCTGGCAGCCTGCCGGAGCAGGCAATCAGCCACAGCACCACACAGACGGTGGACTGTTCCCCTCTGGGCCGTGCTGAGTTGGACTGC---TCCAACAGCGACTCGGACAGCTCCTTCAACTTCCAACC?---
>phph@E0111
GTGGAAAACTTCACCGTGTCTTTCTCAGATGGCCGGGTGCTCTGTTACCTGATCCACCACTATCACCCTGGGAGCTTACCAGAGCAGGCCATCagccacagcaccacacagacgGTGGACTGTTCACCTCTGGGCCATGTTGAGCTGGACTGC---TCCAACAGTGACTCTGACAGCTCCTTCAACTTC---------
>meca@E0111
GTGGAAAACTTCACTGTGTCTTTCTCGGATGGCCGGGTGCTCTGTTACCTGATCCACCACTATCACCCTGGCAGCCTGCCGGAGCAGGCCATCAGCCACAGCACCACACAGACGGTGGACTGTTCCCCTCGTGGCTGTGTTGAGCTGGACTGC---TCGAACAGTGACTCAGACAGTTCCTTCAACTTTCAACCA---
>mepo@E0111
GTGGAAAACTTCACTGTGTCTTTCTCGGATGGCCGGGTGCTCTGTTACCTGATCCACCACTATCACCCTGGCAGCCTGCCGGAGCAGGCCATCAGCCACAGCACCACACAGACGGTGGACTGTTCCCCTCGGGGCTGTGTTGAGCTGGACTGC---TCGAACAGTGACTCGGACAGTTCCTTCAACTTTCAACCA---
>merl@E0111
GTGGAAAACTTCACTGTGTCTTTCTCGGATGGCCGGGTGCTCTGTTACCTGATCCACCACTATCACCCTGGCAGCCTGCCGGAGCAGGCCATCAGCCACAGCACCACACAGACGGTGGACTGTTCCCCTCGTGGCTGTGTTGAGCTGGACTGC---TCGAACAGTGACTCAGACAGTTCCTTCAACTTTCAACCA??T
>phbl@E0111
GTGGAAAACTTCACCGTGTCTTTCTCAGATGGCCGGGTGCTCTGTTACCTGATCCACCACTATCACCCTGGGAGCTTACCAGAGCAGGCCATcagccacagcaccacacagaCGGTGGAATGTTCCCCTCTGGGCCATGTTGAGCTAGACTGC---TCCAACAGTGACTCAgacagctcc?tt---------------
>mezu@E0111
GTGGAAAACTTCACTGTGTCTTTCTCGGATGGCCGGGCGCTCTGTTACCTGATCCACCACTATCACCCTGGCAGCCTGCCAGAGCAGGCCATCAGCCACAGCACCACACAGACGGTGGACTGTTCCTCTCAGGGCCGTGTTGAGCTGGACTGC---TCTGACAGCGATTCGGACAGCTCC------------------
>brbr@E0111
GTGGAAAACTTCACCGTGTCTTTCTCAGATGGCCGGGTTCTCTGTTACCTGATCCACCACTATCACCCTGGCAGCCTGCCAGAGCAGGCCATCAGCCACAGCACCACACAGACGGTGGACTGTTCCCCTCTGGGCAGTGTTGAGCTGGACTGC---TCCAACAGCGACTTGGACGGCTCCTTCAACTTCCAG------
>momo@E0111
GTGGAAAACTTCACCGTGTCTTTCTCAGATGGCCGGGTGCTCTGTTACCTGATCCACCACTATCACCCTGGCAGCCTGCCAGAGCAGGCCATCAGCCACAGCACCACACAGACGGTGGACTGTTCCCCTCTGGGCCGCGTTGAGCTGGACTGC---TCCAACAGCGACTCGGACGACTCCTTCAACTT?---------
>gaar@E0111
GTGGAAAACTTCACCGTGTCTTTCTCAGATGGCCGGGTGCTCTGTTACCTGATCCACCACTATCACCCTGAAAGCCTGCCAGAGCAGGCCATTAGCCACAGCACCACGCAGACTGTGGACTGTTCCCCTCTGGGCAGTGTTGAGCTGGACTGC---TCCAACAGCGACTCAGAAAGCTCCTTCAAC------------
>loam@E0111
GTGGAAAACTTCACCGTGTCTTTCTCAGATGGCCGGGTGCTCTGTTACCTGATCCACCACTATCACCCTGGCAGCCTGCCAGAGCAGGACATCAGCAATAGCACCACACAGACGGTGGACTGTTCCCCTCTGGGCCGTGTTGAGCTGGACTGC---TCCAACAGCGACTCGGACTGCTCCTTCAA?------------
>loxj@E0111
GTGGAAAACTTCACCGTGTCTTTCTCAGATGGCCGGGTGCTCTGTTACCTGATCCACCACTATCACCCTGGCAGCCTGCCAGAACAGGACATCAGCCACAGCACCACACAGACGGTGGACTGTTCCCCTCTGGGCCGTGTTGAGCTGGACTGC---TCCAACAGCGACTCGGACTGCTCCTTCAAC------------
>lolo@E0111
GTGGAAAACTTCACCGTGTCTTTCTCAGATGGCCGGGTGCTCTGTTACCTGATCCACCACTATCACCCTGGCAGCCTGCCAGTGCAGGACATCAGCAATAGCACCACACAGACGGTGGACTGTTCCCCTCTGGGCCGTGTTGAGCTGGACTGC---TCCAACAGCGACTCGGACTGCTCCTTCAA?------------
>lohl@E0111
GTGGAAAACTTCACCGTGTCTTTCTCAGATGGCCGGGTGCTCTGTTACCTGATCCACCACTATCACCCTGGCAGCCTGCCAGTGCAGGACATCAGCAATAGCACCACACAGACGGTGGACTGTTCCCCTCTGGGCCTTGTTGAGCTGGACTGC---TCCAACAGCGACTCGGACTGCTCCTTCAA?------------
>coru@E0111
GTGGAAAACTTTACAGTGTCGTTCTCGGATGGCCGGGTGCTCTGTTACCTGATTCACCACTACCACCCTGGCAGCTTGCCGGAGCACGCCATCAGTCGCAGCACCACACAGACTGTGGACTGCTCCCCTTGGGGCCGCACTGAGCTGGATTGCTGCTCTGACAGTGACTCGGATAGCTCA------------------
>maoc@E0111
GTGGAAAACTTTACAGTGTCGTTCTCGGATGGCCGGGTGCTCTGTTACCTGATTCACCACTACTACCCTGGCAGCTTGCCAGAGCATGCCATCAGTCGCAGCACCACACAGACTGTAGACTGCTCGCCTTGGGGCCGCACTGAGCTGGACAGCTTTTCCGACAGCGACACGGACAGCTCA------------------
>cyro@E0111
??GGAGAACTTCACCGTGTCCTTCTCAGACGGCCGCATCCTCTGCTATCTGATCCACCACTACCACCCCAGCTGCCTGCTGGCAGAGTCCATCAGCCGCTGCACCACGCAGACTGTGGATTGTTCCCACAGAGGCCGAGCTGAACTCGACTGC---TCAGCCAGTGACTCGGACAACTCCTTTGGCTCCTGGCCG?AC
>zefa@E0111
GTGGAGAACTTCACTGTGTCCTTCTCCGATGGCCGCATCCTCTGCTATCTGATCCACCACTACCACCCCAACTGCCTGCCGGTGGAGGCCATCAGCCGCTGCACCACCCAAACTGTGGATTGTTCCCACAGAGGCAGAGTCGAACTTGACTGC---TCAGCAAGTGACTCTGACACCTCCTTTGACTCCTGGTTA??A
>brca@E0111
GTGGAGAACTTCAGCGTGTCGTTCTCGGACGGCCGCGTGCTCTGTCACCTCATCCATCACTACCACCCGGACAGCCTTCCCCACGAAGTCATCAAGAACAGGACCACCCAGACGGTGGACTGCTCGTCGCGGGGCCGGGCTGAGCTCGACTTC---TCAGGCAGCGACTCGGACTCCTCC?T?---------------
