# Supplementary material for: The Phylogenetic Relationships of the Family Sciaenidae Based on Genome-Wide Data Analysis
Source: Animals (Basel). 2022 Dec 1;12(23):3386. doi: 10.3390/ani12233386 (PMC9741161; doi:10.3390/ani12233386)
Supplement: Supplementary file 1 [file animals-12-03386-s001.zip › File S2/align-1105-genes/bak/E0114_NT.fasta.ali]

>argl@E0114
??tgacGTCCAGCTGACGGAGGAGGCGGTGCGCCGCTACCTGATCCGTAAGCCCATGACCACCAAGGACCTGCTGAAGAAGTTCCAGACCAAGCGGACGGGGCTGAGCAGCGAGCAGACGGTCAACGTGCTCGCCCAGATCCTCAAGCGGCTCAACCCCGAGCGCAAGAACGTCAAC---GACAAGATGCACTTCTACCTCACCGAG?TG
>maoc@E0114
---GACGTCCAGCTGACGGAGGAGGCGGTGCGCCGCTACCTGATCCGCAAGCCCATGACCACCAAGGACCTGCTGAAGAAGTTCCAGACCAAGCGCACCGGGCTGAGCAGCGAGCAGACGGTCAATGTGCTGGCGCAGATCCTCAAG---------------------------------------------------------------
>zefa@E0114
---GACGTGCAGCTGACGGAGGAGGCGGTGCGGCGCTACCTGATCCGCAAGCCCATGACCACCAAGGACCTGCTGAAGAAGTTCCAGACCAAGCGCACGGGGCTGAGCAGCGAGCAGACGGTCAACGTGCTGGCGCAGATCCTCAAGCGCCTCAACCCCGAGCGCAAGAACGTCAAC---GACAAGATGCACTTCTACCTGACGGAG---
>bame@E0114
??tgACGTGCAGCTGACAGAGGAGGCGGTGCGCCGTTACTTGATCCGCAAGCCCATGACCACCAAGGACCTGCTGAAGAAGTTCCAGACCAAGCGCACGGGGCTGAGCAGCGAGCAGACGGTCAACGTGCTCGCGCAGATCCTCAAGAGGCTGAACCCCGAGCGCAAGAACGTCAAC---GACAAGATGCACTTCTACCTCACGGAG---
>bosa@E0114
??tgacGTCCAGCTGACAGAGGAGGCAGTGCGCCGCTACCTGATCCGTAAGCCCATGACCACCAAGGACCTGCTGAAGAAGTTCCAGACCAAGCGGACGGGGCTGAGCAGCGAGCAGACGGTCAACGTGCTCGCCCAGATCCTCAAGCGGCTCAACCCCGAGCGCAAGAACGTCAAC---GACAAGATGCACTTCTACCTCACCGAG??T
>povi@E0114
??tgacGTCCAGCTGACAGAGGAGGCGGTGCGCCGCTACCTGATTCGTAAGCCCATGACCACCAAGGACCTGCTGAAGAAGTTCCAGACCAAGCGGACGGGGCTGAGCAGCGAGCAGACGGTCAACGTGCTCGCCCAGATCCTCAAGCGGCTCAACCCCGAGCGCAAGAACGTCAAC---GACAAGATGCACTTCTACCTCACCGAG?TG
>phph@E0114
---GACGTGCAGCTCACGGAGGAGGCAGTGCGCCGCTACCTGATCCGCAAGCCCATGACCACCAAGGACCTGCTGAAGAAGTTCCAGACCAAGCGCACGGGCCTGAGCAGCGAGCAGACCGTCAACGTGCTGGCGCAGATCCTCAAGCGGCTCAACCCCGAGCGCAAGAACGTCAAC---GACAAGATGCACTTCTACCTCACCGAG??T
>phbl@E0114
??TGACGTacagctgacggaggaggcggTGCGCCGCTACCTGATCCGCAAGCCCATGACCACCAAGGACCTGCTGAAGAAGTTCCAGACGAAGCGCACGGGCCTGAGCAGCGAGCAGACGGTCAACGTGCTGGCGCAGATCCTCAAGCGGCTCAACCCCGAGCGCAAGAACGTCAAC---GACAAGATGCACTTCTACCTCACCGAG?TG
>muma@E0114
??TGACGTGCAGCTGACGGAGGAGGCGGTGCGCCGCTACCTGATCCGCAAGCCCATGACCACCAAGGACCTGCTGAAGAAGTTCCAGACCAAGCGCACGGGCCTGAGCAGCGAGCAGACGGTCAACGTGCTGGCGCAGATCCTCAAGCGGCTCAACCCCGAGCGCAAGAACGTCAAC---GACAAGATGCACTTCTACCTCAcagag---
>merl@E0114
??TGATGTGCAGCTGACGGAGGAGGCGGTGCGCCGCTACCTGATCCGCAAGCCCATGACCACCAAGGACCTGCTGAAGAAGTTCCAGACCAAGCGCACAGGGCTGAGCAGCGAGCAGACTGTCAACGTGCTCGCGCAGATCCTCAAGCGCCTGAACCCTGAGCGCAAGAACGTCAAC---GACAAGATGCACTTCTACCTCACAGAG?TG
>mepo@E0114
??TGACGTGCAGCTGACGGAGGAGGCGGTGCGCCGCTACCTGATCCGCAAGCCCATGACCACCAAGGACCTGCTGAAGAAGTTCCAGACCAAGCGCACAGGGCTGAGCAGCGAGCAGACTGTCAACGTGCTCGCGCAGATCCTCAAGCGCCTGAACCCTGAGCGCAAGAACGTCAAC---GACAAGATGCACTTCTACCTCACAGAG??T
>meca@E0114
??TGACGTGCAGCTGACGGAGGAGGCGGTGCGCCGCTACCTGATCCGCAAGCCCATGACCACCAAGGACCTGCTGAAGAAGTTCCAGACCAAGCGCACAGGGCTGAGCAGCGAGCAGACTGTCAACGTGCTCGCGCAGATCCTCAAGCGCCTGAACCCTGAGCGCAAGAACGTCAAC---GACAAGATGCACTTCTACCTCACAGAG??T
>cyro@E0114
??TGACGTCCAGCTGACGGAGGAGGCGGTGCGGCGCTACCTGATCCGGAAGCCCATGACCACCAAGGACCTGCTGAAGAAGTTCCAGACCAAGCGCACGGGCCTGAGCAGCGAGCAGACGGTCAACGTGTTGGCGCAGATCCTCAAGCGCCTCAACCCCGAGCGCAAGAACGTCAAC---GACAAGATGCACTTCTACCTgacggag---
>gace@E0114
??tgaCGTCCAGCTGACAGAGGAGGCGGTGCGCCGCTACCTGATCCGTAAGCCCATGACCACCAAGGACCTGCTGAAGAAGTTCCAGACCAAGCGGACGGGGTTGAGCAGCGAGCAGACGGTCAACGTGCTCGCCCAGATCCTCAAGCGGCTCAACCCCGAGCGCAAGAACGTCAAC---GACAAGATGCACTTCTACCTCACCGAG??T
>loxj@E0114
??TGACGTGCAGCTGACGGAGGAGGCGGTGCGCCGCTACCTGATCCGCAAGCCCATGACCACCAAGGACCTGCTGAAGAAGTTCCAGACCAAGCGCACCGGGCTGAGCAGCGAGCAGACGGTCAACGTGCTCGCCCAGATCCTCAAGAGGCTCAACCCCGAGCGCAAGAACGTCAAC---GACAAGATGCACTTCTACCTCACCGAG?TG
>lohl@E0114
??TGACGTGCAGCTGACGGAGGAGGCGGTGCGCCGCTACCTGATCCGCAAGCCCATGACCACCAAGGACCTGCTGAAGAAGTTCCAGACCAAGCGCACGGGGCTGAGCAGCGAGCAGACGGTCAACGTGCTCGCCCAGATCCTCAAGAGGCTCAACCCCGAGCGCAAGAACGTCAAC---GACAAGATGCACTTCTACCTCACCGAG?TG
>gach@E0114
??tgacGTCCAGCTGACAGAGGAGGCGGTGCGCCGCTACCTGATCCGTAAGCCCATGACCACCAAGGACCTGCTGAAGAAGTTCCAGACCAAGCGGACGGGGTTGAGCAGCGAGCAGACGGTCAACGTGCTCGCCCAGATCCTCAAGCGGCTCAACCCCGAGCGCAAGAACGTCAAC---GACAAGATGCACTTCTACCTCACCGAG?TG
>gamo@E0114
??tgaCGTCCAGCTGACAGAGGAGGCGGTGCGCCGCTACCTGATCCGTAAGCCCATGACCACCAAGGACCTGCTGAAGAAGTTCCAGACCAAGCGGACGGGGTTGAGCAGCGAGCAGACGGTCAACGTGCTCGCCCAGATCCTCAAGCGGCTCAACCCCGAGCGCAAGAACGTCAAC---GACAAGATGCACTTCTACCTCACCGAG??T
>gage@E0114
??tgaCGTCCAGCTGACAGAGGAGGCGGTGCGCCGCTACCTGATCCGTAAGCCCATGACCACCAAGGACCTGCTGAAGAAGTTCCAGACCAAGCGGACGGGGTTGAGCAGCGAGCAGACGGTCAACGTGCTCGCCCAGATCCTCAAGCGGCTCAACCCCGAGCGCAAGAACGTCAAC---GACAAGATGCACTTCTACCTCACCGAG??T
>gaen@E0114
??tgaCGTCCAGCTGACAGAGGAGGCGGTGCGCCGCTACCTGATCCGTAAGCCCATGACCACCAAGGACCTGCTGAAGAAGTTCCAGACCAAGCGGACGGGGTTGAGCAGCGAGCAGACGGTCAACGTGCTCGCCCAGATCCTCAAGCGGCTCAACCCCGAGCGCAAGAACGTCAAC---GACAAGATGCACTTCTACCTCACCGAG??T
>loam@E0114
??TGACGTGCAGCTGACGGAGGAGGCGGTGCGCCGCTACCTGATCCGCAAGCCCATGACCACCAAGGACCTGCTGAAGAAGTTCCAGACCAAACGCACGGGGCTGAGCAGCGAGCAGACGGTCAACGTGCTCGCCCAGATCCTCAAGAGGCTGAACCCCGAGCGCAAGAACGTCAAC---GACAAGATGCACTTCTACCTCA??------
>trmu@E0114
??TGACGTGCAGCTGACGGAGGAGGCGGTGCGGCGCTACCTGATCCGTAAGCCCATGACCACCAAGGACCTGCTGAAGAAGTTCCAGACCAAGCGGACCGGCCTCAGTAGCGAGCAGACGGTCAACGTACTCGCTCAGATCCTGAAGCGCCTGAACCCCGAGCGGAAGAACGTCAGC---GACAAGATGCACTTCTACCTCACCGAG?TG
>trsc@E0114
??TGACGTGCAGCTGACGGAGGAGGCGGTGCGGCGCTACCTGATCCGTAAGCCCATGACCACCAAGGACCTGCTGAAGAAGTTCCAGACCAAGCGGACCGGCCTCAGCAGCGAGCAGACGGTCAACGTCCTCGCTCAGATCCTGAAGCGCCTGAACCCCGAGCGGAAGAACGTCAGC---GACAAGATGCACTTCTACCTCACCGAG?TG
>mabe@E0114
??TGATGTCCAGCTGACGGAGGAGGCGGTGCGGCGCTACCTGATCCGCAAGCCCATGACCACCAAGGACCTGCTGAAGAAGTTCCAGACCAAGCGCACGGGGCTGAGCAGCGAGCAGACGGTCAACGTGCTCGCGCAGATCCTCAAGAGGCTCAACCCCGAGCGCAAGAACGTCAGC---GACAAGATGCACTTCTACCTCACCGAG??T
>brca@E0114
??TGATGTGCAGCTGACGGAGGAGGCCGTGCGCCGCTACCTCATCCGCAAGCCCATGACCACCAAGGACCTGCTGAAACGCTTCCAGACCAAACGCACGGGGCTCAGCAGCGAGCAGACTGTGAACGTCCTGGCCCAGATCCTCAAGAGGCTCAACCCGGAGTGCAAGAACGTCAAC---GACAAGATGCACTTCTACCTCACGCAG---
>coru@E0114
---?ACGTCCAGCTGACGGAGGAGGCGGTGCGCCGTTACCTGA??CGCAAGCCCATGACCACCAAGGACCTGCTGAAGAAATTCCAGACCAAGCGCACGGGGCTGAGCACGACCAGACGGTCAACTGTGCTCGCGCAGATCCTCAAGCGGCTCAACCCCGAGCGCAAGAGCGTCAGC??CGACAAGATGCACTTCTACCTCAcc------
