# Supplementary material for: The Phylogenetic Relationships of the Family Sciaenidae Based on Genome-Wide Data Analysis
Source: Animals (Basel). 2022 Dec 1;12(23):3386. doi: 10.3390/ani12233386 (PMC9741161; doi:10.3390/ani12233386)
Supplement: Supplementary file 1 [file animals-12-03386-s001.zip › File S2/align-1105-genes/bak/E0115_NT.fasta.ali]

>bame@E0115
ATTCTGATCGTGCAAGCGGCCAAGCAGAAGGGCATCCAGGTGACGTGCGAG---GTGGCCCCACACCACCTTTTCCTGTGTGAGGATAACATGGCCGACATTGGGGGAGAGGGCTGGGCGCAGGTGAGGCCCATGCTGGGATCCCGCACGGACATGGAAGCCCTCTGGGAACACCTGGACATCATAGACTGCTTCGCCACAGACCA?
>bosa@E0115
ATTCTGATTGTGCGTGCGGCCAAGCAGAAGGGCGTCCAGGTGACGTGTGAG---GTGGCCCCCCACCACCTCTTCCTGTGTGAGGACAATGTGGCCGACATCGGGGGGGAGGGCTGGGCCCAGGTGAGGCCCATGCTGGGGTCCCGGGCTGACATGGAGGCCCTCTGGGAGAACCTGGACATCATCGACTGCTTCGCTACAGACCA?
>trmi@E0115
atcCTGATTGTGCGGGCGGCCAAGCAGAAGGGCGTCCAGGTGACGTGCGAG---GTGGCCCCCCACCACCTCTTCCTGTGTGAGGACAACATGGCCGACATCGGCGGGGAGGGCTGGGCCCAGGTCCGGCCCATGCTGGGGTCCCGCGCCGACATGGAGGCCCTCTGGGAGAACCTGGACATCATCGACTGCTTCGCCACCGACCA?
>brbr@E0115
ATTCTGATCGTGCGAGCGGCCAAGCAGAAGGGCATCCAGGTGACCTGTGAG---GTGGCTCCCCACCACCTCTTCCTGTGTGAGGACAACATTGCCGACATTGGGGGTGAGGGCTGGGCGCAAGTGAGGCCCATGCTTGGGTCCCGCGCGGACATGGAGGCCCTCTGGGAAAACCTGGACATCATCGACTGCTTCGCCACAGACCAC
>coru@E0115
ATTCTGATCGTGCGAGCGGCCAAGCAAAAAGGCATCCAGGTGACATGCGAG---gtggccccccaccaccttttCCTGTGTGaggacaacatggccgacatcGGAGGTGAGGGCTGGGCACAGGTGCGGCCCATGCTGGGGTCCCGCACGGACATGGAGGCCCTTTGGGAACACCTGGACATCATTGATTGCTTCGCCACAGACCAC
>gaen@E0115
ATTCTGATTGTGCGTGCGGCCAAGCAGAAGGGCGTCCAGGTGACGTGTGAG---GTGGccccccaccacctcttccTGTGTGAGGACAACATGGCCGACAtcgggggggagggctgggccCAGGTGAGGCCCATGCTGGGGTCCCGGGCTGACATGGAGGCCCTCTGGGAGAACCTGGACATCATCGACTGCTTCGCCACAGACCAC
>povi@E0115
ATTCTGATTGTGCGTGCGGCCAAGCAGAAGGGCATCCAGGTGACGTGTGAG---GTGGccccccaccacctcttccTGTGTGAGGACAACATGGCCGACATCGGGGGGGAGGGCTGGGCCCAGGTGAGGCCCATGCTGGGGTCCCGTGCTGACATGGAGGCCCTCTGGGAGAACCTGGACATCATCGACTGCTTCGCCACAGACCAC
>gach@E0115
ATTCTGATTGTGCGTGCGGCCAAGCAGAAGGGCGTCCAGGTGACGTGTGAG---GTGGCCCCCCACCACCTCTTCCTGTGTGAGGACAACATGGCCGACATCGGGGGGGAGGGCTGGGCCCAGGTGAGGCCCATGCTGGGGTCCCGGGCTGACATGGAGGCCCTCTGGGAGAACCTGGACATCATCGACTGCTTCGCCACAGACCA?
>momo@E0115
ATTCTGATCGTGCGTGCGGCCAAACAGAAGGGCATCCAGGTGACCTGTGAG---GTGGCACCGCACCACCTCTTCCTGTGTGAGGACAACATGGCCGACATCGGGGGGGAGGGCTGGGCGCAAGTGAGGCCCATGCTTGGGTCCCGCGCGGACATGGAGGCCCTCTGGGAACACCTGGACATCATCGACTGCTTCGCCACAGACCA?
>gage@E0115
ATTCTGATTGTGCGTGCGGCCAAGCAGAAGGGCGTCCAGGTGACGTGTGAG---GTGGccccccaccacctcttccTGTGTGAGGACAACATGGCCGACAtcgggggggagggctgggccCAGGTGAGGCCCATGCTGGGGTCCCGGGCTGACATGGAGGCCCTCTGGGAGAACCTGGACATCATCGACTGCTTCGCCACAGACCA?
>meme@E0115
ATCCTGATTGTGCGTGCGGCCAAGCAGAGGGGCGTCCAGGTGACGTGTGAG---GTGGCCCCCCACCACCTCTTCCTGTGTGAGGACAACATGGCCGACATCGGGGGGGAGGGCTGGGCCCAGGTGAGGCCCATGCTGGGGTCCCGGGCTGACATGGAGGCCCTCTGGGAGAACCTGGACATCATCGACTGCTTCGCCACAGACCA?
>gamo@E0115
ATTCTGATTGTGCGTGCGGCCAAGCAGAAGGGCGTCCAGGTGACGTGTGAG---GTGGccccccaccacctcttccTGTGTGAGGACAACATGGCCGACAtcgggggggagggctgggccCAGGTGAGGCCCATGCTGGGGTCCCGGGCTGACATGGAGGCCCTCTGGGAGAACCTGGACATCATCGACTGCTTCGCCACAGACCA?
>mabe@E0115
ATTCTGATCGTGCGAGCGGCAAAGCAAAAAGGCATCCAGGTGACATGCGAG---GTTGCCCCCCACCACCTTTTCCTGTGTGaggacaacatggccgacatcgGAGGTGAAGGCTGGGCACAGGTGCGGCCCATGCTGGGGTCCCGCACAGACATGGAGGCCCTTTGGGAACACCTGGACATCATCGATTGCTTCGCCACGGAC??C
>gaar@E0115
?TTGCGATCGTGCGTGCGGCCAAGCAGAAGGGGGTCCAGGTGACCTGCGAG---GTCGCCCCCCACCACCTCTTCCTGTGTGAGGACAACATGGCCGACATCGGGGGGGAGGGCTGGGCCCAGGTCAGGCCCATGCTGGGCTCCCGCGCCGACATGGAGGCCCTCTGGGAGAACCTGGACATCATCGACTGCTTCGCCACCGACCA?
>loxj@E0115
ATTCTGATCGTGCGGGCGGCCAAGCAGAAGGGCATCCAGGTGACCTGCGAG---GTGGCGCCCCACCACCTCTTCCTGTGCGAGGACAACGTCGCCGACATCGGGGGGGAGGGCTGGGCGCAGGTGAGGCCCACGCTCGGGTCCCGCGCCGACATGGAGGCCCTCTGGGAACACCTGGACATCATCGACTGCTTCGCCACGGACCA?
>lohl@E0115
ATTCTGATCGTGCGGGCGGCCAAGCAGAAGGGCATCCAGGTGACCTGCGAG---GTGGCGCCCCACCACCTCTTCCTGTGCGAGGACAACGTCGCCGACATCGGGGGGGAGGGCTGGGCGCAGGTGAGGCCCACGCTCGGGTCCCGCGCCGACATGGAGGCCCTCTGGGAACACCTGGACATCATCGACTGCTTCGCCACGGACCAC
>lolo@E0115
ATTCTGATCGTGCGGGCGGCCAAGCAGAAGGGCATCCAGGTGACCTGCGAG---GTGGCGCCCCACCACCTCTTCCTGTGCGAGGACAACGTCGCCGACATCGGGGGGGAGGGCTGGGCGCAGGTGAGGCCCACGCTCGGGTCCCGCGCCGACATGGAGGCCCTCTGGGAACACCTGGACATCATCGACTGCTTCGCCACGGACCAC
>loam@E0115
ATTCTGATCGTGCGGGCGGCCAAGCAGAAGGGCATCCAGGTGACCTGCGAG---GTGGCGCCCCACCACCTCTTCCTGTGCGAGGACAACGTCGCCGACATCGGGGGGGAGGGCTGGGCGCAGGTGAGGCCCACGCTCGGGTCCCGCGCCGACATGGAGGC?---------------------------------------------
>mezu@E0115
ATTCTGATTGTGCGCGCGGCCAAACAGAAGGGCATCCCGGTGACGTGTGAG---GTGGCTCCCCACCACCTCTTCCTGTGCGAGGACAACATGGCCGACATCGGTGGTGTGGGCTGGGCGCAAGTACGTCCCATGCTGGGGTCCCGGGCAGACATGGAGGCACTCTGGGAACACCTGGACGTCATCGACTGCTTCGCCACGGATCAC
>trsc@E0115
ATTCTGATCATACGAGCGGCAAAGCAGAAGGGGCTCCAAGTGACGTGTGAG---GTGGCACCCCACCACCTCTTCCTGTGTGAGGACAACGTGGCCGACATCGGGGGCGTGGGCTGGGCGCAGGTGCGGCCCATGCTGGGGTCCCGTGCGGACATGGAGGCCCTCTGGGAACACCTGGACATCATCGACTGCTTCGCCACAGACCAC
>phbl@E0115
ATTCTGATTGTGCGCGCGGCCAAGCAGAAGGGCATCCAGGTGACATGCGAG---GTTGCACcccaccacctcttcctctgtgaggacaacatggctgacattggggggctgggctgggcgCAAGTGAGGCCCATGCTGGGGTCCCGTGCCGACATGGAGGCCCTCTGGGAGCACCTGGACGTCATCGACTGCTTCGCCACGGACCAC
>trmu@E0115
ATTCTGATCATACGAGCGGCCAAGCAGAAGGGGCTCCAAGTGACGTGTGAG---GTGGCACCCCACCACCTCTTCCTGTGTGAGGACAACGTGGCCGACATTGGGGGCGTGGGCTGGGCGCAGGTGCGGCCCATGCTGGGGTCCCGTGCGGACATGGAGGCCCTCTGGGAACACCTGGACATCATCGACTGCTTCGCCACAGACCAC
>lala@E0115
ATCCTGATCGTGCGAGCGGCCAAGCAGAAGGGCATCCAGGTGACGTGTGAG---GTAGCTCCCCACCACCTGTTCCTGTGTGAGGACAATGTGGCCGACATCGGGGGGGTGAGCTGGGCGCAGGTGCGTCCCATGCTGGGGTCCCGGGCGGACATGGAGGCTCTCTGGGAACACCTGGACATAATAGACTGCTTTGCCACGGACCA?
>muma@E0115
ATTCTGATCGTGCGAGCAGCAAAGCAGAAGGGCCTCCAGGTGACGTGTGAG---GTGGCCCCCCATCACCTCTTCCTGTGCGAGGACAATGTGGCTGACATCGGCGGGGAGGGGTGGGCCCAGGTCAGGCCCACGCTGGGATCCCGCATGGACATGGAGGCCCTCTGGGAAAATATGGACATCATCGACTGCTTCGCCACCGACCA?
>phph@E0115
aTTCTGATTGTGCGCGCGGCCAAGCAGAAGGGCATCCAGGTGACGTGCGAG---GTtgccccccaccacctcttccTGTGTGAGGACAACATGGCTGACATTGGGGGGCCGGGCTGGGCGCAAGTGAGGCCCATGCTGGGGTCCCGCTTGGACATGGAGGCCCTCTGGGAACACCTGGACATCATCGACTGCTTCGCCACGGACCAC
>maoc@E0115
ATTCTGATCGTGCGAGCAGCCAAGCAAAAGGGCATCCAGGTGACATGCGAG---GTGGCGCCCCACCACCTTTTCCTGTGTGAGGACAACATGGCTGACATTGGAGGTGAGGCCTGGGCACAGGTTCGGCCCATGCTGGGGTCCCGCATGGACATGGAGGCCCTCTGGGAACACCTGGACATCATCGATTGCTTCGCCACAGACCAC
>mora@E0115
ATTATGATCGTGCGAGCGGCCAAGCAGAAAGGCATCCAGGTGACGTGTGAG---GTCGCTCCCCACCACCTCTTCCTGTGTGACGACAACATTGCCGACATCGGGGGGGTGGGCATGGCGCAGGTGTGTCCCATGCTGGGGTCCCGGGCAGACATGGAGGCTCTCTGGGAACACCTCGACATAATCGACTGCTTTGCCACGGACCAC
>meca@E0115
ATTCTGATTGTGCGAGCGGCCAAGCAGAAGGGCATCCAGGTGACGTGTGAG---GTGGCGCCCCACCACCTCTTCCTGTGTGATGACAACATGGCCGAAATCGGAGGGGTGGGCTGGGCGCAAGTGCGGCCCATGCTGGGGTCCCGGGCTGACATGGAGGCCCTTTGGGAACACCTGGACATCATCGACTGCTTCGCTACAGACCAC
>gace@E0115
ATTCTGATTGTGCGTGCGGCCAAGCAGAAGGGCGTCCAGGTGACGTGTGAG?AGGTGGccccccaccacctcttccTGTGTGAGGACAACATGGCCGACAtcgggggggagggctgggccCAGGTGAGGCCCATGCTGGGGTCCCGGGCTGACATGGAGGCCCTCTGGGAGAACCTGGACATCATCGACTGCTTCGCCACAGACCAC
>brca@E0115
?TCTTGATTGTGCGCGCGGCCAAGCAGAAGGGCATCCAGGTGACATGTGAG---GTGGCGCCCCACCACCTGTTCCTGTGCGAGGAGAACACCGAGGCAATCGGAGGAGTAGGCTGGGCCCAGGTTCGACCTTCGCTGGGCACCAGAGCAGACATGGAAGCTCTGTGGGAGAACTTGGACATCATAGATTGCTTTGCCACTGACCA?
>zefa@E0115
ATTCTGATCATCCGGGCTGCCAAGCAGAAGGGAATCCAGGTGACATGCGAG---GTGGCACCCCATCACCTCTTCCTGTGCGAGGACAATGTGAAAGACATCGGC---CACgggcgtgcacgtgtgtgcccCATGCTGGGGACCCGCGAAGACATGGAGGCCCTCTGGGAAAACTTGGACATAATCGACTGCTTCGCCACAGAC??C
>cyro@E0115
ATTCTGATCATCCGGGCTGCCAAGCAGAAGGGAATCCAGGTGACGTGCGAG---GTGGCACCCCACCACCTCTTCCTGTGTGAGGACAACGTGGAGGACATCGGC---CAcgggcgtgcacgtgtgtgcccCATGCTGGGGACACGCAAAGACATGGAGGCCCTCTGGGAAAACTTGGACATCATCGACTGCTTCGCCACAGACCA?
