# Supplementary material for: The Phylogenetic Relationships of the Family Sciaenidae Based on Genome-Wide Data Analysis
Source: Animals (Basel). 2022 Dec 1;12(23):3386. doi: 10.3390/ani12233386 (PMC9741161; doi:10.3390/ani12233386)
Supplement: Supplementary file 1 [file animals-12-03386-s001.zip › File S2/align-1105-genes/bak/E0117_NT.fasta.ali]

>mezu@E0117
??gTACATCAAGGCCCTGGAGACCATGCGGCAGCTGCGTCTGAAGAAGGTCCAGATAGTGCGGGAGTGCCAGGTGGAGCTGCGCTACCTGAAGCAGATGAAGGAGAAATCCCTGCAGATCCAGGAGATGCTGGCCTCCAAGGAGGCCCAACTGGTTGCCTCCAGAGACAGCGTCCAACGGATTGAGGGCCAGATCGAGCCCCTC??G
>trsc@E0117
??GTACATCAAGGCCCTGGACACCATGCGGCAGCTGCGTCTGAAGAAGGGCCAGATAGTGCGGGAGTGCCAGGTGGAGCTGCGCTACCTGAAGCAGATGAAGGAGAAGGCCCTGCAGATCCAGGAGATGCTGGCCGCCAAGGAGGCCCAGCTGGTCGCCTCCAGAGACAGCGTCCAGCGGATCGAGGGCCAGATCGAGCCCCTG??G
>trmu@E0117
??GTACATCAAGGCCCTGGACACCATGCGGCAGCTGCGTCTGAAGAAGGGCCAGATAGTGCGGGAGTGCCAGGTGGAGCTGCGCTACCTGAAGCAGATGAAGGAGAAGTCCCTGCAGATCCAGGAGATGCTGGCCACCAAGGAGGCCCAGCTGGTCGCCTCCAGAGACAGCGTCCAGCGGATCGAGGGCCAGATCGAGCCCCTG??G
>argl@E0117
??GTACATCAAGGCCCTGGAAACCATGCGGCAGCTGCGCCTGAAGAAGGGCCAGATCGTGCGGGAGTGCCAGGTGGAGCTACGCTACCTGAAGCAGATGAAGGAGAAGGCTCTGCAGATCGAGGAGATGCTGGCCGCCAAGGAGGCCCAGCTGATGGCCTCCAGGGACAGCGTGCAGCGGGTCGAGGGCCAGATCGAGCCCCTC??G
>bosa@E0117
??GTACATCAAGGCCCTGGAAACCATGCGGCAGCTGCGCCTGAAGAAGGGCCAGATCGTGCGGGAGTGCCAGGTGGAACTACGCTACCTGAAGCAGATGAAGGAGAAGGCTCTGCAGATCGAGGAGATGCTGGCCGCCAAGGAGGCCCAGCTGATGGCCTCCAGGGACAGCGTGCAGCGGGTCGAGGGCCAGATCGAGCCCCTC?GA
>gaen@E0117
??GTACATCAAGGCCCTGGAAACCATGCGGCAGCTGCGCCTGAAGAAGGGCCAGATCGTGCGGGAGTGCCAGGTGGAGCTACGCTACCTGAAGCAGATGAAGGAGAAGGCTCTGCAGATCGAGGAGATGCTGGCCGCCAAGGAGGCCCAGCTAATGGCCTCCAGGGACAGCGTGCAGCGGGTCGAGGGCCAGATCGAGCCCCTC?GA
>gage@E0117
??GTACATCAAGGCCCTGGAAACCATGCGGCAGCTGCGCCTGAAGAAGGGCCAGATCGTGCGGGAGTGCCAGGTGGAGCTACGCTACCTGAAGCAGATGAAGGAGAAGGCTCTGCAGATCGAGGAGATGCTGGCCGCCAAGGAGGCCCAGCTAATGGCCTCCAGGGACAGCGTGCAGCGGGTCGAGGGCCAGATCGAGCCCCTC?GA
>gace@E0117
??GTACATCAAGGCCCTGGAAACCATGCGGCAGCTGCGCCTGAAGAAGGGCCAGATCGTGCGGGAGTGCCAGGTGGAGCTACGCTACCTGAAGCAGATGAAGGAGAAGGCTCTGCAGATCGAGGAGATGCTGGCCGCCAAGGAGGCCCAGCTAATGGCCTCCAGGGACAGCGTGCAGCGGGTCGAGGGCCAGATCGAGCCCCTC??G
>povi@E0117
??GTACATCAAGGCCCTGGAAACCATGCGGCAGCTGCGCCTGAAGAAGGGCCAGATCGTGCGGGAGTGCCAGGTGGAGCTGCGCTACCTGAAGCAGATGAAGGAGAAGGCTCTGCAGATCGAGGAGATGCTGGCCTCCAAGGAGGCCCAGCTGTTGGCCTCCAGGGACAGCGTTCAGCGGGTCGAGGGCCAGATCGAGCCCCTC??G
>gach@E0117
??GTACATCAAGGCCCTGGAAACCATGCGGCAGCTGCGCCTGAAGAAGGGCCAGATCGTGCGGGAGTGCCAGGTGGAGCTACGCTACCTGAAGCAGATGAAGGAGAAGGCTCTGCAGATCGAGGAGATGCTAGCCGCCAAGGAGGCCCAGCTAATGGCATCCAGGGACAGCGTGCAGCGGGTCGAGGGCCAGATCGAGCCCCTC?GA
>gamo@E0117
??GTACATCAAGGCCCTGGAAACCATGCGGCAGCTGCGCCTGAAGAAGGGCCAGATCGTGCGGGAGTGCCAGGTGGAGCTACGCTACCTGAAGCAGATGAAGGAGAAGGCTCTGCAGATCGAGGAGATGCTGGCCGCCAAGGAGGCCCAGCTAATGGCCTCCAGGGACAGCGTGCAGCGGGTCGAGGGCCAGATCGAGCCCCTC??G
>trmi@E0117
??GTACATCAAGGCGCTGGAAACCATGCGGCAGCTGCGCCTGAAGAAGGGGCAGGTGGTGCGGGAGTGCCAGGTGGAGCTGCGCTACCTGAAGCAGATGAAGGAGAAGGCCCTGCAGAtccaggagctgctggccaCCAAGGAGGCGCAGCTGGCGGCCTCTAGGGACAGCGTGCAGCGGGCGGAGGGCCAGATGGAGCCCCTA?GA
>meme@E0117
??GTACATCAAGGCCCTGGAAACCATGCGCCAGCTGCGCCTGAAGAAGGGCCAGATCGTGCGGGAGTGCCAGGTGGAGCTACGCTACCTGAAGCAGATGAAGGAGAAGGCTCTGCAGATCGAGGAGATGCTGGCCGCCAAGGAGGCCCAGCTGTCGGCCTCCAGGGACAGCGTGCAGCGGGTCGAGGGCCAGATCGAGCCCCTC?GA
>brbr@E0117
??GTACATCAAGGCCCTGGACACCATGCGCCAGCTGCGTCTGAAGAAGGGCCAGATAGTGCGGGAGTGCCAGGTGGAGCTGCGCTACCTGAAGCAGATGAAGGAGAAGGCCCTGCAGATCCAGGAGATGCTGGCCACCAAGGAGGCCCAGCTGCTGGCCTCCAGAGACAGCGTCCAGCAGCTCGAGGCCCAGATGGACCCTCTC??G
>gaar@E0117
??GTACATCAAGGCCCTGGACACCATGCGGCAGCTGCGCCTGAAGAAGGGCCAGATCGTGCGGGAGTGCCAGGTGGAACTGCGCTACCTGAAGCAGATGAAGGAGAAGGCCCTGCAGATCGAGGAGATGCTGGCCACCAAGGAGGCCCAGCTGGTGGCCTCCAGGGACAGCGTTCAGCAGGTCGAGGGCCAGATCGAGCCCCTC??G
>momo@E0117
??GTACATCAAGGCCCTGGACACCATGCGGCAGCTGCGTCTGAAGAAGGGCCAGATAGTGCGGGAGTGCCAGGTGGAGCTGCGCTACCTGAAGCAGATGAAGGAGAAGGCCCTGCAGATCCAGGAGATGCTGGCCACCAAGGAGGCCCAGCTGGTCGCCTCCAGAGACAGCGTCCAGCGGATCGAGGGCCAGATCGAGCCCCTC??G
>lolo@E0117
??GTACATCAAGGCCCTGGACACCATGAGGCAGCTGCGTCTGAAGAAGGGCCAGATAGTGCGGGAGTGCCAGGTGGAGCTGCGCTACCTGAAGCAGATGAAGGAGAAGGCCCTGCAGATCCAGGAGATGCTGGCCGCCAAGGAGGCCCAGCTGGTCGCCTCCAGAGACAGCGTCCAGCGGATCGAGGGCCAGATCGAGCCCCTC??g
>loxj@E0117
??GTACATCAAGGCCCTGGACACCATGCGGCAGCTGCGTCTGAAGAAGGGCCAGATAGTGCGGGAGTGCCAGGTGGAGCTGCGCTACCTGAAGCAGATGAAGGAGAAGGCCCTGCAGATCCAGGAGATGCTGGCCGCCAAGGAGGCCCAGCTGGTCGCCTCCAGAGACAGCGTCCAGCGGATCGAGGGCCAGATCGAGCCCCTC??G
>loam@E0117
??GTACATCAAGGCCCTGGACACCATGCGGCAGCTGCGTCTGAAGAAGGGCCAGATAGTGCGGGATTGCCAGGTGGAGCTGCGCTACCTGAAGCAGATGAAGGAGAAGGCCCTGCAGATCCAGGAGATGCTGGCCGCCAAGGAGGCCCAGCTGGTCGCCTCCAGAGACAGCGTCCAGCGGATCGAGGGCCAGATCGAGCCCCTC?GA
>lohl@E0117
??GTACATCAAGGCCCTGGACACCATGCGGCAGCTGCGTCTGAAGAAGGCCCAGATAGTGCGGGAGTGCCAGGTGGAGCTGCGCTACCTGAAGCAGATGAAGGAGAAGGCCCTGCAGATCCAGGAGATGCTGGCCGCCAAGGAGGCCCAGCTGGTCGCCTCCAGAGACAGCGTCCAGCGGATCGAGGGCCAGATCGAGCCCCTC?GA
>muma@E0117
??GTACATCAAGGCCCTGGACATCATGCGGCAGCTGCGTCTGAAGAAGGGTCAGGTCGTGCGTGAGTGCCAGGTGGAGCTGCGCTACCTGAAGCAGGTGAAGGAGAAGTCCCTGCAGATCAAGGAGATGCTGGCCACCAAGGAGGCCCAGCTGGACGCCTCCAGAGACAGCGTCCAGCAGATCGAGGGCCAGATTGAGCCCCTC?GA
>phph@E0117
??GTACATCAAGGCCCTGGAAACCATGCGGCAGCTGCGTCTGAAGAAGGGCCAGATAGTGCGCGAGTGTCAGGTGGAGCTGCGCTACCTGAcgcagatgaaggagaaggccCTGCAGATCCAGGAGATGCTGGCCACCAAGGAGGCCCAGCTGAACGCCTCCAGAGACAGCGTGCAGCGCATCGAGGGCCAGATCGAGCCCCTC?GA
>phbl@E0117
??GTACATCAAGGCCCTGGAGACCATGCGGCAGCTGCGTCTGAAGAAGGGCCAGATAGTGCGCGAGTGTCAGGTGGAGCTGCGCTACCTGAagcagatgaaggagaaggccCTGCagatccaggagctgctggccaccaAGGAGGCCCAGCTGGACGCCTCCAGAGACGGCGTGCGGCGCATCGAGGGCCAGATCGAGCCCCTC??G
>merl@E0117
??GTACATCAAGGCCCTGGACACCATGCGACAGCTGCGTCTCAAAAAGGGCCAGATAGTGCGGGAGTGTCAGGTGGAGCTGCGCTACCTGAAGCAGACCAAGGAGAAGGCCCTGCAGATCCAGGAGATGCTGGCTGCCAAGGAGGCCCAGTTGGTCGCCTCCAGAGACAGTGTCCTGCAGTTTGAGGGCCAGATCGAGCCCCTC?GA
>mepo@E0117
??GTACATCAAGGCCCTGGACACCATGCGACAGCTGCGTCTCAAAAAGGGCCAGATAGTGCGGGAGTGTCAGGTGGAGCTGCGCTACCTGAAGCAGACCAAGGAGAAGGCCCTGCAGATCCAGGAGATGCTGGCCACCAAGGAGGCCCAGTTGGTCGCCTCCAGAGACAGTGTCCTGCAGTTCGAGGGCCAGATCGAGCCCCTC??G
>meca@E0117
??GTACATCAAGGCCCTGGACACCATGCGACAGCTGCGTCTCAAAAAGGGCCAGATAGTGCGGGAGTGTCAGGTGGAGCTGCGCTACCTGAAGCAGACCAAGGAGAAGGCCCTGCAGATCCAGGAGATGCTGGCTGCCAAGGAGGCCCAGTTGGTCGCCTCCAGAGACAGTGTCCTGCAGTTTGAGGGCCAGATCGAGCCCCTC??G
>maoc@E0117
---TACATCAAGGCTCTGGATGTCATGCGGCAGCTACGTCTGAAGAAGGGCCAAATCGTGCGGGAGTGCCAGGTGGAGCTGCAGTACCTGAAGCAGATTAAGGAAAAGGCCCTGCAGATCCAGGAGATGCTGACCACCAAGGAGGCCCATCTGGTGGCCTCACGCGACAGCGTCCGGCAGGTCGAGGCCCAGATCGAGCCCCTC??G
>coru@E0117
??GTACATCAAGGCTCTGGACACCATGCGGCAGCTGCGTCTGAAGAAGGGCCAGATCGTGCGCGAGTGCCAGGTGGAGCTGCGCTACCTGAagcaggtgaaggagaaggccCTGCAGATCCAGGAGATGCTGGCCACCAAGGAGGGCCAGCTGCTGGCCTCGCGAGACAGCGTCCGGCAGGTCGAGGCCCAGATCGAGCCCCTT??G
>mora@E0117
??GTACATCAAGGCCCTGGACACCATGCGGCAGCTGCGTCTGAAGAAGGGCCTGATAGTGCGCGAGTGCCAGGTGGAGCTGCGCTACCTGAAGCAGATGAAGGAGAAGTCCCTGCAGATCCAGGAGAAGCTGGCCACCAAGGAGGCGCAGCTGGTCGCCTCCAGAGACAGCGTCCAGCAGATCGAGGCCCAGATCGAGCCCCTC?GA
>lala@E0117
??GTACATCAAGGCCCTGGACACCATGCGGCAGCTTCGTCTGAAGAAGGGCCAGATAGTGCGGGAGTGCCAGGTGGAGTTGCGCTACCTGAAGCAGGTGAAGGAGAAAGCCCTGCAGATCCAGGAGAAGCTGGCCACCAAGGAGGCCCAGCTGGTCGCCTCCAGAGACAGCGTCCAGCAGATCGAGGCCCAGATCGAGCCCCTC??G
>cyro@E0117
??GTATATAAAGGCCTTGGACACAATGCGGCAGCTGCGTCTGAAGAAGGGCCAGATTGTGCGGGAGTGCCAGGTGGAGCTGCGCTACCTGAAGCAGATGAAAGAGAAGGCGCAGCAGATCCAGGAGATGCTGGCCACCAAGGAGGCCCAGCTGGTGTCTTCTAAAGACAGCATCCTGAAGATAGAGAGCCAGATTGAGCCCCTT?GA
>zefa@E0117
??GTATATAAAGGCCTTGGACACAATGCGGCAGCTGCGTCTGAAGAAGGGCCAGATTGTGCGGGAGTGCCAGGTGGAGCTGCGCTACCTGAAGCAGATGAAGGAGAAGGCGCAGCAGATCCAGGAGATGCTGGCCACTAAGGAGGCCCAGCTGGTGTCTTCTAAAGACAGCATCCTAAAGATAAAGACCCAGATTGAGCCCCTT?GA
>bame@E0117
??GTACATCAAGGCCCTGGACACCATGCGGCAGCTGCGTCTGAAGAAGACCCAGATAGTGCGGGAGTGCCAGGTGGAGCTGCACTACCTGAAGCAGATGAAGGAGAAGGCCCTGCAGATCCACGACATGCTGTCCACCAAGGAGGCCCAGCTGGTCGCCTCACGAGACAGCGTCCAGCGGATCGAGGTCCAGATCGAGCCCCTC??G
>brca@E0117
---TACATCAAAGCCCTTGAGACCATGCGAAAGCTGCGCCTGCAGCAGAGTGCGGTGGTAAAGGAGTGCCAGTTGGAGCTGCGCTACCTGAAGCAGAATAAGGAAAAGGCCCAGCAGCTAAAGGACATTCTGGAATCCAAAGAGGCCCAGCTGGTTGCCTCCAAGGACAGTGTGCAGCGCATCGAGGGCCAGATCGAGCCA---?CT
>mabe@E0117
??GTACATCAAGGCTCTGGAAACCATGCGGCAGCTGCGTCTGAAGAAGAGCCAGATCGTGCGCGAGTGCCATGTGGAGCTGTCCTACCTGAAGCAGGATAAGGAGAAGGCCCTGCAGATCCAGGAGACGCTGGCCACCAAGGAGGCTCAGCTGATGGCCTCGCGAGACAGCGTCCGGCAGGTGGAGGCCCAGGTCGAGCCCCTA?GA
