# Supplementary material for: The Phylogenetic Relationships of the Family Sciaenidae Based on Genome-Wide Data Analysis
Source: Animals (Basel). 2022 Dec 1;12(23):3386. doi: 10.3390/ani12233386 (PMC9741161; doi:10.3390/ani12233386)
Supplement: Supplementary file 1 [file animals-12-03386-s001.zip › File S2/align-1105-genes/bak/E0119_NT.fasta.ali]

>argl@E0119
GTGGCAAGACGTCTGTCTCTAACAAAGCATCCAAGGTGCTCAGGGCTGAGTGGAGGGCAAGCCTTAGAGCTGCTGGCCAGGGATGGGGACAGGAGCAAGTTCCCCTTCAAGACGCCTATGGGACAACATTACGACTGCAACTTCTCATTCGCAGGCCTGCGCAATCAGGTTAATATGGTGATCAAGAAACAGGAGCAGATGGA?
>bosa@E0119
GTGGCAAGACGTCTGTCTCTAACAAAGCATCCAAGGTGCTCAGGGCTGAGTGGAGGGCAAGCCTTAGAGCTGCTGGCCAGGGATGGGGACAGGAGCAAGTTCCCCTTCAAGACGCCTATGGGACAACATTACGACTGCAACTTCTCATTCGCAGGCCTGCGCAATCAGGTTAATATGGTGATCAAGAAACAGGAGCAGGTGGAA
>gace@E0119
GTGGCAAGACGTCTGTCTCTAACAAAGCATCCAAGGTGCTCAGGGCTGAGTGGAGGGCAAGCCTTAGAGCTGCTGGCCAGGGATGGGGACAGGAGCAAGTTCCCCTTCAAGACGCCTATGGGGCAACATTACGACTGCAACTTCTCATTCGCAGGCCTGCGCAATCAGGTTAATATGGTGATCAAGAAACAGGAGCAGGTGGAA
>gach@E0119
GTGGCAAGACGTCTGTCTCTAACAAAGCATCCAAGGTGCTCAGGGCTGAGTGGAGGGCAAGCCTTAGAGCTGCTGGCCAGGGATGGGGACAGGAGCAAGTTCCCCTTCAAGACGCCTATGGGGCAACATTACGACTGCAACTTCTCATTCGCAGGCCTGCGCAATCAGGTTAATATGGTGATCAAGAAACAGGAGCAGGTGGAA
>gaen@E0119
GTGGCAAGACGTCTGTCTCTAACAAAGCATCCAAGGTGCTCAGGGCTGAGTGGAGGGCAAGCCTTAGAGCTGCTGGCCAGGGATGGGGACAGGAGCAAGTTCCCCTTCAAGACGCCTATGGGGCAACATTACGACTGCAACTTCTCATTCGCAGGCCTGCGCAATCAGGTTAATATGGTGATCAAGAAACAGGAGCAGGTGGAA
>gage@E0119
GTGGCAAGACGTCTGTCTCTAACAAAGCATCCAAGGTGCTCAGGGCTGAGTGGAGGGCAAGCCTTAGAGCTGCTGGCCAGGGATGGGGACAGGAGCAAGTTCCCCTTCAAGACGCCTATGGGGCAACATTACGACTGCAACTTCTCATTCGCAGGCCTGCGCAATCAGGTTAATATGGTGATCAAGAAACAGGAGCAGGTGGAA
>meme@E0119
GTGGCAAGACGTCTGTCTCTAACAAAGCATCCAAGGTGCTCCGGGCTGAGTGGAGGGCAAGCCTTAGAGCTGCTGGCCAGGGATGGGGACAGGAGCAAGTTCCCCTTCAAGACGCCTATGGGACAACATTACGACTGCAACTTCTCATTCGCAGGCCTGCGCAATCAGGTTAATATGGTGATCAAGAAACAGGAGCAGGTGGAA
>povi@E0119
GTGGCAAGACGTCTGTCTCTAACAAAGCATCCAAGGTGCTCAGGGCTGAGTGGAGGGCAAGCCTTAGAGCTGCTGGCCAGGGATGGGGACAGGAGCAAGTTCCCCTTCAAGACGCCTATGGGACAACACTACGACTGCAACTTCTCATTCGCAGGCCTGCGCAATCAGGTTAATATGGTGATCAAGAAACAGGAGCAGGTGGAA
>gamo@E0119
GTGGCAAGACGTCTGTCTCTAACAAAGCATCCAAGGTGCTCAGGGCTGAGTGGAGGGCAAGCCTTAGAGCTGCTGGCCAGGGATGGGGACAGGAGCAAGTTCCCCTTCAAGACGCCTATGGGGCAACATTACGACTGCAACTTCTCATTCGCAGGCCTGCGCAATCAGGTTAATATGGTGATCAAGAAACAGGAGCAGGTGGA?
>trmi@E0119
GTGGCGAGACGTCTGTCTCTAACAAAGCATCCAAGGTGCTCTAAGCTGAGTGGAGGGCAAGCTCTAGAGCTGCTGGCCAGGGATGGGGACAGGAGCAAGTTTCCCTTCAAGACGCCTATGGGACAACACTACGACTGCAACTTCTCATTCGCTGGCCTGCGCAATCAGATTAATATGGTGATAAAGAAACAGGAGCAGGTGGAA
>brbr@E0119
GTGGCGAGACGTCTGTCTCTAACAAAGCATCCAAGGTGCTCCAGGCTGAGTGGAGGGCAAGCCTTAGAGCTGCTGGCCAGGGATGGAGACCGGAGCAAGTTCACCTTCAGGACACCCATGGGACAACACTACGACTGCAACTTCTCATTCGCCGGCCTGCGCAATCAGGTTACTATGGCGATAAAGAAGCAGGAGCAGGTGGA?
>mora@E0119
GTGGCAAGACGTCTGTCTCTAACAAAGCATCCAAGGTGCTCTATGCTGAGTGGAGGGCAAGCCATAGAGCTGCTGGCCAAGGATGGAGACAGGAGCAGGTTCACCTTCAGAACTCCCATGGGACAACACTACAACTGCAACTTCTCCTTTGCCGGCCTGCGCAATCAGGTTACTATGGCGATAAAGAAGCAAGAGGAGGTGGA?
>loam@E0119
GTGGCGAGACGTCTGTCTCTAACAAAGCATCCGAGATGCTCTAGGCTGAGTGGAGGGCAAGCCTTAGAGCTGCTGGCCAGGGATGGAGACAGGAGCAAGTTCACCTTCAGGACGCCCATGGGACAACACTACGACTGCAACTTCTCATTCGCCGGCCTGCGCAATCAGGTTACTATGGTGATAAGGAAGCAGGAGCAGGTGGA?
>lohl@E0119
GTGGCGAGACGTCTGTCTCTAACAAAGCATCCGAGATGCTCTAGGCTGAGTGGAGGGCAAGCCTTAGAGCTGCTGGCCAGGGATGGAGACAGGAGCAAGTTCACCTTCAGGACGCCCATGGGACAACACTATGACTGCAACTTCTCATTCGCCGGCCTGCGCAATCAGGTTACTATGGTGATAAGGAAGCAGGAGCAGGTGGA?
>lolo@E0119
GTGGCgagacgtctgtctctaacaAAGCATCCGAGATGCTCTAGGCTGAGTGGAGGGCAAGCCTTAGAGCTGCTGGCCAGGGATGGAGACAGGAGCAAGTTCACCTTCAGGACGCCCATGGGACAACACTACGACTGCAACTTCTCATTCGCCGGCCTGCGCAATCAGGTTACTATGGTGATAAGGAAGCAGGAGCAGGTGGA?
>loxj@E0119
GTGGCGAGACGTCTGTCTCTAACAAAGCATCCGAGATGCTCTAGGCTGAGTGGAGGGCAAGCCTTAGAGCTGCTGGCCAGGGATGGAGACAGGAGCAAGTTCACCTTCAGGACGCCCATGGGACAACACTACGACTGCAACTTCTCATTCGCCGGCCTGCGCAATCAGGTTACTATGGTGATAAGGAAGCAGGAGCAGGTGGAA
>gaar@E0119
GTGGCGAGACGTCTGTCGCTAACAAAGCATCCAAGGTGCTCTAGCCTGAGTGGAGGGCAAGCCTTAGAGCTGCTGGCCAGGGATGGGGACAAGAGCAAGTTCCTCTTCAGGACGCCTATGGGAAAACACTACGACTGCAACTTCTCATTCGCCGGCCTGCGCAATCAGGTTACTATGGTGATAAAGAAACAGGAGCAGATGGA?
>lala@E0119
GTGGCAAGACGTCTGTCTCTAACAAAGCATCCAAGGTGCTCTATACTGAGTGGAGGGCAAGCCTTAGAACTGCTGGCCAGGGATGGAGACAAGAGCAGGTTCTTCTTCAAGACACCCATGGGACAACACTACGACTGCAACTTCTCCTTTGCTGGCCTGCGCAATCAGGTTACTATGGTGATAAAGAAGcaagaggaggtg?ga
>phbl@E0119
GTGGCAAGACGTTTGTCTCTAACAAAGCATCCAAGGTGCTCCAGGCTGAGTGGAGGGCAAGCCTtggagctgctggccagggATGGAGACAGGAACAAGTTCGCCTTCACGACACCCATGGGACAACACTACGACTGCAACTTCTCCTTTGCCGGCCTGCGCAATCAGGTCGCTATGGCGATaaagaagcaggaggaggtg?ga
>phph@E0119
GTGGCAAGACGTTTGTCTCTAACAAAGCATCCAAGGTGCTCCAGGCTGAGTGGAGGGCAGGCCTTGGAGCTGCTGGCCAGGGATGGAGACAGGAGCAAGTTTGCATTCACAACACCCATGGGACAACACTACGACTGCAACTTCTCCTTTGCCGGCCTGCGCAATCAGGTCACTATGGCGATAAagaagcaggaggtggtg?ga
>muma@E0119
GTGGCAAGACGTCTGTCTCTCACCAAGCACCCAAGGTGCTTGGCGCTGAGTGGAGGACAAGCCATTGAGCTGCTAGCCAGGGATGGAGACAGGAGCAGATTCACCTTCACAACGCCCATGGGCCAGCACTACGACTGCAACTTCTCCTTTGCCGGCCTGCGCAATCAGGTTTCTATGGCGATAAAGAAGCAAGAGAAGGTGGAA
>merl@E0119
?tAGCGAGACGTCTGTCTCTCACCAAGCACCCGAGGTGCTCCGCGCTGAGCGGAGGCCAAGCCCTGGAGCTGCTGGCCAGGGAGGGAGACCGGAGCAAGTTCAACTTCAAGACGCCAATGGGACAGCACTACGACTGCAACTTCTCCTTCGCCGGCATGCGCAATCAGGTCACTATGACGATAAGGCAGCAAGAGGAGGTGGAA
>mepo@E0119
?TAGCGAGACGTCTGTCTCTCACCAAGCATCCGAGGTGCTCCGCGCTGAGCGGAGGCCAAGCCCTGGAGCTGCTGGCCAGGGAGGGAGACCGGAGCAAGTTCAACTTCAAGACGCCCATGGGACAGCACTACGACTGCAACTTCTCCTTCGCCGGCATGCGCAATCAGGTCACCATGACGATAAAGCAGCAAGAGGAGGTGGAA
>mezu@E0119
GTGGCAAGACGTCTGTCTCTAACAAAGCATCCAAGGTGCTCTACACTGAGTGGAGGGCAAGCCATAGAGCTGCTGGCCAGGGATGGAGACAGAAGAAAGTTCACCTTCAGGACACCCATGGGACAACACTACGACTGCAACTTCTCCTTTTCTGGTCTGCGCACTCAGGTTACTATGGCGATAGAGAAGCaagaggaggtg?ga
>trsc@E0119
GTGGCAAGACGTCTGTCTCTAACGAAGCATCCAAGGTGCTCCACGCTGAGTGGAGGGCAAGCCATAGAGCTGCTGGCCAGGGATGGAGACAGGAGCAAGTTCACCTTCAGGACGCCCATGGGACAACACTACGACTGCAACTTCTCCTTTAGCGGCCTGTGCAATCAGGTTACTTTGGCGATAAAGAAgcaagaggaggtg?ga
>trmu@E0119
GTGGCAAGACGTCTGTCTCTAACGAAGCATCCAAGGTGCTCCACGCTGAGTGGAGGGCAAGCCATAGAGCTGCTGGCCAGGGATGGAGACAGGAGCAAGTTCACCTTCAGGACGCCCATGGGACAACACTACGATTGCAACTTCTCCTTCAGCGGCCTGTGCAATCAGGTTACTTTGGCAATAAAGAAgcaagaggaggtggaa
>coru@E0119
GTGGCAAGACGTCTGTCTCTAACACAGCATCCACGCTGCTCGACGTTAAGCGGGGGACAAGCTATCGAGCTGCTGGCCCGGGACGGAGACAGGAGCAAGTTCCACTTCATGACGCCCATGGGACAACACCGCGACTGCAACTTCTCCTTCGCCGGCCTGCGCAATCAAATTACCATGGTGATACAGAAGCAAGAGGTGTTGGA?
>mabe@E0119
?TGGCAAGACGTCTGTCTCTGGCACAGCATCCACGCTGCTCAACACTGAGCGGAGGACAAGCCATTGAGCTGCTGGCCCGGGACGGAGACAGGAGCAAGTTCCACTTCATGACGCCCATGGGACAACACCGCGACTGCAACTTCTCCTTCGCCGGCCTGCGCAATCAGGTTACCATGGTGATACAGAAGCAAGAGGTGTTGGAA
>maoc@E0119
?TGGCAAGACGTCTGTCTCTGGCGCAGCACCCGCGTTGTTTGACCCTGAGCGGAGGACAAGCCATAGAGCTGCTGGCCCGCGACGGCGACAGGAGCAGGTTCTACTTCAGGACGCCCATGGGGCGACACCGCGACTGCAACTTCTCCTTCGCCGGCCTGCGCAATCAGGTCGCCATGGTGATAAAGAAGCAAGAGGTGTTGGA?
>bame@E0119
GTGGCAAGATGTCTGTCTCTGACAAAGCATCCAAGGTGCTCTACACTAAGTGGAGGGCAAGCCATAGAGCTGCTGGCCAGGGATGGAGACAGGAGCAAGTTCACCTTCAGGACACCCATGGGAAAATACTATGACTGCAACTTTTCCTTTGCCGGCCTGCGCACTCATGTTGCCAGGACGATAAAGAAGCaagaggaggtggaa
>zefa@E0119
GTGGCACGACGTTTATCGATAGTAAAACATCCAAAGTGTTCCACATTAAGCGGAGGTCAAGCGATAGAACTTCTGGCAAAGCAAGGACAGAGGAGGAAGTTTCCCTTCACGACACCCATGGGACAGTATTATGACTGCAACTTTTCCTTTGCTGGCCTACGCAATCAGGTTACAATGGCCATTAAGAAGCAAGAGCACGAGGAA
>cyro@E0119
GTGGCACGACGTTTATCTGCAGTAAAGCATCCAGAGTGTTCCACATTAAGCGGAGGTCAAGCTATAGAACTTCTGGCAAAGCAAGGACACAGGAGGAAGTTTAACTTCAAGACACCCATGGGACAGTATTATGACTGCAACTTTTCCTTTGCTGGCCTTCGCAATGATGTTTCAATGACCATTAAGAAGCAAGAGAATAAGGA?
