# Supplementary material for: The Phylogenetic Relationships of the Family Sciaenidae Based on Genome-Wide Data Analysis
Source: Animals (Basel). 2022 Dec 1;12(23):3386. doi: 10.3390/ani12233386 (PMC9741161; doi:10.3390/ani12233386)
Supplement: Supplementary file 1 [file animals-12-03386-s001.zip › File S2/align-1105-genes/bak/E0120_NT.fasta.ali]

>argl@E0120
?TAGAGATCCAGTCTCTATGGAAGGGACAGACGGTGGTCTTGTTCTTCCTACGCCGGTTTGGATGTCAGGTGTGTCGGTGGACAGCGGCTGAAATAAGCAAACTGGAGCCCGACCTGAGAGCTAACAACATCGCCCTGGTGGGCATCGGTCCAGAGGAGACGGGCCTGCACGACTTCAGGGAACTAGGGTTCTTTAAA?GG
>gage@E0120
?TAGAGATCCAGTCTCTATGGAAGGGACAGACGGTGGTCTTGTTCTTCCTACGCCGGTTTGGATGTCAGGTGTGTCGGTGGACAGCGGCTGAAATAAGCAAACTGGAGCCCGACCTGAGAGCTAACAACATCGCCCTGGTGGGCATCGGTCCAGAGGAGACGGGCCTGCACGACTTCAGGGAACTAGGGTTCTTTAAA??G
>gamo@E0120
?TAGAGATCCAGTCTCTATGGAAGGGACAGACGGTGGTCTTGTTCTTCCTACGCCGGTTTGGATGTCAGGTGTGTCGGTGGACAGCGGCTGAAATAAGCAAACTGGAGCCCGACCTGAGAGCTAACAACATCGCCCTGGTGGGCATCGGTCCAGAGGAGACGGGCCTGCACGACTTCAGGGAACTAGGGTTCTTTAAA??G
>bosa@E0120
?TAGAGATCCAGTCTCTATGGAAGGGACAGACGGTGGTCTTGTTCTTCCTACGCCGGTTTGGATGTCAGGTGTGTCGGTGGACAGCGGCTGAAATAAGCAAACTGGAGCCCGACCTGAGAGCTAACAACATCGCCCTGGTGGGCATCGGTCCAGAGGAGACGGGCCTGCACGACTTCAGGGAACTAGGGTTCTTTAAA?GG
>gace@E0120
?TAGAGATCCAGTCTCTATGGAAGGGACAGACGGTGGTCTTGTTCTTCCTACGCCGGTTTGGATGTCAGGTGTGTCGGTGGACAGCGGCTGAAATAAGCAAACTGGAGCCCGACCTGAGAGCTAACAACATCGCCCTGGTGGGCATCGGTCCAGAGGAGACGGGCCTGCACGACTTCAGGGAACTAGGGTTCTTTAAA?GG
>gach@E0120
?TAGAGATCCAGTCTCTATGGAAGGGACAGACGGTGGTCTTGTTCTTCCTACGCCGGTTTGGATGTCAGGTGTGTCGGTGGACAGCGGCTGAAATAAGCAAACTGGAGCCCGACCTGAGAGCTAACAACATCGCCCTGGTGGGCATCGGTCCAGAGGAGACGGGCCTGCACGACTTCAGGGAACTAGGGTTCTTTAAA?GG
>gaen@E0120
?TAGAGATCCAGTCTCTATGGAAGGGACAGACGGTGGTCTTGTTCTTCCTACGCCGGTTTGGATGTCAGGTGTGTCGGTGGACAGCGGCTGAAATAAGCAAACTGGAGCCCGACCTGAGAGCTAACAACATCGCCCTGGTGGGCATCGGTCCAGAGGAGACGGGCCTGCACGACTTCAGGGAACTAGGGTTCTTTAAA?GG
>meme@E0120
?TAGAGATCCAGTCTCTATGGAAGGGACAGACGGTGGTCTTGTTCTTCCTACGCCGGTTTGGATGTCAGGTGTGTCGGTGGACAGCGGCTGAAATAAGCAAACTGGAGCCCGACCTGAGAGCTAACAACATCGCTCTGGTGGGCATTGGTCCAGAGGAGACTGGCCTGCAGGACTTCAGGGAACTAGGCTTCTTTAAA??G
>povi@E0120
?TAGAGATCCAGTCTCTATGGAAGGGACAGACTGTGGTCTTGTTCTTCCTACGCCGTTTTGGATGTCAGGTGTGTCGGTGGACAGCGGCCGAAATAAGCAAACTGGAGCCCGACCTGAGAGCTAACAACATTGCCCTGGTGGGCATTGGTCCAGAGGAGACCGGCCTGCAGGACTTCAGGGAACTAGGATTCTTTAAA??G
>bame@E0120
?TAGAGGTCCAGTCTCTATGGAAGGGACAGGCAGTGGTCTTGTTCTTCCTACGCAGGTTTGGATGTCAGGTGTGTCGATGGACCGCAGCTGAAATGAGCAAATTGGAGCCCGACCTGAGAGCCAACAACATAGCCCTAGTAGGCATCGGTCCAGAGGAGACAGGCCTGCAGGAGTTCAGGGAAGGAGGGTTtttt---?aa
>trsc@E0120
?TAGAGGTCCAGTCTCTATGGAAGGGACAGACTGTGGTCCTGTTCTTCCTACGCAGGTTTGGATGTCAGGTGTGTCGGTGGACAGCAGCTGAAATCAGCAAACTGGAGCCGGACCTGAGGGCTAACCACATCGCCCTGGTGGGCGTTGGTCCAGAGGAGACAGGCCTGCAGGAGTTCAGGGAAGGAGGCTTTTTTAAA??G
>trmu@E0120
?TAGAGGTCCAGTCTCTATGGAAGGGACAGACGGTGGTTCTGTTCTTCCTACGCAGGTTTGGATGTCAGGTGTGTCGGTGGACAGCAGCTGAAATCAGCAAACTGGAGCCGGACCTGAGAGCTAACCACATCGCCCTGGTGGGCGTAGGTCCAGAGGAGACAGGCCTGCAGGAGTTCAGGGAAGGAGGCTTTTTTAAA?GG
>meca@E0120
GTAGAGGTCCAGTCTCTATGGAGGGGACAGACAGCCGTCTTGTTCTTCCTACGCAGGTTTGGGTGTCAGGTGTGTCGGTGGACAGCAGCTGAAATCAGCAAACTGGAGCCCGACCTGAGAGCCAACAACATAGCCCTGGTGGGCATCGGTCCAGAGGAGACGGGTCTGCAGGAGTTCAGGGAAGGAGGGTTTTTTAAA?GG
>merl@E0120
GTAGAGGTCCAGTCTCTATGGAGGGGACAGACGGCCGTCTTGTTCTTCCTACGCAGGTTTGGGTGTCAGGTGTGTCGGTGGACAGCAGCCGAAATCAGCAAACTGGAGCCCGACCTGAGAGCCAACAACATAGCCCTGGTGGGCATCGGTCCAGAGGAGACGGGTCTGCAGGAGTTCAGGGAAGGAGGGTTTTTTAAA?GG
>brbr@E0120
?TAGAGGTCCAGTCTCTATGGAAGGGACAGACGGTGGTCTTGTTCTTCCTACGCAGGTTTGGTTGTCAGGTGTGTCGGTGGACAGCAGCTGAAATAAGCAAACTGGAGCCCGACCTGAGAGCTAACAACATAGCCCTGGTGGGCATTGGTCCAGAGCAGACGGGCCTGCAGGAGTTCAGGGAACAAGGTTTTTTTAAA??G
>loam@E0120
?TAGAGGTCCAGTCTCTATGGAAGGGACAGACGGTGGTCTTGTTCTTCCTACGTAGGTTTGGATGTCAGGTGTGTCGGTGGACAGCAGCTGAAATAAGCAAACTGGAGCCTGACCTGAGAGCTAACAACATAGCCCTGGTGGGCATTGGTCCAGAGGAGACGGGCCTGCAGGAGTTCAGGGAACAAGGGTTTTTTAAA?GG
>momo@E0120
?TAGAGGTCCAGTCTCTATGGAAGGGACAGACGGTGGTCTTGTTCTTCCTACGCAGGTTTGGATGTCAGGTGTGTCGGTGGACAGCAGCTGAAATAAGCAAACTGGAGCCCGACCTGAGAGCTAACAACATAGCCCTGGTGGGCATTGGTCCAGAGGAGACGGGCATGCAGGAGTTCAGGGAACAAGGGTTTTTTAAA??G
>lohl@E0120
?TAGAGGTCCAGTCTCTATGGAAGGGACAGACGGTGGTCTTGTTCTTCCTACGTAGGTTTGGATGTCAGGTGTGTCGGTGGACAGCAGCTGAAATAAGCAAACTGGAGCCTGACCTGAGAGCTAACAACATAGCCCTTGTGGGCATTGGTCCAGAGGAGACGGGCCTGCAGGAGTTCAGGGAACAAGGGTTTTTTAAA?GG
>lolo@E0120
?TAGAGGTCCAGTCTCTATGGAAGGGACAGACGGTGGTCTTGTTCTTCCTACGTAGGTTTGGATGTCAGGTGTGTCGGTGGACAGCAGCTGAAATAAGCAAACTGGAGCCTGACCTGAGAGCTAACAACATAGCCCTGGTGGGCATTGGTCCAGAGGAGACGGGCCTGCAGGAGTTCAGGGAACAAGGGTTTTTTAAA?GG
>loxj@E0120
---GCGGTCCAGTCTCTATGGAAGGGACAGACGGTGGTCTTGTTCTTCCTACGTAGGTTTGGATGTCAGGTGTGTCGGTGGACAGCAGCTGAAATAAGCAAACTGGAGCCTGACCTGAGAGCTAACAACATAGCCCTGGTGGGCATTGGTCCAGAGGAGACGGGCCTGCAGGAGTTCAGGGAACAAGGGTTTTTTAAA??G
>mora@E0120
?TAGAGGCCCAGTCTCTATGGAAGGGACAGACGGTGGTTTTGTTCTTCCTACGCAGGTTTGGATGTCAGGTGTGTCGGTGGACCGCAGCTGAAATCAGCAAACTGGAGTCTGACCTGAGAGCTAACAACATAGCCCTGGTGGGCATTGGTCCAGAGCAGACAGGCCTGCAGGAGTTCAGGGAAGGAGGGTTTTTTAAA??G
>lala@E0120
?TAGAGGTCCAGTCTCTATGGAAGGAACAGACGGTGGTCTTGTTCTTCCTGCGCAGGTTTGGATGTCAGGTGTGTCGGTGGACAGCAGCCGAAATCAGCAAACTGGAGCCCGACCTAAGAGCTAACAACATAGCCCTGGTGGGCATTGGTCCAGAGGAGACAGGCCTGCAGGACTTCAGGGAAGGAGGGTTTTTTAAA??G
>trmi@E0120
?TAGAGGTCCAGTCTCTATGGCAGGGACAGACTGTGGTCTTGTTCTTCCTACGCCGGTTTGGATGTCAGGTGTGTCGGTGGACTGCGGCCGAAATAAGCAAGCTGGAGCCCGACCTGACGGCTCACAACATAGCCCTGGTGGGCATCGGTCCAGAGGAGACTGGCCTGCAGGACTTTAGAGAACAAGGTTTTTTTAAA?GG
>coru@E0120
?TGGAGGTCCAGTCTCTGTGGGGGGGACAGACGGTGGTCCTGTTCTTCCTGCGCCGGTTCGGGTGTCAGGTGTGTCGCTGGACAGCGGCTGAAGTCAGCAAGCTGGAGCCCGACCTGAGAGCCAGCGGCATCGCCCTGGTGGGCATTGGACCCGAGGAGGCCGGCCTGCAGGAGTTCAGGGAAGGAGGGTTTTTTAAA??G
>mabe@E0120
?TGGAGGTCCAGTCTCTGTGGAGGGGACAGCCGGTGGTCCTGTTCTTCCTGCGCCGGTTCGGGTGCCAGGTGTGTCGCTGGACAGCAGCTGAAGTCAGCAAGCTGGAGCCTGACCTGAGGGCCAGCGGCATCGCCCTGGTGGCCGTCGGACCAGAGCAGGCCGGCCTGCAGGAGTTCAGGGAAGGAGGGTTTTTTAAA??G
>muma@E0120
?TAGAGATCCAGTCTCTATGGAAGGAGCAGAGCGTGGTGCTGTTCTTCCTACGCAGGTTTGGGTGTCAGGTGTGCCGGTGGACAGCCGCTGAGGTCAGCCAACTGGAGCCTGACCTGAGAGCTAACAGCATAGCGCTGGTGGGCATTGGTCCAGAGGAGACAGGCCTGCAGGAGTTCAGGGATGGAGGGTTTTTCAAA?GG
>gaar@E0120
?TAGAGCTCCAGTCTCTATGGAAGGAACAGACCGTGGTCCTGTTCTTCCTACGCCGGTTTGGGTGTCAGGTGTGCCGGTGGACCGCGGGTGAGATCAGCAAACTGGAGCCCGACCTGCGAGCTCACAGCGTGGCCCTGGTGGGCATCGGTCCGGAGGAGACTGGCCTGCAGGACTTCAAGGAACAAGGGTTTTTTAAA??G
>phbl@E0120
?TAGAGATCCAGTCTCTATGGAAGGGACATACAGTGGTCTTGTTATTCCTACGCAGGTTCGGATGCCAGGTATGTCGGTGGATAGCCGCTGAAGTCAGCAAACTGGAGCCCGACCTGAGGGCTAACAACATAGCCCTGGTGGGAATTGGTCCAGAGGAGACAGGCCTGCAGGAGTTCAGAGAACAAGGGTTTTTTAAA??G
>phph@E0120
?TAGAGATCCAGTCCCTATGGAAGGGACATACAGTAGTCTTGTTATTCCTACGCAGGTTCGGATGTCAGGTATGTCGGTGGATAGCCGCTGAAATCAGCAAACTGGAGCCCGAACTGAGGGCTAACAACATATCCCTGGTGGGCATTGGACCAGAGGAGTCAGGCCTCCAGGAGTTCAGAGAACAAGGGTTTTTTAAA??G
>zefa@E0120
GTGGAGCTGCAGTCTCTGTGGTGCGACAGGACAGCGGTTATGTTCTTCCTCCGCAGGTTCGGCTGCCAGGTGTGTCGGTGGATGGCATCCGAAATCAGCAAACTGGAGCCGGACCTGAGGGCCAACGGCGTGGCCCTGGTGGGTGTCGGACCAGAAGAGGAAGGGCTACAGGCGTTCCAGGAAGGAGGCTTCTTTAAA?GG
>cyro@E0120
?TGGAGCTGCAGTCTCTGTGGAGCGACCGGACGGTGGTTCTGTTCTTCCTCCGCAGGTTCGGCTGCCAGGTGTGTCGGTGGACGGCATCCGAAATCAGCAAACTGGAGCCGGACCTGAGGGCCAACAGCGTGGCCCTGGTGGGCGTCGGGCCAGAGGAGGAAGGGCTGCAGGCGTTCCGGGAAGGAGGCTTCTTTAAC?GG
>maoc@E0120
?TGGGGGTCCAGTCTCTGTGGAGGGGACAGCCGGTGGTCCAGTTCTTCCCGCGCCGGTTTGGGTGTCAGGTGTGTCGGTGGACAGTGGCTGAGGTCAGCAAGCTGGAGCCCGACCTGAGAGCCATCGGCATAGCCCTGGTGGGCATCAGGCCTGAGGAGGCCGGCCTGCAGGAGTTCAAGGAAGgagggttt------??c
>mezu@E0120
GTAGAGGTCCAGTCTCTATGGAAGGGACAGCCGGTGGTCTTGTTCTTCCTTCACAGGTTTGGATGTCAGGTGTGTGGGTGGACAGCAGCTGACATCAGCAAACTG?A?CCTGACCTGAGAGCTAACAACATAGCCctggtg---attggtccagaggAG---------------TTCAGGGAAGGAGGGTTT------?TT
