# Supplementary material for: The Phylogenetic Relationships of the Family Sciaenidae Based on Genome-Wide Data Analysis
Source: Animals (Basel). 2022 Dec 1;12(23):3386. doi: 10.3390/ani12233386 (PMC9741161; doi:10.3390/ani12233386)
Supplement: Supplementary file 1 [file animals-12-03386-s001.zip › File S2/align-1105-genes/bak/E0121_NT.fasta.ali]

>gaar@E0121
?AGAAAGACAAGGAGAAAGTGgtg------aagaggaggaacaggccCGTGTTCCTGCGTTacctggagaagaggaggacagaCTCCATCGTGGACGAGGACTTG---GCCGTAGCAGGGGACATCAACCTGGGAACGCTAGTGCGAAGGAGTCAGTCAGACAAGACGGAGT??---------------
>argl@E0121
?AGAAAGACAAGGAGAAAGTGGTG------AAGAGGAGGAACAGGCCTGTGTTCCTGCGTTACCTGGACAGGAGGAAGACGGACTCCATCGTGGACGACGACATG---GCCGTA---GGGGACATCAACCTGGGAACACTAGTGAGAAGGAGTCAGTCAGACAAGACGGAGTACAGCGCTAAACTTAAA
>bosa@E0121
?agaaagacaaggagaaagtggtg------aagaggaggaacagGCCTGTGTTCCTGCGTTACCTGGACAGGAGGAAGACGGACTCCATCGTGGACAACGACATG---GCCGTA---GGGGACATCAACCTGGGAACGCTAGTGAGAAGGAGTCAGTCAGACAAGACGGAGTACAGCGCTAAACTTAAA
>gace@E0121
?agaaagacaaggagaaagtggtg------aagaggaggatCAGGCCTGTGTTCCTGCGTTACCTGGACAGGAGGAAGACGGACTCCATCGTGGACGACGACATG---GCCGTA---GGGGACATCAACCTGGGAACGCTAGTGAGAAGGAGTCAGTCAGACAAGACGGAGTACAGCGCTAAACTT?AA
>gach@E0121
?AGAAAGACAAGGAGAAAGTGGTG------AAGAGGAGGATCAGGCCTGTGTTCCTGCGTTACCTGGACAGGAGGAAGACGGACTCCATCGTGGACGACGACATT---GCCGTA---GGGGACATCAACCTGGGAACGCTAGTGAGAAGGAGTCAGTCAGACAAGACGGAGTACAGCGCTAAACTT?AA
>gaen@E0121
?agaaagacaaggagaaagtggtg------aagaggaggatCAGGCCTGTGTTCCTGCGTTACCTGGACAGGAGGAAGACGGACTCCATCGTGGACGACGACATG---GCCGTA---GGGGACATCAACCTGGGAACGCTAGTGAGAAGGAGTCAGTCAGACAAGACGGAGTACAGCGCTAAACTTAAA
>meme@E0121
?AGAAAGACAAGGAGAAAGTGGTG------AAGAGGAGGATCAGGCCTGTGTTCCTGCGTTACCTGGACAGGAGGAAGACGGACTCCATCGTGGACGATGACATG---GCCGTA---GGGGACATAAACCTGGGAACGCTAGTGAGAAGGAGTCAGTCAGACAAGACGGAGTACAGCGCTAAACTTAAA
>povi@E0121
?agaaagacaaggagaaaGTGGTG------AAGAGGAGGATCAGGCCTGTGTTCCTGCGTTACCTGGACAGGAGGAAGACGGACTCCATAGTGGACGACGACATG---GCCGTA---GGGGACATCAACCTGGGAACGCTAGTGAGAAGGAGTCAGTCAGACAAGACGGAGTACAGCGCTAAACTTAAA
>gage@E0121
?agaaagacaaggagaaagtggtg------aagaggaggatCAGGCCTGTGTTCCTGCGTTACCTGGACAGGAGGAAGACGGACTCCATCGTGGACGACGACATG---GCCGTA---GGGGACATCAACCTGGGAACGCTAGTGAGAAGGAGTCAGTCAGACAAGACGGAGTACAGCGCTAAACTT?AA
>gamo@E0121
?agaaagacaaggagaaagtggtg------aagaggaggatCAGGCCTGTGTTCCTGCGTTACCTGGACAGGAGGAAGACGGACTCCATCGTGGACGACGACATG---GCCGTA---GGGGACATCAACCTGGGAACGCTAGTGAGAAGGAGTCAGTCAGACAAGACGGAGTACAGCGCTAAACTT?AA
>bame@E0121
?agaaggacaaggagaaagtggtggtg---aagaggaggaacaggCCTGTGTTCCTGCGCTacctggagaggaggaagacagacacCATCGTGGACAACGACATG---GCCGCA---GGCGACATTAACCTGGGGACGCTGGTGAGAAGGAGTCAGTCAGACAAGACGGAGTACAGCGCCAAACTTAAA
>brbr@E0121
?agaaagataaggagagagtggtg------aagaggaggaacaggccCGTTTTCCTGCGTTacctggagaggaggaagacggacTCCATCGTTGCCGACGACATG---GCCGGT---GGTGACATCAACCTGGGAACGCTGGTGAGAAGGAGTCAGTCAGACAAGACGGAGTACAGCGCCAAACTTAAA
>momo@E0121
?agaaagacaaggagagagtggtg------aagaggaggaacaggccCGTGTTCCTGCGTTacctggagaggaggaagacagacTCCATCGTGGCCGACGAGATG---GCCGTA---GGTGACATCAACCTGGGAACGCTGGTGAGAAGGAGTCAGTCAGACAAGACGGAGTACAGCGCCAAACTTAAA
>trmi@E0121
?agaaagacaaggagaaagtggtg------aagaggaggaacaggccTGTGTTCCTGCGTTacctggagaggaggaagacggaCTCCATCGTGGACGACGACGGG---GACGTA---GGGGACGTCAACCTGGGAACGCTAGTGAGAAGGAGTCAGTCAGACAAGACGGAGTACAGCGCTAAACTTAAA
>coru@E0121
?agaaggagaaggagagggtggtg------aagaggaggaaccGGCCGGTGTTCCTGCGCtacctggagaggaggaagacggacTCTGTCGTGGCCGACGACATGCTGGCCGCG---GGCGACGTCAACCTGGGGACGCTGGTGAGGAGGAGTCAGTCCGACAAGACGGAGTACAGCGCCAAACTT?AA
>zefa@E0121
?agaaggaaaaagagaaagtgGTC------AAGAGGAGGAACAGGCCCGTGTTCCTGCGCTacctggagaggaggaagacggaCACCATCGTGGCCGAGGACACG---GCCAAA---GGCGACGTCAACCTGGGGACGCTGGTGAGAAGGAGCCAGTCCGACAAGACCGAGTACAGCGCCAAACTTAAA
>cyro@E0121
?aaaaggagaaggagaaagtggTC------AAGAGGAGGAATAGGCCCGTGTTCCTGCGCTacctggagaggaggaagacggaCACCATCGTGGCCGAGGACACG---GCCAAA---GGCGATGTCAACCTGGGGACGCTGGTGAGGAGGAGCCAGTCCGACAAGACCGAGTACAGTGACAAACTTAAA
>merl@E0121
?agaaggagaaggagaaagtggtggtggtgaagaggaGGAACAGGCCGGTGTTCCTGCGCTACCTGGAGAGGAGGAAAACAGACTCCATTGTGGCCAGCGACATG---ACCCTC---GGTGATATCAACCTGGGAACGCTGGTGAGACGGAGTCAGTCAGACAAGACAGAGTACAGCGCCAAACTT?AA
>meca@E0121
?agaaggagaaggagaaagtggtggtggtgaagaggaggaacaggCCGGTGTTCCTGCGCTACCTGGAGAGGAGGAAAACAGACTCCATTGTGGCCAGCGACATG---ACCCTC---GGTGATATCAACCTGGGAACGCTGGTGAGACGGAGTCAGTCAGACAAGACAGAGTACAGCGCCAAACTTAAA
>mepo@E0121
?agaaggagaaggagaaagtggtggtggtgaagaggAGGAACAGGCCGGTGTTCCTGCGCTACCTGGAGAGGAGGAAAACAGACTCCATTGTGGCCAGCGACATG---ACCCTC---GGTGATATCAACCTGGGAACGCTGGTGAGACGGAGTCAGTCAGACAAGACAGAGTACAGCGCCAAACTT?AA
>loam@E0121
?AGAAAGACAAGGAGAAAGTGGTGGTG---AAGAGGAGGAACAGGCCCGTGTTCCTGCGTTACCTGGAGAGGAGGAAGACGGACTCCATCGTGGCCGACGACATG---GCCGTA---GGTGACATCAGCCTGGGAACGCTGGTGAGAAGGAGTCAGTCAGACAAGACGGAGTACAGCGCC??A------
>lohl@E0121
?AGAAAGACAAGGAGAAAGTGGTGGTG---AAGAGGAGGAACAGGCCCGTGTTCCTGCGTTACCTGGAGAGGAGGAAGACGGACTCCATCGTGGCCGACGACATG---GCCGTA---GGTGACATCAGCCTGGGAACGCTGGTGAGAAGGAGTCAGTCAGACAAGACGGAGTACAGCGCCAGACTTAAA
>loxj@E0121
?AGAAAGACAAGGAGAAAGTGGTGGTG---AAGAGGAGGAACAGGCCCGTGTTCCTGCGTTACCTGGAGAGGAGGAAGACGGACTCCATCGTGGCCGACGACATG---GCCGTA---GGTGACATCAGCCTGGGAACGCTGGTGAGAAGGAGTCAGTCAGACAAGACGGAGTACAGCGCCAGACTTAAA
>lolo@E0121
?agaaagacaaggagaaagtggtggtg---aagaggaggaacaggccCGTGTTCCTGCGTTacctggagaggaggaagacggaCTCCATCGTGGCCGACGACATG---GCCGTA---GGTGACATCAGCCTGGGAACGCTGGTGAGAAGGAGTCAGTCAGACAAG------------------------
>lala@E0121
?agaaagagaaggagaaagtggtggtg---aagaggaggaacaggcCCGTGTTCCTGCGTtacctggagaggaggaagacggaCTCCATCGTGGCCAACGACATG---GCCATA---GGTGACATCAACCTGGGAACGCTGGTGAGGAGGAGTCAGTCAGACAAGACGGAGTACAGCGCAAAACTTAAA
>trmu@E0121
?agaaagagaaggagaaagtggtggtg---aagaggaggaacaggccGGTGTTCCTGCGCtacctggagaggaggaagacggacTCCATCGTGGCCAACGACATG---GCATTA---GGTGACATCAACCTGGGAACACTGGTGAGAAGGAGTCAGTCAGACAAGACGGAGTACAGCGCCAAACTTAAA
>mezu@E0121
?agaaagagagggagaaagtggtggtg---aagaggaggaacaggcCCGTGTTCCTGCGCTActtggagaggaggaagacagacTCCATCGTGGCCAACGACATG---GCCCTA---GGTGACATCAACCTGGGAACGCTGGTGAGAAGGAGTCAGTCAGACAAGACGGAGTACAGCGCCAAACTTAAA
>phbl@E0121
?agaaggacaaggagaagccggtcgtg---aagaggaggaacaggccGGTGTTCCTGCGTTacctggagaggaggaagacagactcCATCGTGGCCGACGACATG---GCCGTA---GGTGATGTCAACCTGGGAACGCTGGTGAGAAGGAGTCAGTCAGACAAGACGGAGTACAGCGCCAAACTTAAA
