# Supplementary material for: The Phylogenetic Relationships of the Family Sciaenidae Based on Genome-Wide Data Analysis
Source: Animals (Basel). 2022 Dec 1;12(23):3386. doi: 10.3390/ani12233386 (PMC9741161; doi:10.3390/ani12233386)
Supplement: Supplementary file 1 [file animals-12-03386-s001.zip › File S2/align-1105-genes/bak/E0122_NT.fasta.ali]

>mepo@E0122
??GTACTACATCCAGCCCCAGTGGGTGTACGACTCCATCAATGCCAAGATATGCCTGCCGGTGGAGGACTACTTCATTGGGGTAACGTTACCCCCCCACCTGTCCCCGTTCGtggaagagaaggagggagacTATGTTCCCCCAGAGAAGCTGAAGATCATGGCCTTGCAGCGCGGAGAAGACCCAGGTA??
>mora@E0122
??GTACTACATCCAGCCCCAGTGGGTGTACGACTCTATCAACGCCAAGATGTGTCTGCCGGTGGAGGACTACTTCATGGGCGTAACATTACCCCCCCACCTGTCCCCCTtcgtggaggagaaggagggcgacTACGTACCCCCAGAGAAGCTGAAGATCATGGCCTTGCAGCGTGGAGAAGACCCGGG?---
>argl@E0122
??GTACTACATCCAGCCCCAGTGGGTCTACGACTCCATCAACTCAAAGATCTGTCTCCCGGTGGAGGACTACTTCCTCGGGGTCACGCtgcccccccacctctcccccttcgtggaggagaaggagggagactaCGTCCCCCCGGAGAAGCTCAGGATCATGGCCCTGCAGCGGGGCGAGGCCATAGG?---
>gach@E0122
??GTACTACATCCAGCCCCAGTGGGTCTACGACTCCATCAACTCAAAGATCTGTCTCCCGGTGGAGGACTACTTCCTCGGGGTCACGCtgcccccccacctctcccccttcgtggaggaaaaggagggagACTACGTCCCCCCGGAGAAGCTCAGGATCATGGCCCTGCAGCGGGGCGAGGCCATAGG?---
>bosa@E0122
??GTACTACATCCAGCCCCAGTGGGTCTACGACTCCATCAACTCAAAGATCTGTCTCCCGGTGGAGGACTACTTCCTCGGGGTCACGCtgcccccccacctctcccccttcgtggaggagaaggagggagactaCGTCCCCCCAGAGAAGCTCAGGATCATGGCCCTGCAGCGGGGCGAGGCCATAGG?---
>trmi@E0122
??GTACTACATCCAGCCCCAGTGGGTCTACGACTCCATCAACTCAAAGATCTGTCTCCCGGTGGAGGACTACTTCATCGGGGTCACGCTGCCCCCCCACCTGTCGCCCTtcgtggaggagaaggagggagactACGTCCCCCCGGAGAAGCTGAGGATCATGGCCCTGCAGCGCGGAGAGGCCATAGG?---
>povi@E0122
??GTACTACATCCAGCCCCAGTGGGTTTACGACTCCATCAACTCAAAGATCTGTCTCCCGGTGGAGGACTACTTCCTCGGGGTCACTCtgcccccccacctctcccccttcgtggaggagaaggagggagactACGTCCCCCCGGAGAAGCTCAGGATCATGGCCCTGCAGCGGGGCGAGGCCATAG??---
>gaar@E0122
??GTACTACATCCAGCCCCAGTGGGTCTACGACTCCATCAACTCAAAGATCTGTCTCCCAGTGGAGGACTACTTCATCGGGGTCACGCTGCCACCCCACCTGTCCCCCTtcgtggaggagaaggagggagactACGTCCCCCCAGAAAAGCTGAGGATCATGGCCCTGCAGCGGGGAGAGGCCATAGG?---
>gace@E0122
??GTACTACATCCAGCCCCAGTGGGTCTACGACTCCATCAACTCAAAGATCTGCCTCCCGGTGGAGGACTACTTCCTCGGGGTCACgctgcccccccacctctcccccttcgtggaggaaaaggagggagaCTACGTCCCCCCGGAGAAGCTCAGGATCATGGCCCTGCAGCGGGGCGAGGCCATAG??---
>gaen@E0122
??GTACTACATCCAGCCCCAGTGGGTCTACGACTCCATCAACTCAAAGATCTGCCTCCCGGTGGAGGACTACTTCCTCGGGGTCACgctgcccccccacctctcccccttcgtggaggaaaaggagggagaCTACGTCCCCCCGGAGAAGCTCAGGATCATGGCCCTGCAGCGGGGCGAGGCCATAG??---
>gage@E0122
??GTACTACATCCAGCCCCAGTGGGTCTACGACTCCATCAACTCAAAGATCTGCCTCCCGGTGGAGGACTACTTCCTCGGGGTCACgctgcccccccacctctcccccttcgtggaggaaaaggagggagaCTACGTCCCCCCGGAGAAGCTCAGGATCATGGCCCTGCAGCGGGGCGAGGCCATAG??---
>gamo@E0122
??GTACTACATCCAGCCCCAGTGGGTCTACGACTCCATCAACTCAAAGATCTGCCTCCCGGTGGAGGACTACTTCCTCGGGGTCACgctgcccccccacctctcccccttcgtggaggaaaaggagggagaCTACGTCCCCCCGGAGAAGCTCAGGATCATGGCCCTGCAGCGGGGCGAGGCCATAGG?---
>meme@E0122
??GTACTACATCCAGCCCCAGTGGGTCTACGACTCCATCAACTCAAAGATCTGTCTCCCGGTGGAGGACTACTTCCTGGGGGTCACGCTGcccccccacctctcccccttcgtggaggagaaggagggagactaCGTCCCCCCGGAGAAGCTCAGGATCATGGCCCTGCAGCGGGGCGAGGCCATAGG?---
>brbr@E0122
??GTACTACATCCAGCCCCAGTGGGTGTACGACTCCATCAATGCCAAGATATGCCTGCCGGTGGAGGACTACTTCATTGGAGTCACGCTTCCCCCCCACCTGTCCCCCTTcgtggaagagaaggagggagactATGTTCCCCCAGAGAAGCTGAAGATTATGGCCCTGCAGCGTGGAGAAGACATAGGT---
>lohl@E0122
??GTACTACATCCAGCCCCAGTGGGTGTACGACTCCATCAACGCCAAGATATGCCTGCCGGTGGAGGACTACTTCATCGGAGTCACGCTACCCCCCCACCTGTCCCCCTTCGTGGAAGAGAAGGAGGGAGACTATGTTCCCCCAGAGAAGCTGAAGATCATGGCCCTGCAGCGTGGAGAAGACATAGGT---
>loxj@E0122
??GTACTACATCCAGCCCCAGTGGGTGTACGACTCCATCAACGCCAAGATATGCCTGCCGGTGGAGGACTACTTCATCGGAGTCACGCTACCCCCCCACCTGTCCCCCTTCGTGGAAGAGAAGGAGGGAGACTATGTTCCCCCAGAGAAGCTGAAGATCATGGCCCTGCAGCGTGGAGAAGACATAGG?---
>lolo@E0122
??GTACTACATCCAGCCCCAGTGGGTGTACGACTCCATCAACGCCAAGATATGCCTGCCGGTGGAGGACTACTTCATCGGAGTCACGCTACCCCCCCACCTGTCCCCCTTcgtggaagagaaggagggagactATGTTCCCCCAGAGAAGCTGAAGATCATGGCCCTGCAGCGTGGAGAAGACATAGGT---
>lala@E0122
??GTACTACGTCCAGCCCCAGTGGGTGTACGACTCTATCAATGCCAAGATGTGTCTGCCAGTGGAGGACTACTTCATGGGCGTAACGTTACCCCCCCACCTGTCCCCCTtcgtggaggagaaggagggagactATGTACCCCCAGAGAAGCTGAAGATCATGGCCTTGCAGCGTGGAGAAGACCCAGGTA??
>meca@E0122
??GTACTACATCCAGCCCCAGTGGGTGTACGACTCCATCAATGCCAAGATATGCCTGCCGGTGGAGGACTACTTCATTGGGGTAACGTTACCCCCCCACCTGTCCCCGTTCgtggaagagaaggagggagactATGTTCCTCCAGAGAAGCTGAAGATCATGGCCTTGCAGCGCGGAGAAGACCCAGGTAT?
>merl@E0122
??GTACTACATCCAGCCCCAGTGGGTGTACGACTCCATCAATGCCAAGATATGCCTGCCGGTGGAGGACTACTTCATTGGGGTAACGTTACCCCCCCACCTGTCCCCGTTCGtggaagagaaggagggagactATGTTCCTCCAGAGAAGCTGAAGATCATGGCCTTGCAGCGCGGAGAAGACCCAGGTA??
>mabe@E0122
??GTACTACATCCAGCCCCAGTGGGTGTACGACTCGATTAATTCCAAGATTTGTCTGCCGGTTGAGGACTACTTCATTGGCGTGACGTTACCCCCCCACTTGTCTCCCTTcgtggaagagaaggagggagactaCGTACCCCCGGAGAAGCTGAAGATCATGGCCTTGCAGCGCGGAGAAGACCCAGGTAT?
>trsc@E0122
??GTACTACATCCAGCCCCAGTGGGTGTACGACTCCATCAATGCCAAGATATGCCTGCCGGTGGAGGACTATTTCATCGGAGTAACGTTACCCCCCCACCTGTCCCCCTTCgtggaagagaaggagggagactACGTACCCCCGGAGAAGCTGAAGATCATGGCCTTACAGCGCGGAGAAGACCCGGGTA??
>trmu@E0122
??GTACTACATCCAGCCCCAGTGGGTGTACGACTCCATCAATGCCAAGATATGCCTGCCAGTGGAGGACTACTTCATCGGAGTAACGTTACCCCCCCACCTGTCCCCCTTcgtggaagagaaggagggagactaTGTACCCCCGGAGAAGCTGAAGATCATGGCCTTACAGCGCGGAGAAGACCCGGGTA??
>momo@E0122
??GTACTACATCCAGCCCCAGTGGGTGTACGACTCCATCAACGCCAAGATATGCCTTCCGGTGGAGGACTACTTCATCGAAGTCACGCTACCCCCCCACCTGTCCCCCTTcgtggaagagaaggagggagactATGTTCCCCCAGAGAAGCTGAAGATCATGGCCctgcagcgtggagaacacatAGG?---
>coru@E0122
??GTACTACATCCAGCCCCAGTGGGTGTACGACTCCATCAATGCCAAGCTATGTCTGCCGGTGGAGGACTACTTCATTGGCGTGACGTTACCCCCCCACTTGTCCCCCTTTGTggaagagaaggatggagacTATGTACCCCCGGAGAAGCTGAAGATCATGGCCTTGCAGCGCGGCGAAGGCCCAGGTAT?
>muma@E0122
??GTACTACATCCAGCCCCAGTGGGTGTACGACTCCGTCAACGCCAAGATCTGCCTTCCCGTGGAGGACTACTTTGTGGGGGTGACGTTGCCCCCCCATCTGTCCCCGTTCGTGGAAGAGAAGGATGGAGACTATGTTCCTCCGGAGAAGCTGAAGATCATGGCCTTGCAGCGCGGAGAAGACCCGGGT---
>maoc@E0122
??GTACTATATCCAGCCCCAGTGGGTGTACGACTCCATCAATGCCAAGCTGTGTCTGCCCGTGGAGGACTACTTCATTGGCGTGACGCTGCCCCCCCACCTGTCCCCCTTCGTGGAAGAGAAGGACGGAGACTACGTGCCACCAGAGAAGCTGAAGATCATGGCCTTGCAGCGTGGCCAAGACCCAGGTA??
>bame@E0122
??GTACTACATCCAGCCCCAGTGGGTGTACGACTCCATCAATGCCAAGATATGCCTGCCGGTGGAGGACTACTTCAGCGGAGTAACGTTACCCCCCCACCTGTCCCCCTTcgtggaagagaaggagggagactaTGTACCCCCAGAGAAGCTGAAGATCATGGCCTTACAGCGCGGAGAAGACCCAGGTATG
>mezu@E0122
??GTACTACATCCAGCCCCAGTGGGTGTACGACTCGATCAACGCCAAGATCTGCCTCCCGGTGGAGGACTACTTCACCGGGGTCACATTGCCCCCCCACCTGTCCCCCtttgtggaggagaaggacggAGACTACATACCCCCCGAGAAACTGAAGATCATGGCCCTGCAGCGCGGAGAAGATCCAGGTAT?
>phph@E0122
??GTACTACATCCAGCCCCagtgggtgtttgactccatcaATGCCAGGATACGCCTGCCGGTGGAGGACTACTTCATCGGGGTGACACTGCCCCCCCACCTGTCCCCCTtcgtggaggagacggagggtgaCTACGTCCCACCGGAGAAGCTAAAGATCATGGCCCTGCAGCGCGGTGAAGACATAGGT---
>phbl@E0122
??GTACTACATCCAGCCCCAGTGGGTGTTCGACTCCATCAATGCCAGGATACGCCTGCCGGTGGAGGACTACTTCATCGGGGTGACACTACCCCCCCACCTGTCCCCCttcgtggaggagaaggagggtgaCTACGTCCCACCGGAGAAGCTGAAGATCATGGCCCTGCAGCGCGGTGAAGACATAGG?---
>zefa@E0122
??GTACTACATCCAGCCCCAGTGGGTGTACGATTGCATCAACGCCAGAATATGCCTTCCGGTGGAGGACTACTTTATTGGGGTAaccctccctccccacctctctccctTCGTGGAAGAGAAGGACGGAGACTATGTCCCGCCCGAGAAGCTGAAGATCATGGCCTTGCAACGTGGAGAAACCCCGGG?---
>cyro@E0122
??GTACTACATCCAGCCCCAGTGGGTGTATGATTGCATCAATGCCAGAATATGCCTCCCAGTGGAGGACTACTTTATTGGGGTAACTCTCCCTGCCCACCTATCTCCCTTCgtggaagagaaggagggggacTATGTCCCGCCAGAGAAGCTGAAAATCATGGCCTTGCAACGTGGAGACACCCCAGGTA??
