# Supplementary material for: The Phylogenetic Relationships of the Family Sciaenidae Based on Genome-Wide Data Analysis
Source: Animals (Basel). 2022 Dec 1;12(23):3386. doi: 10.3390/ani12233386 (PMC9741161; doi:10.3390/ani12233386)
Supplement: Supplementary file 1 [file animals-12-03386-s001.zip › File S2/align-1105-genes/bak/E0126_NT.fasta.ali]

>trmu@E0126
?TTCGCGAGCTCAGCAAGAAGCTGGTGATCGTGAACGGCGAGGACGACCTGAGTAAACAGGCCCAGGAGAACGCCACGCTGCTCTTCAACATCCACCTGCGCTCCACACTCTGCTCCAAGCGCATGACCGAGGAGTTCCGCCTGTCCACCGAGGCCTATGACTGGCTGCTCGGAGAGATCGAGACCCGGTTCAACCAGTCC??A
>coru@E0126
?TCAAGGAGCTCAGCAAGAAGCTGGTGATTGTGAACGGCGAGGACGACCTGAGTAAGCAGGCCCAGGAGAACGCCACGCTGCTCTTCAACATCCACCTGCGCTCCACCCTCTGCTCCAAGCGCATGACGGAGGAGTTCCGCCTGTCCACTGAGGCCTACGACTGGCTGCTCGGAGAGATCGAGACCCGCTTCAACCAGTCA---
>trsc@E0126
?TTCGCGAGCTCAGCAAGAAGCTGGTGATCGTGAACGGCGAGGACGACCTGAGTAAACAGGCCCAGGAGAACGCCACGCTGCTCTTCAACATCCACCTGCGCTCCACGCTCTGCTCCAAGCGCATGACCGAGGAGTTCCGCCTGTCCACCGAGGCCTATGACTGGCTGCTCGGAGAGATCGAGACCCGGTTCAACCAGTCC??A
>argl@E0126
---?GCGAGCTCAGCAAGAAGCTGGTGATCGTGAACGGCGAGGACCACCTGAGTAAACAGGCCCAGGAGAACGCCACGCTGCTCTTCAACATCCACCTGCGCTCCACGCTCTGCTCCAAGCGCATGACGGAGGAGTTCCGCCTGTCCACCGAGGCCTACGACTGGCTACTCGGGGAGATCGAGACCCGCTTCAACCAGTCC??A
>bosa@E0126
---?GCGAGCTCAGCAAGAAGCTGGTGATCGTGAACGGCGAGGACCACCTGAGTAAACAGGCCCAGGAGAACGCCACGCTGCTCTTCAACATCCACCTGCGCTCCACGCTCTGCTCCAAGCGCATGACGGAGGAGTTCCGCCTGTCCACCGAGGCCTACGACTGGCTGCTCGGGGAGATCGAGACCCGCTTCAACCAGTCC---
>gace@E0126
---?GCGAGCTCAGCAAGAAGCTGGTGATCGTGAACGGCGAGGACCACCTGAGTAAACAGGCCCAGGAGAACGCCACGCTGCTCTTCAACATCCACCTGCGCTCCACGCTCTGCTCCAAGCGCATGACGGAGGAGTTCCGCCTGTCCACCGAGGCCTACGACTGGCTGCTCGGGGAGATCGAGACCCGCTTCAACCAGTCC??A
>mora@E0126
---?GCGAGCTCAGCAAGAAACTGGTGATCGTGAACGGCGAGGACCACCTGAGCAAACAGGCCCAGGAGAACGCCACGCTGCTCTTCAACATCCACTTGCGCTCCACGCTCTGCTCCAAGCGCATGACGGAGGAGTTCCGCCTGTCCACCGAGGCCTACGACTGGCTGCTCGGGGAGATCGAGACCCGATTCAACCAGTCC??A
>gach@E0126
---?GCGAGCTCAGCAAGAAGCTGGTGATCGTGAACGGCGAGGACCACCTGAGTAAACAGGCCCAGGAGAACGCCACGCTGCTCTTCAACATCCACCTGCGCTCCACGCTCTGCTCCAAGCGCATGACGGAGGAGTTCCGCCTGTCCACCGAGGCCTACGACTGGCTGCTCGGGGAGATCGAGACCCGCTTCAACCAGTCC---
>gaen@E0126
---?GCGAGCTCAGCAAGAAGCTGGTGATCGTGAACGGCGAGGACCACCTGAGTAAACAGGCCCAGGAGAACGCCACGCTGCTCTTCAACATCCACCTGCGCTCCACGCTCTGCTCCAAGCGCATGACGGAGGAGTTCCGCCTGTCCACCGAGGCCTACGACTGGCTGCTCGGGGAGATCGAGACCCGCTTCAACCAGTCC??A
>gage@E0126
---?GCGAGCTCAGCAAGAAGCTGGTGATCGTGAACGGCGAGGACCACCTGAGTAAACAGGCCCAGGAGAACGCCACGCTGCTCTTCAACATCCACCTGCGCTCCACGCTCTGCTCCAAGCGCATGACGGAGGAGTTCCGCCTGTCCACCGAGGCCTACGACTGGCTGCTCGGGGAGATCGAGACCCGCTTCAACCAGTCC---
>gamo@E0126
---?GCGAGCTCAGCAAGAAGCTGGTGATCGTGAACGGCGAGGACCACCTGAGTAAACAGGCCCAGGAGAACGCCACGCTGCTCTTCAACATCCACCTGCGCTCCACGCTCTGCTCCAAGCGCATGACGGAGGAGTTCCGCCTGTCCACCGAGGCCTACGACTGGCTGCTCGGGGAGATCGAGACCCGCTTCAACCAGTCC---
>bame@E0126
---?GCGAGCTCAGCAAGAAGCTGGTGATCGTGAACGGTGAGGACCCCCTGAGTAAACAGGCCCAGGAGAACGCCACGCTGCTCTTCAACATCCACCTGCGCTCCACCCTCTGCTCAAAGCGCATGACCGAGGAGTTCCGCCTGTCCACCGAGGCCTACGACTGGTTGCTCGGAGAGATCGAGACCCGATTCAACCAGTCC??A
>povi@E0126
---C??GAGCTCAGCAAGAAGCTGGTGATCGTGAACGGCGAGGACCCCCTGAGTAAACAGGCCCAGGAGAACGCCACGCTGCTCTTCAACATCCACCTGCGCTCCACGCTCTGCTCCAAGCGCATGACGGAGGAGTTCCGTCTGTCCACCGAGGCCTACGACTGGCTGCTCGGGGAGATCGAGACCCGCTTCAACCAGTCC---
>lolo@E0126
---?GCGAGCTCAGCAAGAAGCTGGTGATCGTGAACGGCGAGGACCCCCTGAGTAAACAGGCCCAGGAGAACGCCACGCTGCTCTTCAACATCCACCTGCGCTCTACCCTCTGCTCCAAGCGCATGACCGAGGAGTTCCGCCTGTCCACCGAGGCCTACGACTGGCTGCTCGGAGAGATCGAGACCCGATTCAACCAGTCC??A
>lohl@E0126
---?GCGAGCTCAGCAAGAAGCTGGTGATCGTGAACGGCGAGGACCCCCTGAGTAAACAGGCTCAGGAGAACGCCACGCTGCTCTTCAACATCCACCTGCGCTCTACCCTCTGCTCCAAGCGCATGACCGAGGAGTTCCGCCTGTCCACCGAGGCCTACGACTGGCTGCTCGGAGAGATCGAGACCCGATTCAACCAGTCC??A
>loam@E0126
---?GCGAGCTCAGCAAGAAGCTGGTGATCGTGAACGGCGAGGACCCCCTGAGTAAACAGGCCCAGGAGAACGCCACGCTGCTCTTCAACATCCACCTGCGCTCTACCCTCTGCTCCAAGCGCATGACCGAGGAGTTCCGCCTGTCCACCGAGGCCTACGACTGGCTGCTCGGAGAGATCGAGACCCGATTCAACCAGTCC---
>lala@E0126
---?GCGAGCTCAGCAAGAAGCTGGTGATCGTAAACGGCGAGGACCCCCTGAGCAAACAGGCCCAGGAGAACGCCACGCTGCTCTTCAACATCCACCTGCGCTCCACGCTCTGCTCCAAGCGCATGACGGAGGAGTTCCGCCTGTCCACCGAGGCCTACGACTGGCTGCTCGGGGAGATCGAGACCCGATTCAACCAGTCC??A
>loxj@E0126
---?GCGAGCTCAGCAAGAAGCTGGTGATCGTGAACGGCGAGGACCCCCTGAGTAAACAGGCCCAGGAGAACGCCACGCTGCTCTTCAACATCCACCTGCGCTCTACCCTCTGCTCCAAGCGCATGACCGAGGAGTTCCGCCTGTCCACCGAGGCCTACGACTGGCTGCTCGGAGAGATCGAGACCCGATTCAACCAGTCC---
>brbr@E0126
---?GCGAGCTCAGCAAGAAGCTGGTGATCGTGAACGGGGAGGACCCCCTGAGTAAACAGGCCCAGGAGAACGCCACGCTGCTCTTCAACATCCACCTGCGCTCCACGCTCTGCTCCAAGCGCATGACCGAGGAGTTCCGCCTGTCCACCGAGGCCTACGACTGGCTGCTCGGAGAGATCGAGACCCGATTCAACCAGTCC??A
>maoc@E0126
GTTCAGGAGCTCAGCAAGAAGCTGGTGATTGTGAACGGCGAGGACCCCTTGAGTAAGCAGGCCCAGGAGAACGCCACACTGCTCTTCAACATCCATCTGCGCTCCACCCTCTGCTCCAAGCGCATGACTGAGGAGTTCCGCCTGTCCACCGAGGCCTACGACTGGCTGCTCGGAGAGATCGAGACCCGCTTCAACCAGTCC---
>trmi@E0126
---CGTGAGCTCAGCAAGAAGCTGGTGATCGTGAACGGCGAGGACCCCCTCAGTAAACAGGCCCAGGAGAACGCCACGCTGCTCTTCAACATCCACCTGCGCTCCACCCTCTGCTCCAAGCGCATGACGGAAGAATTCCGCCTGTCCACAGAGGCCTACGACTGGCTGCTCGGAGAGATCGAGACCCGCTTCAACCAGTCC---
>meca@E0126
?TTCGCGAGCTCAGCAAGAAGCTGGTGATCGTGAACGGCGAGGACCCGCTGAGTAAACAGGCCCAGGAGAACGCCACGCTTCTCTTCAACATCCACCTGCGCTCTACGCTCTGCTCCAAACGCATGACCGAAGAGTTCCGCCTGTCCACCGAGGCCTACGACTGGCTGCTCGGAGAGATCGAGACCCGGTTCAACCAGTCC??A
>mepo@E0126
?TTCGCGAGCTCAGCAAGAAGCTGGTGATCGTGAACGGCGAGGACCCACTGAGTAAACAGGCCCAGGAGAACGCCACGCTTCTCTTCAACATCCACCTGCGCTCTACGCTCTGCTCCAAACGCATGACCGAAGAGTTCCGCCTGTCCACCGAGGCCTACGACTGGCTGCTCGGAGAGATCGAGACCCGGTTCAACCAGTCC---
>merl@E0126
?TTCGCGAGCTCAGCAAGAAGCTGGTGATCGTGAACGGCGAGGACCCGCTGAGTAAACAGGCCCAGGAGAACGCCACGCTTCTCTTCAACATCCACCTGCGCTCTACGCTCTGCTCCAAACGCATGACCGAAGAGTTCCGCCTGTCCACCGAGGCCTATGACTGGCTGCTCGGAGAGATCGAGACCCGGTTCAACCAGTCC??A
>mezu@E0126
?TTCGCGAGCTCAGCAAGAAGCTGGTGATCGTAAACGGCGAGGACCCCCTGAGTAAGCAGGCCCAGGAGAACGCCACGCTGCTCTTCAACATCCACCTGCGCTCCACACTCTGCTCCAAGCGTATGACCGAGGAGTTCCGTCTGTCCACCGAGGCCTACGACTGGCTGCTTGGAGAGATCGAGACCCGATTCAACCAGTCC---
>phbl@E0126
---CGTGAGCTCAGCAAGAAGCTGGTGATCGTGAACGGCGAGGACCCCCTGAGCAAACAGGCCCAGGAGAACGCCACGCTGCTCTTCAACATCCACCTGCGCTCCACGCTCTGCTCCAAGCGCATGACCGAGGAGTTCCGCCTGTCCACCGAGGCCTACGACTGGCTGCTCGGGGAGATCGAGACCCGTTTCAACCAGTCC??A
>phph@E0126
?TTCGTGAGCTCAGCAAGAAGCTGGTGATCGTGAACGGCGAGGACCCCCTGAGTAAACAGGCCCAGGAGAACGCCACGCTGCTCTTCAACATCCACCTGCGCTCCACGCTCTGCTCCAAGCGCATGACCGAAGAGTTCCGCCTGTCCACCGAGGCCTACGACTGGCTGCTTGGAGAGATCGAGACCCGTTTCAACCAGTCC---
>momo@E0126
---?GCGAGCTCAGCAAGAAGCTGGTGATCGTGAACGGCGAGGACCCCCTGAGTAAACAGGCCCAGGAGAACGCCACGCTGCTCTTCAACATCCACCTGCGCTCCACGCTCTGCTCCAAGCGCATGACCGAGGAGTTCCGCCTGTCCACCGAGGCCTACGACTGGCTGCTCGGAGAGATCGAGACCCGATTCAACCAGTCC---
>meme@E0126
---C??GAGCTCAGCAAGAAGCTGGTGATCGTGAACGGCGAGGACCCCCTGAGTAAACAGGCCCAGGAGAACGCCACGCTGCTCTTCAACATCCACCTGCGCTCCACGCTCTGCTCCAAGCGCATGACGGAGGAGTTCCGCCTGTCCACCGAGGCCTACGACTGGCTGCTGGGGGAGATCGAGACCCGCTTCAACCAGTCC---
>gaar@E0126
---?GCGAGCTCAGCAAGAAGCTGGTGATTGTGAACGGAGAGGACCCGCTCAGCAAGCAGGCCCAGGAGAACGCCACGCTGCTCTTCAACATCCACCTGCGCTCCACGCTCTGCTCCAAGCGCATGACGGAGGAGTTCCGCCTGTCCACCGAGGCCTACGATTGGCTGCTCGGGGAGATCGAGACCCGCTTCAACCAGTCC---
>cyro@E0126
??CCAGGATCTCAGTAAGAAGCTGGTGATTGTGAACGGCGAGGACCCGCTGAGCAAGCAGGCCCAGCAGAATGCCACGCTGCTCTTCAACATCCACCTGCGCTCCACGCTCTGCTCCAAGCGCATGACGGAGGAGTTCCGCCTGTCCACCGAGGCCTACGACTGGCTGCTTGGAGAGATCGAGACCCGGTTCAACCAGTCG---
>zefa@E0126
?TCCAGGATCTCAGTAAGAAGCTGGTGATTGTCAACGGCGAGGACCCGCTGAGCAAACAGGCCCAGCAGAACGCCACGCTGCTCTTCAACATCCACCTGCGCTCCACGCTCTGCTCCAAGCGCATGACGGAGGAGTTCCGCCTGTCGACCGAGGCCTACGACTGGCTGCTCGGAGAGATTGAGACCCGGTTCAACCAGTCG??A
>muma@E0126
?TTCGTGAGCTCAGCACGAAGCTGGTGATCGTGAACGGCGAGGACCCGCTGAGTAAACAGGCCCAGGAGAACGCCACGCTGCTCTTCAACATCCACCTGCGCTCCACGCTCTGCTCCAAGCGCATGACCGAGGAGTTTCGCCTGTCCACCGAGGCCTACGACTGGCTCCTCGGAGAGATCGAGACACGGTTCAACCAGTCC??A
>mabe@E0126
?TCAAGGAGCTCAGCAAGAAGCTGGTGATTGTGAACGGCGAGGACGAACTGAGTAAGCAGGCGCAGGAGAACGCAACGCTGCTCTTCAACATCCACCTGCGATCCACCCTCTGCTCCAAGCGCATGACGGAGGAGTTCCGCCTGTCCACCGAGGCCTACGACTGGCTGCTCGGGGAGATCGAGACCCGCTTCAACCAGTCA---
>brca@E0126
---?GTGAGCTGAGTAAGAAGCTGGTGATCGTGAATGGGGATGACCCTCTGAGCAAGCAGGCCCAGGAGAACGCCACGCTGCTGTTCAACATCCACCTGCGCTCCACGCTGTGCTCCAAACGGATGACCGAGGAGTTCCGCCTGTCCACCGAGGCCTACGACTGGCTCCTGGGAGAGATCGAGACGCGCTTCAACCAGTCC??A
