# Supplementary material for: The Phylogenetic Relationships of the Family Sciaenidae Based on Genome-Wide Data Analysis
Source: Animals (Basel). 2022 Dec 1;12(23):3386. doi: 10.3390/ani12233386 (PMC9741161; doi:10.3390/ani12233386)
Supplement: Supplementary file 1 [file animals-12-03386-s001.zip › File S2/align-1105-genes/bak/E0127_NT.fasta.ali]

>argl@E0127
?CCAAACTGAAGAAGgtgaaaaagaagaagaaacgtGGAGAGGGGGACTTCATGGACGAGGGCCGTCCGTACGTCAACAAAGTCTTTGCCAAGTTTTCCCATGATGCCCCGCTGCCCGTGGTGAAGAAGAAGCACCTCACCATCGAGCAGTTGAACGCGCGGCGGAGGAAGGTGTGGCTCACCATCGCCAAGAAAGAGATACCA?AA
>brbr@E0127
?CCAAACTGAAGAaggtcaagaagaagaagaaacgtgGAGAGGGGGACTTCATGGACGAGGGACGTCCATACGTCAACAAAATCTTCGCTAAATTTTCCCATGACGCCCCGCTGCCCGTGGTGAAGAAGAAGCACCTCACCATCGAGCAGTTGAACGCGCGTCGCAGGAAAGTGTGGCTCACCATCGCCAAGAAAGAGATTCCA??A
>coru@E0127
---AAACTGAAGAAggtgaagaaaaagaagaagcgCGGAGAGGGGGACTTCCTGGACGAGGGGCGTCCGTACGTCAACAAGGTGTTCGCCAAGTTCTCCCATGATGCACCGCTGCCCGTGGTGAAGAAGAAGCACCTGACCGTGGAACAGCTGAACACGCGCCGCCGCAAGGTGTGGCTCACCATCGCCAAGAAGGAGATACCA??A
>gage@E0127
?CCAAACTGAAGAAggtgaaaaagaagaagaaacgtGGAGAGGGGGACTTCATGGACGAGGGCCGTCCGTACGTCAACAAAGTCTTTGCCAAGTTTTCCCATGATGCCCCGCTGCCCGTGGTGAAGAAGAAGCACCTTACCATCGAGCAGTTGAACGCGCGGCGGAGGAAAGTGTGGCTCACCATTGCCAAGAAAGAGATACCA??A
>gamo@E0127
?CCAAACTGAAGAAggtgaaaaagaagaagaaacgtGGAGAGGGGGACTTCATGGACGAGGGCCGTCCGTACGTCAACAAAGTCTTTGCCAAGTTTTCCCATGATGCCCCGCTGCCCGTGGTGAAGAAGAAGCACCTTACCATCGAGCAGTTGAACGCGCGGCGGAGGAAAGTGTGGCTCACCATTGCCAAGAAAGAGATACCA??A
>bosa@E0127
?CCAAactgaagaaggtgaaaaagaagaagaaacgtGGAGAGGGGGACTTCATGGACGAGGGCCGTCCATACGTCAACAAAGTCTTTGCCAAGTTTTCCCATGATGCCCCGCTGCCCGTGGTGAAGAAGAAGCACCTCACCATCGAGCAGTTGAACGCGCGGCGGAGGAAAGTGTGGCTCACCATTGCCAAGAAAGAGATACCA?AA
>povi@E0127
?CCAAACTGAAGAAggtgaaaaagaagaagaaacgtgGAGAGGGGGACTTCATGGACGAGGGCCGTCCGTACGTCAACAAAGTCTTTGCCAAGTTTTCCCATGATGCCCCGCTGCCCGTGGTGAAGAAGAAGCACCTCACCATCGAGCAGTTGAACGCGCGGCGGAGGAAAGTGTGGCTCACCATCGCCAAGAAAGAGATACCA??A
>phph@E0127
?ccaaactgaagaaggtgaagaaaaAGAGGAAACGAGGCGAGGGCGACTTCATGGACGAGGGCCGACCGTACGTCAACAAGATCTTCGCCAAGTTTTCCCATGATGCCCCGCTGCCCGTGGTGAAGAAGAAGCACCTGACCGTCGAGCAGTTAAACGCGCGGAGGAGGAAGGTGTGGCTGACCATCGCCAAGAAGGAGATACCA?AA
>gaar@E0127
?CCAAACTGAAAAAggtgaaaaagaagaagaaacgagGAGAGGGCGACTTCATGGACGAGGGCCGTCCGTACGTCAACAAGGTCTTTGCCAAGTTTTCCCATGATGCCCCGCTGCCCGTGGTGAAGAAGAAACACCTCACCGTTGAGCAGCTCAACGCACGGCGGAGGAAAGTGTGGCTCACCATCGCCAAGAAGGAGATACCA?AA
>gace@E0127
?CCAAAATGAAGAAggtgaaaaagaagaagaaacgtGGAGAGGGGGACTTCATGGACGAAGGCCGTCCGTACGTCAACAAAGTCTTTGCCAAGTTTTCCCATGATGCCCCGCTGCCCGTGGTGAAGAAGAAGCACCTTACCATCGAGCAGTTGAACGCGCGGCGGAGGAAAGTGTGGCTCACCATTGCCAAGAAAGAGATACCA?AA
>gach@E0127
?CCAAACTGAAGAAggtgaaaaagaagaagaaacgtGGAGAGGGGGACTTCATGGACGAGGGCCGTCCGTACGTCAACAAAGTCTTTGCCAAGTTTTCCCATGATGCCCCGCTGCCCGTGGTGAAGAAGAAGCACCTCACCATCGAGCAGTTGAACGCGCGGCGGAGGAAAGTGTGGCTCACCATTGCCAAGAAAGAGATACCA?AA
>momo@E0127
?CCAAACtgaagaaggtgaagaagaagaagaaacgtgGAGAGGGGGACTTCATGGACGAGGGGCGTCCGTACGTCAACAAAATCTTTGCTAAGTTTTCCCATGATGCCCCGCTGCCAGTGGTGAAGAAGAAGCACCTGACCATCGAGCAGTTGAACGCGCGGCGGAGGAAAGTGTGGCTCACCATCGCCAAGAAAGAGATACCA?AA
>gaen@E0127
?CCAAACTGAAGAAggtgaaaaagaagaagaaacgtGGAGAGGGGGACTTCATGGACGAGGGCCGTCCGTACGTCAACAAAGTCTTTGCCAAGTTTTCCCATGATGCCCCGCTGCCCGTGGTGAAGAAGAAGCACCTTACCATCGAGCAGTTAAACGCGCGGCGGAGGAAAGTGTGGCTCACCATTGCCAAGAAAGAGATACCA?AA
>merl@E0127
?CCAAACTGAAGAAggtgaagaaaaagaagaaacgtGGTGAGGGGGACTTTGTGGATGAGGGGCGTCCGTATGTCAACAAGATCTTCGCTAAGTTTTCCCATGATGCCCCGCTTCCTGTGGTAAAGAAGAAGCACCTGACCATCGAGCAGCTGAACGCGAGGCGGAGGAAAGTGTGGCTCACCATCGCCAAGAAAGAAATACCA??A
>mepo@E0127
?CCAAACTGAAGAAggtgaagaaaaagaagaaacgtgGTGAGGGGGACTTCGTGGATGAGGGGCGTCCGTATGTCAACAAGATCTTCGCTAAGTTTTCCCATGATGCCCCGCTTCCTGTGGTAAAGAAGAAGCACCTGACCATCGAGCAGCTGAACGCGAGGCGGAGGAAAGTGTGGCTCACCATCGCCAAGAAAGAAATACCA??A
>meme@E0127
?CCAAACTGAAGAAggtgaaaaagaagaagaaacgtGGCGAGGGGGACTTCATGGACGAGGGCCGTCCGTATGTCAACAAAGTCTTTGCCAAATTTTCCCATGATGCCCCACTGCCTGTGGTGAAGAAGAAGCACCTCACCGTCGAGCAGTTGAACGCGCGGCGGAGGAAATTGTGGCTCACCGTCGCCAAGAAAGAGATACCA?AA
>trmi@E0127
?CCAAACTGAAGAAggtgaaaaagaagaagaaacgcGGAGAGGGGGACTTCATGGACGAGGGCCGTCCGTACGTCAACAAAGTCTTTGCCAAGTTCTCCCATGATGCCCCATTGCCCGTGGTGAAGAAGAAGCACCTCACCATTGAGCAGTTGAACGCGCGGCGGAGGAAAGTGTGGCTCACCATCGCCAAGAAAGAGATACCA??A
>lala@E0127
?CCAAACTGAagaaggtgaagaagaagaagaagcgcgGGGAGGGGGACTTCATGGACGAGGGGCGTCCGTACGTCAACAAGGTCTTCGCCAAGTTCTCCCACGACGCCCCGCTGCCCGTGGTGAAGAAGAAGCACCTGACCATCGAGCAGTTGAACAcgcggaggaggaaggtgtggCTCACCATCGCCAAGAAAGAGATACCA?AA
>loam@E0127
?CCAAACTGAAGAAGGTGAAGAAGAAGAAGAAACGTGGAGAGGGGGACTTTATGGACGAGGGGCGTCCATACGTCAACAAAATCTTTGCTAAGTTTTCCCATGATGCCCCGCTGCCCGTGGTGAAGAAGAAGCACCTGACCATCGAGCAGTTGAACGCGCGGCGGAGGAAAGTGTGGCTCACCATCGCCAAGAAAGAGATACCA??A
>loxj@E0127
?CCAAACTGAAGAAGGTGAAGAAGAAGAAGAAACGTGGAGAGGGGGACTTTATGGACGAGGGGCGTCCATACGTCAACAAAATCTTTGCTAAGTTTTCCCATGATGCCCCGCTGCCCGTGGTGAAGAAGAAGCACCTGACCATCGAGCAGTTGAACGCGCGGCGGAGGAAAGTGTGGCTCACCATCGCCAAGAAAGAGATACCA??A
>lolo@E0127
?CCAAACtgaagaaggtgaagaagaagaagaaacgtgGAGAGGGGGACTTTATGGACGAGGGGCGTCCATACGTCAACAAAATCTTTGCTAAGTTTTCCCATGATGCCCCGCTGCCCGTGGTGAAGAAGAAGCACCTGACCATCGAGCAGTTGAACGCGCGGCGGAGGAAAGTGTGGCTCACCATCGCCAAGAAAGAGATACCA?AA
>lohl@E0127
?CCAAACTGAAGAAGGTGAAGAAGAAGAAGAAACGTGGAGAGGGGGACTTTATGGACGAGGGGCGTCCATACGTCAACAAAATCTTTGCTAAGTTTTCCCATGATGCCCCGCTGCCCGTGGTGAAGAAGAAGCACCTGACCATCGAGCAGTTGAACGCGCGGCGGAGGAAAGTGTGGCTCACCATCGCCAAGAAAGAGATACCA?AA
>bame@E0127
?CCAAAAtgaagaaggtgaagaagaagaagaagcgcgGGGCGGGGGACTTCATGGACGAGGGGCGTCCGTATGTCAACAGGGTGTTCGCTAAGTTTTCCCACGATGCCCCGCTGCCCGTGGTGAAGAAGAAGCACCTGACCATCGAGCAGTTGAACACGCGGCGGAGGAAGGTGTGGCTCACCATTGCCAAGAAAGAGATACCA??A
>phbl@E0127
?cCAAACTGAAGAAGGTGAAGAAAAAGAGGAAACGAGGCGAGGGGGACTTCATGGACGAGGGCCGACTGTACGTCAACAAGGTCTTCGCCAAGTTTTCCCACGATGCCCCGCTGCCCGTGGTGAAGAAGAAGCACCTGACCGTCGAGCAGTTGAACgcgcggaggaggaaggtgtGGCTGACCATCGCCAAGAAGGAGATACCA?AA
>mabe@E0127
?CCAAACTAAAGAAggtgaagaaaaagaagaagcgcGGAGAGGGGGACTTCCTGGACGAGGGGCGTCCGTACGTCAACAAGGTGTTTGCCAAgttttcccatgatgcaccacTGCCCGTGGTAAAGAAGAAGCATCTGACCATCGAGCAGTTGAACACACGCCGCCGCAAGGTGTTGCTCACCATCGCCAAGAAGGAGATACCA?AA
>meca@E0127
?CCAAACTGAAGAAggtgaagaaaaagaagaaacgtGGTGAGGGAGACTTCGTGGATGAGGGGCGTCCGTATGTCAACAAGATCTTCGCTAAGTTTTCCCATGATGCCTCACTTCCTGTGGTAAAGAAGAAGCACCTGACCATCGAGCAGCTGAACGCGAGGCGGAGGAAAGTGTGGCTCACCATCGCCAAGAAAGAAATACCA??A
>zefa@E0127
??CAAACTGAagaaggtgaagaagaagaagaagcgcgGTGAAGGCGACTTCCTGGATGAGGGGCGTCCTTACGTCACCAAGATCTTCGCCAAGTTCTCCCACGACGCCCCACTGCCCACGCTGAAGAAGAAGCACCTGACCGTCGAGCAGCTCAACGCGCGCAGGAGGAAGGTGTGGCTCACCATCGCCAAGAAGGAGGTCCCG??A
>mora@E0127
?CCAAACTGAAGAAggtgaagaaaaagaagaaacgcGGCGAGGGGGACTTCGTGGACGAGGGGCGTCCGTACGTCAACAAGATCTTCGCCAAGTTTTCCCACGACGCGCCGCTGCCCGCAGTGAAGAAGAAGCACCTGACCGTCGAGCAGTTGAACACGCGGCGGAGGAAAGTGTGGCTCACCATCGCCAAGAAAGAGATACCA?AA
>mezu@E0127
?CCAAACTGAAGAAggtgaagaaaaagaagaaacgcGGAGAGGGGGACTTCATGGACGAGGGGCGTCCGTATGTCAACAAGATCTTCGCTAAGTTTTCCCACGATGCCCCGCTGCCCGCGGTGAAGAAGAAGCACCTGACCGTGGAGCAGTTGAACACGCGGCGGAGGAAAGTGTGGCTCACCATCGCCAAGAAAGAGATACCA??A
>trsc@E0127
?ccaaactgaagaaggtgaagaagaagaagaaacgtggCGAGGGGGACTTCATGGACGAGGGGCGTCCGTATGTCAACAAGGTCTTCGCTAAGTTCTCCCACGATGCCCCGCTGCCTGTGGCGAAGAAGAAGCACCTGACCATCGAGCAGCTAAACACGCGGCGCAGGAAAGTCTGGCTCGCCATCGCCAAGAAAGAGATCCCA??A
>trmu@E0127
?ccaAACtgaagaaggtgaagaagaagaagaaacgtgGCGAGGGGGACTTCACGGACGAGGGGCGTCCATACGTCAACAAGGTCTTCGCTAAGTTCTCGCACGATGCCCCGCTGCCCGTGGCGAAGAAGAAGCACCTGACCATCGAGCAGCTAAACACGCGGCGGAGGAAAGTCTGGCTCGCCATCGCCAAGAAAGAGATCCCA??A
>cyro@E0127
---AAACTGAagaaggtgaagaagaagaagaagcgagGAGATGGGGACTTCCTGGACGAGGGGCGTCCGTACATCACCAAGATCTTCGCCAAGTTCTCCCACGATGCCCCGCTGCCCATGGTGAAGAAGAAGCACCTGACCGTCGAGCAGCTCAACGCTCGCAGGAGGAAGGTCTGGCTCACTATCGCCAAGAAGGAGGTCCCG??A
>maoc@E0127
?CCAAACTgaagaaggtgaagaaaaagaagaagcgtGGCGAGGGGGACTTCCTGGACGACGGGCGGCCGTACATCAACAAGGTCTTCGCCAAGTTTTCCCACGACGCACCGCTGCCCGCGGCGAAGAAGAAGCACCTGACCGCGGAGCAGCTGACCACTCGCCGCCGGAAGGTGTGGCTCACCATCGCCAAGAAGGAGATACCA?AA
>muma@E0127
?CCAAACTGAAGAAggtgaagaaaaagaaaaaacgcaGCGAGGGAGACTTCTCCGACGAGGGCCGTCCGTACGTCAACAAGGTGTTCGCCAAGTTCTCCCACGACGGCCCGCCGCCGGCGGGGAAGAAGAAGCACCTGACAGTGGAGCAGTTGAACACCCGGCGGAGGAAGGTGTGGCTCACCATCGCCAAGAAGGAGATACCA?AA
>brca@E0127
?CCAAGCTTAAGAagggaaagaagaagaagaagcgcgGCGATGCTGACTCCATGGACGACGGGCGGCCGTACATCAACCGAGTGTACGCTAAGTTCTCTCACGACGCCGCTCTGCCCCCGATCAAGAAGAAACACCTGACCGTGGAGCAGCTCAACGCACGCCGCCGCAAGATCTGGCTGACCATCGCCAAGAAGGAGATACCC??A
