# Supplementary material for: The Phylogenetic Relationships of the Family Sciaenidae Based on Genome-Wide Data Analysis
Source: Animals (Basel). 2022 Dec 1;12(23):3386. doi: 10.3390/ani12233386 (PMC9741161; doi:10.3390/ani12233386)
Supplement: Supplementary file 1 [file animals-12-03386-s001.zip › File S2/align-1105-genes/bak/E0130_NT.fasta.ali]

>argl@E0130
---ATGGCTCCATACTACGAGGGCCTCTGTAAGGAACTCAAGTGGCAGCAAGACGCCGAccttctgagtaaaatgaagaAAGCCAACGAGGACGAGCTCAAACGCCTGGATGACGTCCTCGAAGATGCAGAGAATAACTTGGGAGAAAGTGAGATCCGTGATGCAATGATGGCCAGAGCCGAACATCTCATCAGAATTGGGGAC?AA
>bosa@E0130
---ATGGCTCCATACTACGAGGGCCTCTGTAAGGAACTCAAGTGGCAGCAAGACGCCGAccttctgagtaaaatgaagaAAGCCAACGAGGACGAGCTCAAACGCCTGGATGACGTCCTCGAAGATGCAGAGAATAACTTGGGAGAAAGTGAGATCCGTGATGCAATGATGGCCAGAGCCGAACATCTCATCAGAATTGGGGAC??A
>brbr@E0130
---ATGGCGCCATACTACGAGGGCCTCTGCAAGGAACTCAAGTGGCAGCAAGACGCCGACCTTCTGAGTAAAATGAAGAAAGCCAACGAAGACGAGCTCAAACGCCTGGATGATGTCCTCGAAGATGCAGAGAATAACTTGGGAGAAAGTGAGATCCGTGATGCAATGATGGCCAAAGCCGAATATCTCATCAGAATTGGGGAC??A
>gaar@E0130
---ATGGCTCCATACTACGAGGGCCTCTGCAAGGAACTCAAGTGGCAGCAAGACGCCGACCTTCTGAGTAAAATGAAGAAAGCCAACGAGGACGAGCTCAAACGCCTGGATGACGTCCTCGAAGATGCAGAGAATAACTTGGGAGAAAGTGAGATCCGTGATGCAATGATGGCCAGAGCCGAATATCTCATCAGAATTGGGGAC??A
>gace@E0130
??CATGGCTCCATACTACGAGGGCCTCTGTAAGGAACTCAAGTGGCAGCAAGACGCCGAccttctgagtaaaatgaagaAAGCCAACGAGGACGAGCTCAAACGCCTGGATGACGTCCTGGAAGATGCAGAGAATAATTTGGGAGAAAGTGAGATCCGTGATGCAATGATGGCCAGAGCCGAATATCTCATCAGAATTGGGGAC?AA
>gach@E0130
??CATGGCTCCATACTACGAGGGCCTCTGTAAGGAACTCAAGTGGCAGCAAGACGCCGACCTTCTGAGTAAAATGAAGAAAGCCAACGAGGACGAGCTCAAACGCCTGGATGACGTCCTCGAAGATGCAGAGAATAACTTGGGAGAAAGTGAGATCCGTGATGCAATGATGGCCAGAGCCGAATATCTCATCAGAATTGGGGAC??A
>trmi@E0130
---ATGGCTCCATACTACGAGGGCCTCTGCAAGGAACTCAAGTGGCAGCAAGACGCCGACCTTCTGAGTAAAATGAAGAAAGCCAACGAGGACGAGCTCAAACGCCTGGATGACGTCCTGGAAGATGCAGAGAATAACTTGGGAGAAAGTGAGATCCGCGATGCAATGATGGCCAGGGCCGAATATCTCATCAGAATTGGAAAC??A
>povi@E0130
??CATGGCTCCATACTACGAGGGCCTCTGCAAGGAACTCAAGTGGCAGCAAGACGCCGACCTTCTGAGTAAAATGAAGAAAGCCAACGAGGACGAGCTCAAACGCCTGGATGACGTCCTCGAAGATGCAGAGAATAATTTGGGAGAAAGTGAGATCCGTGATGCAATGATGGCCAGAGCCGAATATCTCATCAGAATTGGGGAC??A
>gaen@E0130
??CATGGCTCCATACTACGAGGGCCTCTGTAAGGAACTCAAGTGGCAGCAAGACGCCGAccttctgagtaaaatgaagaAAGCCAACGAGGACGAGCTCAAACGCCTGGATGACGTCCTGGAAGATGCAGAGAATAATTTGGGAGAAAGTGAGATCCGTGATGCAATGATGGCCAGAGCCGAATATCTCATCAGAATTGGGGAC?AA
>gage@E0130
??CATGGCTCCATACTACGAGGGCCTCTGTAAGGAACTCAAGTGGCAGCAAGACGCCGAccttctgagtaaaatgaagaAAGCCAACGAGGACGAGCTCAAACGCCTGGATGACGTCCTGGAAGATGCAGAGAATAATTTGGGAGAAAGTGAGATCCGTGATGCAATGATGGCCAGAGCCGAATATCTCATCAGAATTGGGGAC??A
>gamo@E0130
??CATGGCTCCATACTACGAGGGCCTCTGTAAGGAACTCAAGTGGCAGCAAGACGCCGAccttctgagtaaaatgaagaAAGCCAACGAGGACGAGCTCAAACGCCTGGATGACGTCCTGGAAGATGCAGAGAATAATTTGGGAGAAAGTGAGATCCGTGATGCAATGATGGCCAGAGCCGAATATCTCATCAGAATTGGGGAC??A
>momo@E0130
??CATGGCGCCATACTACGAGGGCCTCTGCAAGGAACTCAAGTGGCAGCAAGACGCCGACCTTCTGAGTAAAATGAAGAAAGCCAACGAGGACGAGCTCAAACGCCTGGATGACGTCCTTGAAGATGCAGAGAATAACTTGGGAGAAAGTGAGATCCGTGATGCAATGATGGCCAAAGCCGAATATCTCATCAGAATTGGGGAC??A
>loam@E0130
??CATGGCTCCATACTACGAGGGCCTCTGCAAGGAACTCAAGTGGCAGCAAGACACCGACCTTCTGAGTAAAATGAAGAAAGCCAACGAGGACGAGCTCAAACGCCTGGATGACGTCCTCGAAGATGCAGAGAATAACTTGGGAGAAAGTGAGATTCGTGATGCGATGATGGCCAAAGCCGAATATCTCATCAGGATTGGGGAC?AA
>lohl@E0130
??CATGGCTCCATACTACGAGGGCCTCTGCAAGGAACTCAAGTGGCAGCAAGACGCCGACCTTCTGAGTAAAATGAAGAAAGCCAACGAGGACGAGCTCAAACGCCTGGATGACGTCCTCGAAGATGCAGAGAATAACTTGGGAGAAAGTGAGATCCGTGATGCGATGATGGCCAAAGCCGAATATCTCATCAGGATTGGGGAC??A
>lolo@E0130
??CATGGCTCCATACTACGAGGGCCTCTGCAAGGAACTCAAGTGGCAGCAAGACGCCGACCTTCTGAGTAAAATGAAGAAAGCCAACGAGGACGAGCTCAAACGCCTGGATGACGTCCTCGAAGATGCAGAGAATAACTTGGGAGAAAGTGAGATCCGTGATGCGATGATGGCCAAAGCCGAATATCTCATCAGGATTGGGGAC??A
>meme@E0130
??CATGGCTCCATACTACGAGGGCCTCTGTAAGGAACTCAAGTGGCAGCAAGACGCCGACCTTCTGAGTAAAATGAAGAAAGCCAACGAGGACGAGCTCAAACGCCTGGATGACGTCCTCGAAGATGCAGAGAATAACTTGGGAGAAAGTGAGATCCGTGATGCAATGATGGCCAGAGCCGAATATCTCATCAGAATTGGGGAC?AA
>loxj@E0130
??CATGGCTCCATACTACGAGGGCCTCTGCAAGGAACTCAAGTGGCAGCAAGACGCCGACCTTCTGAGTAAAATGAAGAAAGCCAACGAGGACGAGCTCAAACGCCTGGATGACGTCCTCGAAGATGCAGAGAATAACTTGGGAGAAAGTGAGATCCGTGATGCGATGATGGCCAAAGCCGAATATCTCATCAGGATTGGGGAC??A
>mora@E0130
---ATGGCGCCGTACTACGAGGGCCTCTGCAAGGAGCTGAAGTGGCAGCAGGACAGCGACCTTCTGAGCAAGATGAAGAAGGCCAACGAGGACGAGCTGAAGCGCCTGGACGACGTCCTGGAAGACGCCGAGAAGAACTTGGGGGAAAGTGAGATCCGCGATGCGATGATGGCCAAAGCCGAATATCTCATCAGGATTGGGGAC??A
>maoc@E0130
---ATGGCGCCGTACTACGAGAGCCTCTGCAAGGAGCTGAAGTGGCAACAGGACGCCGACCTCCTGAGTAAGATGAAGCAAGCCAACGAGGACGAGCTCAAACGGCTGGATGACGTCCTGGAGGACGCAGAGAAGAACCTGGGAGAGAGTGAAATCCGGGATGCCATGATGGCCAAGGCCGAATACCTCATAAGAATCGGCAAC---
>trsc@E0130
??CATGGCTCCATACTACGAGGGCCTCTGCAAGGAGCTCAAGTGGCAGCAAGACGGCGACCTGCTGAGTAAAATGAAGAAGGCGAATGAGGATGAGCTCAAGCGCCTGGACGACGTCCTGGAAGACGCAGAGAAGAACTTGGGAGAAAGTGAGATCCGTGACGCCATGATGGCCAAAGCTGAATATCTCATCAGAATTGGGGAC??A
>trmu@E0130
??CATGGCTCCATACTACGAGGGCCTCTGCAAGGAGCTCAAGTGGCAGCAAGATGGCGACCTGCTGAGTAAAATGAAGAAGGCGAACGAGGATGAGCTCAAGCGCCTGGACGACGTCCTGGAAGACGCAGAGAAGAACTTGGGAGAAAGTGAGATCCGTGACGCCATGATGGCCAAAGCTGAATATCTCATCAGAATTGGGGAC?AA
>lala@E0130
---ATGGCGCCGTACTACGAGGGCCTCTGCAAGGAGCTCAAGTGGCAGCAGGACGGCGACCTTCTGAGTAAGATGAAGAAGGCCAACGAGGACGAGCTGAAGCGCCTGGACGACGTCCTGGAAGATGCAGAGAAGAACTTGGGTGAAAGTGAGATCCGTGATGCGATGATGGCCAAAGCCGAATATCTCATCAGGATTGGGGAC?AA
>phbl@E0130
?ATATGGCGCCGTACTACGAGGGTCTCTGCAAGGAGCTCAAGTGGCAGCAAGACGGCGACCTGCTGAGCAAGATGAAGAAGGCCAACGAGGACGAGCTCAAACGTCTGGACGACGTCCTGGAAGACGCAGAGAACAACTTGGGAGAAAGTGAGATCCGGGATGCCATGATGGCCAAAGCCGAATATCTCATCAGGATTGGGGAC??A
>muma@E0130
??cATGGCCCCGTACTACGAGGGCCTCTGCAAAGAGCTCAAGTGGCAGCAGGACGGCGACCTGCTCAGTAAGATGAAGAAGGCCAACGAGGACGAGCTGAAGAGGCTGGACGACGTCCTGGAGGACGCAGAGAACAACCTGGGAGAGAGCGAGATCCGGGACGCCATGATGGCCAAGGCCGAGTATCTGATCAGGATCGGGGAC??A
>mezu@E0130
??cATGGCACCATACTATGAGGGCCTCTGCAAGGAGCTCAAGTGGCCACAGGACAGCGACCTGCTGAGCAAGATGAAGAAGGCCAATGAGGACGAGCTCAAGCGCCTGGACGACGTGCTGGAGGATGCCGAGACGAACctaggagagagcgagatccGCGATGCCATGATGGCCAAAGCCGAATACCTCATCAGAATCGGGGAC?AA
>zefa@E0130
??CATGGCGCCGTACTATGAGGGTCTTTGCAAGGAGCTCAAGTGGCAGCTGGACAGTGACCTCCTGAGTAAGATGAAGAAGGCAAACGAAGAAGAGCTGAAACGCCTGGACGACGTGCTGGAGGACGCAGAGAAGAGCCTGGGAGAAAGCGAGATCCGAGACGCCATGATGGCCAGAGCTGAATATCTCATCCGAATTGGAGAC?AA
>cyro@E0130
??CATGGCACCGTACTACGAGGGGCTTTGCAAGGAGCTCAAGTGGCAGCTGGACAGTGACCTCCTGAGTAAAATGAAGAAGGCGAACGAAGACGAGCTGAAACGCCTGGACGACGTACTGGAGGACGCAGAGAAGAGCCTGGGAGAGAGCGAGATCCGAGACGCCATGATGGCCAGAGCCGAGTATCTCATCCGAATCGGAGAC??A
>bame@E0130
??CATGGCGCCGTACTACGAGAGCCTCTGCAAGGAGCTCAAGTGGCAGCAGGACGGAGAGCTTCTGAGTAAAATGAAGCAAGCCAACGAGGACGAGCTCAAACGGCTGGATGACGTCCTGGAGGACGCGGAGAAGAACCTGGGAGAAAGTGAGATCCGTGATGCCATGATGGCCAAAGCAGAGTATCTCATCAGAATCGGGaac??a
>coru@E0130
??CATGGCTCCGTACTACGAGAGCCTCTGCAAGGAGCTGAAGTGGCAGCAGGATGCCGAGCTCCTGGGTAAGATGAAGCAGGCCAACGAGGACGAGCTCAAGCGGCTGGACGACGTGCTGGAGGACGCAGATAAGAACCTGGGAGAGAGCGAAATCCGGGACGCCATGATGGCCAAGGCCGAATACCTCATCAGAATCGGCAAC---
>mabe@E0130
??CATGGCGCCGTATTACGAGAGCCTCTGCAAGGAGCTGAAGTGGCAGCAGGACGCGGAGCTCCTGGGTAAGATGAAGCAGGCCAACGAGGACGAGCTCAAGAGGCTGGACGACGTCCTGGAGGATGCAGAGACCAAcctgggagagagcgagatccGGGACGCCATGATGGCCAAGGCAGAGTACCTCATCAGAATCGGAAAC??A
>meca@E0130
??CATGGCGCCGTACTACGAGGGGCTCTGCAAGGACCTCAAGTGGCAGCAGGACGGAGACCTCCTGGCTAAAATGAAGAAGGCCAACGAGGACGAGCTCAAGCGCCTGGACGACGTCCTGGACGACGCAGAGAAGAACCTGGGGGAGAGCGAGATCCGCGACGCCATGATGGCCAAGGCCGAGTATCTCATCCGCATCGGGGAC??A
>merl@E0130
??CATGGCGCCGTACTACGAAGGGCTCTGCAAGGACCTCAAGTGGCAGCAGGACGGAGACCTCCTGGCTAAAATGAAGAAGGCCAACGAGGACGAGCTCAAGCGCCTGGACGACGTCCTGGACGACGCAGAGAAGAACCTGGGGGAGAGCGAGATCCGCGACGCCATGATGGCCAAGGCCGAGTATCTCATCCGCATCGGGGAC?AA
>mepo@E0130
??CATGGCGCCGTACTACGAGGGGCTCTGCAAGGACCTCAAGTGGCAGCAGGACGGAGACCTCCTGGCTAAAATGAAGAAGGCCAACGAGGACGAGCTCAAGCGCCTGGACGACGTCCTGGACGACGCAGAGAAGAACCTGGGGGAGAGCGAGATCCGCGACGCCATGATGGCCAAGGCCGAGTATCTCATCCGCATCGGGGAC??A
>brca@E0130
?ATATGGCTCCGTACTACGAGGGCCTGTGTAAGGAGCTGAAGTGGCCGGTGGACGCGGATCTTCTGTCGAGGATGAAGAAGACCAACGAGGACGAGCTGAGTCGGCTGGACGCAGTGCTGGAGGACGCCGAAAAGAACCTCGGAGAGAGCGAGATCCGAGACGCTATGATGGCCAAGGCAGAATACCTCATCAGGATCGGAGAC??A
