# Supplementary material for: The Phylogenetic Relationships of the Family Sciaenidae Based on Genome-Wide Data Analysis
Source: Animals (Basel). 2022 Dec 1;12(23):3386. doi: 10.3390/ani12233386 (PMC9741161; doi:10.3390/ani12233386)
Supplement: Supplementary file 1 [file animals-12-03386-s001.zip › File S2/align-1105-genes/bak/E0132_NT.fasta.ali]

>mabe@E0132
?GTGCTCTCTTGCTGACTGAggtgttgaaggagagagaagcacaggTGGAGCTCAAGCACAGAATTCAGAGTGCCTCCAAGGAGCTGGACGAGGAGTTCCTCAAGGGGGTCAAGGCCAGGGAAGACGAGGCCTTGGAACAAGAGCAGCAGAAAGCTCTCCAGAAGAAGCTGGACATTCAGGCTGTGGTGGAGGACCAAATA---
>coru@E0132
?GTGCTCTCTTACTGACTGAGgtgtttaaagagagagaggcacaggttGAGCTCAAGCGCAGAATTCAGAATGCCTCCAAGGAGCTGGACCAGGAGTTCCTCAAGGGGGTCAAGGCCAGGGAAGACGAGGCCTTgaaacaagaacagcagaaagCTCTTCAGAAGAAGCTGGACACTCAGGCTGTGGTGGAAGAAC??------
>maoc@E0132
?GTGCTCTCTTACTGACTGAGGTGCTGAAGGAGCGAGAGGCACAGGTTGAGCTCAAGCGCAGAATTCAGAGTGCCTCCAAGGAGCTGGACCAGGAGTACCTCAAGGGGGTCAAGGCCAGGGAAGACGAGGTCTTGAAACAAGAGCAGCAGAAAGCTCTTCAGAAGAAGCTGGACACTCAGGCTGTGGCGGAGTACCA?------
>argl@E0132
AGTGCTCTCCTACTGACCGAGgtgctgaaggagagagaggcccAGCTCGAGATGAAGCGCAGAATCGAGAGCTCCTCCAAAGACCGGGACCGGGAGGTGCTCGACAAGATGAAGTCCCGGGAGGACGAGGCCTTGGAACGGGAGAAGCAGAAGGCCGTCCAGAAGAAGCTCAACACCCAGGCGGTGGCGGAGGACCTGAGA??A
>gace@E0132
AGTGCTCTCCTACTGACCGAGGtgctgaaggagagagaggcccagCTCGAGCTGAAGCGCAGAATCGAGAGCTCCTCCAAAGATCGGGACCGGGAGGTGCTCGACAAGATCAAGTCCCGGGAGGACGAGGCCTTGGAACGAGAGAAGCAGAAAGCCGTCCAGAAGAAGCTCAACACCCAGGCAGTGGCGGAGGACCTGAGA---
>gaen@E0132
AGTGCTCTCCTACTGACCGAGGtgctgaaggagagagaggcccagCTCGAGCTGAAGCGCAGAATCGAGAGCTCCTCCAAAGATCGGGACCGGGAGGTGCTCGACAAGATCAAGTCCCGGGAGGACGAGGCCTTGGAACGAGAGAAGCAGAAAGCCGTCCAGAAGAAGCTCAACACCCAGGCAGTGGCGGAGGACCTGAGA---
>trmi@E0132
AGTGCTCTCCTACTGACCGAGGTgttgaaggagagagaggcacagcTTGAGCTGAAGCGCAGAATCAAGAGTTCCACCAAAGATCGGGACAGGGAGGTCCTCGACAAGATCAGGTCCAGGGAGGACGAGGCCTTGGAACGAGAGCAGCAAAAAGCCATTCAGAAGAAGCTCCACACCCAGGCTGTGGCAGAGGACCTGAAA---
>gage@E0132
AGTGCTCTCCTACTGACCGAGGtgctgaaggagagagaggcccagCTCGAGCTGAAGCGCAGAATCGAGAGCTCCTCCAAAGATCGGGACCGGGAGGTGCTCGACAAGATCAAGTCCCGGGAGGACGAGGCCTTGGAACGAGAGAAGCAGAAAGCCGTCCAGAAGAAGCTCAACACCCAGGCAGTGGCGGAGGACCTGAGA??A
>gamo@E0132
AGTGCTCTCCTACTGACCGAGGtgctgaaggagagagaggcccagCTCGAGCTGAAGCGCAGAATCGAGAGCTCCTCCAAAGATCGGGACCGGGAGGTGCTCGACAAGATCAAGTCCCGGGAGGACGAGGCCTTGGAACGAGAGAAGCAGAAAGCCGTCCAGAAGAAGCTCAACACCCAGGCAGTGGCGGAGGACCTGAGA??A
>momo@E0132
AGTGCTCTCTTACTGACTGAGGtgttgaaggagagagaggcacagattGAGCTGAAGCGCAGAATTAAGAGTTCCTCCAAGGATCGGGACCAGGAGATCCTCAACAAGATCAAGTCCAGGGAAGACGAGGCCTTGAAACAAGAGCAGCAGAAAACCATTCAGAAGAAGCTGGACACCCAGGCTGTGGCGGAGGACCAGAAA??A
>brbr@E0132
AGTGCTCTCTTGCTGACCGAGGtgttgaaggagagagaggcacaggtTGAGCTGAAGCGCAGAATTAAGAGTTCCTCCAAGGATCGGGACCAGGAGATCCTCAACAAGATCAAGTCCAGGGAAGACGAGGCCTTGAAACAAGAGCAGCAGAAAACCATTCAGAAGAAGCTGGACACCCAGGCTGTGGCGGATGACCTGAAA---
>gach@E0132
AGTGCTCTCCTACTGACCGAGgtgctgaaggagagagaggcccagCTCGAGCTGAAGCGCAGAATCGAGAGCTCCTCCAAAGATCGGGACCGGGAGGTGCTCGACAAGATCAAGTCCCGGGAGGACGAGGCCTTGGAACGAGAGAAGCAGAAAGCCGCCCAGAAGAAGCTCAACACGCAGGCAGTGGCGGAGGACCTGAGA---
>meme@E0132
AGCGCTCTCCTACTGACCGAGGtgctgaaggagagagaggcccAGCTCGAGCTGAAGCGGAGGATCGAGAGCTCCTCCAAAGAGCGTGACCGGGAGGTGCTCGACAAGATCAAGTCCCGGGAGGACGAGGCCTTGGAACGAGAGAAGCAGAAAGCCGTCCAGAAGAAGCTCAACACCCAGGCGGTGGCGGAGGACCTGAGA---
>povi@E0132
?GCGCTCTCCTACTGACCGAGgtgctgaaggagagagaggcccaggtCGAGCTGAAGCGCAGAATCCAGAGCTCCTCCAAAGATCGGGACCGGGAGGTGCTCGACCAGATCAAGTCCAGGGAGGACGAGGCCTTGGAACGGGAGCGGCAGAATGCCGTCCAGAAGAAGCTCGACACCCAGGCGGTGGCGGAGGACCTGAAA---
>bosa@E0132
AGTGCTCTCCTACTGACCGAGgtgctgaaggagagagaggcccagCTCGAGCTGAAGCGCAGAATCGAGAGCTCCTCCAAAGATCGTGACCGGGAGGTGCTCGACCAGATGAAGTCCCGGGACGACGAGGCCTTGGAACGAGAGAAGCAGAAAGCCGTCCGGAAGAAGCGCAACACCCAGGCGGTGGCGGAGGGCCTGAGA---
>phph@E0132
AGTGCCCTCTTATTGACCGAGGTGTTGAAGGAGCGAGAGGCACAGATTGAGCTGAAGCGCAGAATTAAGAGTTCCTCCAAGGATCGGGACCAGGAGTTCCTCGCCAAGATCAAGTCCAGGGAAGAGGAGGCCTTGAAACAAGAGCAGGAGAAAAGTATTCAGAAGAAGCTGGATACTCAGGCTGTGGCGGAGGACCAGAAA??A
>phbl@E0132
?GCGCCCTCTTACTGACCGAGGTGTTGAAGGAGCGAGAGGCACAGATTGAGCTGAAGCGCAGAATTAAGAGTTCCTCCAAGGATCGGCACCAGGAGTTCCTCGCCAAGATCAAGTCCAGGGAAGAGGAGGCCTTGAAACAAGAGCAGGAGAAAAGTATTCAGAAGAAGCTGGACACTCAGGCTGTGGCGGAGGACCAGAAAAT?
>bame@E0132
?GGGCTCTCTTACTGACGGAGGtgttgaaggagagagaggcacaggtTGAGCTCAAGCACCGAATTCAGAGTGCCTCCAAGGATCTGGACCAGGAGTTCCTCAAGGAGATCAAGTCCAGGGAAGACGAGGCCTTGAAACAAGAGCAGCAGAAAGCTATTCAGAAGAAGCTGGACACTCAGGCTGTTGCAGAGGACCTAAAAAAA
>lala@E0132
AGCGCTCTCATACTGACCGAGGtgctgaaggagagagaggctcagGTTGAGCTGAAGCGCCGAATTCAGAGTGCCTCCAAGGATCTGGACCAGGAGTTCCTCGACGGGATCAAGTCCAGGGAAGACGAGGCCTTGAAACGAGATCAGCGGAAAACGGTTCAGAAAAAGCTGGACACTCGGGCGGTAGCGGAGGACCTCAAAAT?
>mezu@E0132
AGTGCTCTCTTGCTGACTGAGGtgttgaaggagagagaggcacagattGAGCTCAAGCGTAGAATCCAGAGTACCTCCAAGGATCTGGACCAGGAGTTCCTCAAAGGGGTCAAGTCCAGGGAAGACGAGGCGTTGGAACAAGAGACGCAGAAAACTATTCAGAAGAAGCTGGACACTCGGGCTGTTGCTGAGGACCTGAAGA?A
>loam@E0132
AGTGCTCTCTTACTGACCGAGGTGTTGAAGGAGAGAGAGGCACAGATTGAGCTGAAGCGCAGAATTAAGACTTCCTCCAAGGATCGGGACCAGGAGTTCCTCAACAAGATCATGTCCAGGGATGACGAGGCCTGGAAACAAGAGCAGCAGAAAACCATTCAGAAGAAGCTGGACACTCAGGCTGTGGCGGAGGAGCTGAAAAT?
>lohl@E0132
AGTGCTCTCTTACTGACCGAGGTGTTGAAGGAGAGAGAGGCACAGATTGAGCTGAAGCGCAGAATTAAGACTTCCTCCAAGGATCGGGACCAGGAGTTCCTCAACAAGATCATGTCCAGGGATGACGAGGCCTGGAAACAAGAGCAGCAGAAAACCCTTCAGAAGAAGCTGGACACTCAGGCTGTGGCGGAGGAGCTGAAA??A
>lolo@E0132
AGTGCTCTCTTACTGACCGAGgtgttgaaggagagagaggcacagattGAGCTGAAGCGCAGAATTAAGACTTCCTCCAAGGATCGGGACCAGGAGTTCCTCAACAAGATCATGTCCAGGGATGACGAGGCCTGGAAACAAGAGCAGCAGAAAACCATTCAGAAGAAGCTGGACACTCAGGCTGTGGCGGAGGAGCTGAAA??A
>loxj@E0132
AGTGCTCTCTTACTGACCGAGGTGTTGAAGGAGAGAGAGGCACAGATTGAGCTGAAGCGCAGAATTAAGACTTCCTCCAAGGATCGGGACCAGGAGTTCCTCAACAAGATCATGTCCAGGGATGACGAGGCCTGGAAACAAGAGCAGCAGAAAACCATTCAGAAGAAGCTGGACACTCAGGCTGTGGCGGAGGAGCTGAAAATA
>mora@E0132
AGTGCTCTCATACTGACTGAGGTGTTGAAGGAGAGGGAGGCACAGGTTGAGCTGAAGCGCCAAATTCAGAGTACCTCCAAGGATCTGGACCAGGAGTTCCTCGACCGGATCAAGTCCAGGGAAGACGAGGCCTCGAAACAAGATCAGCGGAAAGCTATTCAGAGAAAGCTGGACACTCTGGCTGTCGCGGCGGACCTAAAA??A
>trsc@E0132
AGTGCTCTCTTACTGACTGAGGTGTTGAAGGAGCGAGGGGCACAGATTGAGCTGAAGCGCAGCATTCAGAGTGCCTCCAAGGATCTGGACCAGGAGTTCCTCAACGAGATCAAGTCCAGGGAAGACGAGGCCTTGAAACAAGAGCAGCAGAAAACTATTCAGAAGAAGCTGGACACTCTTGCTGTTGCGGAGGACTTGAAAATA
>trmu@E0132
AGTGCTCTCTTACTGACTGAGGTGTTGAAGGAGCGAGGGGCACAGATTGAGCTGAAGCGCAGCATTCAGAGTGCCTCCAAGGATCTGGACCAGGAGTTCCTCAACGAGATGAAGTCCAGGGAAGACGAGGCCTTGAAACAAGAGCAGCAGAAAACTATTCAGAAGAAGCTGGACACTCTTGCTGTTGCGGAGGACTTGAAA---
>mepo@E0132
AGCGCTCTCTTACTGACTGAGGtgttgaaggagagagaggcgcAGCTCGAGCTCAAGCACAGCATTCGGAGTGCCTCCAAGGGTCGGGACCAGGAGTTCCTCAACGAGACCAAGTCGAGGGGAGACGAGGCCTTGAAACAAGAGCAGCAGAAAACTCTTCAGAAGAAGCTGGACACTCTGGCTGTCACGGAGGACCTG------
>meca@E0132
AGCGCTCTTTTACTGACTGAGGtgttgaaggagagagaggcgcAGCTCGAGCTCAAGCGCAGCATTCGGAGTGCCTCCAAGGGTCGGGACCAGGAGTTCCTCAACGAGACCAAGTCGAGGGGAGACGAGGCCTTGAAACAAGAGCAGCAGAAAACTCTTCAGAAGAAGCTGGACACACTGGCTGTCACGGAGGACCTGA??---
>merl@E0132
AGCGCTCTCTTACTGACTGAGGtgttgaaggagagagaggcgcAGCTCGAGCTCAAGCGCAGCATTCGGAGTGCCTCCAAGGGTCGGGACCAGGAGTTCCTCAACGAGACCAAGTCGAGGGGAGACGAGGCCTTGAAACAAGAGCAGCAGAAAACTCTTCAGAAGAAGCTGGACACTCTGGCTGTTACTGAGGACCTGA??---
>muma@E0132
AGCGCTCTCTTGCTGTCGGAGGTGTTGAAGGAGACAGAGGCACAGATTGAGCTCAAGCACAGAATTCAGAGCACCTCCAAGGACCTGGAGTGGGAGTTCCTCAACCAGACCAGGTCCAGGGAGGACGAGGCCTTGAAACGAGATCAGCAGAAAGTCGCTCAGAATAAGCTGGACGCACTGGCCTTCGCCGAGGACCTGAGA??A
>zefa@E0132
AGTGCACTCTTACTGTGTGAAGTTTTGAAGGAGAGGGACGCACAAGTTGAACTGAAGCGCAGAATCAAGAGCACCTCCAAGGATACGGAACAAGCGCTCATTGACATGATGAATTCCAGGGAAGATGAGGCTTTCAAACAAGAGCAGCAGAGGGAATCTCAGAGGAAGCTCGCCAGACAAGCCAATGCAGAAGATCTGAT?---
