# Supplementary material for: The Phylogenetic Relationships of the Family Sciaenidae Based on Genome-Wide Data Analysis
Source: Animals (Basel). 2022 Dec 1;12(23):3386. doi: 10.3390/ani12233386 (PMC9741161; doi:10.3390/ani12233386)
Supplement: Supplementary file 1 [file animals-12-03386-s001.zip › File S2/align-1105-genes/bak/E0138_NT.fasta.ali]

>argl@E0138
TACCACGAGGCCCTCCAGCTGTGCGTGGACCAGAGCCTCACCATCACCGAGGACCTGGCAGAGAGCATGACGGTCGCCAAGGAGACGGGGGAGCTGACGGAGGAGTCCCGGCGCGAGCTGCTGGAGCGCATCGCCGACTGCTGCATGCGCCAGGGGGACTACCACCTGGCCACCAAGAAGTACACGCAGGCCGGCAACAAGCTC?AA
>bosa@E0138
TACCACGAGGCCCTCCAGCTGTGCGTGGACCAGAGCCTCACCATCACCGAGGACCTGGCGGAGAGCATGACGGTCGCCAAGGAGACGGGGGAGCTGACGGAGGAGTCCCGGCGCGAGCTGCTGGAGCGCATCGCCGACTGCTGCATGCGCCAGGGGGACTACCACCTGGCCACCAAGAAGTACACGCAGGCCGGCAACAAGCTC??A
>gace@E0138
TACCACGAGGCCCTCCAGCTGTGCGTGGACCAGAGCCTCACCATCACCGAGGACCTGGCGGAGAGCATGACGGTCGCCAAGGAGACGGGGGAGCTGACGGAGGAGTCCCGGCGCGAGCTGCTGGAGCGCATCGCCGACTGCTGCATGCGCCAGGGGGACTACCACCTGGCCACCAAGAAGTACACGCAGGCCGGCAACAAGCTC?AA
>gach@E0138
TACCACGAGGCCCTCCAGCTGTGCGTGGACCAGAGCCTCACCATCACCGAGGACCTGGCGGAGAGCATGACAGTCGCCAAGGAGACGGGGGAGCTGACGGAGGAGTCCCGGCGCGAGCTGCTGGAGCGCATCGCCGACTGCTGCATGCGCCAGGGGGACTACCACCTGGCCACCAAGAAGTACACGCAGGCCGGCAACAAGCTC??A
>gaen@E0138
TACCACGAGGCCCTCCAGCTGTGCGTGGACCAGAGCCTCACCATCACCGAGGACCTGGCGGAGAGCATGACGGTCGCCAAGGAGACGGGGGAGCTGACGGAGGAGTCCCGGCGCGAGCTGCTGGAGCGCATCGCCGACTGCTGCATGCGCCAGGGGGACTACCACCTGGCCACCAAGAAGTACACGCAGGCCGGCAACAAGCTC?AA
>povi@E0138
TACCACGAGGCCCTCCAGCTGTGCGTGGACCAGAGCCTGACCATCACCGAGGACCTGGCGGAGAGCATGACGGTCACCAAGGAGACGGGGGAGCTGACAGAGGAGTCCCGGCGCGAGCTGCTGGAGCGCATCGCCGACTGCTGCATGCGCCAGGGGGACTACCACCTGGCCACCAAGAAGTACACGCAGGCCGGCAACAAGCTC??A
>gage@E0138
TACCACGAGGCCCTCCAGCTGTGCGTGGACCAGAGCCTCACCATCACCGAGGACCTGGCGGAGAGCATGACGGTCGCCAAGGAGACGGGGGAGCTGACGGAGGAGTCCCGGCGCGAGCTGCTGGAGCGCATCGCCGACTGCTGCATGCGCCAGGGGGACTACCACCTGGCCACCAAGAAGTACACGCAGGCCGGCAACAAGCTC??A
>gamo@E0138
TACCACGAGGCCCTCCAGCTGTGCGTGGACCAGAGCCTCACCATCACCGAGGACCTGGCGGAGAGCATGACGGTCGCCAAGGAGACGGGGGAGCTGACGGAGGAGTCCCGGCGCGAGCTGCTGGAGCGCATCGCCGACTGCTGCATGCGCCAGGGGGACTACCACCTGGCCACCAAGAAGTACACGCAGGCCGGCAACAAGCTC??A
>meme@E0138
TACCACGAGGCCCTCCAGCTGTGCGTGGACCAGAGCCTCACCATCACCGAGGACATGGCGGAGAGCATGACGGTGGCCAAGGAGACGggggagctgacggaggagtCCCGGCGCGAGCTGCTGGAGCGCATCGCCGACTGCTGCATGCGCCAGGGGGACTACCACCTGGCCACCAAGAAGTACACGCAGGCCGGCAACAAGCTC??A
>loxj@E0138
TACCACGAGGCCCTGCAGCTGTGTGTGGACCAGAGCCTGACCATCACCGAGGATCTGGCCGAGAGCATGACGGTCGCCAAGGAGACCGGTGAGCTGACGGAGGACTCGCGGCGAGAGCTGCTGGAGCGCATCGCCGACTGCTGCATGCGCCAGGGGGACTACCACCTGGCCACCAAGAAGTACACTCAGGCCGGCAACAAGCTC?AA
>loam@E0138
TACCACGAGGCCCTGCAGCTGTGTGTGGACCAGAGCCTGACCATCACCGAGGATCTGGCCGAGAGCATGACGGTCGCCAAGGAGACGGGTGAGCTGACGGAGGACTCGCGGCGAGAGCTGCTGGAGCGCATCGCCGACTGCTGCATGCGCCAGGGGGACTACCACCTGGCCACCAAGAAGTACACTCAGGCCGGCAACAAGCTC?AA
>lolo@E0138
TACCACGAGGccctgcagctgtgtgtggaCCAGAGCCTGACCATCACCGAGGATCTGGCCGAGAGCATGACGGTCGCCAAGGAGACGGGTGAGCTGACGGAGGACTCGCGGCGAGAGCTGCTGGAGCGCATCGCCGACTGCTGCATGCGCCAGGGGGACTACCACCTGGCCACCAAGAAATACACTCAGGCCGGCAACAAGCtc??a
>lohl@E0138
TACCACGAGGCCCTGCAGCTGTGTGTGGACCAGAGCCTGACCATCACCGAGGATCTGGCCGAGAGCATGACGGTCGCCAAGGAGACGGGTGAGCTGACAGAGGACTCGCGGCGAGAGCTGCTGGAGCGCATCGCCGACTGCTGCATGCGCCAGGGGGACTACCACCTGGCCACCAAGAAGTACACTCAGGCCGGCAACAAGCTC?AA
>bame@E0138
TACCACGAGgccctgcagctgtgtgtggacCAGAGTCTGACCATCACCGAGGACCTGGCGGAGAGCATGACGGTTGCCAAGGAGACAGGGGAGCTGCCCGAGGACTCTCGCCGCGAGCTGCTGGAGCGTATCGCAGACTGCTGCATGCGGCAGGGAGACTACCACCTGGCCACCAAGAAGTACACACAGGCCGGCAACAAGCtc?aa
>brbr@E0138
TACCACGAGGcgctgcagctgtgtgtggaCCAGAGCTTGACCATCACCGAGGATCTGGCCGAGAGCATGACGGTCGCCAAGGAGACGGGGGAGTTGCCTGAAGACTCTCGGCGAGAGCTGCTGGAGCGCATCGCTGACTGCTGCATGCGGCAGGGGGACTACCACCTGGCCACCAAGAAGTACACTCAGGCCGGCAACAAGCtc?aa
>momo@E0138
tACCACGAGGCCCTGCAGCTGTGTGTGGACCAGAGCCTGACCATCACCGAGGATCTGGCCGAGAGCATGACGGTGACCAAGGAGACGGGGGAGCTGCCGGAGGACTCTCGGAGAGAGCTGCTGGAGCGCATCGCTGACTGCTGCGTGCGCCAGGGGGACTATCACCTGGCCACCAAGAAGTACACGCAGGCCGGCAACAAGCTC?AA
>phph@E0138
TACCACGAGGCCttgcagctgtgtgtggacCAGAGTCTGACCATCACCGAGGACCTGGCAGAGAGCATGACGGTCGCCAAGGAGACGGGGCAGCTGCCTGAGGACTCTCGGCGGGAGCTGCTGGAGCGCATCGCTGACTGCTGCATGCGCCAGGGAGACTACCACCTGGCCACCAAGAAGTACACACAGGCCGGCAACAAGCTG??A
>lala@E0138
TACCACGAGGccctgcagctgtgtgtggacCAGAGTCTAACCGTCACTGAGGACCTAGCGGAGAGCATGACGGTCGCCAAGGAGACGGGGGAGCTGCCTGAGGACTCTCGGCGGGAGCTCCTGGAACGCATCGCTGACTGCTGCATGCGCCAGGGAGACTACCACCTGGCCACCAAGAAGTACACACAGGCTGGCAACAAGCTc??a
>mora@E0138
TACCACGAGGCCCTGCAGCTGTGTGTGGACCAGAGTCTAACCATCACTGAGGACCTAGCGGAGAGCATGACGGTCGCCAAGGAGACGGGGGAGCTGCCTGAGGACTCCCGGCGGGAGCTGCTGGAACGCATCGCCGACTGCTGCATGCGCCAGGGAGACTACCACCTGGCCACCAAGAAGTACACACAGGCCGGCAACAAGctc??a
>trmu@E0138
TACCACGAGgccctgcagctgtgtgtggacCAGAGTCTGACCATCACCGAAGACCTGGCGGAGAGCATGACGGTCGCCAAGGAGACGGGGGAGCTGCCTGAGGACTCTCGGCGGGAGCTGCTGGAGGGCATTGCTGACTGCTGCATGCGCCAGGGAGACTACCACCTGGCCACCAAGAAGTACACACAGGCCGGCAACAAGCtc?aa
>merl@E0138
TACCACGAGGCCCTGCAGCTATGTGTGGACCAGAGTCTGACCATCACCGAGGACCTGGCGGAGAGCATGACGGTCGCCAAGGAGACGGGGGGGCTGGCAGAGGACTCTCGGCGGGAGCTGTTGGAGCGCATCGCTGACTGCTGCATGCGCCAGGGAGACTACCACCTGGCCACCAAGAAGTATACACAGGCCGGCAACAAGCtt??a
>mepo@E0138
TACCACGAGGCCCTGCAGCTATGTGTGGACCAGAGTCTGACCATCACCGAGGACCTGGCGGAGAGCATGACGGTCGCCAAGGAGACGGGGGGGCTGGCAGAGGACTCTCGGCGGGAGCTGTTGGAGCGCATCGCTGACTGCTGCATGCGCCAGGGAGACTACCACCTGGCCACCAAGAAGTACACACAGGCCGGCAACAAGCTT??A
>meca@E0138
TACCACGAGGCCCTGCAGCTTTGTGTGGACCAGAGTCTGACCATCACCGAGGACCTGGCGGAGAGCATGACGGTCGCCAAGGAGACGGGGGGGCTGGCAGAGGACTCTCGGCGGGAGCTGTTGGAGCGCATCGCTGACTGCTGCATGCGCCAGGGAGACTACCACCTGGCCACCAAGAAGTATACACAGGCCGGCAACAAGCTT??A
>mabe@E0138
TACCACGAGgccctgcagctgtgtgtggacCAAAGTCTGACCGTCACCGAGGACCTTGCAGAGAGCATGACTGTTGCCAAGGAGACGGGGGAGCTGCCCGAGGACTCCCGACGGGCGCTGCTGGAGGGCATCGCAGACTGCTGCATGCGCCAGGGGGACTACCACCTAGCCACCAAGAAGTACACACAGGCCGGCAACAAGctc?aa
>trsc@E0138
TACCACGAGGCcctgcagctgtgtgtggacCAGAGTCTGACCATCACCGAGGACCTGGCGGAGAGCATGACAGTCGCCAAGGAGACGGGGGAGCTGCCTGAGGGCTCTCGGCGGGAGCTGCTGGAGGGCATTGCTGACTGCTGCATGCGCCAGGGAGACTACCACCTGGCCACCAAGAAGTACACACAGGCCGGCAACAAGCtc?aa
>muma@E0138
TACCACGAGGCCCTGCAGCTGTGTGTGGACCAGAGTCTGAACATCACCGAGGACCTGGCGGAGAGCATGACGGTCACCAAGGAGACGGGGGAGCTGCCCGAGGACTCTCGGCGGGAGCTGCTGGAGGGCATCGCTGACTGCTGCATGCGCCAGGGAGACTACCATCTGGCCACCAAGAAGTACACACAGGCCGGCAACAAActc??a
>brca@E0138
TACCACGAGGCATTGCAGCTCTGCATGGACCACAACCTGAGCATCACGGAGGAGCTGGCAGAGAGCCTGACAGTCTCCAAGGAGGCCGGAGAGCTGTCTGAGACCTCCAGACGGGAGCTCCTGGAGCGCATGGCTGACTGCTGCATGAGGCAGGGAGACTATCACCTGGCCACCAAGAAATACACGCAGGCCGGGAACAAACTC??A
>gaar@E0138
------------------------?TGGACCAGAACCTGACCATCACTGAGGACCTGGCAGAGAGCATGACGGTTGCCAAGGAGACGGGGGAGCTGTCGGAGTCGTCCCGGCGCGAGCTGCTGGAGCGCATCGCAGACTGCTGCATGCGCCAGGGGGACTACCACCTGGCCACCAAGAAGTACACGCAGGCCGGCAACAAGCtc?aa
>phbl@E0138
TACCACGAGgccctgcagctgtgtgtggaccACAGTCTGACCATCACTGAGGACCTGGCGGAGAGCATGACGCTCCCCAGGGAGACGGGCCAGCTGCCCGAGGACTCTCGGCGGGAGCTGCTGGAGCGCATCGCCGACTGCTGCATGCGCCAGGGAGACTACCACCTGGCCACCAAGAAGTACACACAGGCCGGCAGCAAGctg?aa
>zefa@E0138
TACCATGATGCACTGCAGCTGTGTCTGGACCACAGTCTGACCATCACAGAGCAGCTGGCAGAGTCCATGACGCTCAGTAAGGACTCTGCCGAGCTGCCAGACGACGAGCGCAGGGACCTGCTGCAGCGCGTGGCCGACTGCTGCATGCGGCAGGGCAACTACCACCTGGCCACCAAGAAGTACACGCAGGCCGGGAACAAGCTC?AA
>cyro@E0138
tacCATGATGCATTGCAGCTGTGTCTGGACCACAGTCTGACCATCACGGAGCAGCTGGCCGAGTCCATGACGCTCAATAAGGACTCTGCCGAGCTGCCGGAGGACGAGCGCCGGGACCTGCTGCAGCGCGTGGCCGACTGCTGCATGCGGCAGGGCAACTACCACCTGGCCACCAAGAAGTACACGCAGGCCGGGAACAAGCTC??A
