# Supplementary material for: The Phylogenetic Relationships of the Family Sciaenidae Based on Genome-Wide Data Analysis
Source: Animals (Basel). 2022 Dec 1;12(23):3386. doi: 10.3390/ani12233386 (PMC9741161; doi:10.3390/ani12233386)
Supplement: Supplementary file 1 [file animals-12-03386-s001.zip › File S2/align-1105-genes/bak/E0143_NT.fasta.ali]

>argl@E0143
TGCGGCGGTATTCTGGACAACCCCGCCGGGGGGAACATCACCTCCCCGGGGTACCTGGTGTCCAACTACAGCAGCAACCTGAACTGTGAGTGGCTGATCCAGAACCCGCAGCACGTCAACTCCTCCATCGTGGTGGTGCTAGAGGACCTCCACCTGGAACACCACCAGACCTGTGAATCGGACTACCTGCAGTTC---
>bosa@E0143
TGCGGCGGTGTTCTGGACAACCCCGCCGGGGGGAACATCACCTCCCCGGGGTACCTGGTGTCCAACTACAGCAGCAACCTGAACTGTGAGTGGCTGATCCAGAACCCGCAGCACGTCAACTCCTCCATCGTGGTGGTGCTAGAGGACCTCCACCTGGAACACCACCAGACCTGTGAATCGGACTACCTGCAGTTC---
>gace@E0143
TGCGGCGGTATTCTGGACAACCCCGCCGGGGGGAACATCACCTCCCCGGGGTACCTGGTGTCCAACTACAGCAGCAACCTGAACTGTGAGTGGCTGATCCAGAACCCGCAGCACGTCAACTCCTCCATCGTGGTGGTGCTAGAGGACCTCCACCTGGAACACCACCAGACCTGTGAATCGGACTACCTGCAGTTC---
>gach@E0143
TGCGGCGGTATTCTGGACAACCCCGCCGGGGGGAACATCACCTCCCCGGGGTACCTGGTGTCCAACTACAGCAGCAACCTGAACTGTGAGTGGCTGATCCAGAACCCGCAGCACGTCAACTCCTCCATCGTGGTGGTGCTAGAGGACCTCCACCTGGAACACCACCAGACCTGTGAATCGGACTACCTGCAGTTC---
>gaen@E0143
TGCGGCGGTATTCTGGACAACCCCGCCGGTGGGAACATCACCTCCCCGGGGTACCTGGTGTCCAACTACAGCAGCAACCTGAACTGTGAGTGGCTGATCCAGAACCCGCAGCACGTCAACTCCTCCATCGTGGTGGTGCTAGAGGACCTCCACCTGGAACACCACCAGACCTGTGAATCGGACTACCTGCAGTTC??C
>gage@E0143
TGCGGCGGTATTCTGGACAACCCCGCCGGTGGGAACATCACCTCCCCGGGGTACCTGGTGTCCAACTACAGCAGCAACCTGAACTGTGAGTGGCTGATCCAGAACCCGCAGCACGTCAACTCCTCCATCGTGGTGGTGCTAGAGGACCTCCACCTGGAACACCACCAGACCTGTGAATCGGACTACCTGCAGTTC---
>gamo@E0143
TGCGGCGGTATTCTGGACAACCCCGCCGGTGGGAACATCACCTCCCCGGGGTACCTGGTGTCCAACTACAGCAGCAACCTGAACTGTGAGTGGCTGATCCAGAACCCGCAGCACGTCAACTCCTCCATCGTGGTGGTGCTAGAGGACCTCCACCTGGAACACCACCAGACCTGTGAATCGGACTACCTGCAGTTC---
>phph@E0143
TGCGGCGGCATCCTGAACAACCCCGCTGGGGGGAACATCACCTCCCCGGGGTACCTGGTGTCCAACTACAGCAGCAACCTGAACTGCGAGTGGCTGATCCAGAATCCGCAGCACGTCAACTCCTCCATCGTGGTGCTGATTGAGGACCTCCACCTGGAGCACCACCAGACCTGTGAATCGGACTACCTGCAGTTC---
>meme@E0143
TGCGGCGGTATTCTGGACAACCCCGCCGGGGGGAACATCACCTCCCCGGGGTACCTGGTGTCCAACTACAGCAGTAACCTGAACTGTGAGTGGCTGATCCAGAACCCGCAGCACGTCAACTCCTCCATCGTGGTGGTGCTCCAGGACCTCCACCTGGAACACCACCAGACCTGTGAATCGGACTACCTGCAGTTC---
>bame@E0143
TGCGGCGGTATCCTGGACAACCCCGCTGGTGGAAACTTCACCTCACCGGGGTACCTGGTGTCCAACTACAGCAGCAACCTGAACTGCGAGTGGCTGATCCAGAACCCCCAGCACGTCAACTCCTCCATCGTGGTGCTGATCGAAGACCTCCACCTGGAGCACCACCAGACCTGTGAATCCGACTACCTGCAGTTC---
>mezu@E0143
TGCGGCGGGATCCTGGACAACCCTGCGGGTGGAAACTTCACCTCACCCGGGTACCTGGTGTCCAACTACAGCAGCAACCTGAACTGCGAGTGGCTGATCCAGAACCCGCAGCACGTCAACTCCTCCATCGTGGTGCTGATCGAAGACCTCCACCTGGAGCACCACCAGACCTGTGAATCCGACTACCTGCAGTTC??C
>povi@E0143
TGCGGCGGTATTCTGGACAACCCCTCTGGGGGGAACATCACCTCCCCGGGGTACCTGGTGTCCAACTACAGCAGCAACCTGAACTGTGAGTGGCTGATCCAGAACCCGCAGCACGTCAACTCCTCCATCGTGGTGGTGCTCCAGGACCTCTACCTTGAACACCACCAGACCTGTGAATCGGACTACCTGGAGTTC??C
>momo@E0143
TGCGGCGGTATCCTGGACAACCGCGCTGGGGGAAACATCACCTCCCCAGGGTACCTGGTGTCCAACTACAGCAGCAACCTGAACTGTGAGTGGCTGATCCAGAACCCGCAGCACGTCAACTCCTCCATCGTGGTGCTGATCCAAGACCTCCACCTGGAGCACCACCAGACCTGTGAATCGGACTTCCTGCAGTTC---
>cyro@E0143
TGCGGCGGTATACTGAACAACCCAGCCGGCGGTAACTTCACCTCACCGGGTTACCTGGTGTCCAACTACAGCAACAACCTCAACTGCGAGTGGCTGATCCGGAACCCGCAACACGTCAACTCCTCCATCGTGGTGCTTATCGAGGACCTCCACCTGGAGCACCACCAGACCTGCGAGTCCGACTACCTCCAATTC---
>mora@E0143
TGCGGTGGTATCCTGGACAACCCCGCCGGTGGAAACTTCACCTCGCCGGGGTACTTGGTGTCCAACTACAGCAACGACCTGAACTGCGAGTGGCTCATCCAGAACCCGCAGCACGTCAACTCCTCCATCGTGGTGCTGATCGAGGACCTCCACCTGGAACACCACCAGACCTGCGAATCCGACTACCTGCAGTTC??C
>loam@E0143
TGCGGCGGTATCCTGGACAACCCCGCTGGGGGAAACATCACCTCCCCAGGGTACCTGGTGTCCAACTACAGCAACAACCTGAACTGTGAGTGGCTGATCCAGAACCCGCAGCACGTCAACTCCTCCATCGTGGTGCTGATCCAAGACCTCCACCTGGAGCACCACCAGACCTGTGAATCTGACTTCCTGCAGTTC---
>lohl@E0143
TGCGGCGGTATCCTGGACAACCCCGCTGGGGGAAACATCACCTCCCCAGGGTACCTGGTGTCCAACTACAGCAACAACCTGAACTGTGAGTGGCTGATCCAGAACCCGCAGCACGTCAACTCCTCCATCGTGGTGCTGATCCAAGACCTCCACCTGGAGCACCACCAGACCTGTGAATCTGACTTCCTGCAGTTC---
>lolo@E0143
TGCGGCGGTATCCTGGACAACCCCGCTGGGGGAAACATCACCTCCCCAGGGTACCTGGTGTCCAACTACAGCAACAACCTGAACTGTGAGTGGCTGATCCAGAACCCGCAGCACGTCAACTCCTCCATCGTGGTGCTGATCCAAGACCTCCACCTGGAGCACCACCAGACCTGTGAATCTGACTTCCTGCAGTTC---
>loxj@E0143
TGCGGCGGTATCCTGGACAACCCCGCTGGGGGAAACATCACCTCCCCAGGGTACCTGGTGTCCAACTACAGCAACAACCTGAACTGTGAGTGGCTGATCCAGAACCCGCAGCACGTCAACTCCTCCATCGTGGTGCTGATCCAAGACCTCCACCTGGAGCACCACCAGACCTGTGAATCTGACTTCCTGCAGTTC---
>phbl@E0143
TGCGGCGGTATCCTGAGCAACCCCGCTGGGGGGAACATCACCTCCCCGGGGTACCTGGTGTCCAACTACAGCAGCAACCTGAACTGCGAGTGGCTGATCCAGAACCCGCGGCACGTCAACTCCTCCATCGTGGTGCTGATCGAGGACCTCCACCTGGAGCACCACCAGACCTGTGAATCGGACTACCTGCAGTTC??C
>zefa@E0143
TGCGGCGGCATTCTGAACAACCCGGCCGGCGGTAACCTCACCTCGCCGGGTTACCCGGTGTCCAACTACAGCAACAACCTCAACTGCGAGTGGCTGATCAGGAACCCGCAGCACGTCAACTCCTCCATCGTGGTACTTATCGAGGACCTCCACCTGGAGAACCACCAGACCTGCGAGTCCGACTACCTCCAATTC---
>trsc@E0143
TGCGGCGGTATCCTGGACAACCCGGCTGGCGGGAACCTCACCTCCCCGGGGTACCCGGTGTCCAACTACAGCAGCAACCTGAACTGTGAGTGGCTGATCCGGAACCCGCAGCACGTCAACTCCTCCATCGTGGTGCTGATCCAGGACCTCCACCTGGAGCACCACCAGACCTGTGAATCCGACTACCTGCAGTTC??C
>trmu@E0143
TGCGGCGGTATCCTGGACAACCCGGCTGGCGGGAACCTCACCTCCCCGGGGTACCCGGTGTCCAACTACAGCAGCAACCTCAACTGCGAGTGGCTGATCCGGAACCCGCAGCACGTCAACTCCTCCATCGTGGTGCTGATCGAAGACCTCCACCTGGAGCACCACCAGACCTGTGAATCCGACTACCTGCAGTTC---
>lala@E0143
TGCGGAGGCATCCTGGAGAACCCCGCCGGTGGGAACTTCACCTCGCCGGGGTACCTGGTGTCCAACTACAGCAGCAACCTGAACTGCGAGTGGCTGATCCGCAACCCGCAGCACGTCAACTCCTCCATCGTGGTGCTGATCGAAGACCTCCACCTGGAGCACCACCAGACCTGTGAATCCGACTACCTGCAGTTC---
>brbr@E0143
TGCGGCGGTATTCTGGACAACCGCGCTGGGGGAAACATCACCTCCCCGGGGTACCTGGTGTCCAACTACAGCAACAACCTGAACTGTGAGTGGCTGATCCAGAACCCGCAGCACGTCAACTCCTCCATCGTGGTGCTGATCCAAGACCTCCACCTGGAGCACCACCAGACCTGTGATTCGGACTTCCTGCAGTTC??C
>trmi@E0143
TGCGGCGGTATTCTGGACAACCCCGCTGGGGGGAACATCACCTCCCCAGGGTACCCGGCGTCCAACTACAGCAACAACCTGAACTGTGAGTGGCTGATCCAGAACCCCACGCACGTCAACTCCTCCATCGTGGTGCTGAtccaggacctccacctgGAGCACCACCAGACCTGTGAATCGGACTACCTGCAGTTC---
>coru@E0143
TGCGGGGGCGTCCTGGACAACCCGGCCGGCGGGAACTTCACCTCCCCGGGGTACCTGGTGTCCAACTACAGCAGCGACCTGAACTGCGAGTGGCTGATCCAGAACCCGCAGCACGTCAACTCTTCCATCGTGGTGCTGATCGAGGACCTCCACCTGGAGCACCACCAGACCTGCGAGTACGACTTCCTGCAGTTC??C
>mabe@E0143
TGCGGCGGCATCCTGGACAACCCGGCCGGCGGGAACTTCACCTCCCCGGGGTACCTGGTGTCCAACTACAGCACCGACCTGAACTGCGAGTGGCTGATCCAGAACCCGCAGCACGTCAACTCCTCCATTGTGGTGCTGATCGAGGACCTCCACCTGGAGCACCACCAGACCTGCGAGTACGACTACCTGCAGTTC---
>merl@E0143
TGCGGCGGTATCCTGGACAACCCCGCTGGTGGAAACTTCACCTCACCGGGGTACCTGGTGTCCAACTACAGCAGCAACCTGAACTGTGAGTGGCTGATCCAGAACCCGCAGCACATCAACTCCTCCATCGTGGTGCTGATCGAAGACTTCCACCTGGAGCACCACCAGACCTGCGAGTTCGACTACCTGCAGTTC---
>meca@E0143
TGCGGCGGTATCCTGGACAACCCCGCTGGTGGAAACTTCACCTCACCGGGGTACCTGGTGTCCAACTACAGCAGCAACCTGAACTGTGAGTGGCTGATCCAGAACCCGCAGCACATCAACTCCTCCATCGTGGTGCTGATCGAAGACTTCCACCTGGAGCACCACCAGACCTGCGAGTTCGACTACCTGCAGTTC---
>mepo@E0143
TGCGGCGGTATCCTGGACAACCCCGCTGGTGGAAACTTCACCTCACCGGGGTACCTGGTGTCCAACTACAGCAGCAACCTGAACTGTGAGTGGCTGATCCAGAACCCGCAGCACATCAACTCCTCCATCGTGGTGCTGATCGAAGACTTCCACCTGGAGCACCACCAGACCTGCGAGTTCGACTACCTGCAGTTC??C
>maoc@E0143
tgtgGCGGCGTCCTGGGCAACCCGGCCGGCGGGAACTTCACCTCCCCGGGGTACCTGGTGTCCAACTACAGCAGCGACCTGAACTGCGAGTGGCTGATCCAGAACCCGCAGCATGTCAACTCCTCCATCGTGGTGCTGATCGAGGACTTCCACCTGGAGCACCACCAGACCTGCGAGTACGACTTCCTGCAGTTC??C
>muma@E0143
TGCGGTGGCGTCCTGAACAACCCTGACGGGGGGAACTTCACGTCGCCGGGCTACCTGGTGTCCAACTACAGCAACAACCTGAACTGCGAGTGGCTGATCCAGAACCCGCAGCACATCAACTCCTCCATCGTGCTGCTCATCCAAGACCTCCACCTGGAGCTCCACCCGACCTGTGAATCAGACTACCTGCAGCTC---
>brca@E0143
TGTGGAGGAATCCTGGCCGACCCACAAGGCGGCAACTTCACCTCACCCGGGTACCTGGTGTCCAACTACAGCAGCAACCTCAACTGTGAGTGGTTGATCCAGAACCCGCGTCATGTCAACTCCTCCATCGTGGTCATCATCCAAGATCTACATCTACAGACCCACCAGACCTGCGACGCAGACTACCTCCAGTTC??C
