# Supplementary material for: The Phylogenetic Relationships of the Family Sciaenidae Based on Genome-Wide Data Analysis
Source: Animals (Basel). 2022 Dec 1;12(23):3386. doi: 10.3390/ani12233386 (PMC9741161; doi:10.3390/ani12233386)
Supplement: Supplementary file 1 [file animals-12-03386-s001.zip › File S2/align-1105-genes/bak/E0145_NT.fasta.ali]

>bame@E0145
caggAGAACGTCTCCCTG------GCGGACATCCTCTCCCTGCGGGACAGCTgtctgacggaggaggaggtgtgggccGTGAGTGGCGAG---TGCGTGCTGGCCCTGCAGAGCATCCAGCCCACCCAGCTCTTCCACAGCCTGTGCATCACGCCC---GACACCCTGGCCTTCAATGCCCACGGGAAC---GTGTGCTTCATGGAGCAGCTGAGcggt??g
>lohl@E0145
CAGGAGAACGTCTCTCTG------GCGGACATCCTCTCCCTGCGGGACAGCTGTCTGACGGAGGAGGAGGTGTGGGCCATGAGTGGCGAG---TGTGTGCTGGCCCTGCGGAGCATCCAGCCCACCCAGCTCTTTCACAGCCTGTGCATCACGCCC---GACACGCTGGCCTTCAACGCCCACGGGAAC---GTGTGCTTCATGGAGCAGCTGAGTGGT---
>lolo@E0145
CAGGAGAACGTCTCTCTG------GCGGACATCCTCTCCCTGCGGGACAGCTgtctgacggaggaggaggtgtgggccATGAGTGGCGAG---TGTGTGCTGGCCCTGCGGAGCATCCAGCCCACCCAGCTCTTTCACAGCCTGTGCATCACGCCC---GACACGCTGGCCTTCAACGCCCACGGGAAC---GTGTGCTTCATGGAGCAGCTGAGTGgt---
>maoc@E0145
cagGAGAACGTCTCCCTG------GCGGACATCCTCTCCCTGCGGGACAGCtgtctgacggaggaggaggtgtgggccGTGAGTGGCGAG---TGTGTGCTGGCTCTGCGCAGCATCCAGCCCACCCAGCTCTTCCACAGCCTGTGCATCACGCCC---GACACCTTGGCCTTCAATGCTCACGGGAAC---GTGTGCTTCATGGAGCAGCTGAgcggt---
>phbl@E0145
CAGGAGAACGTCTCCCTG------GCGGACATCCTGTCCCTGCGGGACAGCTgtctgacggaggaggaggtgtgggccATGAGTGGCGAG---TGTGTGCTGGCCCTTCGGAGCATCCAGCCCTCCCAGCTCTTCCACAGCCTGTGCATCACGCCT---GACACCCTGGCCTTCAACGCCCACGGGAAC---GTGTGCTTCATGGAGCAGCTGAGCGGt??g
>mezu@E0145
CAGGAGAATGTCTCCTTA------GCGGACATCCTCTCCCTGCGGGACAGCTgtctgacggaggaggaggtgtgggccATGAGTGGCGAG---TGTGTGCTCGCCCTGCGGAGCATCCAGCCCACCCAGCTCTTCCACAGCCTGTGCATCACGCCC---GACACCCTGGCCTTCAATGCCCATGGGAAT---GTGTGCTTCATGGAGCAGCTGAgtggt??g
>loam@E0145
CAGGAGAACGTCTCTCTG------GCGGACATCCTCTCCCTGCGGGACAGCTGTCTGACGGAGGAGGAGGTGTGGGCCATGAGTGGCGAG---TGTGTGCTGGCCCTGCGGAGCATCCAGCCCACCCAGCTCTTTCACAGCCTGTGCATCACGCCC---GACACGCTGGCCTTCAACGCCCACGGGAAC---GTGTGCTTCATGGAGCAGCTGAGTGGT??G
>mora@E0145
caggaGAATGTCTCCCTG------GCGGACATCCTCTCCCTGCGGGACAGCTgtctgacggaggaggaggtgtgggccATGAGTGGTGAG---TGTGTGCTGGCCCTGCGGAGCATCCAGCCCACCCAGCTCTTCCACAGCCTGTGCATCACGCCC---GACACCCTGGCCTTCAACGCCCACGGGAAC---GTGTGCTTCATGGAGCAGCTGAGcggt??g
>loxj@E0145
CAGGAGAACGTCTCTCTG------GCGGACATCCTCTCCCTGCGGGACAGCTGTCTGACGGAGGAGGAGGTGTGGGCCATGAGTGGCGAG---TGTGTGCTGGCCCTGCGGAGCATCCAGCCCACCCAGCTCTTTCACAGCCTGTGCATCACGCCC---GACACGCTGGCCTTCAACGCCCACGGGAAC---GTGTGCTTCATGGAGCAGCTGAGTGGT??G
>gace@E0145
CAGGAGAACGTCTCTCTG------GCTGACATCCTCTGCTTGCGGGACAGCTgtctgacggaggaggaggtgtgggccATGAGCGGCGAG---TGTGTGTTGGCCTTGCGGAGCATCCAGCCCACCCAGCTCTTCCACAGCCTGTGCATCACGCCC---GACACGCTGGCCTTCAACGCCCACGGGAAC---GTGTGCTTCATGGAGCAGCTCAGCGGT??G
>gamo@E0145
CAGGAGAACGTCTCTCTG------GCTGACATCCTCTGCTTGCGGGACAGCTgtctgacggaggaggaggtgtgggccATGAGCGGCGAG---TGTGTGTTGGCCTTGCGGAGCATCCAGCCCACCCAGCTCTTCCACAGCCTGTGCATCACGCCC---GACACGCTGGCCTTCAACGCCCACGGGAAC---GTGTGCTTCATGGAGCAGCTCAGCGGT---
>gage@E0145
CAGGAGAACGTCTCTCTG------GCTGACATCCTCTGCTTGCGGGACAGCTgtctgacggaggaggaggtgtgggccATGAGCGGCGAG---TGTGTGTTGGCCTTGCGGAGCATCCAGCCCACCCAGCTCTTCCACAGCCTGTGCATCACGCCC---GACACGCTGGCCTTCAACGCCCACGGGAAC---GTGTGCTTCATGGAGCAGCTCAGCGGT??G
>mepo@E0145
CAGGAGAACGTCTCCCTG------GCGGACATCCTCTCCCTGCGGGACAGCTGTCTGACGGAAGACGAGGTGTGGGCCATGAGTGGTGAG---TGTGTGCTGGCCCTGCAGAGCATCCAGCCCACCCAGCTTTTCCACAGCCTGTGCATCACACCC---GACACCCTGGCCTTCAACGCCCACGGGAAT---GTGTGCTTCATGGAGCAGCTGAGcggt??g
>mabe@E0145
CAGGAGAACGTCTCGCTG------GCGGACATCCTCTCCCTGCGGGACAGCTGTCTGACGGAGGATGAGGTGTGGGCCGTGAGTGGCGAG---TGTGTGCTGGCCCTGCGCAGCATCCAGCCCACCCAGCTCTTCCACAGCCTGTGCATCACGCCC---GACACCCTGGCCTTCAATGCCCATGGGAAC---GTGTGCTTCATGGAGCAGCTGAGcggt??g
>merl@E0145
CAGGAGAACGTCTCCCTG------GCGGACATCCTCTCCCTGCGGGACAGCTGTCTGACGGAAGACGAGGTGTGGGCCATGAGTGGTGAG---TGTGTGCTGGCCCTGCAGAGCATCCAGCCCACCCAGCTTTTCCACAGCCTGTGCATCACACCC---GACACCCTGGCCTTCAACGCCCACGGGAAT---GTGTGCTTCATGGAGCAGCTGAGTggt---
>trsc@E0145
CAGGAGAACGTCTCCCTG------GCGGACGTCCTCTCCCTGCGGGACAGCTgtctgacggaggaggaggtgtgggcgATGAGTGGCGAG---TGTGTGCTGGCCCTGCGGAGCATCCAGGCCACCCAGCTCTTCCACAGCCTGTGCATCACGCCT---GACACCCTGGCCTTCAACACCCACGGGAAC---GTGTGCTTCATGGAGCAGCTGAGcggt---
>trmu@E0145
cAGGAGAACGTCTCCCTG------GCGGACGTCCTCTCCCTGCGGGACAGCTgtctgacggaggaggaggtgtgggcgATGAGCGGCGAG---TGTGTGCTGGCCCTGCGCAGCATCCAGGCCACCCAGCTCTTCCACAGCCTGTGCATCACGCCT---GATACCCTGGCCTTCAACACCCACGGGAAC---GTGTGCTTCATGGAGCAGCTGAGCGGT??g
>cyro@E0145
CAGGAGAACGTGTCCCTG------GCTGACATCCTCTCCCTGCGGGACAGCTGTTTGTCCGAGGACGAGGTCTGGGCCGTGTGCGCCGAA---TGTGCCGTGGCCCTGCAGAGCATCGGGCCGTCCCACCTCTTCCACACCCTGTGCATCACGCCC---GACACCCTGGCCTTCAACGCCCTCGGCAAC---GTGTGTTTCATGGAGCAGCTCAGCGGT??G
>zefa@E0145
CAGGAGAACGTGTCCCTG------GCTGACATCCTCTCCCTGCGGGACAGCTGTTTGTCCGAGGACGAGGTCTGGGCCGTGTGCGCCGAA---TGTGCCGTGGCCCTGCAGAGCATCGGGCCGTGCCACCTCTTCCACACCCTGTGCATCACCCCC---GACACCCTGGCCTTCAACGCGCTCGGCAAC---GTGTGTTTCATG------------------
>brca@E0145
CAGGAGAATGTGTCCCTG------GCAGACGTGCTGTCCCTCAGGGGGAGCTGTGTGTCGGAGGACGAGCTGTGGGCAGTGAGCGGAGAA---TGTGTGCGGGCTCTGCACAGCATCCGTTACACACCGCTCTTCCACAGTCTGCTCATCACACCA---GACAGTCTCGGCTTCAACACCCTCGGGAAC---GTATGCTTCATGGAGCAGCTGAGC??g---
>coru@E0145
CAGGAGAACGTCTCCCTGCGGCGGACGTCC?T?CTACCCTTGCGCGACAGCTGTTCTGACGGAGGAGAGGTGTGGGCCGTGAGTGGCCGAGTGTGTGTTGGCCCTGCGCAGCAATCCACCCCACCCAGCTCTTCAGACAGCCTGTGCATCACGGCCCGACAACCTCTGGCCTTCAATGCCCACGGGAAC??AGTGTGCTTCATGGAGCAGCTTGAGTGG??T
