# Supplementary material for: The Phylogenetic Relationships of the Family Sciaenidae Based on Genome-Wide Data Analysis
Source: Animals (Basel). 2022 Dec 1;12(23):3386. doi: 10.3390/ani12233386 (PMC9741161; doi:10.3390/ani12233386)
Supplement: Supplementary file 1 [file animals-12-03386-s001.zip › File S2/align-1105-genes/bak/E0147_NT.fasta.ali]

>argl@E0147
CTGGTGAACGAGGTGAACTGCTACGGTGAGAGGAAGCTCATGGTG---GAGAACGTGGGTTCCAGACTGACGGACCTGAGCAGAAAGGAAGACTGCGACGTCATTCACAACCTCATCATGACCGTCCAGGACCGTTACAAAAAGCTGGTCCATCACACTGCCGACCGAGGAAAGATTCTGGAAGAGGTCAAGAAGAACGCCAGA?CA
>bosa@E0147
CTGGTGAACGAGGTGAACTGCTACGGTGAGAGGAAGCTCATGGTG---GAGAACGTGGGTTCCAGACTGACGGACCTGAGCAGAAAGGAAGACTGCGACGTCATTCACAACCTCATCATGACCGTCCAGGACCGTTACAAAAAGCTGGTCCATCACACTGCCGACCGAGGAAAGATTCTGGAAGAGGTCAAGAAGAACGCCAGA??C
>gace@E0147
CTGGTGAACGAGGTGAACTGCTACGGTGAGAGGAAGCTCATGGTG---GAGAACGTGGGTTCCAGACTGACGGACCTGAGCAGGAAGGAAGACTGCGACGTCATTCACAACCTCATCATGACTGTCCAGGACCGTTACAAAAAGCTGGTCCATCACACTGCCGACCGAGGAAAGATTCTGGAAGAGGTCAAGAAGAACGCCAGA?CA
>povi@E0147
CTGGTGAATGAGGTGAACTGCTACGGGGAGAGGAAGCTCATGGTG---GAGAACGTGGGTTCCAGACTGACGGACCTGAGCAGGAAGGAAGACTGCGACGTCATTCACAACCTCATCATGACCGTCCAGGACCGTTACAAAAAGCTGGTCCATCACACCGCCGACCGAGGAAAGATTCTGGAAGAGGTCAAAAAGAACGCCAGA?CA
>gach@E0147
CTGGTGAACGAGGTGAACTGCTACGGTGAGAGGAAGCTCATGGTG---GAGAACGTGGGTTCCAGACTGACGGACCTGAGCAGGAAGGAAGACTGCGACGTCATTCACAACCTCATCATGACTGTCCAGGACCGTTACAAAAAGCTGGTCCATCACACTGCCGACCGAGGAAAGATTCTGGAAGAGGTCAAGAAGAACGCCAGA??C
>gaen@E0147
CTGGTGAACGAGGTGAACTGCTACGGTGAGAGGAAGCTCATGGTG---GAGAACGTGGGTTCCAGACTGACGGACCTGAGCAGGAAGGAAGACTGCGACGTCATTCACAACCTCATCATGACTGTCCAGGACCGTTACAAAAAGCTGGTCCATCACACTGCCGACCGAGGAAAGATTCTGGAAGAGGTCAAGAAGAACGCCAGA??C
>gage@E0147
CTGGTGAACGAGGTGAACTGCTACGGTGAGAGGAAGCTCATGGTG---GAGAACGTGGGTTCCAGACTGACGGACCTGAGCAGGAAGGAAGACTGCGACGTCATTCACAACCTCATCATGACTGTCCAGGACCGTTACAAAAAGCTGGTCCATCACACTGCCGACCGAGGAAAGATTCTGGAAGAGGTCAAGAAGAACGCCAGA?CA
>gamo@E0147
CTGGTGAACGAGGTGAACTGCTACGGTGAGAGGAAGCTCATGGTG---GAGAACGTGGGTTCCAGACTGACGGACCTGAGCAGGAAGGAAGACTGCGACGTCATTCACAACCTCATCATGACTGTCCAGGACCGTTACAAAAAGCTGGTCCATCACACTGCCGACCGAGGAAAGATTCTGGAAGAGGTCAAGAAGAACGCCAGA?CA
>meme@E0147
CTGGTGAATGAGGTGAACTGCTACGGTGAGAGGAAGCTCATGGTG---GAGAACGTGGGTTCTAGACTGACGGACCTGAGCAGGAAGGAAGACTGCGACGTCATTCACAACCTCATCATGACCGTCCAGGACCGTTACAAAAAGCTGGTCCATCACACGGCCAACCGAGGAAAGATTCTGGAAGAGGTCAAGAAGAACGCCAGA??C
>gaar@E0147
CTGGTGAACGAGGTGAACTGCTACGGTGAGAGGAAGCTCATGGTG---GAGAACGTGGGTTCCAGACTGACGGACCTGAGCAGGAAGGAAGACTGCGACGTCATTCACAACCTCATCATGACCGTCCAGGACCGCTACAAAAAGCTGGTCCAGCACACCGCCGACCGAGGGAAGATTCTGGAAGAGGTCAAGAAGAACGCCAGA?CA
>merl@E0147
CTGGTGAACGAGGTGAACTGTTATGGCGAGAGGAAGCTCATGGTG---GAGAACGTGGGTTCCAGACTGACAGACCTGAGCAGGAAGGAAGACTGCGACGTCATCCACAACCTCGTCATGACCGTCCAGGACCGCTACAAAAAGCTGGTCCAGCACACCGCAGACCGAGGGAAGGTCCTGGAAGAGGTCAAGAAGAACGCTCGA---
>lala@E0147
CTGGTGAATGAGGTGAACTGCTATGGTGAGAGGAAACTCATGGTG---GAGAACGTCGGCTCCAGACTGACAGACCTGAGCAGGAAGGAAGACTGCGACGTGATTCACAACCTCATCATGACCGTCCAGGACCGCTACAAAAAGTTGGTCCAGCACACCGCAGACCGAGGGAAGATTCTAGAAGAGGTCAAGAAGAACGCTAGA?CA
>mezu@E0147
CTGGTGAACGAGGTGAACTGCTACGGTGAGAGGAAACTCATGGTG---GAGAACGTGGGTTCCAGACTGACAGACCTGAGCAGGAAGGAAGACTGCGACGTGATTCACAACCTCATCATGACTGTCCAGGACCGCTACAAAAAGCTGGTCCAGCACACCGCAGACCGAGGGAAGATTCTAGAAGAGGTCAAGAAGAACGCTAGA??C
>mora@E0147
CTGGTGAACGAGGTGAACTGCTATGGTGAGAGGAAACTCATGGTG---GAGAACGTCGGTTCCAGACTGACAGACCTGAGCAGGAAGGAAGACTGCGACGTGATTCACAACCTCATCATGACCGTCCAGGACCGCTACAAAAAGTTGGTCCAGCATACCGCAGATCGAGGGAAGATTCTAGAAGAGGTCAAGAAGAACGCTAGA??C
>trmi@E0147
CTGGTGAACGAGGTGAACTGCTACGGTGAGAGGAAGCTCATGGTG---GAGAACGTGGGTTCCAGACTGACAGACCTGAGCAGGAAGGAAGACTGCGACGTCATTCACAACCTCATCATGACCGTCCAGGACCGCTATAAAAAGCTGGTCCAGCACACCGCCGACCGAGGGAAGATTCTGGAAGAGGTCAAGAAGAACGCTAGA?CA
>phbl@E0147
CTGGTGAACGAGGTGAACTGCTATGGTGAGAAGAAGCTCATTGTG---GAGAACGTGGGCTCCAGACTGACGGACCTGAGCAGGAAGGAAGACTGCGATGTCATTCACAACCTCATCATGACCGTCCAGGACCGCTACAAAAAGCTGGTCCAGCACACTGCCGACCGAGGGAAGATTCTGGAAGAGGTCAAGAAGAACGCGAGA??C
>phph@E0147
CTGGTGAACGAGGTGAACTGCTATGGTGAGAGGAAGCTCATGGTG---GAGAATGTGGGCTCCAGACTGACGGACCTCAGCAGGAAGGAAGACTGCGACGTCATTCACAACCTCATCATGACCGTCCAGGACCGCTACAAAAAGCTGGTCCAGCACACTGCCGACCGAGGGAAGATTCTGGAAGAGGTCAAGAAGAACGCGAGA??C
>mepo@E0147
CTGGTGAATGAGGTGAACTGCTACGGCGAGAGGAAACTCATGGTG---GAGAACGTGGGTTCCAGGCTGACGGACCTGAGCAGGAAGGAAGACTGCGACGTCATCCACAACCTCGTCATGACCGTCCAGGACCGCTACAAAAAGCTGGTCCAGCACACCGCAGACCGAGGGAAGGTCCTGGAAGAGGTCAAGAAGAACGCGC??---
>mabe@E0147
CTGGTGAAGGAGGTGAACTGCTTCGGTGAGAGGAAGCTCCTGTTG---GAGAACGTGGGCTCCAGACTGACGGACATGAGCAGGAAGGAGGACTGCGACGTGATCCACAACCTGGTCATGACCGTCCAGGACCGGTACAAACAGCTGGTCCAGCACGCCGCCGACCGGGGGAAGGTTCTCGAGGAGGTCAAGAAGAACGCCAGA??C
>bame@E0147
CTGGTGAATGAGGTGAACTGCTACGGTGATAGGAAACTCATGGTG---GAGAATGTGGGTTCCAGACTGACAGACTTGAGCAGGAAGGAAGACTGTGACGTGATTCACAACCTCATCATGACTGTCCAGGACCGCTACAAAAAGCTGGTCCAGCACACCGCAGACCGAGGGAAGATTCTAGAGGAGGTCAAGAAGAACGCTAGA??C
>brbr@E0147
CTGGTGAACGAGGTGAACTGCTATAGTGAGAGGAAGCTCATGGTG---GAGAACGTGGGTTCCAGACTGACGGACCTGAGCAGGAAGGAAGACTGCGACGTCATTCACAACCTCATCATGACCGTCCAGGACCGCTACAAAAAGCTGGTCCAGCACACCGCCGATCGAGGGAAGATTCTGGAAGAGGTCAAGAAGAACGCCAGA??C
>momo@E0147
CTGGTAAATGAGGTGAACTGCTACAGTGAGAGGAAGCTCATGGTG---GAGAACGTAGGTTCAAGACTGACGGACCTGAGCAGGAAAGAAGACTGTGACGTCATTCACAACCTCATCATGACCGTCCAGGACCGCTACAAAAAGCTGGTCCAGCACACCGCCGACCGAGGGAAGATTCTGGAAGAGGTCAAGAAGAACGCTAGA?CA
>meca@E0147
CTGGTGAACGAGGTGAACTGCTACAGCGAGAGGAAACTCATGGTG---GAGAACGTGGGTTCCAGACTGACGGACCTGAGCAGGAAGGAAGACTGCGACGTCATCCACAACCTCGTCATGACTGTCCAGGACCGCTACAAAAAGCTGGTCCAGCACACCGCAGACCGAGGGAAGGTCCTGGAAGAGGTCAAGAAGAACGCTAGA?CA
>loam@E0147
CTGGTGAACGAGGTGAACTGCTACAGTGAGAGGAGGCTCATGGTG---GAGAACGTGGGTTCCAGACTGACGGACCTGAGCAGGAAGGAAGACTGCGACGTCATTCACAACCTCATCATGACCGTCCAGGACCGCTACAAAAAGCTGGTCCAGCACACCGCCGACCGAGGGAAGATTCTGGAAGAGGTCAAGAAGAACGCTAGA??C
>loxj@E0147
CTGGTGAACGAGGTGAACTGCTACAGTGAGAGGAGGCTCATGGTG---GAGAACGTGGGTTCCAGACTGACGGACCTGAGCAGGAAGGAAGACTGCGACGTCATTCACAACCTCATCATGACCGTCCAGGACCGCTACAAAAAGCTGGTCCAGCACACCGCCGACCGAGGGAAGATTCTGGAAGAGGTCAAGAAGAACGCTAGA??C
>lolo@E0147
CTGGTGAACGAGGTGAACTGCTACAGTGAGAGGAGGCTCATGGTG---GAGAACGTGGGTTCCAGACTGACGGACCTGAGCAGGAAGGAAGACTGCGACGTCATTCACAACCTCATCATGACCGTCCAGGACCGCTACAAAAAGCTGGTCCAGCACACCGCCGACCGAGGGAAGATTCTGGAAGAGGTCAAGAAGAACGCTAGA?CA
>lohl@E0147
CTGGTGAACGAGGTGAACTGCTACAGTGAGAGGAGGCTCATGGTG---GAGAACGTGGGTTCCAGACTGACAGACCTGAGCAGGAAGGAAGACTGCGACGTCATTCACAACCTCATCATGACCGTCCAGGACCGCTACAAAAAGCTGGTCCAGCACACCGCCGACCGAGGGAAGATTCTGGAAGAGGTCAAGAAGAACGCTAGA??C
>trmu@E0147
CTGGTGAACGAGGTGAACTGCTACGGTGAGAGGAAACTCATGGTG---GAGAACGTGGGTTCCAGACTGACAGACCTGAGCAGGAAGGAAGACTGTGACGTGATTCACAACCTCATCATGACCGTCCAGGACCGCTACAAAAAGTTGGTCCAGCACACCGCAGACCGAGGGAAGACTCTAGAAGAGGTCAAGAAGAACGCTAGA??C
>maoc@E0147
CTGGTGAAGGAGGTGAACTGCTACGGTGAGAGGAAGCTCCTGGTG---GAGAACGTGGGCTCCAGACTGACGGACCTGAGCAGGAAGGAAGACTGCGACGTGATCCATAACCTGGTCATGACCGTCCAGGACCGCTACAAACAGCTGGTCCAGCACGCTGCGGACCGGGGGAAGGTTCTAGAGGATGTCAAGAAAAATGCCAGA?CA
>muma@E0147
CTGGTGAGTGAGGTGAACTGCTACGGTGAGCGGAAGCTCCTGGTG---GAGAGCGTGGGCTCCAGACTGACAGACCTGAGCAGGAAGGAAGACTGCGACGTGATTCACAACCTCATCATGACCGTCCAGGACCGATACAAAAAGTTGGTCCAGCACACCGCAGACCGAGGGAAGATTCTGGAAGAGGTCAAGAAGAACGCCAGA??C
>trsc@E0147
CTGGTGAACGAGGTGAACTGCTACGGTGAGAGGAAGCTCACGGTG---GAGAATGTGGGTTCCAGACTGACAGACCTGAGCAGGAAGGAAGACTGTGACGTGATCCACAACCTCATCATGACCGTCCAGGACCGCTACAAAAAGTTGGTCCAGCACACCGCAGACCGAGGGAAGGTTCTAGAAGTCGTCAAGAAGAACGCCAGA??C
>coru@E0147
ctggtgaaggaggtgaaCTGCTTCGGCGAGAGGAAGCTCATGGTG??GGAGAACGTGGGCTCCAGACTGACGGACCTGAGCCGGAAGGAGGACTGCGACGTGATCCACAACCTGGTCATGACCGTCCAGGACCGCTACAAACAGCTGGTCCAGCACGCCGCGGACCGCGGGAAGGTTCTCGAGGAGGTCAAGAAGAACGCCAGA??C
>cyro@E0147
CTGGTGAATGAGGTGAACTGCTACGGTGAGAAGAAAACATCGGTG---GAGAAAACAGGCTGCAGGCTGACGGAGCTGAGCAGGAAAGAGGACTGTGACGTGATTCAGAACCTCATCATGACGGTGCAGGACCGCTACAAGAAGCTACAGCAACGCACCGCAGAGAGAATGAAGACTCTCGAGGAGGTCAAGAAGAATGCCAGA??C
>zefa@E0147
CTGGTGAATGAGGTGAACTGCTACGGCGAGAAGAAGACATCGGTG---GAGAACACAGGCTCCAGGCTGACGGAGCTGAGCAGGAAGGAGGACTGCGACGTGATCCAGAACCTCATCATGACAGTGCAGGACCGCTACAAGAAGCTGCAGCAACGCACAGCGGACAGAGGGAAGACCCTCGAGGAGGTCAAGAAGAATGCCAGA??C
