# Supplementary material for: The Phylogenetic Relationships of the Family Sciaenidae Based on Genome-Wide Data Analysis
Source: Animals (Basel). 2022 Dec 1;12(23):3386. doi: 10.3390/ani12233386 (PMC9741161; doi:10.3390/ani12233386)
Supplement: Supplementary file 1 [file animals-12-03386-s001.zip › File S2/align-1105-genes/bak/E0148_NT.fasta.ali]

>bame@E0148
cacaAACAGCGCTGCCCAgtgctggaggagcagctggtggACCTGGTGGTGTACGCCATGGAGCGCTCGGAGACGGAGGAGCACTTTGACGCC---GACGTGGGCGGCACCAGCCAGCTGCTGTGGCAGCACCTGTCCTCGCAGCTCATCTTCTTCGTGCTCTTCCAGTTCGCCAGCTTCCCCCACATGGTGCTCTCGCTACACCAG??A
>brbr@E0148
---??GCAGCGTTGCCCGGTGCTGGAGGAGCAActggtggacctggtggtgTACGCGATGGAGCGCTCTGAGACGGAGGAGCACTTTGACGCC---GACGTGGGCGGCACCAGCCAGCTGCTGTGGCAGCACCTGTCCTCGCAGCTCATCTTCTTTGTGCTGTTCCAGTTCGCCAGCTTCCCTCACATGGTGCTGTCCCTGCACCAG?AA
>zefa@E0148
CATAAGCAGCGTTGCCCTgtgctggaggagcagctggtGGACCTGGTGGTGTACGCCATGGAGCGTTCGGAGACCGAGGAGCACTTTGATGCC---GACATTGGGGGAACCAGCCAGCTGCTGTGGCAGCACCTCTCGTCGCAGCTCATTTTCTTCGTGCTCTTTCAGTTCGCCAGCTTCCCACACATGGTGCTATCGCTACACCAA?AA
>coru@E0148
cacaagcaGCGCTGTCcggtgctggaggagcagctggtggACCTGGTGGTGTACGCCATGGAGCGCTCGGAGACGGAGGAGCACTTTGACGCC---GACGTGGGCGGCACCAGCCAGCTGCTGTGGCAGCACCTGTCCTCCCAGCTCATCTTTTTTGTGCTCTTCCAGTTCGCCAGCTTCCCGCACATGGTGCTCTCGCTGCACCAG??A
>mora@E0148
CACAAGCAGCGTTGCCcggtgctggaggagcagctggtggacctggtggtgTACGCCATGGAGCGCTCGGAGACGGAGGAGCACTTCGACGCA---GACGTGGGCGGCACCAGCCAGCTGCTGTGGCAGCACCTGTCCTCGCAGCTCATCTTCTTCGTGCTCTTCCAGTTCGCCAGCTTCCCCCACATGGTGCTCTCCCTGCACCAG?AA
>momo@E0148
CACAAGCAGCGTTGCCCGGTGCTGGAGGAGCAACTGGTGGACCTGGTGGTGTACGCGATGGAGCGCTCCGAGACGGAGGAGCACTTTGACGCC---GACGTGGGCGGCACCAGCCAGCTGCTGTGGCAGCACCTGTCCTCGCAGCTCATCTTCTTTGTGCTCTTCCAGTTCGCCAGCTTCCCTCACATGGTGCTGTCCCTGCACCAG?AA
>cyro@E0148
CATAAGCAGCGTTGTCCTgtgctggaggagcagctggtGGACCTGGTGGTGTACGCCATGGAGCGCTCGGAGACCGAGGAGCACTTTGACGCC---GACATCGGGGGAACCAGCCAGCTGCTGTGGCAGCACCTCTCCTCGCAGCTCATCTTCTTTGTGCTCTTTCAGTTCGCCAGCTTCCCCCACATGGTGCTGTCGCTACACCAA??A
>maoc@E0148
CACAAGCAGCGCTGCCcggtgctggaggagcagctggtggacCTGGTGGTGTATGCCATGGAGCGCTCGGAGACGGAGGAGCACTTTGACGCC---GACGTGGGCGGCACCAGCCAGCTGCTGTGGCAGCACCTGTCCTCCCAGCTCATCTTCTTCGTGCTCTTCCAGTTCGCCAGCTTCCCACACATGGTGCTCTCGCTGCACCAG?AA
>mabe@E0148
CACAAGCAGCGCTGCCcggtgctggaggagcagctggtggACCTGGTGGTGTATGCCATGGAGCGCTCGGAGACGGAGGAGCACTTTGACGCC---GACGTGGGTGGCACCAGCCAGCTGCTGTGGCAGCACCTGTCCTCCCAGCTCATCTTCTTCGTGCTCTTCCAGTTCGCCAGCTTCCCGCACATGGTGCTCTCGCTGCACCAG??A
>loxj@E0148
CACAAGCAGCGTTGCCCGGTGCTGGAGGAGCAACTGGTGGACCTGGTGGTGTACGCGATGGAGCGCTCCGAGACGGAGGAGCACTTTGATGCC---GACGTGGGCGGCACCAGCCAGCTGCTGTGGCAGCACCTGTCTTCGCAGCTCATCTTCTTTGTGCTTTTCCAGTTCGCCAGTTTCCCTCACATGGTGCTGTCCCTGCACCAG?AA
>lohl@E0148
CACAAGCAGCGTTGCCCGGTGCTGGAGGAGCAACTGGTGGACCTGGTGGTGTACGCGATGGAGCGCTCCGAGACGGAGGAGCACTTTGATGCC---GACGTGGGCGGCACCAGCCAGCTGCTGTGGCAGCACCTGTCTTCGCAGCTCATCTTCTTTGTGCTTTTCCAGTTCGCCAGTTTCCCTCACATGGTGCTGTCCCTGCACCAG??A
>loam@E0148
CACAAGCAGCGTTGCCCGGTGCTGGAGGAGCAACTGGTGGACCTGGTGGTGTACGCGATGGAGCGCTCCGAGACGGAGGAGCACTTTGATGCC---GACGTGGGCGGCACCAGCCAGCTGCTGTGGCAGCACCTGTCTTCGCAGCTCATCTTCTTTGTGCTTTTCCAGTTCGCCAGTTTCCCTCACATGGTGCTGTCCCTGCACCAG?AA
>gamo@E0148
cACAAGCAGCGCTGCCCGGtgctggaggagcagctggtGGACCTTGTTGTGTACGCCATGGAGCGCTCGGAGACGGAGGAGCACTTTGACGCC---GACGTGGGCGGCACCAGCCAGCTGCTGTGGCAGCACCTGTCCTCCCAGCTCATCTTCTTCGTGCTCTTCCAGTTCGCCAGCTTCCCCCACATGGTGCTGTCCCTGCACCAG?AA
>gage@E0148
cACAAGCAGCGCTGCCCGGtgctggaggagcagctggtGGACCTTGTTGTGTACGCCATGGAGCGCTCGGAGACGGAGGAGCACTTTGACGCC---GACGTGGGCGGCACCAGCCAGCTGCTGTGGCAGCACCTGTCCTCCCAGCTCATCTTCTTCGTGCTCTTCCAGTTCGCCAGCTTCCCCCACATGGTGCTGTCCCTGCACCAG?AA
>gaen@E0148
cACAAGCAGCGCTGCCCGGtgctggaggagcagctggtGGACCTTGTTGTGTACGCCATGGAGCGCTCGGAGACGGAGGAGCACTTTGACGCC---GACGTGGGCGGCACCAGCCAGCTGCTGTGGCAGCACCTGTCCTCCCAGCTCATCTTCTTCGTGCTCTTCCAGTTCGCCAGCTTCCCCCACATGGTGCTGTCCCTGCACCAG??A
>gace@E0148
cACAAGCAGCGCTGCCCGGtgctggaggagcagctggtGGACCTTGTTGTGTACGCCATGGAGCGCTCGGAGACGGAGGAGCACTTTGACGCC---GACGTGGGCGGCACCAGCCAGCTGCTGTGGCAGCACCTGTCCTCCCAGCTCATCTTCTTCGTGCTCTTCCAGTTCGCCAGCTTCCCCCACATGGTGCTGTCCCTGCACCAG??A
>trmu@E0148
caaaaGCAGCGTTGCCcggtgctggaggagcagctggtggaCCTGGTGGTGTACGCCATGGAGCGCTCGGAGACAGAGGAGCACTTTGACGCG---GACGTGGGTGGCACCAGCCAGCTGCTGTGGCAGCACCTCTCCTCCCAGCTCATCTTCTTCGTGCTCTTCCAGTTCGCCAGCTTTCCCCACATGGTGCTGTCCCTGCACCAG??A
>meca@E0148
CACAAGCAGCGATGCCCAgtgctggaggagcagctcgTAGACCTGGTGGTGTACGCCATGGAGCGCTCGGAGACGGACGAGCACTTTGACGCT---GACGTCGGCGGCACCAGCCAGCTGCTGTGGCAGCACCTCTCCTCGCAGCTCATCTTCTTCGTGCTCTTCCAGTTCGCCAGCTTCCCTCACATGGTGCTCTCCCTGCACCAG??A
>brca@E0148
CAAAAGCAGCGGTGCCCGGTGCTAGAGGAGCAGTTGGTGGACCTGGTAGTGTATGCCATGGAACGCTCGGAGACAGAGGAGCACTTTGATGCGGCCGACGTGGGCGGCACCAGCCAGCTGCTGTGGCAGCACCTGTCCTCGCAGCTCATCTTCTTTGTGCTCTTCCAGTTTGCTAGCTTCCCGCACATGGTCCTCTCCCTGCACCAC?AA
