# Supplementary material for: The Phylogenetic Relationships of the Family Sciaenidae Based on Genome-Wide Data Analysis
Source: Animals (Basel). 2022 Dec 1;12(23):3386. doi: 10.3390/ani12233386 (PMC9741161; doi:10.3390/ani12233386)
Supplement: Supplementary file 1 [file animals-12-03386-s001.zip › File S2/align-1105-genes/bak/E0151_NT.fasta.ali]

>bame@E0151
?TGCACATGCTCAGAGTGTCGCCCTCTATGGGCCAGTTGCtggacatgaacacaacacTGCGCCACCTGCTGTTCCTGCTGGAGTACTGCATGGTGACAGGCTATGACTGGTGGGACGTCCTGCTGCATGTCCAGCCAGGCATGGTCCACAGTCTGGTGGAGAAGCTGCACGAGGAGTACATGAGACAGAACCACGCTCTACAG??C
>brbr@E0151
?TGCACATGCTCAGAGTGTCGCCCTCTATGGGCCAGCTGCTGGACATGAACACCACACTGCGCCACCTGCTGTTCCTGCTGGAGTACTGCATGGTGACCGGCTACGACTGGTGGGATGTCCTGCTGCACGTCCAGCCAGGCATGGTCCACAGTCTGGTGGAGAAGCTGCATGAGGAGTACATGAGGCAGAACCACGCTCTACAG?CA
>gaar@E0151
?TGCACATGCTGCGAGTGTCGCCCTCCATGGGCCAGCTGCTGGACATGAACACCACACTGCGCCACCTGCTGTTCCTGCTGGAGTACTGCATGGTGACGGGCTACGACTGGTGGGACGTCCTGCTGCACGTCCAGCCGGGCATGGTGCACAGCCTGGTGGAGAAGCTGCACGAGGAGTACATGAGGCAGAACCACGCACTGCAG??C
>mora@E0151
?TGCACATGCTCAGAGTGTCGCCCTCTATGGGCCAGCTGCTGGACATGAACACCACCCTGCGCCACCTGCTGTTCCTGTTGGAGTACTGCATGGTGACAGGCTACGACTGGTGGGACGTCCTGCTGCACGTCCAGCCAGGCATGGTCCACAGTCTGGTGGAGAAGCTGCATGAGGAGTACATGAGGCAGAACCATGCTCTACAG??C
>trmu@E0151
?TACACATGCTCAGAGTATCGCCCTCTATGGGCCAGCTGCTGGACATGAACACAACGCTGCGCCACCTGCTGTTCCTGCTGGAGTACTGCATGGTGACCGGCTACGACTGGTGGGACGTCCTGCTGCATGTCCAGCCGGGCATGGTCCACAGTCTGGTGGAGAAGCTGCATGAGGAGTACATGAGGCAGAACCACGCTCTACAG??C
>trsc@E0151
?TACACATGCTCAGAGTATCGCCCTCTATGGGCCAGCTGCTGGACATGAACACAACGCTGCGCCACCTGCTGTTCCTGCTGGAGTACTGCATGGTGACCGGCTACGACTGGTGGGACGTCCTGCTGCATGTCCAGCCGGGCATGGTCCACAGTCTGGTGGAGAAGCTGCATGAGGAGTACATGAGGCAGAACCACGCTCTACAG?CA
>phph@E0151
?TGCACATGCTCAGAGTGTCACCCTCAATGGGTCAGCTGCTGGACATGAACACAACGCTGCGCCATCTGCTGTTCCTGCTGGAGTACTGCATGGTGACTGGCTACGACTGGTGGGATGTCCTGCTGCATGTCCAGCCAGGCATGGTCCACAGCCTGGTGGAGAAGCTGCATGAGGAGTACATGAGACAGAACCACGCTCTACAG??C
>lala@E0151
?TGCACATGCTCAGAGTGTCGCCCTCTATGGGCCAGCTGCTGGACATGAACACAACGCTGCGCCACCTTCTGTTCCTGTTGGAGTACTGCATGGTGACGGGCTACGACTGGTGGGACGTCCTGCTGCACGTCCAGCCAGGCATGGTCCACAGTCTGGTGGAGAAGCTGCATGAGGAGTACATGAGGCAGAACCATGCTCTACAG?CA
>trmi@E0151
?TGCACATGCTCAGAGTGTCGCCCTCCATGGGCCAGCTGCTGGACATGAACACCACGCTGCGCCACCTGCTGTTCCTGCTGGAGTACTGCATGGTGACGGGCTACGACTGGTGGGACGTCCTGCTGCACGTCCAGCCCGGCATGGTCCACAGCCTGGTGGAGAAGCTGCACGAGGAGTACATGAGACAGAACCACGCGCTGCAG??C
>momo@E0151
CTGCACATGCTCAGAGTGTCGCCCTCTATGGGCCAGCTGCTGGACATGAACACGACACTGCGCCACCTGCTGTTCCTGCTGGAGTACTGCATGGTGACCGGCTACGACTGGTGGGATGTCCTGCTGCATGTCCAGCCAGGCATGGTCCACAGTCTGGTGGAGAAGCTGCATGAGGAGTACATGAGGCAGAACCACGCTCTACAG??C
>loam@E0151
CTGCACATGCTCAGAGTGTCGCCCTCTATGGGCCAGCTGCTGGACATGAACACGACGCTACGCCACCTGCTGTTCCTGCTGGAGTACTGCATGGTGACCGGCTACGACTGGTGGGACGTCCTGCTGCATGTCCAGCCAGGCATGGTCCACAGTCTGGTGGAGAAGCTGCATGAGGAGTACATGAGGCAGAACCACGCTCTACAG??C
>merl@E0151
CTGCACATGCTCAGAGTGTCACCCTCTATGGGCCAGCTGCTGGACATGAACACAACACTGCGACACCTACTGTTCCTGCTTGAGTACTGCATGGTGACAGGGTATGACTGGTGGGACGTCCTGCTGCACGTCCAGCCAGGCATGGTCCACAGTCTGGTGGAGAAGCTGCATGAGGAGTACATGAGGCAGAACCACGCTTTACAG??C
>mepo@E0151
CTGCACATGCTCAGAGTGTCGCCCTCTATGGGCCAGCTGCTGGACATGAACACAACACTGCGACACCTACTGTTCCTGCTTGAGTACTGCATGGTGACAGGGTATGACTGGTGGGACGTCCTGCTGCACGTCCAGCCAGGCATGGTCCACAGTCTGGTGGAGAAGCTGCATGAGGAGTACATGAGGCAGAACCACGCCTTACAG??C
>meca@E0151
CTGCACATGCTCAGAGTGTCGCCCTCTATGGGCCAGCTGCTGGACATGAACACAACACTGCGACACCTACTGTTCCTGCTTGAGTACTGCATGGTGACAGGGTATGACTGGTGGGACGTCCTGCTGCACGTCCAGCCAGGCATGGTCCACAGTCTGGTGGAGAAGCTGCATGAGGAGTACATGAGGCAGAACCACGCTTTACAG??C
>lohl@E0151
?TGCACATGCTCAGAGTGTCGCCCTCTATGGGCCAGCTGCTGGACATGAACACGACGCTACGCCACCTGCTGTTCCTGCTGGAGTACTGCATGGTGACCGGCTACGACTGGTGGGACGTCCTGCTGCATGTCCAGCCAGGCATGGTCCACAGTCTGGTGGAGAAGCTGCATGAGGAGTACATGAGGCAGAACCACGCTCTACAG?CA
>lolo@E0151
?TGCACATGCTCAGAGTGTCGCCCTCTATGGGCCAGCTGCTGGACATGAACACGACGCTACGCCACCTGCTGTTCCTGCTGGAGTACTGCATGGTGACCGGCTACGACTGGTGGGACGTCCTGCTGCATGTCCAGCCAGGCATGGTCCACAGTCTGGTGGAGAAGCTGCATGAGGAGTACATGAGGCAGAACCACGCTCTACAG?CA
>loxj@E0151
CTGCACATGCTCAGAGTGTCGCCCTCTATGGGCCAGCTGCTGGACATGAACACGACGCTACGCCACCTGCTGTTCCTGCTGGAGTACTGCATGGTGACCGGCTACGACTGGTGGGACGTCCTGCTGCATGTCCAGCCAGGCATGGTCCACAGTCTGGTGGAGAAGCTGCATGAGGAGTACATGAGGCAGAACCACGCT------??C
>zefa@E0151
?TGCACATGCTCAGGGTGTCGCCCTCTATGGGTCAGCTGCTGGACATGAACACCACGCTGCGTCACCTGCTGTTCCTGCTGGAGTACTGCATGGTGACTGGCTACGACTGGTGGGACGTTCTGCTGCACGTGCAGCCTGGCATGGTGCACAGTCTGGTGGAGAAGCTGCATGAGGAGTACATGAGGCAGAACCAGGCCCTGCAG?CA
>cyro@E0151
?TGCACATGCTCAGAGTGTCGCCCTCTATGGGTCAGCTGCTGGACATGAACACTACGCTGCGCCACCTGCTCTTCCTGCTGGAGTACTGCATGGTGACGGGCTACGACTGGTGGGACGTTCTGCTGCATGTGCAGCCCGGCATGGTGCACAGTCTGGTGGAGAAGCTGCACGAGGAGTACATGAGGCAGAACCAGGCCCTGCAG?CA
>muma@E0151
?TCCACATGCTCAGAGTGTCTCCCTCTATGGGCCAGCTGCTGGACATGACCACCACCCTGCGCCACCTGCTGTTCCTCCTGGAGTACTGCATGGTGACGGGATACGACTGGTGGGACGTCCTCCTGCACGTCCAGCCAGGGATGGTCCACAGTCTGGTGGAGAAGCTGCATGAAGAGTACATGAGGCAGAATCACGCTCTGCAG?CA
>coru@E0151
?TGCACATGCTCCGTGTGTCGCCGTCGATGGGCCAGCTGCTGGACATGAACACCACACTGCGCCACCTGCTGTTCCTGCTGGAGTACTGCATGGTGACGGGCTACGACTGGTGGGACGTCCTGCTGCACGTGCAGCCGGCCATGGTGCACAGCCTGGTGGAGAAGCTGCACGAGGAGTACATGAGGCAGAACCACGCCCTGCAG?CA
>gace@E0151
?TGCACATGCTCCGAGTGTCCCCCTCCATGGGCCAGCTGCTGGACATGAACACCACGCTGCGCCACCTGCTGTTCCTGCTGGAGTACTGCATGGTGACGGGCTACGACTGGTGGGACGTCCTGCTGCACGTGCAGCCAGCCATGGTCCACAGCCTGGTGGAGAAGCTGCACGAGGAGTACATGAGACAGAACCACGCGCTGCAG??C
>gach@E0151
?TGCACATGCTCCGAGTGTCCCCCTCCATGGGCCAGCTGCTGGACATGAACACCACGCTGCGCCACCTGCTGTTCCTGCTGGAGTACTGCATGGTGACGGGCTACGACTGGTGGGACGTCCTGCTGCACGTGCAGCCGGCCATGGTCCACAGCCTGGTGGAGAAGCTGCACGAGGAGTACATGAGACAGAACCACGCGCTGCAG??C
>mabe@E0151
?TGCACATGCTCCGTGTGTCGCCGTCCATGGGCCAGCTGCTGGACTTGAACACCACGCTGCGCCACCTGCTGTTCCTGCTGGAGTACTGCATGGTGACGGGCTACGACTGGTGGGACGTCCTGCTGCACGTGCAGCCGGCCATGGTGCACAGCCTGGTGGAGAAGCTGCACGAGGAGTACATGAGGCAGAACCATGCCCTGCAG??C
>maoc@E0151
?TGCACATGCTCCGCGTGTCGCCGTCGATGGGCCAGCTGCTGGACATGAACACCACGCTACGccacctgctgttcctgctggaGTACTGCATGGTGACGGGCTACGACTGGTGGGACGTGCTGCTGCACGTGCAGCCGGCCATGGTGCACAGCCTGGTGGAGAAGCTGCACGAGGAGTACATGAGGCAGAACCACGCCCTGCAG??C
>mezu@E0151
CTGCACATGCTCAGAGTCTCGCCCTCTATGGGCCAGATGCTGGACATGAACACGACGCTGCGCCACCTGCTGTTCCTGCTGGAGTACTGCATGGTGACGGGCTACGACTGGTGGGACGTCCTGCTGCATGTCCAGCCAAGCATGGTCCACAGTCTGGTGGAGAAGCTGCATGAGGAGTACATGAGGCAGAACCACGCTCTACAG??C
>gamo@E0151
?TGCACATGCTCCGAGTGTCCCCCTCCATGGGCCAGCTGCTGGACATGAACACCACGCTGCGCCACCTGCTGTTCCTGCTGGAGTACTGCATGGTGACGGGCTACGACTGGTGGGACGTCCTGCTGCACGTGCAGCCAGCCATGGTCCACAGCCTGGTGGAGAAGCTGCACGAGGAGTACATGAGACAGAACCACGCGCTGCAG??C
>gage@E0151
?TGCACATGCTCCGAGTGTCCCCCTCCATGGGCCAGCTGCTGGACATGAACACCACGCTGCGCCACCTGCTGTTCCTGCTGGAGTACTGCATGGTGACGGGCTACGACTGGTGGGACGTCCTGCTGCACGTGCAGCCAGCCATGGTCCACAGCCTGGTGGAGAAGCTGCACGAGGAGTACATGAGACAGAACCACGCGCTGCAG??C
>gaen@E0151
?TGCACATGCTCCGAGTGTCCCCCTCCATGGGCCAGCTGCTGGACATGAACACCACGCTGCGCCACCTGCTGTTCCTGCTGGAGTACTGCATGGTGACGGGCTACGACTGGTGGGACGTCCTGCTGCACGTGCAGCCAGCCATGGTCCACAGCCTGGTGGAGAAGCTGCACGAGGAGTACATGAGACAGAACCACGCGCTGCAG??C
>brca@E0151
?tgcacATGCTGCGCGTGTCGCCGTCCATGGGCCAGATGCTGGACGTGACGGTCATGTTGCgccacctgctgctgctgctggagtaCTGCATGGTGACGGGCTACGACTGGTGGGACGTCCTGCTGCACGTCCAGCCCGCCATGGTGCACAGTCTGGTGGAGAAGCTGCACGAGGAGTATATGAGGCAGAACCACGCCCTGCAG??C
