# Supplementary material for: The Phylogenetic Relationships of the Family Sciaenidae Based on Genome-Wide Data Analysis
Source: Animals (Basel). 2022 Dec 1;12(23):3386. doi: 10.3390/ani12233386 (PMC9741161; doi:10.3390/ani12233386)
Supplement: Supplementary file 1 [file animals-12-03386-s001.zip › File S2/align-1105-genes/bak/E0154_NT.fasta.ali]

>bame@E0154
atGACGCTGCGGGGCACGGAGACGGCTGGCTGCGTGCTGGTGTCCGCCGCCAAGGCCCAGCTGCTCCAGTGTGAGCACCACCCGGCCTGGTACAACGACACGCTCAAGCAGAAGACCACCTGGACCTGCCTGCTGGACGGCATGCAGTACTTCGCCACCATGGAGCCCAACCCCTCCGAGCAGGAGGACCGGCAGCTGTGGCTG??G
>muma@E0154
aTGACACTGCGAGGCACGGAGACCGCCGGCTGCGTGCTGGTGTCCGCCGCCAAGGCCCAGCTGCTGCAGTGTGAGCACCACCCGGCCTGGTACAACGACACGCTCAAGCAGAAGACCACCTGGACATGCCTGCTGGATGGCATGCAGTACTTCGCCACCATGGAGCCCAACCCCTCCGAGCAGGAGGACCGGCAACTGTGGCTG?GA
>trsc@E0154
---------CGGGGCACTGAGACGGCTGGCTGTGTGCTGGTGTCTGCCGCCAAGGCCCAGCTGCTGCAGTGTGAGCACCACCCAGCCTGGTACAATGACACGCTCAAGCAGAAGACCACCTGGACCTGCCTGCTGGACGGCATGCAGTACTTCGCCACCATGGAGCCCAACCCCTCCGAGCAGGAGGACCGGCAGCTGTGGCTG?GA
>brbr@E0154
ATGATGCTGCGGGGCACGGAGACGGCCGGCTGCGTGCTGGTGTCGGCCGCCAAGGCCCAGCTGCTGCAGTGTGAGCACCACCCGGCCTGGTACAACGACACGCTGAAGCAGAAGACCACCTGGACCTGCCTGCTGGACGGCATGCAGTACTTCGCCACCATGGAGCCCAACCCCTCCGAGCAGGAGGACCGGCAGCTCTGGCTG??G
>lala@E0154
ATGATGCTCCGGGGCACAGAGACGGCCGGCTGTGTGCTGGTGTCTGCCGCCAAGGCccagctgctgcagtgtgAGCACCACCCAGCCTGGTACAACGACACGCTCAAGCAGAAGACCACCTGGACCTGCCTGCTGGACGGCATGCAGTACTTTGCCACCATGGAGCCCAACCCCTCCGAGCAGGAGGACCGGCAGCTGTGGCTG?GA
>meca@E0154
ATGATGCTGCGGGGCACGGAGACGGCTGGCTGTGTGCTGGTGTCTGCCGCCAAGGCCCAGCTGCTGCAGTGTGAGCACCACCCGGCCTGGTACAACGACACACTCAAGCAGAAGACCACCTGGACCTGCCTGCTGGACGGCATGCAGTATTTCGCCACCATGGAGCCCAACCCCTCGGAGCAGGAGGACCGGCAGCTGTGGCTG??G
>mezu@E0154
ATGATGCTTCGGGGCACGGAGACGGCCGGCTGCGTGCTGGTGTCCGCCGCCAAGGCCCAGCTGCTGCAGTGTGAACACCACCCGGCCTGGTACAACGACACACTCAAGCAGAAGACCACCTGGACCTGCCTGCTGGACGGCATGCAGTATTTCGCCACCATGGAGCCCAACCCCTCCGAGCAGGAGGACCGGCAGCTGTGGCTG??G
>mora@E0154
ATGATGCTGCGGGGCACGGAGACGGCCGGCTGTGTGCTGGTGTCCGCCGCCAAGGCCCAGCTGCTGCAGTGCGAGCACCACCCGGCCTGGTACAACGACACTCTCAAGCAGAAGACCACCTGGACCTGCCTGCTGGACGGCATGCAGTACTTCGCCACCATGGAGCCCAACCCCTCCGAGCAGGAGGACCGGCAGCTGTGGCTG?GA
>povi@E0154
ATGATGCTGCGGGGCACGGAGACGGCCGGCTGTGTGCTGGTGTCGGCCGCCAAGGCCCAGCTGCTGCAGTGTGAGCACCACCCGGCCTGGTACAACGACACGCTGAAGCAGAAGACCACGTGGACCTGCCTGCTGGACGGCATGCAGTACTTCGCCACCATGGAGCCCAACCCCTCGGAGCAGGAGGACCGGCAGCTCTGGCTG?GA
>bosa@E0154
------------GGCACGGAGACGGCCGGCTGCGTGCTGGTGTCGGCCGCCATGGCCCAGCTGCTACAGTGTGAGCACCACCCGGCCTGGTACAACGACACGCTGAAGCAGAAGACCACCTGGACCTGCCTGCTGGACGGCATGCAGTACTTCGCCACCATGGAGCCCAACCCCTCGGAGCAGGAGGACCGGCAGCTCTGGCTG?GA
>gace@E0154
ATGATGCTGCGGGGCACGGAGACGGCCGGCTGCGTGCTGGTGTCGGCCGCCATGGCCCAGCTGCTGCAGTGTGAGCACCACCCGGCCTGGTACAACGACACGCTGAAGCAGAAGACCACCTGGACCTGCCTGCTGGACGGCATGCAGTACTTCGCCACCATGGAGCCCAACCCCTCGGAGCAGGAGGACCGGCAGCTCTGGCTG??G
>gaen@E0154
ATGATGCTGCGGGGCACGGAGACGGCCGGCTGCGTGCTGGTGTCGGCCGCCATGGCCCAGCTGCTGCAGTGTGAGCACCACCCGGCCTGGTACAACGACACGCTGAAGCAGAAGACCACCTGGACCTGCCTGCTGGACGGCATGCAGTACTTCGCCACCATGGAGCCCAACCCCTCGGAGCAGGAGGACCGGCAGCTCTGGCTG??G
>gage@E0154
ATGATGCTGCGGGGCACGGAGACGGCCGGCTGCGTGCTGGTGTCGGCCGCCATGGCCCAGCTGCTGCAGTGTGAGCACCACCCGGCCTGGTACAACGACACGCTGAAGCAGAAGACCACCTGGACCTGCCTGCTGGACGGCATGCAGTACTTCGCCACCATGGAGCCCAACCCCTCGGAGCAGGAGGACCGGCAGCTCTGGCTG?GA
>gamo@E0154
ATGATGCTGCGGGGCACGGAGACGGCCGGCTGCGTGCTGGTGTCGGCCGCCATGGCCCAGCTGCTGCAGTGTGAGCACCACCCGGCCTGGTACAACGACACGCTGAAGCAGAAGACCACCTGGACCTGCCTGCTGGACGGCATGCAGTACTTCGCCACCATGGAGCCCAACCCCTCGGAGCAGGAGGACCGGCAGCTCTGGCTG?GA
>momo@E0154
ATGATGCTGCGGGGCACGGAGACGGCCGGCTGTGTGCTGGTGTCGGCCGCCATGGCCCAGCTGCTGCAGTGCGAGCACCACCCGGCCTGGTACAACGACACGCTGAAGCAGAAGACCACCTGGACCTGCCTGCTGGATGGCATGCAGTACTTCGCCACCATGGAGCCCAACCCCTCCGAGCAGGAGGACCGGCAGCTCTGGCTG??G
>trmu@E0154
ATGATGCTGCGGGGCACAGAGACGGCTGGCTGTGTGCTGGTGTCTGCCGCCAAGGCCCAGCTGCTGCAGTGTGAGCACCACCCAGCCTGGTACAATGACACGCTCAAGCAGAAGACCACCTGGACCTGCCTGCTGGACGGCACGCAGTACTTCGCCACCATGGAGCCCAACCCCTCCGAGCAGGAGGACCGGCAGCTGTGGCTG??G
>loam@E0154
ATGATGTTGCGGGGCACGGAGACGGCCGGCTGTGTGCTGGTGTCGGCCGCCATGGCCCAGCTGCTGCAGTGTGAGCACCACCCGGCCTGGTACAACGACACGCTGAAGCAGAAGACCACCTGGACCTGCCTGCTGGACGGCATGCAGTACTTCGCCACCATGGAGCCCAACCCCTCCGAGCAGGTGGACCGGCAGCTGTGGCTG?GA
>lohl@E0154
ATGATGTTGCGGGGCACGGAGACGGCCGGCTGTGTGCTGGTGTCGGCCGCCATGGCCCAGCTGCTGCAGTGTGAGCACCACCCGGCCTGGTACAACGACACGCTGAAGCAGAAGACCACCTGGACCTGCCTGCTGGACGGCATGCAGTACTTCGCCACCATGGAGCCCAACCCCTCCGAGCAGGTGGACCGGCAGCTGTGGCTG??G
>loxj@E0154
ATGATGTTGCGGGGCACGGAGACGGCCGGCTGTGTGCTGGTGTCGGCCGCCATGGCCCAGCTGCTGCAGTGTGAGCACCACCCGGCCTGGTACAACGACACGCTGAAGCAGAAGACCACCTGGACCTGCCTGCTGGACGGCATGCAGTACTTCGCCACCATGGAGCCCAACCCCTCCGAGCAGGTGGACCGGCAGCTGTGGCTG?GA
>lolo@E0154
---------------------------------------------------------CAGCTGCTGCAGTGTGAGCACCACCCGGCCTGGTACAACGACACGCTGAAGCAGAAGACCACCTGGACCTGCCTGCTGGACGGCATGCAGTACTTCGCCACCATGGAGCCCAACCCCTCCGAGCAGGTGGACCGGCAGCTGTGGCTG?GA
>brca@E0154
ATGACTCTGCGTGGGACTGAGACGTCCGGCTGCGTGCTGGTGTCTGCGTCCAAGGCCCAGCTGCTGCAGTGTGAGCACCACCCAGCCTGGTACAACGACACCCTCAAACAGAAGACCACCTGGACCTGTCTGCTGGACGGCATGCAGTACTTTGCTACCATGGAGCCCAATCCTTCAGAACACAGGGACCGCCCCCTCTGGCTG??G
>cyro@E0154
ATGATGCTCCGTGGTACAGAGACGGCTGGCTGCGTGCTGGTGTCTGCAGCCAAGGCTCAGCTACTGCAGTGCGAGCACCACCCGGCCTGGTACAATGACACCCTGAAGCAGAAGACCACCTGGACCTGCCTTCTGGATGGCATGCAGTACTTTGCCACCATGGAGCCCAACCCTTCTGAAGATGAGGACAGGCAGCTATGGCTG?GA
>mabe@E0154
aTGACCCTGCGGGGCACGGAGACAGCGGGCTGTGTGCTGTTGTCTGCCGCCAAGGCCCAGCTGCTGCAGTACGAGCACCACCCGGCCTGGTACAATGACACGCTGAAGCAGAAGACTACCTGGACCTGCCTGCTGGACGGCATGCAGTACTTCGCCACCATGGAGCCCAACCCCTCCGAGCAGGAGGACCGGCAGCTGTGGCTG??G
>trmi@E0154
ATGATGCTGCGGGGCACGGAGACGGCTGGCTGCGTGCTGGTGTCGGCCGCCAAGGCCCAGCTGCTGCAGTGTGAGCACCACCCAGCCTGGTACAACGACACGCTCAAGCAGAAGACCACCTGGACCTGCCTGCTGGACGGCATGCAGTACTTCGCCACCATGGAGCCCAGCCCCTCGGAGCAGGAGGACCGGCAGCGCTGGCTG??G
>phbl@E0154
ATGACGCTGCGGGGCACGGAGACGGCgggctgtgtgctggtgtcgGCCGCCAAGGCCCAGCTGCTGCAGTGTGAGCACCACCCGGCCTGGTACAATGACACGCTGAAGCAGAAGACCACCTGGACCTGCCTCTTGGACGGCATGCAGTACTTCGCCACCATGGAGCCCAGCCCGTCGGGCCAGGAGGACCGACAGCTCTGGCTG?GA
>phph@E0154
atgaCGCTGCGGGGCACGGAGACGGCGGGCTGCGTGCTGGTGTCGGCCGCCaaggcccagctgctgcagtgtgAGCACCACCCGGCCTGGTACAACGACACACTGAAGCAGAAGACCACCTGGACCTGCCTGCTGGACGGCATGCAGTACTTCGCCACCATGGAGCCCAGCCCCTCGGGGCAGGAGGACCGACAGCTCTGGCTG??G
>maoc@E0154
ATGATGCTGCGGGGCACAGAGACGGCAGGCTGTGTGCTGGTCTCCGCCGCCAAGGCCCAGCTGCAGCAGTGCGAGCACCACCCGGCCTGGTACAACGACACGCTGAAGCAGAAGACCACCTGGACCTGCCTGCTGGACGGCATGCAGTACTTTGCCACCATGGAGCCCAACCCCCCCGAGCAGGAGGACCGCCAGCTGTGGCTG?GA
>zefa@E0154
ATGATGCTACGTGGCACAGAGACGGCTGGCTGCGTGCTGGTGTCCGCAGCCAAGGCTCAGCTGCTTCAGTGCGAGCACTACCCGGCCTGGTACAACGACACCCTGAAGCAGAAGACCACTTGGACCTGCCTGCTGGACGGCATGCAGTACTTTGCCACCATGGAGACCAACCCTTCTGAAGATGAGGACAGGCAGCTATGGCTG??G
>coru@E0154
atGACCCTGAGGGGCACGGAGACGgcggctgtgtgctgctgtcggCCGCCAAGGCCCAGCTGCTGCAATGGCGAGCACCACCCTGCCTGGTACAACGACACGCTGAAGCAGAAGACCACCTGGACCTGCCTGCTGGACGGCATGCAGTACTTCGCCACCATGGAACCCAACCCCTCACAGCAGGAGGACCGGCAGCTGTGGCTG??G
