# Supplementary material for: The Phylogenetic Relationships of the Family Sciaenidae Based on Genome-Wide Data Analysis
Source: Animals (Basel). 2022 Dec 1;12(23):3386. doi: 10.3390/ani12233386 (PMC9741161; doi:10.3390/ani12233386)
Supplement: Supplementary file 1 [file animals-12-03386-s001.zip › File S2/align-1105-genes/bak/E0157_NT.fasta.ali]

>mezu@E0157
CTTGCGGACCGAGCCGAGTTTGCAGAGATGATCCAAGAGGATGCTAGGTCTGTTGTGGATCGCCAGGAGACCGACTCCATCCCTCTGGTGGATGACATCCGTTACCACATCACTAGCAATGTCCAGACGTTCAGCGCCATCGAGGAGGCCAACCAGAAACTGCAGGTGCTGGAGCAGCTGCTGGTCAGCATCGGACTCGAGTG?---
>mabe@E0157
CTCGTGGACCGCGCCGAGTTCGCGGAGATAATCGAGGAGGACGCCAGGGAGGTGTTGGATCGCCAGGAGACCGACTCCATCCCTCTGGTGGACGACATCCGCTTCCACATCACCAGCAACGTGCAGACGTTCAGCGCCATCGAGGAGGCCAACCAGAAGCTGCAGGTGCTGGAGCAGCTGCTCATCAGCATCGGACTGGAGTGC?TG
>bame@E0157
CTTGTGGATCGAGCTGAGTTTGCAGAGGTAATCCAAGAGGATGCTCAGTCTGTAGTGGATCGCCAGGAGACCGACTCCATCCCTCTGGTGGATGACATCCGCTACCACATCACTAGCAATGTCCAGACGTTCAGCGCCATCGAGGAGGCCAACCAGAAACTGCAGGTGCTGGAGCAGCTGCTCGTCAGCATCGGACTCGAGTGT??T
>coru@E0157
CTCGTGGACCGAGCCGAGTTTGCGGAGATAATCGAGGAGGACGCCCGGGCGGTGGTGGACCGCCAGGAGACCGACTCCATCCCTCTGGTGGACGACATCCGCTTCCACATCACCAGCAACGTGCAGACGTTCAGCGCCATCGAGGAGGCCAACCAGAAGCTGCAGGTGCTGGAGCAGCTGCTCGTCAGCATCGGACTGGAGTGT??T
>maoc@E0157
CTCGTGGACCGAGCTGAGTTTGCGGAGATAATCGAAGAGGACGCCAGGGCGGTGGTGGACCGCCAGGAGACCGACTCCATCCCTCTGGTGGACGACATCCGCTTCCACATCACCAGCAACGTCCAGACGTTCAGCGCCATCGAGGAGGCCAACCAGAAGCTGCAGGTGCTGGAACAGCTGCTCGTCAGCATCGGACTGGAGTGC?TG
>argl@E0157
CTTGTGAACAGTGCTGAGTTTGCAGAGATGATCCAAGAGGATGCTAGGTCTGTAGTGGATCGCCAGGACATGGACTCCATCCCTCTGGTGGACGACATCCGCTACCACATCACCACTAACGTCCAGACGTACAGTGCCATCGAGGAGGCCAACCAGAAACTGCAAGTGCTGGAGCAGCTACTGGTCAGCATCGGACTCGAGTGT---
>bosa@E0157
CTTGTGAACAGTGCTGAGTTTGCAGAGATGATCCAAGAGGATGCTAGGTCTGTAGTGGATCGCCAGGATATGGACTCCATCCCTCTGGTGGACGACATCCGCTACCACATCACCACTAACGTCCAGACGTACAGTGCCATCGAGGAGGCCAACCAGAAACTGCAAGTGCTGGAGCAGCTACTGGTCAGCATCGGACTCGAGTGT---
>gage@E0157
CTTGTGAACAGTGCTGAGTTTGCAGAGATGATCCAAGAGGATGCTAGGTCTGTAGTGGATCGCCAGGATATGGACTCCATCCCTCTGGTGGACGACATCCGCTACCACATCACCACTAACGTCCAGACGTACAGTGCCATCGAGGAGGCCAACCAGAAACTGCAAGTGCTGGAGCAGCTACTGGTCAGTATCGGACTCGAGTGT---
>gamo@E0157
CTTGTGAACAGTGCTGAGTTTGCAGAGATGATCCAAGAGGATGCTAGGTCTGTAGTGGATCGCCAGGATATGGACTCCATCCCTCTGGTGGACGACATCCGCTACCACATCACCACTAACGTCCAGACGTACAGTGCCATCGAGGAGGCCAACCAGAAACTGCAAGTGCTGGAGCAGCTACTGGTCAGTATCGGACTCGAGTGT---
>meme@E0157
CTTGTGAACAGTGCCGAGTTTGCAGAGATGATCCAAGAGGATGCTAGGTCTGTAGTGGATCGCCAGGATATGGACTCCATCCCTCTGGTGGACGACATCCGCTACCACATCACCACTAACGTCCAGACGTACAGTGCCATCGAGGAGGCCAACCAGAAACTGCAAGTGCTGGAGCAGCTACTGGTCAGCATCGGGCTTGAGTGT---
>povi@E0157
CTTGTGAACAGTGCTGAGTTTGCAGAGATGATCCAAGAGGATGCTAGGTCTGTAGTGGATCGCCAGGATATGGACTCCATCCCTCTGGTGGACGACATCCGCTACCACATCACCACTAACGTCCAGACGTACAGTGCCATCGAGGAGGCCAACCAGAAACTGCAAGTGCTGGAGCAGCTACTGGTCAGCATCGGACTCGAGTGT---
>gace@E0157
CTTGTGAACAGTGCTGAGTTTGCAGAGATGATCCAAGAGGATGCTAGGTCTGTAGTGGATCGCCAGGATATGGACTCCATCCCTCTGGTGGACGACATCCGCTACCACATCACCACTAACGTCCAGACGTACAGTGCCATCGAGGAGGCCAACCAGAAACTGCAAGTGCTGGAGCAGCTACTGGTCAGTATCGGACTCGAGTG?---
>gach@E0157
CTTGTGAATAGTGCTGAGTTTGCAGAGATGATCCAAGAGGATGCTAGGTCTGTAGTGGATCGCCAGGATATGGACTCCATCCCCCTGGTGGACGACATCCGCTACCACATCACCACTAACGTCCAGACGTACAGTGCCATCGAGGAGGCCAACCAGAAGCTGCAAGTGCTGGAGCAGCTACTGGTCAGCATCGGACTCGAGTG?---
>gaen@E0157
CTTGTGAACAGTGCTGAGTTTGCAGAGATGATCCAAGAGGATGCTAGGTCTGTAGTGGATCGCCAGGATATGGACTCCATCCCTCTGGTGGACGACATCCGCTACCACATCACCACTAACGTCCAGACGTACAGTGCCATCGAGGAGGCCAACCAGAAACTGCAAGTGCTGGAGCAGCTACTGGTCAGTATCGGACTCGAGTG?---
>gaar@E0157
CTTGTGAACAGTGCTGAGTTTGCAGAGTTGATCCAAGAGGATGCTCGGTCCGTAGTGGATCGCCAGGAGATGGACTCCATCCCGCTGGTGGACGACATCCGCTACCACATCACCACTAACGTCCAGACGTACAGTGCCATCGAGGAGGCCAACCAGAAGCTGCAGGTGCTGGAGCAGCTACTGGTCAGCATCGGACTGGAGTGT---
>trmi@E0157
cTTGTGAACAGTGCTGAGTTTGCAGAGATGATCCAAGAGGATGCTAGATCTGTAGTGGATCGCCAGGAGATGGACTCCATCCCTCTGGTGGACGACATCCGCTACCACATCACCACTAACGTCCAGACGTACAGTGCCATCGAGGAGGCCAACCAGAAACTGCAAGTGCTGGAGCAGCTACTGGTCAGCATCGGACTTGAGTG?---
>brbr@E0157
CTTGTGAACAGTGCTGAGTTTGCAGAGATGATCCAAGAGGATGCTAGGTCTGTAGTGGATCGCCAGGAGACCGACTCCATCCCTCTGGTGGATGACATCCGCTACCACATCACTACCAATGTCCAGACGTACAGTGCCATTGAGGAGGccaaccagaaactgcaagtgCTGGAGCAGCTACTGATCAGCATTGGACTCGAGTG?---
>loam@E0157
CTTGTGAACAGTGCTGAGTTTGCAGAGATGATCCAAGAGGATGCTAGGTCTGTAGTGGATCGCCAGGAGACCGACTCCATCCCTCTGGTGGATGACATCCGCTACCACATCACTACCAATGTCCAGACGTACAGTGCCATCGAGGAGGCCAACCAGAAACTGCAAGTGCTGGAGCAGCTACTGGTCAGCATTGGACTTGAGTG?---
>lohl@E0157
CTTGTGAACAGTGCTGAGTTTGCAGAGATGATCCAAGAGGATGCTAGGTCTGTAGTGGATCGCCAGGAGACCGACTCCATCCCTCTGGTGGATGACATCCGCTACCACATCACTACCAATGTCCAGACGTACAGTGCCATCGAGGAGGCCAACCAGAAACTGCAAGTGCTGGAGCAGCTACTGGTCAGCATTGGACTTGAGTG?---
>lolo@E0157
CTTGTGAACAGTGCTGAGTTTGCAGAGATGATCCAAGAGGATGCTAGGTCTGTAGTGGATCGCCAGGAGACCGACTCCATCCCTCTGGTGGATGACATCCGCTACCACATCACTACCAATGTCCAGACGTACAGTGCCATCGAGGAGGccaaccagaaactgcaagtgCTGGAGCAGCTACTGGTCAGCATTGGACTTGAGTGT---
>momo@E0157
CTTGTGAACAGTGCTGAGTTTGCAGAGATGATCCAAGAGGATGCTAGGTCTGTAGTGGATCGCCAGGAGACCGACTCCATCCCTCTGGTGGATGACATCCGCTACCACATCACTACCAATGTCCAGACGTACAGTGCCATTGAGGAGGccaaccagaaactgcaagtgCTGGAGCAGCTACTGGTCAGCATCGGACTCGAGTGT---
>loxj@E0157
CTTGTGAACAGTGCTGAGTTTGCAGAGATGATCCAAGAGGATGCTAGGTCTGTAGTGGATCGCCAGGAGACCGACTCCATCCCTCTGGTGGATGACATCCGCTACCACATCACTACCAATGTCCAGACGTACAGTGCCATCGAGGAGGCCAACCAGAAACTGCAAGTGCTGGAGCAGCTACTGGTCAGCATTGGACTTGAGTG?---
>phph@E0157
CTGGTGAACAGAGCTGAGTTTGCAGAGATGATCCAGGAGGATGCTCGGTCAGTCGTGGACCGGCAGGAGACAGACTCTATCCCCCTGGTGGACGACATTCGCTACCACATCACCACTAATGTCCAGACGTACAGTGCCATCGAAGAGGCCAACCAGAAACTGCAAGTGCTGGAGCAGCTCCTGGTCAGCATTGAACTGGAGTG?---
>phbl@E0157
CTGGTGAACAGAGCTGAGTTTGCAGAGATGATCCAGGAGGATGCTCGGTCAGTAGTGGACCGCCAAGAGACTGACTCTATCCCCCTGGTGGACGACATCCGCTACCACATCACTACTAATGTCCAGACGTACAGTGCCATTGAAGAGGCCAACCAGAAACTGCAAGTGCTGGAGCAGCTCCTGGTCAGCATTGAGCTGGAGTG?---
>trsc@E0157
CTTGCGGACCGAGCAGAGTTCGCGGAGATGATCCAAGAGGATGCTAGGTCTGTAGCGGATCGCCAGGAGACCGACTCCATCCCTCTGGTGGACGACATCCGGTACCACATCACTAGCAATGTCCAGACGTTCAGCGCCATCGAGGAGGCCAACCAGAAACTGCAGgtgctggagcagctgctggtcAGCATCGGACTCGAGTG?---
>trmu@E0157
CTTGCGGACCGAGCAGAGTTCGCGGAGATGATCCAAGAGGATGCTAGGTCTGTAGCGGATCGCCAGGAGACAGACTCCATCCCTCTGGTGGACGACATCCGGTACCACATCACTAGCAATGTCCAGACGTTCAGCGCCATCGAGGAGGCCAACCAGAAACTGCAGgtgctggagcagctgctggtCAGCATCGGACTCGAGTGT---
>lala@E0157
CTTGCGGACCTAGCCGAGTTTGCAGAGATGATCCAAGAGGATGCTAGTTCTGTGGCGGATCGCGAGGAGACCGACTCCATCCCTCTGGTGGACGACATCCGTTACCACATCACGAGCAATGTCCAGACGTACAGCGCCATCGAGGAGGCCAAACAGAAACTGCAGGTGCTGGAGCGGCTGCTGGTCACCATCGGACTTGAGTGT---
>mora@E0157
CTTGCGGACCTAGCGGAGTTTGCAGAGATGATCCGAGAGGATGCCAGGTGTGTAGCGGATCGCGAGGAGACTGACTCCATCCCCTTGGTGGATGACATCCGCTACCACATCACGAGCAATGTGAAGACGTTCAGCGCCATCGAGGAGGCCAAACAGAAGCTGCAGgtgctggagcagctgctggtcAGCATTGGACTCGAGTG?---
>meca@E0157
CTTGTGGCCCGAGCTGAGTTTGCAGAGATGATCCAAGAGGATGCTCGGTCTGTAAAGAATCGCCAGGAGACCGACTCCATCCCCCTGGTAGACGACATCCGCTACCACATCACAAGCAATGTCCAAATGTTCAGCGCCATGGAAGAGACGCACCACAAACTGCAGGTGCTGGAGCAGCTCCTGGTCAGCATCGGACTCGAGTGC---
>merl@E0157
CTTGTGGCCCGAGCTGAGTTTGCAGAGATGATCCAAGAGGATGCTCGGTCTGTAAAGAATCGCCAGGAGACCGACTCCATCCCCCTGGTAGACGACATCCGCTACCACATCACAAGCAATGTCCAAATGTTCAGCGCCATGGAGGAGACGCACCACAAACTGCAGGTGCTGGAGCAGCTCCTGGTCAGCATCGGACTCGAGTG?---
>zefa@E0157
CTCGTGGAACTCGCTGAGTTTGCCGAGATGATCAAAGAGGACGCCCAGGCGGTGGAGTTGCGCCACGAGACGGACTCCATCCCCCTGGTGGACGACATCCGCTACCACATTGCCAGCAACGTCCAGACCTTCAGCGCCATCGAGGAGGCCAACATCAAGCTGCAGGCCCTGGAGAACCTGCTGTCCAGCATTGGCCTGGAGTGC?TG
>cyro@E0157
?TCGTGGAACTCGCCGAGTTTGCCGAGATGATCAAAGAGGACGCCCAGTCGGTGGAGTCACGCCACGAGACGGACTCCATCCCCCTGGTGGATGACATCCGCTACCACATCGCCAGCAACGTCCAGACCTTCAGCGCCATCGAGGAAGCCAACATCAAGCTGCAGGCCCTGGAGGATCTTCTGTCCAGCATCGGCCTGGAGTGC?TG
>muma@E0157
CTTGTGGGGCGAGCCGAGTTTGCGGAGATGATCCAAGAGGACTCGAGGTGTGCAGCGGACCGCCTCAAGACCGACTCCATCCCCCTGGTGGACGACATCCGCTACCACATCACGAACAACGGCCAGACGTTCAGTGCCACCGAG---GTCCACCGGAGGCTGCAGGCACTGGAGCAGCTGCTGCTCAGCCTCGGACTCCAC------
