# Supplementary material for: The Phylogenetic Relationships of the Family Sciaenidae Based on Genome-Wide Data Analysis
Source: Animals (Basel). 2022 Dec 1;12(23):3386. doi: 10.3390/ani12233386 (PMC9741161; doi:10.3390/ani12233386)
Supplement: Supplementary file 1 [file animals-12-03386-s001.zip › File S2/align-1105-genes/bak/E0158_NT.fasta.ali]

>argl@E0158
---TTGGTGGAGTTTTTCCAACGGGTGATCGACCGTCAGGCCCAGAACAAGATGACACTCAACAACGTCTCCGTCGTCATGGCGCCCAACATGTTCATGTTCAAAGGGTACCGCTCCAAGGTTACCGGACAGCAGGAGATTTCCATGGCAACAAGCACTGCTAATATTGTGCGGCAGCTGATCAGATACCAGAGACTTCTGTGG??A
>bosa@E0158
---TTGGTGGAGTTTTTCCAACGGGTGATCGACCGTCAGGCCCAGAACAAGATGACACTCAACAACGTCTCCGTCGTCATGGCGCCCAACATGTTCATGTTCAAAGGGTACCGCTCCAAGGTTACCGGACAGCAGGAGATTTCCATGGCAACAAGCACTGCTAATATTGTGCGGCAGCTGATCAGATACCAGAGACTTCTGTGG---
>gach@E0158
---TTGGTGGAGTTTTTCCAACGGGTGATCGACCGTCAGGCCCAGAACAAGATGACACTCAACAACGTCTCCGTCGTCATGGCGCCCAACATGTTCATGTTCAAAGGGTACCGCTCCAAGGTTACCGGACAGCAGGAGatttccatggcaacaagcACGGCTAATATTGTGCGGCAGCTGATCAGATACCAGAGACTTCTGTGG---
>gage@E0158
---TTGGTGGAGTTTTTCCAACGGGTGATCGACCGTCAGGCCCAGAACAAGATGACACTCAACAACGTCTCCGTCGTCATGGCGCCCAACATGTTCATGTTCAAAGGGTACCGCTCCAAGGTTACCGGACAGCAGGAGATTTCCATGGCAACAAGCACAGCTAATATTGTGCGGCAGCTGATCAGATACCAGAGACTTCTGTGG---
>gamo@E0158
---TTGGTGGAGTTTTTCCAACGGGTGATCGACCGTCAGGCCCAGAACAAGATGACACTCAACAACGTCTCCGTCGTCATGGCGCCCAACATGTTCATGTTCAAAGGGTACCGCTCCAAGGTTACCGGACAGCAGGAGATTTCCATGGCAACAAGCACAGCTAATATTGTGCGGCAGCTGATCAGATACCAGAGACTTCTGTGG---
>gaar@E0158
---TTGGTGGAGTTTTTCCAACGGGTGATCGACCGGCAGGCCCAGAACAAGATGACGCTCAACAACGTCTCCGTCGTCATGGCGCccaacatgttcatgttcaaagGGTACCGCTCCAAGGTCACCGGACAGCAGGAGATTTCCATGGCGACGAGCACAGCTAACATCGTGCGGCAGCTGATCCGATACCAGAGACTGCTGTGG??A
>trmi@E0158
---TTGGTGGAGTTCTTCCAACGGGTGATCGACCGACAGGCTCAGAACAAGATGACGCTCAACAACGTCTCCGTTGTCATGGCGCCcaacatgttcatgttcaaagGGTACCGCTCCAAGGTTACCGGACAGCAGGAGATTGCCATGGCGACGAGCACGGCTAACATCGTGCGGCAGCTGATCAGATACCAGCGACTTCTGTGG---
>gace@E0158
---TTGGTGGAGTTTTTCCAACGGGTGATCGACCGTCAGGCCCAGAACAAGATGACACTCAACAACGTCTCCGTCGTCATGGCGCCCAACATGTTCATGTTCAAAGGGTACCGCTCCAAGGTTACCGGACAGCAGGAGATTTCCATGGCAACAAGCACAGCTAATATTGTGCGGCAGCTGATCAGATACCAGAGACTTCTGTGG??A
>trsc@E0158
---TTGGTGGAGTTCTTCCAGCGGGTGATCGACCGCCAGGCTCAGAACAAGATGACGCTCAACAACGTCTCCGTCGTCATGGCGCCCAACATGTTCATATTCAAAGGGTACCGCTCCAAGGTTACCGGACAGCAGGAGATTTCCATGGCAACGAGCACGGCTAACATCGTCCGGCAGCTGATCAGATACCAGAGACTCCTGTGG??A
>gaen@E0158
---TTGGTGGAGTTTTTCCAACGGGTGATCGACCGTCAGGCCCAGAACAAGATGACACTCAACAACGTCTCCGTCGTCATGGCGCCCAACATGTTCATGTTCAAAGGGTACCGCTCCAAGGTTACCGGACAGCAGGAGATTTCCATGGCAACAAGCACAGCTAATATTGTGCGGCAGCTGATCAGATACCAGAGACTTCTGTGG??A
>loam@E0158
---TTGGTGGAGTTTTTCCAAAGGGTGATTGACCGTCAGGCTCAGAACAAGATGACGCTCAACAACGTCTCTGTCGTCATGGCGCCCAACATGTTCATGTTCAAAGGGTACCGCTCCAAGGTTACCGGACAGCAGGAGATTTCCATGGCAACGAGCACGGCTAACATCGTGCGGCAGCTGATCAGATACCAGAGACTTCTATGG??A
>loxj@E0158
---TTGGTGGAGTTTTTCCAAAGGGTGATTGACCGTCAGGCTCAGAACAAGATGACGCTCAACAACGTCTCTGTCGTCATGGCGCCCAACATGTTCATGTTCAAAGGGTACCGCTCCAAGGTTACCGGACAGCAGGAGATTTCCATGGCAACGAGCACGGCTAACATCGTGCGGCAGCTGATCAGATACCAGAGACTTCTATGG??A
>meme@E0158
---TTGGTGGAGTTTTTCCAACGGGTGATTGACCGTCAGGCCCAGAACAAGATGACACTCAACAACGTCTCGGTCGTCATGGCGCCCAACATGTTCATGTTCAAAGGGTACCGCTCCAAGGTTACCGGACAGCAGGAGATTTCCATGGCAACGAGCACTGCTAATATTGTGCGGCAGCTGATCAGATACCAGAGACTTCTGTGG??A
>coru@E0158
?CGTTGGTGGAGTTTTTCCAGCGTGTGATCGACCGCCAGGCTCAGAACAAGATGACACTCAACAACGTCTCCGTCGTCATGGCGCCCAACATGTTCATCTTCAAGGGCTACCGCTCCAAGGTCACCGGGCAGCAGGAGATGTCCATGGCAACGAGCACGGCCAACATCGTCCGGCAGCTGATCCGATACCAGGGACTTCTGTGG---
>lohl@E0158
---TTGGTGGAGTTTTTCCAAAGGGTGATTGACCGTCAGGCTCAGAACAAGATGACGCTCAACAACGTCTCTGTCGTCATGGCGCCCAACATGTTCATGTTCAAAGGGTACCGCTCCAAGGTTACCGGACAGCAGGAGATTTCCATGGCAACGAGCACGGCTAACATCGTGCGGCAGCTGATCAGATACCAGATACTTCTATGG??A
>lolo@E0158
---TTGGTGGAGTTTTTCCAAAGGGTGATTGACCGTCAGCCTCAGAACAAGATGACGCTCAACAACGTCTCTGTCGTCATGGCGCccaacatgttcatgttcaaaGGGTACCGCTCCAAGGTTACCGGACAGCAGGAGATTTCCATGGCAACGAGCACGGCTAACATCGTGCGGCAGCTGATCAGATACCAGAGACTTCTATGG---
>povi@E0158
---TTGGTGGAGTTTTTCCAACGGGTGATCGACAGTCAGGCCCAGAACAAGATGACACTCAACAACGTCTCCGTCGTCATGGCGCCcaacatgttcatgttcaaaggGTACCGCTCCAAGGTTACCGGACAGCAGGAGATTTCCATGGCAACGAGCACTGCTAATATTGTGCGGCAGCTGATCAGATACCAGAGACTCCTGTGG??A
>lala@E0158
---TTGGTGGAGTTTTTCCAACGGGTGATCGACCGCCAGGCTCAGAACAAGATGACGCTCAACAACGTCTCTGTCGTCATGGCGCCCAACATGTTCATATTCAAAGGGTACCGCTCCAAGGTTACCAGACAGCAGGAGATTTCCATGGCAACGAGCACGGCTAACATCGTCCGGCAGCTGATCAGATACCAGAGACTTCTGTGG---
>merl@E0158
---TTGTTGGAGTTTTTCCAAAGGGTGATCGACCGTCAGGCTCAGAACAAGATGACGCTCAACAACGTCTCTGTCGTCATGGCGCCCAACATGTTCATTTGCAAAGGGTACCGCTCCAAGGTTACCGGACAGCAGGAGATTTCCATGGCAACGAGCACCGCTAATATTGTCCGCCAGCTGATCAGATACCAGAGACTTCTGTGG---
>mepo@E0158
---TTGTTGGAGTTTTTCCAACGGGTGATCGACCGTCAGGCTCAGAACAAGATGACGCTCAACAACGTCTCTGTCGTCATGGCGCCCAACATGTTCATTTGCAAAGGGTACCGCTCCAAGGTTACCGGACAGCAGGAGATTTCCATGGCAACGAGCACCGCTAATATTGTCCGCCAGCTGATCAGATACCAGAGACTTCTGTGG---
>meca@E0158
---TTGTTGGAGTTTTTCCAACGGGTGATCGACCGTCAGGCTCAGAACAAGATGACGCTCAACAACGTCTCTGTCGTCATGGCGCCCAACATGTTCATTTGCAAAGGGTACCGCTCCAAGGTTACCGGACAGCAGGAGATTTCCATGGCAACGAGCACCGCTAATATTGTCCGCCAGCTGATCAGATACCAGAGACTTCTGTGG??A
>mezu@E0158
---TTGGTGGAGTTTTTCCAACGGGTGATCGACCGTCAGGCTCAGAACAAGATGACGCTCAACAACGTCTCTGTCGTCATGGCGCCCaacatgttcatattcaaaGGGTACCGCTCCAAGGTTACCGGACAGCAGGAAATTTCCATGGCAACGAACACGGCTAACATTGTCCGACAGCTGATCAGATACCAGAGACTTCTGTGG??A
>bame@E0158
---TTGGTGGAGTTTTTCCAACGGGTGATCGACCACCAGGCTCAGAACAAGATGACGCTCAACAACGTCTCTGTCGTCATGGCGCCCAACATGTTCATATTCAAAGGGTACCGCTCCAAGGTTACCGGACAGCAGGAGATATCCATGGCAACGAGCACGGCTAACATCGTCCGACAGCTGATCAGATACCAGAGACTTTTGTGG??A
>mabe@E0158
---TTGATGGAGTTTTTCCAGAGGGTGATCGACCACCAGGCTCAGAACAAGATGACGCTCAACAACGTCTCCGTCGTCATGGCACCCAACATGTTCATATTCAAGGGCTACCGCTCCAAGGTCACGGGGCAGCAGGAGATGTCCATGGCAACCAGCACAGCCAACATCGTCCGGCAGCTGATCCGATACCAGGGACTTCTGTGG---
>phbl@E0158
---TTGGTGGAGTTCTTCCAGCGGGTGATCGACCACCAGGCCCAGAACAAGATGACGCTCAACAACGTCTCAGTCGTCATGGCGCCCAACATGTTCATGCTCAGAGGGTACCGCTCCAAGGTTGCCGGGCAGCAGGAGATTTCCATGGCAACGAGCACGGCTAACATCGTCAGGCAGCTGATCAGATACCAGAGGCTCCTGTGG??A
>phph@E0158
---TTGTTGGAGTTCTTCCAGCGGGTGATCGACCACCAGGCCCAGAACAAGATGACGCTCAACAACGTCTCAGTCGTCATGGCGCCCAACATGTTCATGCTCAGAGGGTACCGCTCCAAGGTTGCCGGGCAGCAGGAGatttccatggcaacgagcACGGCTAACATCGTCAGGCAGCTGATCAGATATCAGAGGCTCCTGTGG?AC
>trmu@E0158
---TTGGTGGAGTTTTTCCAGCGGGTGATCGACTGCCAGGCTCAGAACAAGATGACGCTCAACAACGTCTCTGTCGTCATAGCGCCCAACATGTTCATATCCAAAGGGTACCGCTCCAAGGTTACCGGACAACAGGAGATTTCCATGGCAACGAGCACGGCTAACATCGTCCGGCAGCTGATCAGATACCAGAGACTCCTGTGG??A
>momo@E0158
---TTGGTGGAGTTTTTCCAACGGGTGATCGACTGTCAGGCTCAGAACAAGATGACGCTTAACAACGTCTCCGTCGTCATGGCGCccaacatgttcatgttcaaagGGCACCGCTCCAAGGTTACCGGACAGCAGGAGATTTCCATGGCAACGAGCACGGCTAACATTGTGCGGCAGCTGATCAGATACCAGAGACTTCTGTGG??A
>maoc@E0158
?CGTTGGTAGAGTTTTTCCAGCGGGTGATCGACCGCCAGGCTCAGAACAAGATGACGCTCAACAACGTCTCCGTCGTCATGGCGCCCAACATGTTCATATTCAAGGGCTACCGCTCCAAGGTCACCGGACAGCAGGAGATGTCCATGGCAACG---------AACATCGTCCGGCAGCTGATCAGATACCAGGGACTTCTGTGG??A
>brbr@E0158
---TTGGTGGAGTTTTTCCTACGGGTGATCGACCGTCAGGCTCAGAACAAGATGACGCTCAACAACGTCTCCGTCGTCATGGCGCccaacatgttcatgttcaaagGGTACCGCTGCAAGGTTACCGGACAGCAGGAGATTGCCATGGCAACGAGCACGGCTAACATCGTGCGGCAGCTGATCAGATACCAGAGACTTCTGTGG??A
>zefa@E0158
GCATTAGTGGAGTTCTTCCAGCGGGTCATTGACCACCAGGCTCAGAATAAGATGACCCTCAACAATGTCTCAGTCGTCATGGCGCCCAACATCTTCATGTTCAAAGGCTTCCGCTCCAAAGTGACCGAGCAGCAGGAGTTCTCCATGGCGACGGGCACGGCCAACATCGTCAGGCTGCTCATCAGATACCAGAACCTGCTGTGG?AC
>cyro@E0158
?CCTTAGTGGAGTTCTTCCAGCGAGTCATTGACCATCAGGCTCAGAATAAGATGACCCTCAACAACGTCTCGGTCGTCATGGCGCCCAACATCGTCATGTTCAAAGGCTTCCGCTCCAAAGTGACCGAGCAGCAGGAGTTCTCCATGGCGACGGGCACGGCCAACATCGTCAGGCTGCTCATCAGATACCAGAACCTGCTGTGG?AC
