# Supplementary material for: The Phylogenetic Relationships of the Family Sciaenidae Based on Genome-Wide Data Analysis
Source: Animals (Basel). 2022 Dec 1;12(23):3386. doi: 10.3390/ani12233386 (PMC9741161; doi:10.3390/ani12233386)
Supplement: Supplementary file 1 [file animals-12-03386-s001.zip › File S2/align-1105-genes/bak/E0160_NT.fasta.ali]

>gamo@E0160
aAAAGCAGCAACAACGTGCGTCTGGGGATGATCAACAACCCGTCGGCGGCG---GTCACGCCCGAGGGCAGCCGCGTGGCGCGCGCCGTCTGGGCGGCCATGCAGACGCAGACCGCCAACAACGCCAAGAACTTCATCACCAAGATGGCCAAGGAGGACACGGCCAGGGCGCTGGAGGCCGGCGCAGACATACGCAGCTTCGCCGtc??g
>bame@E0160
AAAACCAGCAACAACGTGCGTCTGGGGATGATCAACAACCCCTCGGCCAGCCCGGTGACAGCAGAGAGCAGCGGCGTGTCCCGGGCCATCTGGGCGGCCATGCAGACGCAGACGGCCAACAACGCCAAGAACTTCATCACCAAGATGGCCAAGGAGGAGACGGCCCGGGCCCTGGCCGCCGGCGCAGACATAGAGAGCTTCGCTGTC?GG
>momo@E0160
AAAAGCAGCAACAACGTGCGCCTGGGGATGATCAACAACCCCTCGGACGGCCCGGCCACGCCTGAGAACAGCCGCGTGGCACGGGCCATCTGGGCCGCCATGCAGACGCAGACCGCCAACAACGCCAAGAACTTCATCACCAAGATGGCCAAGGAGGAGACCGCCCGGGCCCTGGGCGCCGGCGCCGATATACAGAGCTTCGCCGTC??G
>loam@E0160
AAAAGCAGCAACAACGTGCGTCTGGGGATGATCAACAACCCCTCGGCCGGCCCGGCCACGCCCGAGAACAGCCGCGTGGCGCGGGCCATCTGGGCCGCCATGCAGACGCAGACCGCCAACAACGCCAAGAACTTCATCACCAAGCTGGCCAAGGAGGAGACGGCCAGGGCCCTGGGCGCCGGCGCCGACATACAGAGCTTCGCTGTC?GG
>lohl@E0160
AAAAGCAGCAACAACGTGCGTCTGGGGATGATCAACAACCCCTCGGCCGGCCCGGCCACGCCCGAGAACAGCCGCGTGGCGCGGGCCATCTGGGCCGCCATGCAGACGCAGACCGCCAACAACGCCAAGAACTTCATCACCAAGCTGGCCAAGGAGGAGACGGCCGGGGCCCTGGGCGCCGGCGCCGACATACAGAGCTTCGCTGTC?GG
>loxj@E0160
AAAAGCAGCAACAACGTGCGTCTGGGGATGATCAACAACCCCTCGGCCGGCCCGGCCACGCCCGAGAACAGCCGCGTGGCGCGGGCCATCTGGGCCGCCATGCAGACGCAGACCGCCAACAACGCCAAGAACTTCATCACCAAGCTGGCCAAGGAGGAGACGGCCAGGGCCCTGGGCGCCGGCGCCGACATACAGAGCTTCGCTGTC?GG
>mezu@E0160
AAAACCAGCAACAACGTGCGTCTGGGGATGATCAACAACCCCTCGGCCGGCCAGACGACAGGCGAGAACAGCGTCGTGTCGCGCGCCATCTGGGCCGCCATGCAGACGCAGACGGCCAACAACGCCAAGAACTTCATCACCAAGATGGCCAAGGAGGAGACCGCCAGGGCCCTGGGGGCCGGCACTGACATACAGAGCTTTGCTGTC?GG
>trmu@E0160
AAAACCAGCAACAACGTGCGTCTGGGGATGATTAACAACCCCTCGGTCGGCCCGGTGACGGCGGAGAACAGCGGCGTGTCGCGTGCCATCTGGGCCGCCATGCAGACGCAGACGGCCAACCACGCCAAGAACTTCATCACCAAGATGGCCAAGGAGGAGACCGCCAGGGCCCTGGGTGCCGGCGCTGACATACAGAGCTTCGCTGTC?GG
>gace@E0160
aAAAGCAGCAACAACGTGCGTCTGGGGATGATCAACAACCCGTCGGCGGCG---GTCACGCCCGAGGGCAGCCGCGTGGCGCGCGCCGTCTGGGCGGCCATGCAGACGCAGACCGCCAACAACGCCAAGAACTTCATCACCAAGATGGCCAAGGAGGACACGGCCAGGGCGCTGGAGGCCGGCGCAGACATACGCAGCTTCGCCGtc?gg
>gaen@E0160
aaaaGCAGCAACAACGTGCGTCTGGGGATGATCAACAACCCGTCGGCGGCG---GTCACGCCCGAGGGCAGCCGCGTGGCGCGCGCCGTCTGGGCGGCCATGCAGACGCAGACCGCCAACAACGCCAAGAACTTCATCACCAAGATGGCCAAGGAGGACACGGCCAGGGCGCTGGAGGCCGGCGCAGACATACGCAGCTTCGCCGtc?gg
>gage@E0160
aAAAGCAGCAACAACGTGCGTCTGGGGATGATCAACAACCCGTCGGCGGCG---GTCACGCCCGAGGGCAGCCGCGTGGCGCGCGCCGTCTGGGCGGCCATGCAGACGCAGACCGCCAACAACGCCAAGAACTTCATCACCAAGATGGCCAAGGAGGACACGGCCAGGGCGCTGGAGGCCGGCGCAGACAT?------------------
>muma@E0160
AAAACGAGCAACAACGTGCGTCTGGGGATGATCAACAACCCCTTGTCTGGCCCGGCCTCGCCGGAGAACAGCGCCGTGTCCCGTGCCGTCTGGGCCGCCATGCAGACGCAGACCGCCAACAACGCCAAGAACTTCATCACCAAGATGGCCAAGGAGGACACCGCCCGGGCCCTGGCCGCCGGCGCAGACATCC??---------------
>cyro@E0160
AAAACCAGCAACAACGTCCGACTGGGGATGATCAACAACCCCTCGGTCAGTCCG---TCTGCTGAGAATAGCCGCGTGGCGCGGGCCATCTGGGCGGCCATGCAGACACAGACAGCCAACAACGCCAAGAACTTCATCACCAAAATGGCCAAGGAAGAGACGGTCGCAGCACTGGAGAAAGGAGCGGACGTCGGTGGCTTTGCTGTT?GG
>zefa@E0160
AAAACCAGCAACAACGTCCGACTGGGGATGATCAACAACCCCTCGCTCAGTCCG---TCTGCTGAGAATAGCCGTGTGGCGCGGGCCATCTGGGCGGCCATGCAGACACAGACAGCCAACAATGCCAAGAACTTCATCACCAAAATGGCCAAGGAAGAGACGGCCGCAGCGCTGGAGAAAGGCACAGACATCGGGGGCTTCGCCGTG??G
>brca@E0160
AAAAGCAGCAACAGTGTGCGGCTGGGGGTGATCAACAACCCCAGTACGGTCCCAGTCACCGAGGAGAGCAGCCGCGTGGCGCGCGCCATCTGGGCCGCCATGACCACGCAGACGGCCAACAACGCCAAGAACTTCATCACCAAACTGGCCAAGGAGGACACGGCCCGCGCCCTGCAGGCTGGAGCCAAGATGGACAGCTTTGCTGTG??G
