# Supplementary material for: The Phylogenetic Relationships of the Family Sciaenidae Based on Genome-Wide Data Analysis
Source: Animals (Basel). 2022 Dec 1;12(23):3386. doi: 10.3390/ani12233386 (PMC9741161; doi:10.3390/ani12233386)
Supplement: Supplementary file 1 [file animals-12-03386-s001.zip › File S2/align-1105-genes/bak/E0161_NT.fasta.ali]

>argl@E0161
??CATCTTTGAGCGTCTGCGGAACATCCTTCACGAGTCTGCCATCGACAAGCGCGTCCAGTACATGATAGAGGTGATGTTTGCCATCCGCAAGGACGGCTTCAAAGATCACCCGGTGATTCCGGACGGCCTGGACCTGGTGGACGAGGAGGACCAGTTCACCCACATGATGCCCCTTGAGGACGAGTACAACACCGAAGACCTCCTC
>bosa@E0161
??CATCTTTGAGCGTCTGCGGAACATCCTTCACGAGTCTGCCATCGACAAGCGCGTCCAGTACATGATAGAGGTGATGTTTGCCATCCGCAAGGACGGCTTCAAAGATCACCCGGTGATTCCGGACGGCCTGGACCTGGTGGACGAGGAGGACCAGTTCACCCACATGATGCCCCTTGAGGACGAGTACAACACCGAAGACCTCCTC
>brbr@E0161
??CATCTTCGAGCGTCTCCGGAACATCCTCCATGAGTCGGCCATCGACAAGCGCGTCCAGTACATGATAGAGGTCATGTTCGCCATCCGCAAGGACGGCTTCAAAGACCACCCTGTGATCCCTGACGGCCTGGACctggtggacgaggaggaccAGTTCACCCACATGATGCCCCTGGAGGACGAATACAACACCGAAGACCTCCT?
>gaar@E0161
??CATCTTTGAGCGTCTGCGGAACATCCTTCACGAGTCTGCCATCGACAAGCGTGTCCAGTACATGATCGAGGTGATGTTCGCCATCCGCAAGGACGGCTTCAAAGACCACCCGGTGATCCCGGACGGCCTGGACCTCGTAGACGAGGAGGACCAGTTCACCCACATGATGCCCCTGGAGGACGAATACAACACCGAAGACCTCCTC
>trmi@E0161
??CATCTTTGAGCGTCTGCGGAACATCCTTCACGAGTCTGCCATCGACAAACGTGTCCAGTACATGATCGAGGTGATGTTCGCAATCCGCAAGGACGGCTTCAAAGACCACCCGGTGATCCCGGACGGCCTGGACCTGGTGGACGAGGAGGACCAGTTCACCCACATGATGCCCCTGGAGGACGAGTACAACACTGAAGACATCCT?
>povi@E0161
??CATCTTTGAGCGTCTGCGGAACATCCTTCATGAGTCTGCCATCGACAAGCGCGTCCAGTACATGATCGAGGTGATGTTTGCCATCCGCAAGGACGGCTTCAAAGATCACCCGGTGATCCCGGACGGCCTGGACctggtggatgaggaggacCAGTTCACCCACATGATGCCCCTTGAGGACGAGTACAACACAGAAGACCTCCT?
>gach@E0161
??CATCTTTGAGCGTCTGCGGAACATCCTTCACGAGTCTGCCATCGACAAGCGTGTCCAGTACATGATAGAGGTGATGTTTGCCATCCGCAAGGACGGCTTCAAAGATCACCCAGTGATTCCGGACGGCCTGGACCTGGTGGACGAGGAGGACCAGTTCACCCACATGATGCCCCTTGAGGACGAGTACAACACCGAAGACCTCCTC
>gamo@E0161
??CATCTTTGAGCGTCTGCGGAACATCCTTCACGAGTCTGCCATCGACAAGCGTGTCCAGTACATGATAGAGGTGATGTTTGCCATCCGCAAGGACGGCTTCAAAGATCACCCAGTGATTCCGGACGGCCTGGACCTGGTGGACGAGGAGGACCAGTTCACCCACATGATGCCCCTTGAGGACGAGTACAACACCGAAGACCTCCTC
>momo@E0161
?CCATCTTTGAGCGTCTGCGGAACATCCTCCACGAGTCTGCGATCGATAAGCGCGTCCAGTACATGATCGAGGTCATGTTCGCCATCCGTAAAGATGGCTTCAAAGACCACCCCGTGATCCCGGACGGCCTGGACCTGGTGGACGAGGAAGACCAGTTCACACACATGATGCCCCTGGAGGACGAATACAACACCGAAGACATCCTC
>gace@E0161
?CCATCTTTGAGCGTCTGCGGAACATCCTTCACGAGTCTGCCATCGACAAGCGTGTCCAGTACATGATAGAGGTGATGTTTGCCATCCGCAAGGACGGCTTCAAAGATCACCCAGTGATTCCGGACGGCCTGGACCTGGTGGACGAGGAGGACCAGTTCACCCACATGATGCCCCTTGAGGACGAGTACAACACCGAAGACCTCCT?
>gaen@E0161
?CCATCTTTGAGCGTCTGCGGAACATCCTTCACGAGTCTGCCATCGACAAGCGTGTCCAGTACATGATAGAGGTGATGTTTGCCATCCGCAAGGACGGCTTCAAAGATCACCCAGTGATTCCGGACGGCCTGGACCTGGTGGACGAGGAGGACCAGTTCACCCACATGATGCCCCTTGAGGACGAGTACAACACCGAAGACCTCCT?
>meme@E0161
?CCATCTTTGAGCGTCTGCGGAACATCCTTCATGAGTCTGCCATCGACAAGCGCGTCCAGTACATGATCGAGGTGATGTTTGCCATCCGCAAGGACGGCTTCAAAGATCACCCGGTGATCCCGGACGGCCTCGACCTGGTGGACGAGGAGGACCAGTTCACCCACATGATGCCCCTTGAGGACGAGTACAACACCGAAGACCTCCT?
>gage@E0161
?CCATCTTTGAGCGTCTGCGGAACATCCTTCACGAGTCTGCCATCGACAAGCGTGTCCAGTACATGATAGAGGTGATGTTTGCCATCCGCAAGGACGGCTTCAAAGATCACCCAGTGATTCCGGACGGCCTGGACCTGGTGGACGAGGAGGACCAGTTCACCCACATGATGCCCCTTGAGGACGAGTACAACACCGAAGACCTCCT?
>trsc@E0161
??CATCTTTGAGCGCCTGCGGAACATCCTCCATGAGTCTGCGATCGATAAGCGCGTCCAGTACATGATTGAGGTAATGTTCGCCATCCGCAAAGACGGTTTTAAAGACCACCCAGTGATCCCAGACGGCCTGGACCTGGTGGACGAGGAAGACCAGTTTACACACATGATGCCCCTGGAGGACGACTACAACACAGAAGACATCCTC
>trmu@E0161
??CATCTTTGAGCGCCTGCGGAACATCCTCCATGAGTCTGCGATCGATAAGCGCGTCCAGTACATGATTGAGGTAATGTTCGCCATCCGCAAAGACGGTTTTAAAGACCACCCAGTGATCCCAGACGGCCTGGACCTGGTGGACGAGGAAGACCAGTTTACACACATGATGCCCCTGGAGGACGACTACAACACAGAAGACATCCT?
>mora@E0161
??CATCTTTGAGCGCCTGCGGAACATCCTCCATGAGTCTGCAATCGATAAGCGCGTCCAGTACATGATTGAGGTCATGTTCGCCATCCGCAAAGACGGTTTTAAAGACCACCCAGTGATCCCAGACGGCCTGGACCTGGTGGACGAGGAAGACCAGTTTACACACATGATGCCCCTGGAGGACGACTACAACACAGAAGACATCCT?
>coru@E0161
??cATTTTTGAACGACTGCGGAACATCCTCCATGAGTCTGCCATCGACAAGCGCGTCCAGTACATGATTGAGGTCATGTTCGCCATCCGCAAAGACGGTTTTAAAGACCATCCAGTGATCCCAGATGGCCTGGACCTGGTGGACGAGGAAGACCAGTTTACACACATGATGCCTTTGGAGGACGACTACAACACAGAAGACATTCTC
>muma@E0161
??CATCTTTGAGCGCTTGCGGAACATCCTCCATGAGTCGGCGATCGATAAGCGTGTCCAGTACATGATTGAGGTCATGTTCGCCATCCGCAAAGACGGCTTCAAAGACCACCCGGTGATCCCAGACGGCCTGGACCTGGTGGACGAGGAAGACCAGTTCACACACATGATGCCCCTGGAGGACGACTACAACACAGAAGACATCCT?
>lala@E0161
??CATCTTTGAGCGCCTGCGGAACATCCTCCACGAGTCTGCAATCGATAAGCGCGTCCAGTACATGATTGAGGTAATGTTCGCCATCCGCAAAGACGGTTTTAAAGACCACCCAGTGATTCCAGACGGCCTGGACCTGGTGGACGAGGAAGACCAATTTACACACATGATGCCCCTGGAGGATGACTACAACACAGAAGACATCCTC
>mabe@E0161
??CATTTTTGAACGACTGCGAAACATCCTCCATGAGTCTGCCATCGACAAGCGCGTCCAGTACATGATTGAGGTCATGTTCGCCATCCGTAAAGACGGTTTTAAAGACCATCCAGTGATCCCAGATGGCCTGGACCTGGTGGATGAGGAAGACCAGTTTACACACATGATGCCCTTGGAGGATGACTACAACACAGAAGACATCCTC
>meca@E0161
?CCATCTTTGAGCGCCTGCGGAACATCCTCCATGAGTCTGCGATCGATAAGCGTGTCCAGTACATGATTGAGGTAATGTTCGCCATTCGCAAAGACGGTTTTAAAGACCACCCAGTGATCCCAGACGGCCTGGACCTGGTGGATGAGGAAGACCAGTTTACACACATGATGCCCCTGGAGGACGACTACAACACAGAAGACATCCTC
>mezu@E0161
?CCATCTTTGAGCGTCTGCGGAACATCCTCCATGAGTCTGCGATTGATAAGCGTGTCCAGTACATGATTGAGGTAATGTTCGCCATCCGCAAAGACGGTTTTAAAGACCACCCAGTGATCCCAGACGGCCTGGACCTGGTGGACGAGGAAGACCAGTTTACACACATGATGCCCCTGGAGGACGACTACAACACAGAAGACATCCT?
>mepo@E0161
?CCATCTTTGAGCGCCTGCGGAACATCCTCCATGAGTCTGCGATCGATAAGCGTGTCCAATACATGATTGAGGTAATGTTCGCCATTCGCAAAGACGGTTTTAAAGACCACCCAGTGATCCCAGACGGCCTGGACCTGGTGGATGAGGAAGACCAGTTTACACACATGATGCCCCTGGAGGACGACTACAACACAGAAGACATCCT?
>merl@E0161
?CCATCTTTGAGCGCCTGCGGAACATCCTCCATGAGTCTGCGATCGATAAGCGTGTCCAGTACATGATTGAGGTAATGTTCGCCATTCGCAAAGACGGTTTTAAAGACCACCCAGTGATCCCAGACGGCCTGGACCTGGTGGATGAGGAAGACCAGTTTACACACATGATGCCCCTGGAGGACGACTACAACACAGAAGACATCCT?
>loam@E0161
?CCATCTTTGAGCGTCTCCGGAACATCCTCCATGAGTCTGCGATCGATAAGCGCGTCCAGTACATGATCGAGGTGATGTTCGCCATCCGTAAAGACGGCTTCAAAGACCACCCCGTGATCCCGGACGGCCTGGACCTGGTGGACGAGGAAGACCAGTTCACACACATGATGCCCCTGGAGGACGAGTACACCACCGAAGACATCCTC
>lohl@E0161
??CATCTTTGAGCGTCTCAGGAACATCCTCCATGAGTCTGCGATCGATAAGCGCGTCCAGTACATGATCGAGGTGATGTTCGCCATCCGTAAAGACGGCTTCAAAGACCACCCCGTGATCCCGGACGGCCTGGACCTGGTGGACGAGGAAGACCAGTTCACACACATGATGCCCCTGGAGGACGAGTACACCACCGAAGACATCCT?
>loxj@E0161
?CCATCTTTGAGCGTCTCCGGAACATCCTCCATGAGTCTGCGATCGATAAGCGCGTCCAGTACATGATCGAGGTGATGTTCGCCATCCGTAAAGACGGCTTCAAAGACCACCCCGTGATCCCAGACGGCCTGGACCTGGTGGACGAGGAAGACCAGTTCACACACATGATGCCCCTGGAGGACGAGTACACCACCGAAGACATCCTC
>lolo@E0161
??CATCTTTGAGCGTCTCCGGAACATCCTCCATGAGTCTGCGATCGATAAGCGCGTCCAGTACATGATCGAGGTGATGTTCGCCATCCGTAAAGACGGCTTCAAAGACCACCCCGTGATCCCGGACGGCCTGGACCTGGTGGACGAGGAAGACCAGTTCACACACATGATGCCCCTGGAGGACGAGTACACCACCGAAGACATCCT?
>phph@E0161
??CATCTTTGAGCGTCTACGGAACATCCTCCATGAGTCCGCAATCGATAAGCGCGTCCAGTACATGATTGAGGTCATGTTTGCCATCCGAAAAGACGGTTTTAAAGACCACCCGGTGATCCCCGATGGCCTGGAGCTGGTGGATGAGGAAGACCAGTTTACACACATGATGCCCCTGGAGGACGACTACAACACCGAAGACATCCTC
>phbl@E0161
??CATCTTTGAGCGTCTACGGAACATCCTCCATGAGTCCGCAATCGATAAGCGCGTCCAGTACATGATTGAGGTCATGTTCGCCATCCGCAAAGACGGTTTTAAAGACCACCCGGTGATTCCCGATGGCCTGGAACTGGTGGACGAGGAAGACCAGTTTACACACATGATGCCCCTGGAGGACGACTACAACACCGAAGACATCCT?
>maoc@E0161
??CATTTTTGAGCGCCTGCGTAACATCCTCCACGAGTCCGCCATCGATAAGCGTGTCCAGTACATGATTGAGGTCATGTTCGCCATCCGGAAAGACGGTTTTAAAGACCATCCGGCGATCCCAGACGGCCTGGACCTGGTGGACGAGGAAGAGCAGTTTACACACATGATGCCCTTGGAGGATGACTACAACACAGAAGATATC---
>cyro@E0161
??CATCTTCGAGCGGCTGAGGAACATCCTCCACGAGTCAGCGATCGACAAGCGAGTGCAGTACATGATCGAGGTGATGTTCGCCATCAGGAAGGACGGCTTCAAGGACCACCCGGTGGTCCCCGAGGGTCTGGACCTGGTGGACGAGGACGACCAGTTCACACACATGCTGCCACTGGAGGACGACTACAACCCCGAGGACGTCCT?
>brca@E0161
??CATTTTTGAGCGGCTCCGCAACATCCTCCACGAGTCGGCCATCGACAAGCGCGTGCAGTACATGATCGAGGTGATGTTTGCCATCCGTAAAGACGGTTTCAAAGACCACCCGGTTATCCCTGACGGCCTGGATCTGGTGGAGGAGGAACAGCAGTTCACTCACATGATGCCTCTGGACGACCAGTACGACCAACAGGACATCCT?
