# Supplementary material for: The Phylogenetic Relationships of the Family Sciaenidae Based on Genome-Wide Data Analysis
Source: Animals (Basel). 2022 Dec 1;12(23):3386. doi: 10.3390/ani12233386 (PMC9741161; doi:10.3390/ani12233386)
Supplement: Supplementary file 1 [file animals-12-03386-s001.zip › File S2/align-1105-genes/bak/E0165_NT.fasta.ali]

>mezu@E0165
?CAGCCCTGCAGTCGTTCCTGCGCTCCTACACGGCGTACCCCACCGCCCTCAAACACGTTTTCCACATCCGCTCACTGCACCTGGGCCACGCGGCCAAGAGCTTCGGCCTGCGGGACGCCCCCCAGAGCCTGGGCACT---
>merl@E0165
?CAGCCCTGCAGTCGTTCCTGCGCTCCTACACAGCATACCCCACCGCCCTCAAACACATCTTCCACATCCGCTCGCTGCACCTGGGCCATGCGGCCAAGAGCTTCGGCCTGCGGGACGCCCCCCAGAGCCTCAGCACC---
>mepo@E0165
?CAGCCCTGCAGTCGTTCCTGCGCTCCTACACAGCATACCCCACCGCCCTCAAACACATCTTCCACATCCGCTCGCTGCACCTGGGCCATGCGGCCAAGAGCTTCGGCCTGCGGGACGCCCCCCAGAGCCTCAGCAC?---
>meca@E0165
?CAGCCCTGCAGTCGTTCCTGCGCTCCTACACAGCATACCCCACCGCCCTCAAACACATCTTCCACATCCGCTCGCTGCACCTGGGCCATGCGGCCAAGAGCTTCGGCCTGCGGGACGCCCCCCAGAGCCTCAGCACC---
>argl@E0165
??AGCCCTGCAGTCGTTCCTGCGCTCCTACACGGCGTACCCCACTGCCCTCAAGCACATCTTCCACATCCGATCGCTGCACCTGGGCCATGCCGCCAAGAGCTTCGGCCTGCGGGACGCACCCCAGAGCCTCAG?------
>gace@E0165
?CAGCCCTGCAGTCGTTCCTGCGCTCCTACACGGCGTACCCCACCGCCCTCAAGCACATCTTCCACATCCGATCGCTGCACCTGGGCCATGCCGCCAAGAGCTTCGGCCTGCGGGACGCACCCCAGAGCCTCAGC------
>gach@E0165
??AGCCCTGCAGTCGTTCCTGCGCTCCTACACGGCGTACCCCACCGCCCTCAAGCACATCTTCCACATCCGATCGCTGCACCTGGGCCATGCCGCCAAGAGCTTCGGCCTGCGGGACGCACCCCAGAGCCTCAGC------
>povi@E0165
??AGCCCTGCAGTCGTTCCTGCGCTCCTACACGGCGTACCCCACCGCCCTCAAGCACATCTTCCACATCCGATCGCTGCACCTGGGCCATGCCGCCAAGAGCTTCGGCCTGCGGGACGCACCCCAGAGCCTCAGC------
>gaen@E0165
?CAGCCCTGCAGTCGTTCCTGCGCTCCTACACGGCGTACCCCACCGCCCTCAAGCACATCTTCCACATCCGATCGCTGCACCTGGGCCATGCCGCCAAGAGCTTCGGCCTGCGGGACGCACCCCAGAGCCTCAGC------
>gamo@E0165
??AGCCCTGCAGTCGTTCCTGCGCTCCTACACGGCGTACCCCACCGCCCTCAAGCACATCTTCCACATCCGATCGCTGCACCTGGGCCATGCCGCCAAGAGCTTCGGCCTGCGGGACGCACCCCAGAGCCTCAGC------
>maoc@E0165
??AGCCCTGCAGTCGTTCCTGCGCGCCTACACGGCGTACCCCGCCGCCCTCAAGCACATCTTCCACATCCGCTCGCTGCACCTGGGCCACGCCGCCAAGAGCTTCGGCCTGCGAGACGCCCCACAGAGCCTG?GC------
>gage@E0165
?CAGCCCTGCAGTCGTTCCTGCGCTCCTACACGGCGTACCCCACCGCCCTCAAGCACATCTTCCACATCCGATCGCTGCACCTGGGCCATGCCGCCAAGAGCTTCGGCCTGCGGGATGCACCCCAGAGCCTCAGC??T---
>phph@E0165
?CAGCACTGCAGTCATTCCTGCGCTCCTACACGGCGTACCCCTCCGCCCTCAAACACGTCTTCCACATCCGCTCGCTGCACCTGGGCCACGCCGCCAAGAGCTTCGGCCTGCGGGACGCCCCCCAGAGCCTCAGCGCC---
>trmi@E0165
??AGCCCTGCAGTCGTTCCTGCGCTCCTACACGGCGTACCCCACCGCCCTCAAACACATCTTCCACATCCGCTCGCTGCACCTGGGCCACGCTGCCAAGAGCTTCGGCCTGCGGGACGCGCCCCAGAGCCTCAG?------
>lohl@E0165
??AGCCCTGCAGTCGTTCCTGCGCTCCTACACGGCGTACCCCACCGCCCTCAAACACATCTTCCACATCCGCTCGCTGCACCTGGGCCACGCGGCCAAGAGCTTCGGCCTGCGGGACGCGCCCCAGAGCCTCAGCGC?---
>lolo@E0165
??AGCCCTGCAGTCGTTCCTGCGCTCCTACACGGCGTACCCCACCGCCCTCAAACACATCTTCCACATCCGCTCGCTGCACCTGGGCCACGCGGCCAAGAGCTTCGGCCTGCGGGACGCGCCCCAGAGCCTCAGCGCC---
>loxj@E0165
?CAGCCCTGCAGTCGTTCCTGCGCTCCTACACGGCGTACCCCACCGCCCTCAAACACATCTTCCACATCCGCTCGCTGCACCTGGGCCACGCGGCCAAGAGCTTCGGCCTGCGGGACGCGCCCCAGAGCCTCAGCGCC??G
>momo@E0165
?CAGCCCTGCAGTCGTTCCTGCGCTCCTACACGGCGTACCCCACCGCCCTCAAACACATCTTCCACATCCGCTCGCTGCACTTGGGCCACGCGGCCAAGAGCTTCGGCCTGCGGGACGCGCCCCAGAGCCTCAGCGCC??G
>loam@E0165
?CAGCCCTGCAGTCGTTCCTGCGCTCCTACACGGCGTACCCCACCGCCCTCAAACACATCTTCCACATCCGCTCGCTGCACCTGGGCCACGCGGCCAAGAGCTTCGGCCTGCGAGACGCGCCCCAGAGCCTCAGCGCC??G
>mabe@E0165
??AGCCCTGCAGTCCTTCCTGCGCGCCTACACGGCCTACCCCACCGCCCTCAAGCACATCTTCCACATCCGATCGCTGCACCTGGGCCACGCCGCCAAGAGCTTCGGCCTGCGGGATGCCCCCCAAAGCCT?---------
>mora@E0165
??AGCCCTGCAGTCGTTCCTGCGCGCCTACACGGCGTACCCCACCGCCCTCAAACACATCTTCCACATCCGCTCGCTGCACCTGGGCCACGCCGCCAAGAGCTTCGGCCTGCGGGACGCCCCCCAGAGCCTCGGCACC---
