# Supplementary material for: The Phylogenetic Relationships of the Family Sciaenidae Based on Genome-Wide Data Analysis
Source: Animals (Basel). 2022 Dec 1;12(23):3386. doi: 10.3390/ani12233386 (PMC9741161; doi:10.3390/ani12233386)
Supplement: Supplementary file 1 [file animals-12-03386-s001.zip › File S2/align-1105-genes/bak/E0167_NT.fasta.ali]

>argl@E0167
?ACGGACCTGAGTTTGAAGCTAGGATTCGGCAGAATGAGATCAACAATCCCAAGTTTAATTTCCTCAACCCCAACGACCCTTACCATGCCTACTACCGCCACAAAGTCACAGAGTTCAAGGAGGGCAAGGGACAGGAGCCATCTGCAGCGGTGCCTAAGGTCATGCAACAGCAGGCCCTGCAACAGTCACAGCAGCAACCTCAA---
>bosa@E0167
?ACGGACCTGAGTTTGAAGCTAGGATTCGGCAGAATGAGATCAACAATCCCAAGTTTAATTTCCTCAACCCCAACGACCCTTACCATGCCTACTACCGCCACAAAGTCACAGAGTTCAAGGAGGGCAAGGGACAGGAGCCATCTGCAGCGGTGCCTAAGGTCATGCAACAGCAGGCCCTGCAACAGTCACAGCAGCAACCTCAA---
>gaar@E0167
?ACGGACCGGAGTTTGAAGCTAGGATTCGGCAGAATGAGATCAACAACCCCAAGTTTAATTTCCTCAACCCCAACGACCCCTACCATGCCTACTACCGCCACAAAGTCACAGAGTTCAAGGAGGGCAAGGGCCAGGAGCCCTCTGCAGCGGTGCCTAAGGTCATGCAACAGCAGGCCATGCAACAGTCACAGCAGCAACCTCAA??A
>gace@E0167
AACGGACCCGAGTTTGAAGCTAGGATTCGGCAGAATGAGATCAACAATCCCAAGTTTAATTTCCTCAACCCCAACGACCCTTACCATGCCTACTACCGCCACAAAGTCACAGAGTTCAAGGAGGGCAAGGGACAGGAGCCATCTGCAGCGGTGCCTAAGGTCATGCAACAGCAGGCCCTGCAACAGTCACAGCAGCAACCTCAA---
>gaen@E0167
AACGGACCCGAGTTTGAAGCTAGGATTCGGCAGAATGAGATCAACAATCCCAAGTTTAATTTCCTCAACCCCAACGACCCTTACCATGCCTACTACCGCCACAAAGTCACAGAGTTCAAGGAGGGCAAGGGACAGGAGCCATCTGCAGCGGTGCCTAAGGTCATGCAACAGCAGGCCCTGCAACAGTCACAGCAGCAACCTCAA---
>trmi@E0167
AACGGGCCTGAGTTTGAAGCGAGGATTCGGCAGAATGAGATCAACAATCCCAAGTTTAATTTCCTCAACCCCAACGACCCTTACCATGCCTACTACCGCCACAAGGTCACAGAGTTCAAGGAGGGCAAGGGCCAGGAGCCCTCTGCAGCGGTGCCTAAGGTCATGCAACAGCAGGCCATGCAACAGTCACAGCAGCAACCTCAA---
>meme@E0167
AACGGACCTGAGTTTGAAGCTAGGATTCGGCAGAATGAGATCAACAATCCCAAGTTTAATTTCCTTAACCCCAACGACCCTTACCATGCCTACTACCGCCACAAAGTCACCGAGTTCAAGGAGGGCAAGGGACAGGAGCCATCTGCAGCGGTGCCTAAGGTCATGCAACAGCAGGCCCTGCAACAGTCACAGCAGCAACCTCAA---
>gage@E0167
AACGGACCCGAGTTTGAAGCTAGGATTCGGCAGAATGAGATCAACAATCCCAAGTTTAATTTCCTCAACCCCAACGACCCTTACCATGCCTACTACCGCCACAAAGTCACAGAGTTCAAGGAGGGCAAGGGACAGGAGCCATCTGCAGCGGTGCCTAAGGTCATGCAACAGCAGGCCCTGCAACAGTCACAGCAGCAACCTCAA??A
>povi@E0167
AACGGACCGGAGTTTGAAGCTAGGATTCGGCAGAATGAGATCAACAATCCCAAGTTTAATTTCCTCAACCCCAACGACCCTTACCATGCCTACTACCGCCACAAAGTCACCGAGTTCAAGGAGGGCAAGGGACAGGAGCCATCTGCAGCGGTGCCTAAGGTCATGCAACAGCAGGCCCTGCAACAGTCACAGCAGCAACCTCAA??A
>gamo@E0167
?ACGGACCCGAGTTTGAAGCTAGGATTCGGCAGAATGAGATCAACAATCCCAAGTTTAATTTCCTCAACCCCAACGACCCTTACCATGCCTACTACCGCCACAAAGTCACAGAGTTCAAGGAGGGCAAGGGACAGGAGCCATCTGCAGCGGTGCCTAAGGTCATGCAACAGCAGGCCCTGCAACAGTCACAGCAGCAACCTCAA??A
>gach@E0167
?ACGGACCCGAGTTTGAAGCTAGGATTCGGCAGAATGAGATCAACAATCCCAAGTTTAATTTCCTCAACCCCAACGACCCTTACCATGCCTACTACCGCCACAAAGTCACAGAGTTCAAGGAGGGCAAGGGACAGGAGCCATCTGCAGCGGTGCCTAAGGTCATGCAACAGCAGGCCCTGCAACAGTCACAGCAGCAACCTCAA---
>trmu@E0167
?ACGGCCCCGAGTTTGAAGCAAGAATTCGCCAGAATGAGATCAACAATCCCAAATTTAATTTCCTCAACCCCAACGACCCCTATCATGCCTACTATCGCCACAAAGTCACTGAGTTCAAAGAGGGCAAAGGTCAGGAGCCATCTGCAGCAGTGCCTAAGGTCATGCAACAGCAGGCCCTGCAACAGTCACAGCAGCAA?C?------
>trsc@E0167
?ACGGCCCTGAGTTTGAAGCAAGAATTCGCCAGAATGAGATCAACAATCCCAAATTTAATTTCCTCAACCCCAACGACCCCTATCATGCCTACTATCGCCACAAAGTCACTGAGTTCAAAGAGGGCAAAGGTCAGGAGCCGTCTGCAGCAGTGCCTAAGGTCATGCAACAGCAGGCCCTGCAACAGTCACAGCAGCAA?C?------
>bame@E0167
?ACGGACCTGAGTTTGAAGCAAGAATTCGCCAGAATGAGATCAACAATCCGAAATTTAATTTCCTCAACCCCAACGACCCCTACCATGCCTACTATCGCCACAAAGTCACTGAGTTTAAGGAGGGCAAAGGCCAGGAGCCATCTGCAGCAGTGCCTAAGGTCATGCAACAGCAAGCCCTGCAACAGTCACAGCAGCTTCCTCAA---
>brbr@E0167
AACGGACCTGAGTTTGAAGCTAGAATCCGCCAGAATGAGATCAACAATCCCAAGTTCAATTTCCTCAACCCCAACGACCCTTACCATGCCTACTATCGCCATAAAGTTACTGAATTCAAAGAGGGCAAGGGCCAGGAGCCTTCTGCAGCGGTGCCTAAGGTCATGCAGCAGCAGGCCCTGCAACAGTCTCAGCAGCTTCCTCAA??A
>loam@E0167
AACGGACCTGAGTTTGAAGCTAGAATTCGCCAGAATGAGATCAACAATCCCAAGTTTAATTTCCTCAACCCCAACGACCCTTACCATGCCTACTATCGCCACAAAGTCACCGAGTTCAAAGAGGGCAAGGGCCAGGAGCCATCTGCAGCGGTGCCTAAGGTCATGCAACAGCAGGCCCTGCAACAGTCACAGCAGCTTCCTCAA---
>lohl@E0167
AACGGACCTGAGTTTGAAGCTAGAATTCGCCAGAATGAGATCAACAATCCCAAGTTTAATTTCCTCAACCCCAACGACCCTTACCATGCCTACTATCGCCACAAAGTCACCGAGTTCAAAGAGGGCAAGGGCCAGGAGCCATCCGCAGCGGTGCCTAAGGTCATGCAACAGCAGGCCCTGCAACAGTCACAGCAGCTTCCTCAA---
>lolo@E0167
AACGGACCTGAGTTTGAAGCTAGAATTCGCCAGAATGAGATCAACAATCCCAAGTTTAATTTCCTCAACCCCAACGACCCTTACCATGCCTACTATCGCCACAAAGTCACCGAGTTCAAAGAGGGCAAGGGCCAGGAGCCATCTGCAGCGGTGCCTAAGGTCATGCAACAGCAGGCCCTGCAACAGTCACAGCAGCTTCCTCAA---
>mezu@E0167
AACGGACCCGAGTTTGAAGCAAGAATTCGCCAGAATGAGATTAACAATCCCAAGTTTAATTTCCTCAACCCCAACGACCCCTACCATGCCTACTATCGCCACAAAGTCACCGAGTTCAAAGAGGGCAAAGGCCAGGAGCCGTCTGCAGCAGTGCCTAAGGTCATGCAGCAGCAGGCCCTGCAACAGTCACAGCAGCTTCCTCAA---
>loxj@E0167
AACGGACCTGAGTTTGAAGCTAGAATTCGCCAGAATGAGATCAACAATCCCAAGTTTAATTTCCTCAACCCCAACGACCCTTACCATGCCTACTATCGCCACAAAGTCACCGAGTTCAAAGAGGGCAAGGGCCAGGAGCCATCTGCAGCGGTGCCTAAGGTCATGCAACAGCAGGCCCTGCAACAGTCACAGCAGCTTCCTCAA??A
>momo@E0167
AACGGTCCTGAGTTTGAAGCTAGAATTCGCCAGAATGAGATCAACAATCCCAAGTTTAATTTCCTCAACCCCAACGACCCGTACCATGCCTACTATCGCCACAAAGTCACAGAATTCAAAGAGGGCAAGGGCCAGGAGCCATCTGCAGCGGTGCCTAAGGTCATGCAACAGCAGGCACTGCAACAGTCACAGCAGCTTCCTCAA---
>meca@E0167
AACGGACCAGAATTTGAAGCAAGAATTCGCCAGAATGAGATCAACAATCCTAAGTTTAATTTCCTCAACCCCAACGACCCCTACCATGCCTACTATCGCCACAAAGTCACTGAGTTCAAAGAGGGCAAGGGCCAGGAGCCGTCTGCAGCCGTGCCTAAGGTCATGCAACAGCAGGCCCTGCAACAGTCACAGCAGCTTCCTCAG??A
>phbl@E0167
AACGGACCTGAGTTTGAAGCTAGAATTCGCCAGAATGAGATCAACAATCCCAAGTTTAATTTCCTCAACCCAAACGACCCCTACCATGCCTACTATCGCCATAAAGTCACTGAGTTCAAAGAGGGCAAGGGCCAGGAGCCATCTGCAGCGGTGCCTAAGGTCATGCAACAACAGGCTCTGCAACAGTCACAGCAGCTTCCTCAA---
>mepo@E0167
AACGGACCAGAATTTGAAGCAAGAATTCGCCAGAATGAGATCAACAATCCTAAGTTTAATTTCCTCAACCCCAACGACCCCTACCATGCCTACTATCGCCACAAAGTCACTGAGTTCAAAGAGGGCAAGGGCCAGGAGCCGTCTGCAGCCGTGCCTAAGGTCATGCAACAGCAGGCCCTGCAACAGTCACAGCAACTTCCTCAG??A
>mora@E0167
AACGGACCTGAGTTTGAAGCAAGAATTCGCCAGAATGAGATCAACAATCCCAAGTTTAATTTCCTTAACCCCAACGACCCCTACCATGCCTACTATCGCCACAAAGTCACTGAGTTCAAAGAGGGCAAAGGCCAGGAGCCATCTGCAGCAGTGCCTAAGGTCATGCAACAGCAGGCCCTGCAGCAGTCACAGCAGCTTCCTCAA??A
>phph@E0167
AACGGACCTGAGTTTGAAGCTAGAATTCGCCAGAATGAGATCAACAATCCCAAGTTTAATTTCCTCAACCCAAACGACCCCTACCATGCCTACTATCGCCATAAAGTCACTGAGTTCAAAGAGGGCAAGGGCCAGGAGCCATCTGCAGCGGTGCCTAAGGTCATGCAACAGCAGGCCCTGCAACAGTCACAGCAGCTTCCTCAA---
>merl@E0167
AACGGACCAGAATTTGAAGCAAGAATTCGCCAGAATGAGATCAACAATCCTAAGTTTAATTTCCTCAACCCCAACGACCCCTACCATGCCTACTATCGCCACAAAGTCACTGAGTTCAAAGAGGGCAAGGGCCAGGAGCCGTCTGCAGCCGTGCCTAAGGTCATGCAACAGCAGGCCCTGCAACAGTCACAGCAGCTTCCTCAG??A
>lala@E0167
?ACGGACCTGAGTTTGAAGCAAGAATTCGCCAGAATGAGATCAACAATCCCAAGTTTAATTTCCTTAACCCCAATGACCCCTACCATGCCTACTATCGCCACAAAGTCACTGAGTTCAAAGAGGGCAAAGGCCAGGAGCCATCTGCAGCAGTGCCTAAGGTCATGCAACAGCAGGCCCTGCAACAGTCACAGCAGCTTCCTCAA??A
>muma@E0167
?ACGGACCAGAGTTTGAAGCAAGAATTCGCCAGAATGAGATCAACAATCCCAAGTTTAATTTCCTCAACCCCAATGACCCCTACCATGCATATTATCGCCACAAAGTCACAGAGTTCAAAGAGGGCAAAGGCCAGGAGCCATCTGCAGCCGTGCCTAAGGTCATGCAACAGCAGGCCCTGCAACAGTCACAGCAGCCTTCTCAA??A
>maoc@E0167
?ACGGACCAGAGTTTGAAGCAAGAATTCGCCAGAATGAGATCAGCAATCCCAAATTTAATTTCCTCAACCCCAACGACCCCTACCATGCTTACTATCGACACAAAGTCACAGAGTTCAAAGAGGGCAAAGGCCTGGAGCCATCTGCAGCGGTGCCAAAGGTCATGCAACAGCAGGCCCTACAACAGTCACAGCAGCTTCCCCAA??A
>mabe@E0167
?ACGGACCGGAGTTTGAAGCAAGAATTCGCCAGAATGAGATCAACAATCCTAAATTTAATTTCCTCAACCCCAACGACCCCTACCATGCCTACTATCGCCACAAAGTCACAGAGTTCAAAGAGGGCAAAGGCCTGGAACCATCTGCAGCGGTGCCTAAGGTCATGCAACAGCAGGCCCTACAACAGTCACAGCAGCTTCCCCAA---
>coru@E0167
?ACGGACCAGAGTTTGAAGCAAGAATTCGGCAGAATGAGATCAACAATCCTAAATTTAATTTCCTCAACCCCAACGACCCCTACCATGCCTACTATCGCCACAAAGTCACAGAGTTCAAAGAGGGCAAAGGCCTGGAACCATCTGCAGCCGTGCCTAAGGTCATGCAGCAGCAGGCCCTACAACAGTCACAGCAGCTTCCCCAA---
>cyro@E0167
AATGGGCCCGAGTTCGAAGCAAGGATCCGccaaaatgagattaataatccCAAATTTAATTTCCTCAACCCCAACGACCCTTACCATGCCTACTACCGTCACAAAGTCAATGAATTCAAGGAGGGCAAGGCGCAGGAGCCGTCTGCGGCGGTCCCTAAAGTTATGCAGCAGCAGGCAATGCAACAGTCACAGCAGCTTCCTCAA---
>zefa@E0167
?ACGGGCCTGAGTTCGAAGCAAGGATCCGCcaaaatgagattaataatCCCAAATTTAATTTCCTCAACCCCAACGACCCATACCATGCCTACTACCGTCACAAAGTCAATGAATTCAAGGAGGGCAAGGCGCAGGAGCCGTCTGCAGCTGTCCCGAAAGTTATGCAGCAGCAGGCAATGCAACAGTCACAGCAGCTCCCTCAA??A
>brca@E0167
AATGGACCAGAGTTTGAAGCAAGAATTCGCCAAAACGAGATCAACAACTCCAAATTCAACTTCCTCAACCCCAACGACCCCTACCATGCCTACTACCGGCACAAGGTCACCGAGTTCAAGGAGGGCAAGGCTCAAGAGCCCTCCGCCGCTGTGCCCAAGGTCATGCAGCAGCAGCTCCTCCAGGGGACGCAGCAA------------
