# Supplementary material for: The Phylogenetic Relationships of the Family Sciaenidae Based on Genome-Wide Data Analysis
Source: Animals (Basel). 2022 Dec 1;12(23):3386. doi: 10.3390/ani12233386 (PMC9741161; doi:10.3390/ani12233386)
Supplement: Supplementary file 1 [file animals-12-03386-s001.zip › File S2/align-1105-genes/bak/E0168_NT.fasta.ali]

>zefa@E0168
?ATGAGCTGTCGTGCCAGCGGAACCCGCTGGTGGCCAACGTGACCCACGACCTCTCACGCCCGTTCTTCCTCACCTCCGCCGTGGTGCTTCTCTTCTCCTCGCCCCACGTGGCAGTGGGGGGCGTCGCCCTCCGGACGTCCTGCCACTTCAGTGCCTTCGCCCTCACCGGGT??GCGCATCATAGGGTGGGGTCTCCCACAGC?
>bame@E0168
?ACGAACTCTCCTGCCAGCGGAACCCCCTGGTGGTCAACGTGACCCATGATCTCTCACGGCccttcttcctcacctcctccgtgctcctcttcttctcctcaccaAGCGTAGCGGTGGGGGGCGTGGCCTTGAGGACTTCCTGCCACTTCAGTGCCTACGCCCAGACGGGGTAC---------------------------CC?
>lala@E0168
---AAGCTCTCCTGCCAGCGGAACCCCCTGGTGGTCAACGTGACCCATGACCTCTCACAACCcttcttcctcacctcctccgtgatcctcctcttctcctcgccAGGCGTGGCggtggggggcgtggccttgAGGACTTCCTGCCACTTCAGCACCTTCGCCCAGACGGGGTAC---------------------------CC?
>mezu@E0168
---AAACTCTCCTGCCAGCGGAACCCCCTGGTGGTCAACGTGACCCATGACCTCTCACGGCCcttcttcctcacctcctccgtgctcctcctcttctcctcgccAGGCGTGGCGGTGGGGGGCGTGGCCTTGAGGACTTCCTGCCACTTCAGCGCCTTCGCCCAGACGGGGTAC------------------------------
>meca@E0168
?ACGAACTCTCCTGCCAGCAGAACCCCCTGGTGGTTAACGTGACCCATGACCTCTCACGGCCcttcttcctcacctcctccttgatcctccttttctcctcaCCGGGCGTGGCGGTTGGGGGTGTGGCCTTGAGGACTTCCTGCCACTTTAGCGCCTTCGCCCAGACGGGGTAC---------------------------CC?
>trsc@E0168
---AAACTCTCCTGCCAGCGGAACCCCCTGGTGGTCAACGTGACCCACGACCTCTCACAGCccttcttcctcacctcctccgtgctcctcctcttctcctcgccAGGTGTGGCAgtggggggcgtggccttgAGGACTTCCTGCCACTTCAGCGCCTTCGCCCAGACGGGGTA?------------------------------
>trmu@E0168
---AAACTCTCCTGCCAGCGGAACCCCCTGGTGGTCAACGTGACCCACGACCTCTCACAGCccttcttcctcacctcctccgcgctcctcctcttctcctcgccAGGTGTGGCagtggggggcgtggccttgAGGACTTCCTGCCACTTCAGCGCCTTCGCCCAGACGGGGT??------------------------------
>mora@E0168
?ACGAGCTCTCCTGCCAGCGGAACCCCCTGGTGGTCAACGTGACCCATGACCTCTCACGCCccttcttcctcacctcctccgtgctcctcctcttctcctcgccAGGCGTGGCAGTGGCGGGGGTGGCCTTGAGGACTTCCTGCCACTTCAGCACCTTCGCCCAGACGGGGTAC---------------------CCA---??G
>phph@E0168
---?AACTCTCATGCCAGCGcagccccctggtggccaacgTGACACATGACCTCTCCCAGCCcttcttcctcacctcctccgtgctcctcctcttctcctcaccaggcgtggcggtggggggcgtggccttgaGAACGTCCTGCCACTTCAGCGCCTTCGCCCAGACGGGGTAC---------------------------CCA
>phbl@E0168
---?AACTCTCATGCCAGCgcagccccctggtggccaacGTGACACATGACCTCTCCCAGCCcttcttcctcacctcctccgtgctcctcctcttctcctcaccaGGCGTGGcagtggggggcgtggccttgaGAACGTCCTGCCACTTCAGCGCCTTCGCCCAGGCGGGGTA?------------------------------
>cyro@E0168
?ACGAGCTGTCGTGCCAGCGGAACCCCCTGGTGGCCAACGTGACCCACGACCTCTCACGGCCGTTCTTCCTCACCTCCGCCGTGGTGCTGCTCTTCTCCTCGCCCCACGTGGCAGTGGGGGGCGTCGCCCTCCGGACGTCCTGCCACTTCAGTGCCTTCGCCCTCACCGGGT??------------------------------
