# Supplementary material for: The Phylogenetic Relationships of the Family Sciaenidae Based on Genome-Wide Data Analysis
Source: Animals (Basel). 2022 Dec 1;12(23):3386. doi: 10.3390/ani12233386 (PMC9741161; doi:10.3390/ani12233386)
Supplement: Supplementary file 1 [file animals-12-03386-s001.zip › File S2/align-1105-genes/bak/E0170_NT.fasta.ali]

>cyro@E0170
??tCCACAACGTTCTGTGGAGGTTCTGAAGAGCGGCAGGCTGAGGCAGTCCCTGCTCCAGTCCCTGTTCCTGGACCAGGTCTTCTGGGAGAGCCAGGGCGGGCGGCCTGGCATCGACAAGCTCATCGAGGTCGTCGAGCGGCGGGCCAAAGTCCTGCTGACCTTCATCAACGCCCACGGGATCAAGGTCACACCCAT?
>zefa@E0170
?TTCCAGAGCGTTCGGTGGAGGTTCTGAGGAGCGGCAGGCTGCGGCAGTGCCTGCTCCAGTCTCTGTTCCTGGACCAGGTCTTCTGGGAGAGCCAGGGCGGGCGGCGGGGCATCGACAAGCTCATCGAGGTCGTCGAGCGGCGTGCCAAAGTCCTGCTGACCTTCATCAACGCCCACGGGATCAAGGTCACGCCCA??
>loam@E0170
??CCCTGAGCGGGCGATTGAGGTCCTGAGAAGCAGTAAACTCCGCCAGCGTCTCCTGCAGTCTCTCTTCCTGGACGCATCCTATTGGTGGAGCCAGGGTGGGAGGCGGGGCATCGAGAGGCTCATCGATGTCATCGAGAGGCGGGCCAAGCTGCTGCTGACCTTCGTCACCGCCCATGGGGTCAAGGTCACCCCCAT?
>lohl@E0170
??CCCTGAGCAGGCAATTGAGGTCCTGAGAAGCAGTAAACTCCGCCAGCGTCTCCTGCAGTCTCTCTTCCTGGACGCATCCTATTGGTGGAGCCAGGGTGGGAGGCGGGGCATCGAGAGGCTCATCGATGTCATCGAGAGGCGGGCCAAGCTGCTGCTGACCTTCGTCACCGCCCACGGGGTCAAGGTCACCCCCATG
>loxj@E0170
??CCCTGAGCGGGCGATTGAGGTCCTGAGAAGCAGTAAACTCCGCCAGCGTCTCCTGCAGTCTCTCTTCCTGGACGCATCCTATTGGTGGAGCCAGGGTGGGAGGCGGGGCATCGAGAGGCTCATCGATGTCATCGAGAGGCGGGCCAAGCTGCTGCTGACCTTCGTCACCGCCCACGGGGTCAAGGTCACCCCCATG
>gaen@E0170
---CCGGAACAGGCGGTGTCGCTGCTCCGGTCCGGCTGTCTGGAAGGCCGGCTGCTGCGGTCCCTGTACTCGGACCGGGAATTCTGGGAGGGCCATGGCGGGGCCCCCGGGCTCCGGCCCTTGGTCCGCACCTTGGAGCAGCGGGGGCAGATCCTCCTGCAACACATC------------------------------
>gage@E0170
---CCGGAACAGGCGGTGTCGCTGCTCCGGTCCGGCTGTCTGGAAGGCCGGCTGCTGCGGTCCCTGTACTCGGACCGGGAATTCTGGGAGGGCCATGGCGGGGCCCCCGGGCTCCGGCCCTTGGTCCGCACCTTGGAGCAGCGGGGGCAGATCCTCCTGCAACACAT?------------------------------
