# Supplementary material for: The Phylogenetic Relationships of the Family Sciaenidae Based on Genome-Wide Data Analysis
Source: Animals (Basel). 2022 Dec 1;12(23):3386. doi: 10.3390/ani12233386 (PMC9741161; doi:10.3390/ani12233386)
Supplement: Supplementary file 1 [file animals-12-03386-s001.zip › File S2/align-1105-genes/bak/E0171_NT.fasta.ali]

>trmu@E0171
?CGAAGCGGCAGCAGCGCAAGCTCAACTTCCTCATCACCCAGACGGAGCTGTACGCCCACTTCATGGGAGGCAAG---------------GCGGAGATGACCCCGGAGGACATCCTGAGTAAGCTGGAAGACCCCCCTCCGGCCCAGAGACCGGTGGAC---GCGGGCGGAGGCGTGAAGGCCCCCGTG---AAGGACGAC---
>argl@E0171
GCCAAGCGTCAGCAGCGCAAGCTCAACTTCCTCATCACCCAGACGGAGCTGTACGCCCACTTCATGGGAGGCAAG---------------GGGGAGATGACCCCGGAGGAGATCCTGAGTAAGCTGGAAGACCCCCCTCCTGCCCAAAGACAGACGGAC---GCGGGCGGAGCCGTGAAGCTCACCGTGGGCCAGGACGAC??T
>gage@E0171
GCCAAGCGTCAGCAGCGCAAGCTCAACTTCCTCATCACCCAGACGGAGCTGTACGCCCACTTCATGGGAGGCAAG---------------GGGGAGATGACCCCGGAGGAGATCCTGAGTAAGCTGGAAGACCCCCCTCCTGCGCAAAGACAGACGGAC---GCGGGCGGAGCCGTGAAGCTCACCGTGGGCCAGGACGAC---
>gamo@E0171
GCCAAGCGTCAGCAGCGCAAGCTCAACTTCCTCATCACCCAGACGGAGCTGTACGCCCACTTCATGGGAGGCAAG---------------GGGGAGATGACCCCGGAGGAGATCCTGAGTAAGCTGGAAGACCCCCCTCCTGCGCAAAGACAGACGGAC---GCGGGCGGAGCCGTGAAGCTCACCGTGGGCCAGGACGAC---
>povi@E0171
GCCAAGCGTCAGCAGCGCAAGCTCAACTTCCTAATCACCCAGACGGAGCTGTACGCCCACTTCATGGGAGGCAAG---------------GGGGAGATGACCCCGGAGGAGATCCTGAGTAAGCTGGAAGACCCCCCTCCTGCCcagagacagacggac---gcgGGGGGAGCCGTGAAGCTCACCGTGGGCCAGGACGAC---
>gace@E0171
GCCAAGCGTCAGCAGCGCAAGCTCAACTTCCTCATCACCCAGACGGAGCTGTACGCCCACTTCATGGGAGGCAAG---------------GGGGAGATGACCCCGGAGGAGATCCTGAGTAAGCTGGAAGACCCCCCTCCTGCGCAAAGACAGACGGAC---GCGGGCGGAGCCGTGAAGCTCACCGTGGGCCAGGACGAC??T
>gaen@E0171
GCCAAGCGTCAGCAGCGCAAGCTCAACTTCCTCATCACCCAGACGGAGCTGTACGCCCACTTCATGGGAGGCAAG---------------GGGGAGATGACCCCGGAGGAGATCCTGAGTAAGCTGGAAGACCCCCCTCCTGCGCAAAGACAGACGGAC---GCGGGCGGAGCCGTGAAGCTCACCGTGGGCCAGGACGAC??T
>meme@E0171
GCCAAGCGTCAGCAGCGCAAGCTCAACTTCCTCATCACCCAGACGGAGCTGTACGCCCACTTCATGGGAGGCAAG---------------GGGGAGATGACCCCGGAGGAGATCCTGAGTAAGCTGGAAGACCCCCCTCCTGCCCAAAGACAGACGGAC---GCGGGCGGGGCCGTGAAGCTCACCGTGGGCCAGGACGAC??T
>gach@E0171
GCCAAGCGTCAGCAGCGCAAGCTCAACTTCCTCATCACCCAGACGGAGCTGTACGCCCACTTCATGGGAGGCAAG---------------GGGGAGATGACCCCGGAGGAGATCCTGAGTAAGCTGGAAGACCCCCCTCCTGCGCAAAGACAGACGGAC---GCGGGCGGAGCCGTGAAGCTCACCGTGGGCCAGGAAGAC??T
>bosa@E0171
GCCAAGCGTCAGCAGCGCAAGCTCAACTTCCTCATCACCCAGACGGAGCTGTATGCCCATTTCATGGGAGGCAAG---------------GGGGAGATGACCCCGGAGGAGATCCTGAGTAAGCTGGAAGACCCCCCTCCTCCGCAAAGACAGACGGAC---GCGGGCGGAGCCGTGAAGCTCACCGTGGGCCAGGACGAC---
>trmi@E0171
GCCAAGCGTCAGCAGCGCAAGCTCAACTTCCTCATCACCCAGACGGAGCTGTACGCCCACTTCATGGGAGGCAAG---------------GGGGAGATGACCCCGGAGGACATCCTGAGTAAGCTGGAAGACCCACCTCCTGCCCAGAGACTGGTGGAT---GTGGGCGGAGCCGTGAAGCTCACCGTGGGCCAGGACGAC---
>brbr@E0171
GCCAAGCGTCAGCAGCGCAAGCTCAACTTCCTCATCACCCAGACGGAGCTGTACGCCCACTTCATGGGAGGCAAG---------------GGGGAGATGACCCAGGAGGACATCCTGAGTAAGCTGGAAGACCCCCCTCCAGCCCAGAGACAGGTGGAT---GCGGGCGGAGCCGTGAAGCTCAGCGTGGGCCAGGACGAC---
>momo@E0171
GCCAAGCGTCAGCAGCGCAAGCTCAACTTCCTCATCACCCAGACGGAGCTGTACGCCCACTTCATGGGAGGCAAG---------------GGGGAGATGACCCAGGAGGACATCCTGAGTAAGCTGGAAGACCCCCCTCCAGCCCAGAGACAGGTGGAT---GCGGGCGGAGCCGTGAAGCTCACCGTGGGCCAGGACGAC??T
>mepo@E0171
GCCAAGCGGCAGCAGCGCAAGCTCAACTTCCTCATCACCCAGACGGAGCTGTACGCCCACTTCATGGGAGGCAAG---------------GGGGAGGTGACCCAGGAGGACATCCTGAGTAAGCTGGAAGACCCCCCTCCGGCCCAGAGACAGGTGGAC---GCGTGCGGAGGCGTGAAGGTCAGCGTGGTCCAGGACGAC---
>meca@E0171
GCCAAGCGGCAGCAGCGCAAGCTCAACTTCCTCATCACCCAGACGGAGCTGTACGCCCACTTCATGGGAGGCAAG---------------GGGGAGGTGACCCAGGAGGACATCCTGAGTAAGCTGGAAGACCCCCCTCCGGCCCAGAGACAGGTGGAC---GCGTGCGGAGGCGTGAAGGTCAGCGTGGGCCAGGACGAC---
>merl@E0171
GCCAAGCGGCAGCAGCGCAAGCTCAACTTCCTCATCACCCAGACGGAGCTGTACGCCCACTTCATGGGAGGCAAA---------------GGGGAGGTGACCCAGGAGGACATCCTGAGTAAGCTGGAAGACCCCCCTCCGGCCCAGAGACAGGTGGAC---GCGTGCGGAGGCGTGAAGGTCAGCGTGGGCCAGGACGAC---
>loam@E0171
GCCAAGCGTCAGCAGCGCAAGCTCAACTTCCTCATCACCCAGACGGAGCTGTACGCCCACTTCATGGGAGGCAAG---------------GGAGAGATGACCCAGGAGGACATACTGAGTAAGCTGGAAGACCCCCCTCCTGCCCAGAGACAGGTGGAC---CTGGGCGGAGGCGTGAAGCTCAGCGTGGGCCAGGACGAC---
>lohl@E0171
GCCAAGCGTCAGCAGCGCAAGCTCAACTTCCTCATCACCCAGACGGAGCTGTACGCCCACTTCATGGGAGGCAAG---------------GGAGAGATGACCCAGGAGGACATACTGAGTAAGCTGGAAGACCCCCCTCCTGCCCAGAGACAGGTGGAC---CTGGGCGGAGGCGTGAAGCTCAGCGTGGGCCAGGACGAC??T
>loxj@E0171
GCCAAGCGTCAGCAGCGCAAGCTCAACTTCCTCATCACCCAGACGGAGCTGTACGCCCACTTCATGGGAGGCAAG---------------GGAGAGATGACCCAGGAGGACATACTGAGTAAGCTGGAAGACCCCCCTCCTGCCCAGAGACAGGTGGAC---CTGGGCGGAGGCGTGAAGCTCAGCGTGGGCCAGGACGAC---
>lolo@E0171
GCCAAGCGTCAGCAGCGCAAGCTCAACTTCCTCATCACCCAGACGGAGCTGTACGCCCACTTCATGGGAGGCAAG---------------GGAGAGATGACCCAGGAGGACATACTGAGTAAGCTGGAAGACCCCCCTCCTGCCCAGAGACAGGTGGAC---CTGGGCGGAGGCGTGAAGCTCAGCGTGGGCCAGGACGAC??T
>mora@E0171
GCCAAGCGGCAGCAGCGCAAGCTCAACTTCCTCATCACCCAGACGGAGCTGTACGCCCACTTCATGGGGGGCAAG---------------GGGGAGATGACCCAGGAGGACATCCTGAGTAAGCTGGAAGACCCCCCTCCGGCCCAGAGACAGGCGGAC---GCGGGCGGAGGCGCCAAGGTCCCCACGGTGCAGGACGAC??T
>mezu@E0171
GCCAAGCGGCAGCAGCGCAAGCTCAACTTCCTCATCACCCAGACGGAGCTGTACGCCCACTTCATGGGGGGCAAG---------------GGGGAGATGACCCAGGAGGACATCCTGAGTAAGCTGGAAGACCCCCCTCCGGCCCTGAGACAGGTGGAC---GCGGGCGGAGGCGTCAAGGTCCCCGCGGGTCAGGATGAC---
>phph@E0171
GCCAAGAGGCAGCAGCGCAAGCTGAACTTCCTCATCACCCAGACGGAGCTGTACGCCCACTTCATGGGCGGCAAG---------------GGGGAGATGACCCCGGAGGACATCCTGAGCAAGCTGGAAGACCCCGCCCCCGCCCAGAGGCAGACGGAG---GCGGGCGGCGGCGTGAAGCTCTGCGCGGTCCAGGACGAC??T
>phbl@E0171
GCCAAGAGGCAGCAGCGCAAGCTCAACTTCCTCATCACCCAGACGGAGCTGTACGCCCACTTCATGGGCGGCAAG---------------GGGGAGATGACCCCGGAGGACATCCTGAGCAAGCTGGAagaccccgcccccgcccagagGCAGGCGGAC---GCGGGCGGCGGCGTGAAGCTCTGCGCGGTCCAGGACGAC??T
>muma@E0171
GCCAAGCGGCAGCAGCGCAAGCTCAACTTCCTCATCACCCAGACGGAGCTGTATGCCCACTTCATGGGAGGCAAG---------------GCGGACATGACCCAGGAAGACATCCTGAGCAAGCTGGAGGACCCCCCGCCAGCCCCCAGGCCGGGGGACGGGGCGGGGGGAGGAGTGAAGGTGTCCTCGGTGCTGGACGAC---
>cyro@E0171
GCCAAGCGTCAGCAGCGCAAACTGAACTTCCTCATCACGCAGACCGAGCTGTATGCACATTTTATGGGAGGCAAAGCGAGTACGGCGGGCGGGGACGCGGCGCAGGACGACATTCTGAGGAAGCTGGATGAT---GCCTCGGCTCAGCGGCAGATCGAC---ATCGGGGGAGGTGTGATGGTCAACGTCGGCCAGGAAGAC---
>zefa@E0171
GCCAAGCGTCAGCAGCGCAAACTGAACTTCCTCATCACGCAGACCGAGCTGTATGCACATTTTATGGGAGGCAAAGCGAGCACAGTAGGCGGGGACGCGGCACAGGAAGACATTCTGAGGAAGCTGGACGAC---GCCTCGGCTCAGCGGCAAATCGAC---ATCGGGGGAGGAGTGATGGTCAACGTTGGCCAGGAGGAC---
