# Supplementary material for: The Phylogenetic Relationships of the Family Sciaenidae Based on Genome-Wide Data Analysis
Source: Animals (Basel). 2022 Dec 1;12(23):3386. doi: 10.3390/ani12233386 (PMC9741161; doi:10.3390/ani12233386)
Supplement: Supplementary file 1 [file animals-12-03386-s001.zip › File S2/align-1105-genes/bak/E0175_NT.fasta.ali]

>argl@E0175
TTTGCACGTTACAATTTAGCGAATCAGGTTCAACCAATGCTGCTGAAGAAAGATATTGTAGTTAGCCAGACGAGTAGTGCCCAGCCT---GTGGTGAGTGTAAGTGCCATTCCTAGAGTAGCCCCTCTACCGCCTCAGCCTGCAACTGGGGCCCCTGCTTCTAACCAGTCCCATGATATGTATAGTGGTGTTGCATTAGAGTTGAAA
>coru@E0175
TTTGCTCGTTACAACTTAGCAAATCAGGTACAACCACTAGTGTTGAAGAAAGATATTGTAGTAAGCCAGACGAGTAGTGCCCAGCCT---GTGGTGAGTGTAAGTGCCATTCCTAGAGTAGCCCCTCTACCTCCACAGCCTGCATCTGGGGCCCCTGCATCTAACCAGTCACATGATATGTATAGTGGCGTTGCATTAGAGTTGAAA
>gaar@E0175
TTTGCGCGTTACAATTTAGCAAATCAGGTACAACCAATGCTGCTGAAGAAAGATATTGTAGTAAGCCAGACGAGTAGTGCCCAGCCT---GTGGTGAGTGTAAGTGCCATTCCCAGAGTAGCCCCTCTACCTCCACAGCCGGCATCTGGGGCCCCTGCTTCTAACCAGTCACATGATATGTATAGTGGTGTTGCATTAGAGTTGAAA
>gage@E0175
TTTGCACGTTACAATTTAGCGAATCAGGTTCAACCAATGCTGCTGAAGAAAGATATTGTAGTTAGCCAGACGAGTAGTGCCCAGCCT---GTGGTGAGTGTAAGTGCCATTCCTAGAGTAGCCCCTCTACCGCCTCAGCCTGCAACTGGGGCCCCTGCTTCTAACCAGTCCCATGATATGTATACTGGTGTTGCATTAGAGTTGAAA
>gamo@E0175
TTTGCACGTTACAATTTAGCGAATCAGGTTCAACCAATGCTGCTGAAGAAAGATATTGTAGTTAGCCAGACGAGTAGTGCCCAGCCT---GTGGTGAGTGTAAGTGCCATTCCTAGAGTAGCCCCTCTACCGCCTCAGCCTGCAACTGGGGCCCCTGCTTCTAACCAGTCCCATGATATGTATACTGGTGTTGCATTAGAGTTGAAA
>mepo@E0175
TTTGCTCGTTACAACTTGGCAAATCAGGTACAACCATTGCTGTTGAAGAAAGATATTGTAGTAAGCCAGACGAGTAGTGCCCAGCCT---GTGGTGAGTGTAAGTGCCATTCCTAGAGTAGCCCCTCTACCTCCACAGCCTGCATCTGGGGCCCCTGCTTCTAACCAGTCACATGATATGTATAGTGGTGTTGCATTAGAGTTAAAA
>povi@E0175
TTTGCACGTTACAATTTAGCGAATCAGGTACAACCAATGCTGCTGAAGAAAGATATTGTAGTTAGCCAGACGAGTAGTGCCCAGCCT---GTGGTGAGTGTAAGTGCCATTCCTAGAGTAGCCCCTCTACCGCCTCAGCCTGCAACTGGGGCCCCTGCTTCTAACCAGTCACATGATATGTATAGTGGTGTTGCATTAGAGTTGAAA
>mezu@E0175
TTTGCTCGTTACAACTTAGCCAATCAGGTGCAACCACTGGTGTTGAAGAAAGATATTGTAGTAAGCCAGACGAGTAGTGCCCAGCCT---GTGGTGAGTGTAAGTGCCATTCCTAGAGTAGCCCCTCTACCTCCCCAGCCTGCATCTGGGGCCCCTGCTTCTAACCAGTCACATGATATGTATAGTGGTGTTGCAATAGAGTTGAAA
>bosa@E0175
TTTGCACGTTACAATTTAGCGAATCAGGTTCAACCAATGCTGCTGAAGAAAGATATTGTAGTTAGCCAGACGAGTAGTGCCCAGCCT---GTGGTGAGTGTAAGTGCCATTCCTAGAGTAGCCCCTCTACCGCCTCAGCCTGCAACTGGGGCCCCTGCTTCTAACCAGTCCCATGATATGTATAGTGGTGTTGCATTAGAGTTG?AA
>gace@E0175
TTTGCACGTTACAATTTAGCGAATCAGGTTCAACCAATGCTGCTGAAGAAAGATATTGTAGTTAGCCAGACGAGTAGTGCCCAGCCT---GTGGTGAGTGTAAGTGCCATTCCTAGAGTAGCCCCTCTACCGCCTCAGCCTGCAACTGGGGCCCCTGCTTCTAACCAGTCCCATGATATGTATACTGGTGTTGCATTAGAGTTG?AA
>meme@E0175
TTTGCACGTTACAATTTAGCGAATCAGGTTCAACCAATGCTGCTGAAGAAAGATATTGTAGTTAGCCAGACGAGTAGCGCCCAGCCT---GTGGTGAGTGTAAGTGCCATTCCTAGAGTAGCCCCTCTACCGCCTCAGCCTGCAACTGGGGCCCCTGCTTCTAACCAGTCACACGATATGTATAGTGGTGTTGCATTAGAGTTG?AA
>gach@E0175
TTTGCACGTTACAATTTAGCGAATCAGGTTCAACCAATGCTGCTGAAGAAAGATATTGTAGTTAGCCAGACGAGTAGTGCCCAGCCT---GTGGTGAGTGTAAGTGCCATTCCTAGAGTAGCCCCTCTACCGCCTCAGCCTGCAACTGGGGCCCCTGCTTCTAACCAGTCCCATGATATGTATAGTGGTGTTGCATTAGAGTTG?AA
>gaen@E0175
TTTGCACGTTACAATTTAGCGAATCAGGTTCAACCAATGCTGCTGAAGAAAGATATTGTAGTTAGCCAGACGAGTAGTGCCCAGCCT---GTGGTGAGTGTAAGTGCCATTCCTAGAGTAGCCCCTCTACCGCCTCAGCCTGCAACTGGGGCCCCTGCTTCTAACCAGTCCCATGATATGTATACTGGTGTTGCATTAGAGTTG?AA
>trmi@E0175
TTTGCGCGTTACAATTTAGCAAATCAGGTACAACCAATGCTGCTGAAGAAAGATATTGTGGTAAGCCAGACTAGTAGTGCCCAGCCT---GTGGTGAGTGTAAGTGCCATTCCTAGAGTAGCCCCTCTGCCTCCACAGCCGGCATCTGGGGCCCCCGCTTCTAACCAGGCACATGATATGTATAGTGGTGTTGCATTAGAGTTG?AA
>momo@E0175
TTTGCACGTTACAATTTAGCAAATCAGGTACAACCACTGTTGTTGAAGAAAGATATTGTAGTAAGCCAGACGAGTAGTGCCCAGCCT---GTGGTGAGTGTCAGTGCCATTCCTAGAGTAGCCCCTCTACCTCCACAGCCTGCATCTGGGGCCCCTGCTTCTAACCAGTCACATGATATGTATAGTGGTGTTGCATTAGAGTTG?AA
>brbr@E0175
TTTGCACGTTACAATTTAGCAAATCAGGTACAACCTATGCTGTTGAAGAAAGATATTGTAGTCAGCCAGACGAGTAGTGCCCAGCCT---GTGGTGAGTGTAAGTGCCATTCCTAGAGtagcccctcttcctccacagccTGCATCTGGGGGCCCTGCTTCTAACCAGTCACATGATATGTATAGTGGTGTTGCATTAGAGTTGAAA
>loam@E0175
TTTGCACGTTACAATTTAGCAAATCAGGTACAACCACTGCTGTTGAAGAAAGATATTGTAGTAAGCCAGACGAGCAGTGCCCAGCCT---GTGGTGAGTGTAAGTGCCATTCCTAGAGTATCCCCTCTACCTCCACAGCCTGCATCTGGGGGGCCTGCTTCTAACCAGTCACATGATATGTATAGTGGTGTTGCATTAGAGTTGAAA
>lohl@E0175
TTTGCACGTTACAATTTAGCAAATCAGGTACAACCACTGCTGTTGAAGAAAGATATTGTAGTAAGCCAGACGAGCAGTGCCCAGCCT---GTGGTGAGTGTAAGTGCCATTCCTAGAGTAGCCCCTCTACCTCCACAGCCTGCATCTGGGGGCCCTGCTTCTAACCAGTCACATGATATGTATAGTGGTGTTGCATTAGAGTTGAAA
>lolo@E0175
TTTGCACGTTACAATTTAGCAAATCAGGTACAACCACTGCTGTTGAAGAAAGATATTGTAGTAAGCCAGACGAGCAGTGCCCAGCCT---GTGGTGAGTGTAAGTGCCATTCCTAGAGTATCCCCTCTACCTCCACAGCCTGCATCTGGGGGGCCTGCTTCTAACCAGTCACATGATATGTATAGTGGTGTTGCATTAGAGTTGAAA
>loxj@E0175
TTTGCACGTTACAATTTAGCAAATCAGGTACAACCACTGCTGTTGAAGAAAGATATTGTAGTAAGCCAGACGAGCAGTGCCCAGCCT---GTGGTGAGTGTAAGTGCCATTCCTAGAGTATCCCCTCTACCTCCACAGCCTGCATCTGGGGGGCCTGCTTCTAACCAGTCACATGATATGTATAGTGGTGTTGCATTAGAGTTG?AA
>merl@E0175
TTTGCTCGTTACAACTTAGCAAATCAGGTACAACCATTGCTGTTGAAGAAAGATATTGTAGTAAGCCAGACGAATAGTGCCCAGCCT---GTGGTCAGTGTAAGTGCCATTCCTAGAGTAGCCCCTCTACCTCCACAGCCTGCATCTGGGGCCCCTGCTTCTAACCAGTCACATGATATGTATAGTGGTGTTGCATTAGAGTTA?AA
>meca@E0175
TTTGCTCGTTACAACTTAGCAAATCAGGTACAACCATTGCTGTTGAAGAAAGATATTGTAGTAAGCCAGACGAATAGTGCCCAGCCT---GTGGTGAGTGTAAGTGCCATTCCTAGAGTAGCCCCTCTACCTCCACAGCCTGCATCTGGGGCCCCTGCTTCTAACCAGTCACATGATATGTATAGTGGTGTTGCATTAGAGTTAAAA
>trsc@E0175
TTTGCTCGGTACAACTTAGCAAATCAGGTCCAACCGCTGGTGCTGAAGAAAGATCTCGTAGTAAGCCAGACGGGTAGTGCCCAGCCT---GTGCTGAGTGTAAGTGCCATGCCTAGAGTAGCCCCGCTCCCTCCCCAGCCTGCATCTGGGGCCCCTGCTTCTGACCAGTCACATGATATGTATAGCGGTGTTGCATTAGAGTTGAAA
>trmu@E0175
TTTGCTCGGTACAACTTAGCAAATCAGGTCCAACCACTGGTGCTGAAGAAAGATCTCGTAGTAAGCCAGACGGGTAGTGCCCAGCCT---GTGCTGAGTGTAAGTGCCATGCCTAGAGTAGCCCCGCTCCCTCCCCAGCCTGCATCTGGGGCCCCTGCTTCTGACCAGTCACATGATATGTATAGCGGTGTTGCATTAGAGTTGAAA
>phph@E0175
TTTGCTCGTTACAATTTAGCAAATCAGGTACAACCACTGCTGTTGAAGAAAGATATTGTAGTAAGCCAGACAGGTAGTGCCCAGCCT---GTGGTGAGTGTAAGTGCCATTCCCAGAGTAGCCCCTCTACCTCCACAGCCTGCTTCTGGGGCCCCTGCTTCTAACCAGTCACATGATATGTATAGTGGTGTTGCATTAGAGTTGAAA
>phbl@E0175
TTTGCTCGTTACAATTTAGCAAATCAGGTACAACCACTGCTGTTGAAGAAAGATATTGTAGTAAGCCAGACAGGTAGTGCCCAGCCT---GTGGTGAGTGTAAGTGCCATTCCCAGAGTAGCCCCTCTACCTCCACAGCCTGCTTCGGGGGCCCCTGCTTCTAACCAGTCACATGATATGTATAGTGGTGTTGCATTAGAGTTG?AA
>bame@E0175
TTTGCTCGTTACAACTTAGCAAATCAGGTGCAACCACTGGTGTTGAAGAAAGATATTGTAGTAAGCCAGACGAGTAGTGCCCAGCCT---GTGGTGAGTGTAAGTGCCATTCCTAGAGTAGCCCCTCTACCTCCACAGCCAGCACCTGGGGCCCCTGCATCTAACCAGTCACATGATATGTATAGTGGTGTTGCATTAGAGTTG?AA
>muma@E0175
TTTGCTCGTTACAACTTAGCAAATCAGGTACAACCACTGGTGCTGAAGAAAGATATTGTAGTAAGCCAGACGAGTAGTGCTCAGCCT---GTGGTGAGTGTAAGTGCCATTCCTAGAGTAGCCCCTCTACCTCCACAGTCTGCATCTGGAGGCCCTGCTTCTAACCAGtcacatgatatatatagtgGTGTTGCATTAGAGTTG?AA
>mabe@E0175
TTTGCTCGTTACAACTTAGCAAATCAGGTACAGCCACCGGTGTTGAAGAAAGATATTGTAGTAAGCCAGACGAGTAGTGCCCAGCCT---GTGGTGAGTGTAAGTGCCATTCCTAGAGTAGCCCCCCTACCGCCACAGCCTGCATCTGGGAGCCTTGCATCTAACCAGTCACATGATATGTATAGTGGTGTTGCATTAGAGTTA??A
>maoc@E0175
TTTGCTCGTTACAACTTAGCAAATCAGGTACAACCGCTGGTGTTGAAGAAAGATATTGTAGTAAGCCAGACGAGTAGTGCCCAGCCT---GTGGTGAGTGTAAGTGCCATTCCTAGAGTAGCCCCTCTACCTCCACTGCCTGCATCTGGGGCCTCTGCATCTAACCAGTCACATGATATGTATAGTGGTGTTGCTTTAGAGTTG?AA
>lala@E0175
TTTGCTCGTTACAACTTAGCAAATCAGGTACAACCACTGGTGTTGAAGAAAGATATTGTAGTAAGCCAGACAAGTAGTGCCCAGCCT---GTGGTGAGTGTAAGTGCCATTCCGAGAGTAACCCCTCTACCTCCACTGCCTGCATCTGGGGCCCCTGCTTCTAACCATTCACATGAT------TGTGGTGTTGCATTAGAGTTG?AA
>mora@E0175
TTTGCTCGTTACAACTTAGCAAATCAGGTACAACCACTGGTGTTGAAGAAAGATATTGTAGTTAGCCAGACAAGTAGTGCCCAGCCT---GTGGTGAGTGTAAGTGCCATTCCGAGAGTAGCCCCTCTACCTCCACTGCCTGCATCTGGGGCCCCTGCTTCTAACCATTCACATGAT------AGTGGTGTTGCATTAGAGTTGAAA
>zefa@E0175
TTTGCTCGTTACAACTTGGCAAATCAAGTCCAACCACTGATATTGAAAAAAGACCTTCTCGTAAGCCAGACAAGCAATGCCCAACCT---GTGGTGAGTGTTAGTGCCATTCCTAGGGTATCACCTCTCCCTCCACAGCCTGCATCTGGGACTACTGCTTCTAATCAGTCACATGGGATCTATGGTGGTATTGCCTTGGAGTTGAAA
>cyro@E0175
TTTGCTCGTTACAACTTAGCAAATCAAGTCCAACCACTGCTATTGAAAAAAGACCTTGTAGTAAGCCAGACAAGTAATGCCCAACCT---GTTGTGAGTGTTAGCGCCATTCCTAGGGTATCACCTCTCCCTCCACAGCCTGCATCTGGGACTACTGCTTCTAATCAGTCACATGAGATCTATGGTGGCATTGCCTTGGAGTTG?AA
>brca@E0175
??TGCTCGTTACAACTTTGTAAACCATGCACCGCCTATGGGCTTGAAGAAAGACATTATGGTGAGTCAGACGAGTAGTGCTCATCCGACTGTTGTCAGCGTTAGTGCAATTCCTAGAGTTGCCCCATTGCCGCCACAACCTGTATCTGCAGCCATCGCTTCCAGCCAAGCTCATGATATATACACTGGGATTGCTTTAGAGTTG?AA
