# Supplementary material for: The Phylogenetic Relationships of the Family Sciaenidae Based on Genome-Wide Data Analysis
Source: Animals (Basel). 2022 Dec 1;12(23):3386. doi: 10.3390/ani12233386 (PMC9741161; doi:10.3390/ani12233386)
Supplement: Supplementary file 1 [file animals-12-03386-s001.zip › File S2/align-1105-genes/bak/E0176_NT.fasta.ali]

>gace@E0176
??GTTCGACCTCATCTTCCTCATGCTGGACCCCCAGGACGAGGCGTACGACCGTAAGCTGGCCCACCACCTGGTGTCGCTGTACTACCAGAGCgaggagcagctggaggaggagaacctggaCATGGCCGTGCTCAAGGACTTCATCGCCTACGCACGCTCCTACATCCAGCCCAAGCTGAGCGAGGAGGCCGGCCAGGCCCTcatc??g
>gach@E0176
??GTTcgacctcatcttcctcatgcTGGACCCCCAGGACGAGGCGTACGACCGTAAGCTGGCCCACCACCTGGTGTCGCTGTACTACCAGAgcgaggagcagctggaggaggagaacctggacATGGCCGTGCTCAAGGACTTCATCGCCTACGCCCGCTCCTACATCCAGCCCAAGCTGAGCGAGGAGGCCGGCCAGGCCCTCatc??g
>gaen@E0176
??GTTCGACCTCATCTTCCTCATGCTGGACCCCCAGGACGAGGCGTACGACCGTAAGCTGGCCCACCACCTGGTGTCGCTGTACTACCAGAGCgaggagcagctggaggaggagaacctggaCATGGCCGTGCTCAAGGACTTCATCGCCTACGCCCGCTCCTACATCCAGCCCAAGCTGAGCGAGGAGGCCGGCCAGGCCCTcatc??g
>bosa@E0176
??GTTcgacctcatcttcctcatgcTGGACCCCCAGGACGAGGCGTACGACCGTAAGCTGGCCCACCACCTGGTGTCGCTGTACTACCAGAgcgaggagcagctggaggaggagaacctggacCTGGCCGTGCTCAAGGACTTCATCGCCTACGCCCGCTCCTACATCCAGCCCAAGCTGAGCGAGGAGGCCGGCCAGGCCCTcatc?ga
>gamo@E0176
??GTTCGACCTCATCTTCCTCATGCTGGACCCCCAGGACGAGGCGTATGACCGTAAGCTGGCCCACCACCTGGTGTCGCTGTACTACCAGAGCgaggagcagctggaggaggagaacctggaCATGGCCGTGCTCAAGGACTTCATCGCCTACGCCCGCTCCTACATCCAGCCCAAGCTGAGCGAGGAGGCCGGCCAGGCCCTcatc?ga
>gage@E0176
??GTTCGACCTCATCTTCCTCATGCTGGACCCCCAGGACGAGGCGTACGACCGTAAGCTGGCCCACCACCTGGTGTCGCTGTACTACCAGAGCgaggagcagctggaggaggagaacctggaCATGGCCGTGCTCAAGGACTTCATCGCCTACGCCCGCTCCTACATCCAGCCCAAGCTGAGCGAGGAGGCCGGCCAGGCCCTcatc?ga
>brbr@E0176
---TTtgacctcatcttcctcatgcTGGATCCCCAAGACGAGGCGTACGACCGCAAGCTGGCCCACCACTTGGTGTCGCTGTACTACCAGAgtgaggagcagctggaggaggagaaccttGACATGGCTGTGCTCAAAGACTTCATTGCCTACGCCCGGTCTTACATTCACCCCAAACTGAGTGAGGAAGCCGGCCAAGCCCTCATC??G
>loam@E0176
---TTTGACCTCATCTTCCTCATGCTGGATCCCCAAGACGAGGCATACGACCGCAAGCTGGCCCACCACTTGGTATCGCTGTACTACCAGAGTGAGGAGCAGCTGGAGGAGGAGAACCTTGATATGGCTGTGCTCAAAGACTTCATTGCCTACGCCCGGTCTTACATTCACCCCAAACTGAGCGAGGAAGCTGGCCAGGCCCTCATC---
>coru@E0176
---TTCGACCTCATCTTCCTGATGCTGGACCCCCAGGACGAGGCGTACGACCGCAAGCTGGCGCACCACCTGGTGGCGCTGTACTACCAGagcgaggagcaggtggaggaggagaacctcgACATGGCCGTGCTCAAGGACTTCATCGCCTATGCCCGCTCCTACATCCACCCCAAGCTGAGCGAGGAGGCTGGCCAGGCCCTCATC??g
>trsc@E0176
---TTcgacctcatcttcctcatgcTGGATCCCCAAGACGAGGCATACGACCGCAAGCTGGCTCACCACTTGGTGTCGCTGTACTACCAGAgtgaggagcagctggaggaggagaacctcGACATGGCCGTGCTCAAAGACTTCATTGCCTACGCTCGGTCTTACATCCACCCCAAGCTGAGCGAGGAAGCCGGCCAGGCCCTTATC?GA
>trmu@E0176
---TTcgacctcatcttcctcatgcTGGATCCCCAAGACGAGGCGTACGACCGCAAGCTGGCTCACCACTTGGTGTCGCTGTACTACCAGAgtgaggagcagctggaggaggagaacctcGACATGGCCGTGCTCAAAGACTTCATTGCCTACGCCCGGTCTTACATCCACCCCAAGCTGAGCGAGGAAGCCGGCCAGGCCCTTATC?GA
>gaar@E0176
??GTTCGACCTGATCTTCCTCATGCTGGACCCCCAGGACGAGGCGTACGACCGTAAGCTAGCCCACCACCTGGTGTCTCTGTACTACCAGAGcgaggagcagctggaggaggagaacctagACATGGCCGTGCTCAAGGACTTCATCGCCTACGCACGCACCTACATCCACCCCAAGCTGAGCGAGGAGGCCGGCCAGGCCCTCATC??G
>muma@E0176
---TTtgacctcatcttcctcatgcTGGATCCCCAAGACGAGGCTTACGACCGCAAGCTGGCCCACCACCTGGTGTCTCTGTACTACCAGAgtgaggagcagctggaggaggagaacctggACATGGCTGTTCTCAAGGACTTCATCGCCTACGCCCGCACTTACATTCACCCCAAACTGAGCGAGGAGGCCGGTCAGGCCCTcatc?ga
>momo@E0176
---TTtgacctcatcttcctcatgcTGGATCCCCAAGACGAGGCGTACGACCGCAAGCTGGCCCACCACTTGGTGTCGCTGTACTACCAGAgtgaggagcagctggaggaggagaaccttGACATGGCTGTGCTAAAAGACTTCATTGCCTACGCCCGGTCTTACATTCACCCCAAACTGAGCGAGGAAGCCGGCCAGGCCCTCATC??g
>mezu@E0176
---TTCgacctcatcttcctcatgCTGGATCCCCAAGACGAGGCATACGACCGTAAGCTGGCCCACCACTTGGTGTCGCTGTACTACCAGAGTgaggagcagctggaggaggagaatctCGACATGGCTGTGCTCAAAGACTTCATTGCCTACGCCCGGTCTTACATTCACCCCAAACTGAGCGAGGAAGCCGGCCAGGCCCTTATt?ga
>lohl@E0176
---TTTGACCTCATCTTCCTCATGCTGGATCCCCAAGACGAGGCGTACGACCGCAAGCTGGCCCACCACTTGGTGTCGCTGTACTACCAGAGTGAGGAGCAGCTGGAGGAGGAGAACCTTGATATGGCTGTGCTCAAAGACTTCATTGCCTACGCCCGGTCTTACATTCACCCCAAACTGAGCGAGGAAGCTGGCCAGGCCCTCATC??G
>meca@E0176
---TTCGACCTCATCTTCCTCATGCTGGATCCCCAAGACGAGGCGTACGACCGCAAGCTGGCCCACCACTTGGTGGCGCTGTACTACCAGAGtgaggagcagctggaggaggaaaaCCTCGACATGGCTGTGCTCAAAGATTTCATTGCCTACGCCCGGTCTTACATTCACCCCAAACTGAGCGAGGAAGCCGGCCAAGCCCTtatc?ga
>maoc@E0176
---TTcgacctcatcttcctcatgcTGGACCCCCAGGATGAGGCGTACGACCGCAAGCTGGCCCACCACTTGGTGGCGCTGTACTACCAGAGTGAGGAGCAGCTTGAAGAAGAGAACCTCGACATGGCCATGCTCAAAGACTTCATCGCCTACGCCCGCTCCTACATTCACCCCAAGCTGAGTGAGGAGGCCGGCCAGGCCCTgatc??g
>mabe@E0176
---TTCGACCTCATCTTCCTGatgctggacccccaggacgaGGCGTATGACCGCAAGCTGGCCCACCACCTTGTGTCGCTGTACTACCAGAgcgaggagcagctggaggaggagaacctcgACATGGCCGTGCTCAAGGACTACATCGCCTACGCCCGCACCTACATCCACCCCAAGCTGAGCGAGGAGGCCGGCCAGGCCCTCATC?GA
>loxj@E0176
---TTTGACCTCATCTTCCTCATGCTGGATCCCCAAGACGAGGCATACGACCGCAAGCTGGCCCACCACTTGGTATCGCTGTACTACCAGAGTGAGGAGCAGCTGGAGGAGGAGAACCTTGATATGGCTGTGCTCAAAGACTTCATTGCCTACGCCCGGTCTTACATTCACCCCAAACTGAGCGAGGAAGCTGGCCAGGCCCTCATC??G
>lolo@E0176
---TTtgacctcatcttcctcatgCTGGATCCCCAAGACGAGGCATACGACCGCAAGCTGGCCCACCACTTGGTATCGCTGTACTACCAGAgtgaggagcagctggaggaggagaaccttGATATGGCTGTGCTCAAAGACTTCATTGCCTACGCCCGGTCTTACATTCACCCCAAACTGAGCGAGGAAGCTGGCCAGGCCCTCATC??G
>merl@E0176
---TTCGACCTCATCTTCCTCATGCTGGATCCCCAAGACGAGGCGTACGACCGCAAGCTGGCCCACCACTTGGTGGCGCTGTACTACCAGAGTgaggagcagctggaggaggaaaACCTCGACATGGCTGTGCTCAAAGATTTCATTGCTTACGCCCGGTCTTACATTCACCCCAAACTGAG?---------------------------
>phbl@E0176
---TTCGACCTGATCTTCCTCATGCTGGACCCCCAAGACGAAGCGTACGACCGCAAGCTGGCCCACCACTTGGTGTCGCTGTACTACCAGAGTGAGgcgcagctggaggaggagaacctggaCATGGCTGTGCTCAAAGACTTCATCGCCTACGCCCGCTCCTACATTCACCCCAAGCTGAGCGAGGAGGCCGGCCAGGCCCtcatt??g
>cyro@E0176
---TTTGATCTCATCTTCCTGATGTTGGATCCCCAAGACGAGGCCTACGACCGCAGGCTGGCGCACCACTTGGTGTCGCTGTACTACCAGACCGAGGAGCAGATCGAGGAGGAGTTCCTCGACATGGCCGTGTTGAAGGACTACATCGCGTATGCACG?---------------------------------------------------
>zefa@E0176
---TTTGATCTCATCTTCCTGATGCTGGATCCCCAGGACGAGGCCTACGACCGCAGGCTGGCGCACCACTTGGTGTCGCTGTACTACCAGAGCGAGGAGCAAATGGAGGAGGAGTTCCTCGACATGGCCGTGTTGAAGGACTACATCGCCTACGCGCGGACATACATCAGCCCGCGGCTGAACGAGGAGGCCAGCCAGTCCCTGATT??G
>brca@E0176
??gttCGACTTGATCTTCCTGATGCTGGACCCCCAGGATGAGTCCTACGACCGTAAGCTGGCCCACCACCTGGTGTCGCTGTACTATCAGAGCCAGGAGCAGGTGGACGAGCAGAGTCTGGACATGGCCATCCTCAAGGACTTCATCGCCTACGCCCGCTGCTACGTCCACCCCAAGCTGGGGGAGGAGGCCGGTCAGGCTCTCATA?GA
