# Supplementary material for: The Phylogenetic Relationships of the Family Sciaenidae Based on Genome-Wide Data Analysis
Source: Animals (Basel). 2022 Dec 1;12(23):3386. doi: 10.3390/ani12233386 (PMC9741161; doi:10.3390/ani12233386)
Supplement: Supplementary file 1 [file animals-12-03386-s001.zip › File S2/align-1105-genes/bak/E0177_NT.fasta.ali]

>argl@E0177
GAGTCCACGTTCGGCAAGATGTCGTACCTGCAGCCCATGGACACACGGCAGTACCTGTACTGCCTGAAGCCCAAGCCCGAGTACGCCGAGAAGGCGGGCGTCATCAAGGGCGTGACGGTGATCGGCAAGCTGGACATCGTGTGGAAGACCAACCTGGGGGAGCGCGGCCGGCTGCAGACCAGCCAGCTGCAGCGCATG?GT
>coru@E0177
GAGTCGACGTTCGGCAAGATGTCGTACCTGCAGCCCATGGACACGCGGCAGTACCTGTACTGCCTGAAGCCCAAGCCCGAGTACGCCGAGAAGGCCGGCGTCATCAAGGGCGTGACGGTGATCGGCAAGCTGGACATCGTGTGGAAGACCAACCTGGGCGAGCGGGGCAGGCTGCAGACCAGCCAGCTGCAACgcatg---
>maoc@E0177
GAGTCGACGTTCGGCAAGATGTCGTACCTGCAGCCCATGGACACGCGGCAGTACCTGTACTGCCTGAAGCCCAAGCCTGAGTACGCCGAGAAGGCCGGCGTCATCAAGGGCGTGACGGTGATCGGCAAGCTGGACATCGTGTGGAAGACCAACCTGGGCGAGAGGGGCAGGCTGCAGACCAGCCAGCTACAACGCATG---
>bame@E0177
GAGTCTACGTTCGGCAAGATGTCATACCTGCAGCCCATGGACACGCGGCAGTACCTGTACTGCCTGAAGCCCAAGCCCGAGTACGCAGAGAAGGCCGGGGTCATCAAGGGGGTGACGGTGATCGGCAAGCTGGACATTGTGTGGAAGACCAacctgggggagagggggaggctgCAGACCAGTCAGCTGCAACGCATG??G
>povi@E0177
GAGTCCACGTTCGGCAAGATGTCGTACCTGCAGCCCATGGACACACGGCAGTACCTGTACTGCCTGAAGCCCAAGCCCGAGTACGCCGAGAAGGCGGGCGTCATCAAGGGCGTGACGGTGATCGGCAAGCTGGACATCGTGTGGAAGACCAACCTGGGGGAGCGCGGCCGGCTGCAGACCAGCCAGCTGCAGCGCATG??G
>phbl@E0177
GAGTCCACCTTCGGTAAGATGTCCTACCTGCAGCCCATGGACACGCGGCAGTACCTGTACTGCCTGAAGCCCAAGCCCGAGTACGCCGAGAAGGCCGGCGTCATCAAGGGCGTGACGGTGATCGGCAAGCTGGACATCGTGTGGAAGACCAACCTGGGGGAGCGGGGCCGGCTGCAGACCAGCCAGCTGCAGCGCATG??G
>muma@E0177
GAGTCCACGTTCGGCAAGATGTCGTACCTGCAGCCCATGGACACGCGCCAGTACCTGTACTGCCTCAAGCCCAAGCCCGAGTACGCCGAGAAGGCCGGCGTCATCAAGGGGGTGACGGTGATCGGCAAGCTGGACATCGTGTGGAAGACCaacctgggggagagggggaggctgCAGACCAGTCAGCTGCAACGCATG??G
>bosa@E0177
GAGTCCACGTTCGGCAAGATGTCGTACCTGCAGCCCATGGACACACGGCAGTACCTGTACTGCCTGAAGCCCAAGCCCGAGTACGCCGAGAAGGCGGGCGTCATCAAGGGCGTGACGGTGATCGGCAAGCTGGACATCGTGTGGAAGACCAACCTGGGGGAGCGCGGCCGGCTGCAGACCAGCCAGCTGCAGCGCATG??G
>momo@E0177
GAGTCTACGTTCGGCAAGATGTCCTACCTGCAGCCCATGGACACCCGGCAGTACCTGTACTGCCTGAAGCCCAAGCCCGAGTACGCAGAGAAGGCGGGCGTCATCAAGGGGGTGACGGTGATCGGCAAGCTGGACATCGTGTGGAAGACTAACCTGGGGGAGAGGGGCCGGCTGCAGACCAGTCAGCTGCAGCGCATG?GT
>mezu@E0177
GAGTCTACGTTCGGCAAGATGTCGTACCTGCAGCCCATGGACACACGGCAGTACCTGTACTGCCTGAAGCCCAAGCCCGAGTACGCCGAGAAGGCCGGCGTCATCAAGGGGGTGACGGTGATCGGGAAGCTGGACATCGTGTGGAAGACCAAcctgggggagagggggaggctgCAGACCAGTCAGCTGCAACGCATG??G
>brbr@E0177
GAGTCGACGTTCGGCAAGATGTCCTACCTGCAGCCCATGGACACCCGGCAGTACCTGTACTGCCTGAAGCCCAAGCCCGAGTACGCAGAGAAGGCGGGCGTCATCAAGGGGGTGACGGTGATCGGCAAGCTGGACATCGTGTGGAAGACCAACCTGGGGGAGAGGGGCCGGCTGCAGACCAGTCAGCTGCAGCGCATG??G
>phph@E0177
GAGTCCACCTTCGGCAAGATGTCCTACCTGCAGCCCATGGACACGCGGCAGTACCTGTACTGCCTGAAGCCCAAGCCCGAGTACGCCGAGAAGGCCGGCGTCATCAAGGGCGTGACGGTGATCGGCAAGCTGGACATCGTGTGGAAGACCAACCTGGGGGAGAGGGGCCGGCTGCAGACCAGCCAGCTGCAGCGAATG?GT
>zefa@E0177
GAGTCCACGTTTGGGAAGATGTCCTACCTGCAGCCCATGGACACGCGGCAGTACCTGTACTGCCTAAAGCCCAAGCCTGAGTTTGCCGAGAAGGCCGGCGTCATCAAGGGCGTGACGGTGATCGGCAAGCTGGACATCGTGTGGAAGACCAATCTGGGTGAAAAGGGAaggctgcagaccagtcagctTCAAAGAATG??G
>cyro@E0177
GAGTCCACGTTTGGGAAGATGTCCTACCTGCAGCCCATGGACACGCGGCAGTACCTGTACTGCCTAAAGCCCAAGCCCGAGTTTGCTGAGAAGGCCGGTGTCATCAAGGGTGTGACAGTGATCGGCAAGCTGGACATCGTGTGGAAGACCAATCTGGGGGAAAAGGGGAGGCTTCAGACCAGTCAGCTTCAAAGAATG?GT
>trsc@E0177
GAGTCCACGTTCGGCAAAATGTCGTACCTGCAGCCCATGGACACGCGGCAGTACCTGTACTGCCTGAAGCCCAAGCCGGAGTACGCGGAGAAGGCAGGCGTCATCAAGGGGGTGACGGTGATCGGCAAGCTGGACATCGTGTGGAAGACCAACCTGGGGGAGAGGGGGCGTCTGCAGACCAGTCAGCTGCAACGCATG?GT
>trmu@E0177
GAGTCCACGTTCGGCAAGATGTCGTACCTGCAGCCCATGGACACGCGGCAGTACCTGTACTGCCTGAAGCCCAAGCCGGAGTACGCGGAGAAGGCCGGCGTCATCAAGGGCGTGACGGTGATCGGCAAGCTGGACATCGTGTGGAAGACCAACCTGGGGGAGAGGGGTCGGCTGCAGACCAGTCAGCTGCAACGCATG?GT
>loxj@E0177
GAGTCCACGTTCGGCAAGATGTCCTACCTGCAGCCCATGGACACCCGGCAGTACCTGTACTGCCTGAAGCCCAAGCCCGAGTACGCAGAGAAGGCCGGCGTCATCAAGGGGGTGACGGTGATCGGCAAGCTGGACATCGTGTGGAAGACCAACCTGGGGGAGAGGGGCCGGCTGCAGACCAGTCAGCTGCAGCGCATG??G
>lolo@E0177
GAGTCCACGTTCGGCAAGATGTCCTACCTGCAGCCCATGGACACCCGGCAGTACCTGTACTGCCTGAAGCCCAAGCCCGAGTACGCAGAGAAGGCCGGCGTAATCAAGGGGGTGACGGTGATCGGCAAGCTGGACATCGTGTGGAAGACCAACCTGGGGGAGAGGGGCCGGCTGCAGACCAGTCAGCTGCAGCGCATG??G
>lohl@E0177
GAGTCCACGTTCGGCAAGATGTCCTACCTGCAGCCCATGGACACCCGGCAGTACCTGTACTGCCTGAAGCCCAAGCCCGAGTACGCAGAGAAGGCCGGCGTCATCAAGGGGGTGACGGTGATCGGCAAGCTGGACATCGTGTGGAAGACCAACCTGGGGGAGAGGGGCCGGCTGCAGACCAGTCAGCTGCAGCGCATG??G
>loam@E0177
GAGTCCACGTTCGGCAAGATGTCCTACCTGCAGCCCATGGACACCCGGCAGTACCTGTACTGCCTGAAGCCCAAGCCCGAGTACGCAGAGAAGGCCGGCGTCATCAAGGGGGTGACGGTGATCGGCAAGCTGGACATCGTGTGGAAGACCAACCTGGGGGAGAGGGGCCGGCTGCAGACCAGTCAGCTGCAGCGCATG??G
>lala@E0177
GAGTCTACGTTCGGCAAGATGTCGTACCTGCAGCCCATGGACACGCGGCAGTACCTGTACTGCCTGAAGCCCAAGCCCGAGTACGCAGAGAAGGCCGGGGTGATCAAGGGCGTGACGGTGATCGGCAAGCTGGACATCGTGTGGAAGACCAACCTGGGGGAGAGGGGCCGGCTGCAAACCAGTCAGCTGCAACGCATG??G
>gamo@E0177
GAGTCCACGTTCGGCAAGATGTCGTACCTGCAGCCCATGGACACACGTCAGTACCTGTACTGCCTGAAGCCCAAGCCCGAGTACGCCGAGAAGGCGGGCGTCATCAAGGGCGTGACGGTGATCGGCAAGCTGGACATCGTGTGGAAGACCAACCTGGGGGAGCGCGGCCGGCTGCAGACCAGCCAGCTGCAGCGCATG??G
>gage@E0177
GAGTCCACGTTCGGCAAGATGTCGTACCTGCAGCCCATGGACACACGTCAGTACCTGTACTGCCTGAAGCCCAAGCCCGAGTACGCCGAGAAGGCGGGCGTCATCAAGGGCGTGACGGTGATCGGCAAGCTGGACATCGTGTGGAAGACCAACCTGGGGGAGCGCGGCCGGCTGCAGACCAGCCAGCTGCAGCGCATG?GT
>gaen@E0177
GAGTCCACGTTCGGCAAGATGTCGTACCTGCAGCCCATGGACACACGTCAGTACCTGTACTGCCTGAAGCCCAAGCCCGAGTACGCCGAGAAGGCGGGCGTCATCAAGGGCGTGACGGTGATCGGCAAGCTGGACATCGTGTGGAAGACCAACCTGGGGGAGCGCGGCCGGCTGCAGACCAGCCAGCTGCAGCGCATG??G
>gach@E0177
GAGTCCACGTTTGGCAAGATGTCGTACCTGCAGCCCATGGACACACGTCAGTACCTGTACTGCCTGAAGCCCAAGCCCGAGTACGCCGAGAAGGCGGGCGTCATCAAGGGCGTGACGGTGATCGGCAAGCTGGACATCGTGTGGAAGACCAACCTGGGGGAGCGTGGCCGGCTGCAGACCAGCCAGCTGCAGCGCATG??G
>gace@E0177
GAGTCCACGTTCGGCAAGATGTCGTACCTGCAGCCCATGGACACACGTCAGTACCTGTACTGCCTGAAGCCCAAGCCCGAGTACGCCGAGAAGGCGGGCGTCATCAAGGGCGTGACGGTGATCGGCAAGCTGGACATCGTGTGGAAGACCAACCTGGGGGAGCGCGGCCGGCTGCAGACCAGCCAGCTGCAGCGCATG?GT
>gaar@E0177
GAGTCCACGTTCGGTAAGATGTCGTACCTGCAGCCCATGGACACGCGGCAGTACCTGTACTGCCTGAAGCCCAAGCCCGAGTACGCGGAGAAGGCGGGCGTCATCAAGGGCGTGACGGTGATCGGCAAGCTGGACATCGTGTGGAAGACCAACCTGGGGGAGAGAGGCCGGCTGCAGACCAGCCAGCTGCAGCGGATG??G
>trmi@E0177
GAGTCCACGTTCGGCAAGATGTCGTACCTGCAGCCCATGGACACGCGGCAGTACCTGTACTGCCTGAAGCCCAAGCCCGAGTACGCCGAGAAGGCGGGCGTCATCAAGGGCGTGACGGTGATCGGCAAGCTGGACATCGTGTGGAAGACCAACCTGGGGGAGCGCGGCCGGCTGCAGACCAGCCAGCT?------------
>mora@E0177
GAGTCTACGTTCGGCAAGATGTCGTACCTGCAGCCCATGGACACGCGGCAGTACCTGTACTGCCTGAAGCCCAAGGCGGAGTACGCTGAGAAGGCCGGCGTCATCAAGGGGGTGACGGTGATCGGCAAGCTGGACATCGTGTGGAAGACCAACCTGGGGGAGAGGGGCCGGCTGCAGACCAGTCAGCTGCAACGCATG?GT
>brca@E0177
GAGTCGACCTTTGGCCAGATGTCTTACCTCCAGCCCATGGACACCCGCCAGTACCTGTACTGCCTGAAGCCCAAGGCAGAGTACGCGGAGAAGGCCGGCGTCATCAAGGGCGTGACGGTCATCGGCAAGCTGGACATCGTGTGGAAGACCAACCTGGGAGAGCGAGGCCGCCTGCAGACCAGCCAGCTGCAGCGCATG---
>mabe@E0177
GAGTCGACGTTTGGCAAGATGTCGTACCTGCAGCCCATGGACACGCGGCAGTACCTGTACTGCCTGAAGCCCAAGGCCGAGTATGCGGAGAAGGCAGGCGTCATCAAGGGCGTGACGGTGATTGGCAAGCTGGACATCGTGTGGAAGACCAACCTGGGCGAGCGCGGCAGGCTGCAGACCAGCCAGCTGCAGCGCatg---
>meca@E0177
GAGTCTACGTTCGGCAAGATGTCCTACCTGCAGCCCATGGACACGCGGCAGTACCTGTACTGCCTGAAGCCCAAGGCAGAGTACGCCGAGAAGGCCGGTGTCATCAAGGGGGTGACGGTGATCGGCAAGCTGGACATCGTGTGGAAGACCAACCTGGGGGAGAGGGGCAGGCTGCAGACCAGTCAACTGCAACGCATG??G
>mepo@E0177
GAGTCTACGTTCGGCAAGATGTCCTACCTGCAGCCCATGGACACGCGGCAGTACCTGTACTGCCTGAAGCCCAAGGCAGAGTACGCCGAGAAGGCCGGTGTCATCAAGGGGGTGACGGTGATCGGCAAGCTGGACATCGTGTGGAAGACCAACCTGGGGGAGAGGGGCAGGCTGCAGACCAGTCAACTGCAACGCATG??G
>merl@E0177
GAGTCTACGTTCGGCAAGATGTCCTACCTGCAGCCCATGGACACGCGGCAGTACCTGTACTGCCTGAAGCCCAAGGCAGAGTACGCCGAGAAGGCCGGTGTCATCAAGGGGGTGACGGTGATCGGCAAGCTGGACATCGTGTGGAAGACCAACCTGGGGGAGAGGGGCAGGCTGCAGACCAGTCAACTGCAACGCATG??G
>meme@E0177
GAGTCCACGTTTGGCAAGATGTCGTACCTGCAGCCCATGGACACACGGCAGCACCTGTACTGCCTGAAGCCCAAGCCCGAGTACGCCGAGAAGGCGGGCGTCATCAAGGGCGTGACGGTGATCGGCAAGCTGGACATCGTGTGGAAGACCAACCTGGGGGAGCGCGGCCGGCTGCAGACCAGCCAGCTGCAGCGCATG?GT
