# Supplementary material for: The Phylogenetic Relationships of the Family Sciaenidae Based on Genome-Wide Data Analysis
Source: Animals (Basel). 2022 Dec 1;12(23):3386. doi: 10.3390/ani12233386 (PMC9741161; doi:10.3390/ani12233386)
Supplement: Supplementary file 1 [file animals-12-03386-s001.zip › File S2/align-1105-genes/bak/E0178_NT.fasta.ali]

>bosa@E0178
GCCCAGATCATCGACCTGATGGTGCTCGTGGTGGACGTGGTGAAGGGGCTCCAGACGCAGACGGCCGAGTGCCTGCTGATCGGAGAGCTCACCTGCCCCCGCATGGTGGTGGTCCTCAACAAGACCGACCTGCTGCCGCCCGCCAAGAGGCAGAGCGCCATCGACAAGATGACCAAGAGGCTGCAGAAGACCCTGGAGAACACC---
>gace@E0178
GCCCAGATCATCGACCTGATGGTGCTCGTGGTGGACGTGGTGAAGGGGCTCCAGACGCAGACGGCCGAGTGCCTGCTGATCGGAGAGCTCACCTGCCCCCGCATGGTGGTGGTCCTCAACAAGACCGACCTGCTGCCGCCCGCTAAGAGGCAGAGCGCCATCGACAAGATGACCAAGAGGCTGCAGAAGACCCTGGAGAACACC---
>gage@E0178
GCCCAGATCATCGACCTGATGGTGCTCGTGGTGGACGTGGTGAAGGGGCTCCAGACGCAGACGGCCGAGTGCCTGCTGATCGGAGAGCTCACCTGCCCCCGCATGGTGGTGGTCCTCAACAAGACCGACCTGCTGCCGCCCGCTAAGAGGCAGAGCGCCATCGACAAGATGACCAAGAGGCTGCAGAAGACCCTGGAGAACACC---
>argl@E0178
GCCCAGATCATCGACCTGATGGTGCTCGTGGTGGACGTGGTGAAGGGGCTCCAGACGCAGACGGCCGAGTGCCTGCTGATCGGAGAGCTCACCTGCCCCCGCATGGTGGTGGTCCTCAACAAGACCGACCTGCTGCCGCCCGCCAAGAGGCAGAGCGCCATCGACAAGATGACCAAGAGGCTGCAGAAGACCCTGGAGAACACC??A
>gach@E0178
---------------?tgatggtgctggtggtggacgtGGTGAAGGGGCTCCAGACGCAGACGGCCGAGTGCCTGCTGATCGGAGAGCTCACCTGCCCCCGCATGGTGGTGGTCCTCAACAAGACCGACCTGCTGCCGCCCGCCAAGAGGCAGAGCGCCGTCGACAAGATGACCAAGAGGCTGCAGAAGACCCTGGAGAACACC??A
>trmi@E0178
------------------------------?TGGACGTGGTGAAGGGGCTCCAGACGCAGACGGCCGAGTGCCTGTTGATCGGAGAGCTTACCTGCCCCCGCATGGTGGTGGTCCTCAACAAGACCGACCTGCTGCCGCCCGCCAAGAGGCAAAGCGCCATCGATAAGATGACCAAGAGGCTGCAGAAGACCCTGGAGAACACC??A
>gaen@E0178
GCCCAGATCATCGACCTGATGGTGCTCGTGGTGGACGTGGTGAAGGGGCTCCAGACGCAGACGGCCGAGTGCCTGCTGATCGGAGAGCTCACCTGCCCCCGCATGGTGGTGGTCCTCAACAAGACCGACCTGCTGCCGCCCGCTAAGAGGCAGAGCGCCATCGACAAGATGACCAAGAGGCTGCTGAAGACCCTGGAGAACACC??A
>phbl@E0178
GCCCAGATCATTGacctgatggtgctggtggtggacgtggtgaGGGGCCTCCAGACCCAGACCGCTGAGTGCCTGCTGATCGGGGAGCTCACCTGTCCCCGCATGGTGGTGGTCCTGAACAAGACGGACCTGCTGCCCCCCGCCAAGAGACAGAGTGCCATCGAGAAGATGACCAAGAGACTCCAGAAGACCCTGGAGAATACC??A
>gaar@E0178
gcCCAGATCATCGAcctgatggtgctggtggtggacgtGGTGAAGGGGCTCCAGACGCAGACCGCTGAGTGTCTGCTGATTGGGGAGCTCACCTGCCCTCGCATGCTGGTGGTCCTCAACAAGACGGACCTGCTGCCCCCCGCCAAGAGGCAGAGCGCCGTGGAGAAGATGACCAAGAGGCTGCAGAAGACCCTGGAGAACACC---
>phph@E0178
GCCCAGATCATTGACCTGATGGTGCTGGTCGTGGACGTGGTGAAGGGCCTCCAGACCCAGACAGCTGAGTGCCTGCTGATCGGCGAGCTCACCTGCCCCCGCATGGTGGTGGTCCTGAACAAGACGGACCTGCTGCCCCCCGCGAAGAGACAGAGCGCCATCGAGAAGATGACCAAGAGACTACAGAAGACCCTGGAGAATACC---
>loam@E0178
GCCCAGATCATTGACCTGATGGTGCTGGTGGTGGATGTGGTGAGGGGCCTCCAGACCCAGACGGCTGAGTGCCTGCTGATCGGCGAGCTCACCTGCCCCAGCATGGTGGTGGTCCTGAACAAGACAGACTTGCTGCCGCCCGCCAAGAGACAGAGCGCCATCGAGAAGATGACCAAGAGGCTGCAGAAGACCCTGGAGAACACC??A
>lohl@E0178
GCCCAGATCATTGACCTGATGGTGCTGGTGGTGGATGTGGTGAGGGGCCTCCAGACCCAGACGGCTGAGTGCCTGCTGATCGGCGAGCTCACATGCCCCAGCATGGTGGTGGTCCTGAACAAGACAGACCTGCTGCCGCCCGCCAAGAGACAGAGCGCCATCGAGAAGATGACCAAGAGGCTGCAGAAGACCCTGGAGAACACC---
>loxj@E0178
GCCCAGATCATTGACCTGATGGTGCTGGTGGTGGATGTGGTGAGGGGCCTCCAGACCCAGACGGCTGAGTGCCTGCTGATCGGCGAGCTCACCTGCCCCAGCATGGTGGTGGTCCTGAACAAGACAGACCTGCTGCCGCCCGCCAAGAGACAGAGCGCCATCGAGAAGATGACCAAGAGGCTGCAGAAGACCCTGGAGAACACC---
>momo@E0178
GCCCAGATCATCGAcctgatggtgctggtggtggatgtggtgaaGGGCCTCCAGACCCAGACGGCTGAGTGCCTTCTGATTGGCGAGCTCACCTGCCCCAGCATGGTGGTGGTCCTGAACAAGACAGACCTGCTGCTGCCCGCCAAGAGACAGAGCGCCGTCGAGAAGATGACCAAGAGGCTGCAGAAGACCCTGGAGAACACC??A
>bame@E0178
gCCCAGATCATTGACctgatgatgctggtggtggacgTGGTGAAGGGCATCCAGACCCAGACGGCTGAGTGCCTGCTGATCGGTGAGCTCACCTGCCCCGGCATGGTGGTGGTCCTGAACAAGACCGACCTGCTGCCTCCCGCCAAGAGACAGAGTGCCATCGACAAGATGACCAAGAGACTGCACAAGACCCTTGAGAACACC??A
>mabe@E0178
GCCCAGATCATTGACCtgatgatgctggtggttgACGTGGTGAAGGGCATCCAGACCCAGACGGCGGAGTGCCTGCTGATCGGCGAGCTCACCTGCCCCGGCATGGTTGTGGTGCTGAACAAGACCGACCTGCTGCCGCCCGCCAAGAGACAGAGCGCCATCGACAAGATGACCAAGAGACTGCACAAGACCCTGGAGAACACC---
>coru@E0178
GCCCAGATCATTGACctgatgatgttggtggtggacgtggtgaagGGCATCCAGACCCAGACGGCCGAATGCCTGCTGATCGGTGAGCTCACCTGCCCCGGCATGGTGGTGGTCCTGAACAAGACCGACCTGTTGCCGCCTGCCAAGAGACAGAGCGCCATCGACAAGATGACCAAGAGACTGCACAAGaccctggagaacacc??a
>maoc@E0178
GCCCAGATCATTGACCtaatgatgctggtggtggacgtggtgaaAGGCATCCAGACCCAGACGGCTGAGTGCCTGCTGATCGGCGAGCTCACCTGCCCTGGCATGGTGGTGGTCCTGAACAAGACCGACCTGCTGCCGCCCGCCAAGAGACAGAGCGCCATCGACAAGATGACCAAGAGATTGCACAAGACCCTGGAGAACACC??A
>meca@E0178
GCCCAGATCATTGACCtgatgatgctggtggtggatgtggtaaAGGGCATCCAGACCCAGACGGCTGAGTGCCTGCTGATCGGCGAGCTCACCTGCCCCCGCATGGTGGTCATCCTGAACAAGACTGACCTGCTGCCTCCCGCAAAGAGACAGAGCGCCATTGAGAAGATGACCAAGAGACTGCACAAGACCCTCGAGAACACC??A
>merl@E0178
GCCCAGATCATTGACCTGatgatgctggtggtggatgtggtaaAGGGCATCCAGACCCAGACGGCTGAGTGCCTGCTGATCGGCGAGCTCACCTGCCCCCGCATGGTGGTCATCCTGAACAAGACTGACCTGCTGCCTCCTGCAAAGAGACAGAGCGCCATTGAGAAGATGACCAAGAGACTGCACAAGACCCTCGAGAACACC??A
>mora@E0178
gCCCAGATCATTGACctgatgatgctggtggtggacgTGGTGAAGGGCATCCAGACGCAGACGGCTGAGTGCCTGCTGATCGGCGAGCTCACCTGCCCCAGCATGGTGGTGGTCCTGAACAAGACCGACCTGCTGCCTCCCGCCAAGAGACAGAGCGCCATCGAGAAGATGACCAAGAGACTGCATAAGACCCTCGAGAACACC---
>mezu@E0178
gCCCAGATCATTGATCTGATGATGCTGGTGGTGGACGTGGTGAAGGGCATCCAGACCCAGACGGCTGAGTGCCTGCTGATCGGCGAGCTCACCTGCCCCAGCATGGTGGTTGTCCTGAACAAGACCGACCTTCTGCCTCCCGCCAAGAAACAGAGCGCCATCGAGAAGATGACCAAGAGACTGCACAAGACCCTCGAGAACACC??A
>trsc@E0178
gCCCAGATCATTGACCTGATGATGCTTGTGGTGGACGTGGTGAAGGGCATCCAGACCCAGACGGCTGAGTGCCTGCTGATTGGTGAGCTCACCTGCCCCGGCATGGTAGTCATCCTGAACAAGACCGACCTGCTTCCTCCCGCCAAGAGACAGAGCGCCATCGAGAAGATGACCAAGAGACTGCACAAGACCCTGGAGAACACC??A
>lala@E0178
GCCCAGATCATTGACCTgatgatgctggtggtggacgtGGTGAAGGGCATCCAGACCCAGACGGCTGAGTGCCTGCTGATTGGCGAGCTCACCTGCCCCGGCATGGTGGTTGTGCTGAACAAGACCGACCTGCTGCCTCCCGCCAAGAGACAGAGCGCCATCGAGAAGATGACCAAGAGACTGCACAAGACCCTTGAGAACACC---
>mepo@E0178
GCCCAGATCATTGACCtgatgatgctggtggtggatgtggtAAAGGGCATCCAGACCCAGACGGCTGAGTGCCTGCTGATCGGCGAGCTCACCTGCCCCGGTATGGTGGTCATCCTGAACAAGACTGACCTGCTGCCTCCCGCAAAGAGACAGAGCGCCATTGAGAAGATGACCAAGAGACTGCACAAGACCCTCGAGAACACC??A
>brca@E0178
GCCCAGATCATCGACCTGATGATGTTGGTGGTGGACGTGGTGAAGGGAATTCAGACACAGACAGCAGAGTGCCTGTTGATTGGGGAGCTCACCTGCCCTCGCCTGGTGGTGGTGCTCAACAAGACAGACCTCCTGCCAGAAGCAAAGAGACAGAGCTCCATCGACAGGATGACCAAGAGATTACATAAGACACTGGAAACCACC??A
>zefa@E0178
gctcaGATCATTGACCTGATGATGCTGGTGGTGGACGTGGTGAAGGGCGTGCAGACCCAGACGGCCGAGTGCCTGCTCATCGGAGAGCTGACCTGCCCCCGGATGGTGGTGATCCTGAACAAGATTGACCTGCTGCCCCCCAACAAGAGGCAGAGCGCCATCGAGAAAATGACCAAGAGGCTGCACAAAACCCTGGAGAACACC??A
>cyro@E0178
GCTCAGATCATTGACCTGATGATGCTGGTGGTGGACGTGGTGAAGGGGGTGCAGACCCAGACGGCCGAGTGTCTGCTCATCGGAGAGCTGACCTGCCCTCGGATGGTGGTGATTCTGAACAAGATCGACCTGCTACCACCCAACAAGAGACAGAGCGCCATAGAGAAAATGACCAAGAGGCTGCACAAAACCCTGGAGAACACC---
