# Supplementary material for: The Phylogenetic Relationships of the Family Sciaenidae Based on Genome-Wide Data Analysis
Source: Animals (Basel). 2022 Dec 1;12(23):3386. doi: 10.3390/ani12233386 (PMC9741161; doi:10.3390/ani12233386)
Supplement: Supplementary file 1 [file animals-12-03386-s001.zip › File S2/align-1105-genes/bak/E0179_NT.fasta.ali]

>argl@E0179
---AGCGCCATGTCCACGGGCTCC---CACAGGGACGACGACGCCTCCTCCGTCACCAGCCTCAACTCGGCCGCCACCGGCCGCCGCCTCAAGATCTACCGCACCTTCCAGGACGAGGACGGCAAGGAGTACGTCCGCTGCGAGACGGTGCGCAAGGCCTCGGTCATCGACGCCTACACCCGCATCAGGACCACCAAGGACGACGAGTTC---
>brbr@E0179
---AGCGCCATGTCCACGGGCTCC---CACAAGGACGACGACgcctcctccgtcaccagcCTCAACTCCGCCGCCACCGGCCGGCGCCTCAAGATCTACCGCACCTTCCAGGACGAGGACGGCAAGGAGTACGTCCGCTGTGAGACGGTCAGGAAGGCCTCCGTCATCGACGCATACACCCGCATCAGGACCACCAAGGATGACGAGTTC---
>gace@E0179
---AGCGCCATGTCCACGGGCTCC---CACAGGGACGACGATGCCTCCTCCGTCACCAGCCTCAACTCGGCCGCCACCGGCCGCCGCCTCAAGATCTACCGCACCTTCCAGGACGAGGACGGCAAGGAGTACGTCCGCTGCGAGACGGTGCGCAAGGCCTCGGTCATCGACGCCTACACCCGCATCAGGACCACCAAGGACGACGAGTTC---
>trmu@E0179
---AGCGCTCTGTCCACCGGCTCC---CATAAGGACGACGACACCTCCTCGGTCACCAGCCTCAACTCCTCGGCCACCGGCCGCCGTCTGAAGATCTACCGCACCTTCCAGGACGAGGACGGCAAGGAGTACGTCCGCTGTGAGACGGTGAGGAAGGCCTCGGTCATTGACGCCTACACCCGCATCAGGACCACCAAGGACGATGAGTTC??A
>gaen@E0179
---AGCGCCATGTCCACGGGCTCC---CACAGGGACGACGATGCCTCCTCCGTTACCAGCCTCAACTCGGCCGCCACCGGCCGCCGCCTCAAGATCTACCGCACCTTCCAGGACGAGGACGGCAAGGAGTACGTCCGCTGCGAGACGGTGCGCAAGGCCTCGGTCATCGACGCCTACACCCGCATCAGGACCACCAAGGACGACGAGTTC---
>gage@E0179
---AGCGCCATGTCCACGGGCTCC---CACAGGGACGACGATGCCTCCTCCGTTACCAGCCTCAACTCGGCCGCCACCGGCCGCCGCCTCAAGATCTACCGCACCTTCCAGGACGAGGACGGCAAGGAGTACGTCCGCTGCGAGACGGTGCGCAAGGCCTCGGTCATCGACGCCTACACCCGCATCAGGACCACCAAGGACGACGAGTTC---
>gamo@E0179
---AGCGCCATGTCCACGGGCTCC---CACAGGGACGACGACGCCTCCTCAGTCACCAGCCTCAACTCGGCCGCCACCGGCCGCCGCCTCAAGATCTACCGCACCTTCCAGGACGAGGACGGCAAGGAGTACGTCCGCTGCGAGACGGTGCGCAAGGCCTCGGTCATCGACGCCTACACCCGCATCAGGACCACCAAGGACGACGAGTTC---
>loam@E0179
---AGCGCCATGTCCACCGGCTCC---CATAAGGACGATGACGCCTCCTCCGTCACCAGCCTCAACTCCGCTGCCACCGGCCGCCGTCTCAAGATCTACCGCACCTTCCAGGACGAGGACGGCAAGGAGTACGTCCGCTGTGAGACTGTCAGGAAGGCCTCCGTCATCGACGCCTACACCCGCATCAGGGCCACCAAGGACGACGAGTTC??A
>lohl@E0179
---AGCGCCATGTCCACCGGCTCC---CATAAGGACGATGACGCCTCCTCCGTCACCAGCCTCAACTCCGCTGCCACCGGCCGCCGTCTCAAGATCTACCGCACCTTCCAGGACGAGGACGGCAAGGAGTACGTCCGCTGTGAGACTGTCAGGAAGGCCTCCGTCATCGACGCCTACACCCGCATCAGGGCCACCAAGGACGACGAGTTC---
>momo@E0179
---AGCGCCATGTCCACCGGCTCC---CACAAGGACGACGACGCCTCCTCCGTCACCAGTCTCAACTCCGCCGCCACCGGCCGGCGTCTCAAGATCTACCGCACCTTCCAGGACGAGGACGGCAAGGAGTACGTTCGCTGTGAGACAGTCAGGAAGGCCTCCGTCATCGACGCCTACACTCGCATCAGGACCACCAAGGATGACGAGTTC---
>loxj@E0179
---AGCGCCATGTCCACCGGCTCC---CATAAGGACGATGACGCCTCCTCTGTCACCAGCCTCAACTCCGCTGCCACCGGCCGCCGTCTCAAGATCTACCGCACCTTCCAGGACGAGGACGGCAAGGAGTACGTCCGCTGTGAGACGGTCAGGAAGGCCTCCGTCATCGACGCCTACACCCGCATCAGGGCCACCAAGGACGACGAGTTC??A
>povi@E0179
---------ATGTCCACGGGCTCC---CACAAGGACGACGACGCCTCCTCCGTCACCAGCCTCAACTCGGCCGCCACCGGCCGCCGCCTCAAGATCTACCGCACCTTCCAGGACGAGGACGGCAAGGAGTACGTCCGCTGCGAGACGGTCCGCAAGGCCTCCGTCATCGACGCCTACACCCGCATCAGGACCACCAAGGACGACGAGTTC??A
>phph@E0179
---AGCGCCATGTCCACCGGCTCC---CATAAGGATGACGACGCCTCCTCCGTCACCAGCCTCAACTCCTCCGCCACGGGCCGGCGCCTCAAGATCTACCGCACCTTCCAGGACGAGGACGGCAAGGAGTACGTCAGGTGTGAGACTGTGAGGAAGGCCTCGGTCATCGACGCCTACACCCGCATCAGGACCACCAAGGATGAGGAGTTC??A
>phbl@E0179
---AGCGCCATGTCCACCGGCTCC---CATAAGGATGACGACGCCTCGTCCGTCACCAGCCTCAACTCCTCCGCCACGGGCCGGCGCCTCAAGATCTACCGCACCTTCCAGGACGAGGACGGCAAGGAGTACGTCAGGTGTGAGACTGTGAGGAAGGCCTCGGTCATCGACGCCTACACCCGCATCAGGACCACCAAGGATGAGGATTTC??A
>bame@E0179
---AGCGCTCTGTCCACCAGCTCC---CATAAGGACGACGACGCCTCCTCGGTCACCAGCCTCAACTCCTCGGCCACCGGCCGCCGACTGAAGATCTACCGCACCTTCCAGGACGAAGACGGCAAGGAGTACGTCCGCTGCGAGACGGTGAGGAAGGCCTCTGTCATCGACGCCTACACCCGCATCAGGACCACCAAGGATGATGAGTTC??A
>zefa@E0179
---AGCGCCTTGTCCACCAGCTCT---CACAAAGATGACGATGCGTCCTCCGTCACCAGCCTCAACTCCTCAGCCACCGGGCGACGCCTTAAAATCTACCGCACCTTCAGGGACGAGGATGGCAAGGAGTATGTGCGCTGCGAGACGGTTCGAAAGGCCTCCGTCATTGATGCCTACACCAGGATCCGAACAACCAAGGACGACGAGTTC---
>mepo@E0179
---AGCGCTCTGTCCACCAGCTCC---CACAAGGACGACGACGCCTCCTCCGTCACCAGCCTCAACTCCTCCGCCACCGGCCGCCGCCTGAAGATCTACCGCACCTTCCAGGACGAAGACGGGAAGGAGTACGTCCGCTGCGAGACGGTGAGGAAGGCCTCCGTCATCGACGCCTACACCCGCATCCGGACCACCAAGGACGACGAGTTC---
>maoc@E0179
---AGTGCCCTGTCCACCAGCTCC---CATAAGGACGACGACACCTCCTCGGTCACCAGCCTCAACTCCTCGGCCACCGGCCGCCGCCTCAAGATCTACCGCACCTTCCAGGATGAGGACGGCAAGGAGTATGTCCGCTGCGAGACAGTGAGGAAGGCCTCGGTCATCGATGCCTACACCCGCATCAGGACCACCAAGGATGATGAGTTC??A
>mabe@E0179
---AGCGCCCTGTCCACCAGCTCC---CACAAGGACGACGACGCCTCCTCGGTCACCAGCCTCAACTCCTCAGCCACCGGCCGCCGACTGAAGATCTACCGCACCTTCCAGGACGAGGACGGCAAGGAGTACGTCCGCTGCGAGACTGTGAGGAAGGCCTCGGTCATCGACGCCTACACACGCATCAGGAGCACCAAGGATGATGAGTTC??A
>merl@E0179
---AGCGCTCTGTCCACCAGCTCC---CACAAGGACGACGACGCCTCCTCCGTCACCAGCCTCAACTCCTCGGCCACCGGCCGCCGCCTGAAGATCTACCGCACCTTCCAGGACGAGGACGGCAAGGAGTACGTCCGCTGCGAGACAGTGAGGAAGGCCTCGGTCATCGACGCCTACACCCGCATCCGGACCACCAAGGACGACGAGTTC??A
>coru@E0179
---AGCGCCATGTCCACCAGCTCC---CATAAGGACGATGACACCTCCTCGGTCACCAGCCTCAACTCCTCGGCCACCGGCCGCCGCCTCAAGATCTACCGCACATTCCAGGACGAGGACGGCAAGGAGTACGTCCGCTGCGAGACGGTGAGGAAGGCTTCGGTCATCGATGCCTACACCCGCATCAGGACCACCAAGGATGATGAGTTC??A
>mora@E0179
---AGCGCTCTGTCCACCAGCTCC---CATAAGGACGACGACGCCTCCTCGGTCACCAGCCTCAACTCCTCGGCCACCGGCCGCCGCCTGAAGATCTACCGCACCTTCCAGGACGAAGACGGCAAGGAGTACGTCCGCTGTGAGACGGTGCGGAAGGCGTCGGTCATCGATGCCTACACACGCATCAGGACCACCAAGGATGATGAGTTC??A
>lala@E0179
??CAGCGCTCTGTCCACCAGCTCC---CATAAGGACGACGATGCCTCCTCGGTCACCAGCCTCAACTCCTCGGCCACCGGCCGCCGTCTGAAGATCTACCGCACCTTCCAGGACGAAGACGGCAAGGAGTATGTCCGCTGCGAGACCGTGAGGAAGGCCTCAGTCATCGACGCCTACACTCGCATCAGAACCACCAAGGACGATGAGTTC??A
>muma@E0179
---AGCGCCCTGTCCACCAGCTCC---CACAAGGACGATGACACCTCCTCCGTCACCAGCCTTAACTCCTCGGCCACCGGCCGCCGCCTCAAGATCTACCGCACCTTCCAGGACGAGGACGGCAAGGAGTACGTCCGCTGTGAGACCGTGAGGAAGGCCTCCGTCATTGACGCCTACACCCGCATCAGGACCACTAAGGACGAGGACTTC??A
>cyro@E0179
---AGCGCCTTGTCCACCAGCTCT---CACAAAGACGACGACGCTTCCTCTGTCACCAGCCTCAACTCCTCGGCCACCGGGCGACGTCTCAAAATCTACCGCACCTTCAGGGATGAGGATGGCAAGGAGTATGTGCGCTGCGAGACGGTTCGCAAGGCCTCTGTCATCGATGCCTACACCAGGATCCGAACGACCAAGGACGAAGAGTTC---
>mezu@E0179
---AGCGCTCTGTCCAACAGCTCC---CACAAGGACGACGACGCCTCCTCGGTCACCAGCCTCAACTCCTCGGCCACCGGCCGCCGCCTCAAGATCTACCGCACCTTCCAGGACGAGGACGGCAAGGAGTACGTACGCTGTGAGACGGTGAGGAAGGCCTCCGTCATCGACGCCTACACCCGCATCAGGACCACCAAGGATGACGAGTTC---
>brca@E0179
---AGTGCAGTGTCCACCAGTTCGGTCCACAAGGACGACGACGCGTCATCAGTGACCAGTCTCAACTCTTCAGCGACCGGACGCCGGCTAAAGATCTACCGCACCTTCCAGGACCACGAAGGGAAGGAGTATGTGCGCTGCGAGACGGTCCGCAAGGCAGCCGTCATAGACGCATATACCCGCATCCGTACCACCAAGGATGAAGAATTC---
