# Supplementary material for: The Phylogenetic Relationships of the Family Sciaenidae Based on Genome-Wide Data Analysis
Source: Animals (Basel). 2022 Dec 1;12(23):3386. doi: 10.3390/ani12233386 (PMC9741161; doi:10.3390/ani12233386)
Supplement: Supplementary file 1 [file animals-12-03386-s001.zip › File S2/align-1105-genes/bak/E0181_NT.fasta.ali]

>zefa@E0181
A??GGCAGTGGACATCCTAAAGGAGATGAAGGACAAAGAGGTGATGATCAGCGACGCCAACGTCTCCTTGCTCTTCTATGCGCTCAACAGCGTGGCGCTCAAGGGCGA---CAGCGCCACCATGCG---------GCGCATCCAGGACACCATCTTCACCCTGGGCCTGGCCAAGCCCACTGCCAACCTCTGCTCCCCGCTCATCACCGCCTACCTGAACA?
>trmu@E0181
---GCGATT?GACATCCtgaaggagatgagggagaaggaggtggtggtgagcgaCACAAACAT------GCTCTGCCACGTGCTCAACAGCCTGAGGGACACCACGGC------------CATCCG---------CCAGCTGCAGGACACCATCTTCACGCTGGGGCTGGCCAAGCCCACCACCAATCTCTGCTCACCGCTGATCACCGCCTACTTGCA??C
>trsc@E0181
---GCGATT?GACATCCTGAAGGAGatgagggagaaggaggtggtggtgagcgACACAAACAT------GCTCTGCCACGTGCTCAACAGCCTGAGGGACACCACGGC------------CATCCG---------CCAGCTGCAGGACACCATCTTCACGCTGGGGCTGGCCAAGCCCACCACCAATCTCTGCTCACCGCTGATCACCGCCTACTTGCA??C
>argl@E0181
A??GGCCATGGACATCctgaaggagatgaaggagaaggaggtggtggtgaacgACGCCAATGCCAGCCTGCTCTTCCATGCGCTCAACAACCTGGGGGCCAAGGGGGA---CGCCGCCTCCATCCG---------CCAGCTGCAGGACACCATCTTCTCTCTGGGGCTGGCCAAGCCCACCGCCAACCTCTGCTCCCCGCTGATCACCGCCTACCTGCA??C
>bosa@E0181
??aggCCATGGACATCctgaaggagatgaaggagaaggaggtggtggtgaacgACGCCAACGCCAGCCTGCTCTTCCATGCGCTCAACAACCTGGGGGCCAAGGGGGA---CGCCGCCTCCATCCG---------CCAGCTGCAGGACACCATCTTCTCTCTGGGGCTGGCCAAGCCCACCGCCAACCTCTGCTCCCCGCTGATCACCGCCTACCTGCA??C
>gach@E0181
??agGCCATGGACATCctgaaggagatgaaggagaaggaggtggtggtgaacgACGCCAACGCCAGCCTACTCTTCCATGCGCTCAACAACCTGGGGGCCAAGGGGGA---CGCCGCCTCCATCCG---------CCAGCTGCAGGACACCATCTTCTCTCTGGGGCTGGCCAAGCCCACCGCCAACCTCTGCTCCCCGCTGATCACCGCCTACCTGCACA?
>gaen@E0181
??aggCCATGGACATCCtgaaggagatgaaggagaaggaggtggtggtgaacgACGCCAACGCCAGCCTACTCTTCCATGCGCTCAACAACCTGGGGGCCAAGGGGGA---CGCCGCCTCCATCCG---------CCAGCTGCAGGACACCATCTTCTCTCTGGGGCTGGCCAAGCCCACCGCCAACCTCTGCTCCCCGCTGATCACCGCCTACCTGCA??C
>gage@E0181
??aggCCATGGACATCCtgaaggagatgaaggagaaggaggtggtggtgaacgACGCCAACGCCAGCCTACTCTTCCATGCGCTCAACAACCTGGGGGCCAAGGGGGA---CGCCGCCTCCATCCG---------CCAGCTGCAGGACACCATCTTCTCTCTGGGGCTGGCCAAGCCCACCGCCAACCTCTGCTCCCCGCTGATCACCGCCTACCTGCA??C
>povi@E0181
??aGGCCATGGACATCctgaaggagatgaaggagaaggaggtggtggtgaatgACGCCAACGCCAGCCTGCTCTTCCATGCGCTCAACAACCTGGGGGCCAAGGGGGA---CGCCGCCTCTATCCG---------CCAGCTGCAGGACACCATCTTCTCTCTGGGGCTGGCCAAGCCCACCGCCAACCTCTGCTCCCCGCTAATCACCGCCTACCTGCA??C
>gamo@E0181
??aggCCATGGACATCCtgaaggagatgaaggagaaggaggtggtggtgaacgACGCCAACGCCAGCCTACTCTTCCATGCGCTCAACAACCTGGGGGCCAAGGGGGA---CGCCGCCTCCATCCG---------CCAGCTGCAGGACACCATCTTCTCTCTGGGGCTGGCCAAGCCCACCGCCAACCTCTGCTCCCCGCTGATCACCGCCTACCTGCACA?
>momo@E0181
A??GGCGATGGACATCCTaaaggagatgaaggagaaggaggtggtggtgaacgACGCCAACGCCAGCCTGCTCTTCCACGCGCTCAACAACCTGGGGGCCAAGGGGGA---TGCCGCTTCCATCCG---------CCAGCTGCAGGACACCATCTTCTCGCTGGGGCTGGCCAAGCCCACAGCCAATCTCTGCTCACCGCTGGTCACCGCCTACTTGCA??C
>gaar@E0181
??agGCCATGGACATCctgaaggagatgaaggagaaggaggtggtggtcaaCAACGCCAACACCAGCCTCGTCTTCCATGCGCTCAACAACCTTGGGGCCAAGGGGGA---CGCCGCCTCCATCCG---------CCAGCTGCAGGACACCATGTTCTCTCTGGGGCTGGTCAAGCCCACCTCCAACCTCTGCTCCCCGCTGATCACGGCCTACCTGCA??C
>trmi@E0181
AGGCCATTG??ACATCCTgaaggagatgaaggagaaggaggtggtggtgaacgACGCCAACGTCAGCCTGCTCTTCCACGCGCTCAACAACCTGGGGGTCGCGGGGGA---CGCCGCCTCCATCCG---------CCAGCTGCAGGACACCATCTTCTCTCTGGGGCTGGCCAAGCCCACCGCCAACCTCTGCTCCCCGCTGATCACCGCCTACCTGCA??C
>brbr@E0181
A??GGCCATGGACATCctgaaggagatgaaggagaaggaggtggtggtgaacgACGCCAACGCCGGCCTGCTCTTCCACGCGCTCAACAACCTCGGGGCCAAGGGGGA---TGCTGTTTCCATCCG---------CCAGCTGCAGGACACCATCTTCTCGCTTGGGCTGGCCAAGCCCACAGCCAATCTCTGCTCACCGCTGGTCACCGCCTACTTGCACA?
>gace@E0181
??aggCCATGGACATCCtgaaggagatgaaggagaaggaggtggtggtgaacgACGCCAACGCCAGCCTACTCTTCCATGCGCTCAACAACCTGGGGGCCAAGGGGGG??ACGCCGCCTCCATCCG---------CCAGCTGCAGGACACCATCTTCTCTCTGGGGCTGGCCAAGCCCACCGCCAACCTCTGCTCCCCGCTGATCACCGCCTACCTGCA??C
>phph@E0181
A??GGCGGTGGACATCCtgaaggagatgaaggagaaggaggtggcggTAAATGACGCCAGTGCCAGCATGATCTTCCATGTGCTCAACAACCTGGGGGCCAAAGGGGA---TGCCGGGGCCATCCG---------CCAGCTGCAGGACACCATCTTCACTCTGGGGCTGGCCAAGCCAACCGCCAATCTCTGCTCACCTCTGGTCACCGCCTACTTGCACA?
>phbl@E0181
A??GGCGCTGGACATCCtgaaggagatgaaggagaaggaggtggcggTAAATGACGCCAGTGCCAGCATGCTCTTCCACGTGCTCAACAATCTGGGGGCCAAAGGGGA---TGCCGGGGCCATCCG---------CCAGCTGCAGGACACCATCTTCACTCTGGGGCTGGCCAAGCCAACCGCCAATCTCTGCTCCCCTCTGGTCACCGCCTACTTGCACA?
>loam@E0181
------------------------?ATGAAGGAGAAGGAGGTGGCGGTGAGCGACGCCAACGCCAGCCTGCTCTTCCACGTGCTCAACAACCTGGGGGCCAAGGGGGA---CGCCGGTTCCATCCG---------CCAGCTGCAGGACACCATCTTCTCGCTGGGGCTGGCCAAGCCCACAGCCAATCTCTGCTCACCGCTGGTCACCGCCTACTTGCACA?
>lolo@E0181
A??GGCGATGGACATcctgaaggagatgaaggagaaggaggtggcgGTGAGCGACGCCAACGCCAGCCTGCTCTTCCACGTGCTCAACAACCTGGGGGCCAAGGGGGA---CGCCGGTTCCATCCG---------CCAGCTGCAGGACACCCTCTTCTCGCTGGGGCTGGCCAAGCCCACAGCCAATCTCTGCTCACCGCTGGTCACCGCCTACTTGCACA?
>loxj@E0181
A??GGCGATGGACATCCTGAAGGAGATGAAGGAGAAGGAGGTGGCGGTGAGCGACGCCAACGCCAGCCTGCTCTTCCACGTGCTCAACAACCTGGGGGCCAAGGGGGA---CGCCGGTTCCATCCG---------CCAGCTGCAGGACACCATCTTCTCGCTGGGGCTGGCCAAGCCCACAGCCAATCTCTGCTCACCGCTGGTCACCGCCTACTTGCA??C
>lohl@E0181
A??GGCGATGGACATCCTGAAGGAGATGAAGGAGAAGGAGGTGGCGGTGAGCGACGCCAACGCCAGCCTGCTCTTCCACGTGCTCAACAACCTGGGGGCCAAGGGGGA---CGCCGTATCCATCCG---------CCAGCTGCAGGACACCATCTTCTCGCTGGGGCTGGCCAAGCCCACAGCCAATCTCTGCTCACCGCTGGTCACCGCCTACTTGCA??C
>maoc@E0181
A??GGCGCTGGATATACtgaaggagatgaaggagaaggagttGGTGGTGAACGACCACAACACCAGCGGTCTCTTCCATGTGCTCAACCACCTAGCCGCCCAGGGTGA---TGTGGCCGCCATCCG---------GCAGCTGCAGGACACCATCTTCACACTGGGCCTGGCCAAGCCCACCACCAACCTCTGCTCGCCGCTGATCACTGCCTTCCTGCA---
>mabe@E0181
A??GGCGCTGGACATCCtgaaggagatgaaggagaaggagctggtggtggacggcAGCTCCACGGTCCAGCTCTTCCATGCGCTCAACTTCCTGGGCACCCAAGGCGA---TGTGGTTGCTGTCCG---------GCAGCTGCATGACACCATCTTCACGCTGGGTCTGGCCAAGCCCACCACCAACCTCTGCTCGCCACTGATCACCGCCTACCTGCA---
>coru@E0181
A??GGCGCTGGACATCctgaaggagatgaaggagaaggagttggtggtgagcGGCAGCGCCACCGTCCAGCTCTTCCATGCGCTCAACCATCTAGGCACCCAGGGCGA---TGTGGTAGCCGTCCG---------GCAGCTGCATGACACCATCTTCACACTGGGCCTGGCCaagcccaccaccaacctctgCTCGCCGCTGATCACCGCCTACCTGCA---
>mezu@E0181
A??GGCTGTGGACTTCctgaaggagatgaaggagaagcAGGTGATGATCAACGACGCCGCCACCAGCCTGCTCTTCCACGCGCTCAACACTCTGGGCGCCAAGGGGGA---CATCGGCGGCGCCCG---------CCAGCTGCAGGACGCCATCTTCACGCTGGAGCTGGCCCGGCCCACCGCCAACCTCTGCTCCCCGCTGATCACCGCCTACCTGTA??C
>mepo@E0181
A??GGCGATGGCCATCCtgaaggagatgaaggagaaggACTTGGTGATCAGCGAGGCCAACGCCAACCTGCTCTTCCACCCGCTCAACAACCTGGCAGCCAAGGGGAA---TGCCGGGGCCGTCCG---------TCAGCTGCAGGACACCATCTTCACGCTGGGGCTGGCCAAGCCCACTGCCAATCTCTGTTCACCGCTGGTCACCGCCTATCTGCACA?
>mora@E0181
??agGCGATGGACATCctgaaggagatgaaggagaatgaggtggtggtgaacgACGCCAACGCCGGGCTGCTCACCTTTGCTCTCCACAACCTGGCAACCAAGGGGGA---GGCCGTGGCCGTCCG---------CCAGCTGCAGGACACCATCTTCACGCTGGGGCTGGTCAAGCCCTCCGCCAGTCTCTGTTCACCGCTGGTCACCGCCTACATGTACA?
>cyro@E0181
A??GGCAGTGGACTTGCTAAAGGAGATGAAGGACAAGGAGGTGATGCTCAACGACAACCACGTCTCCTTTCTCTTCCACACGCTCAACAACGTGGCCATCAAGGGCGA---CATTGCCACCGTGCA---------CCGCCTCCAGGATATTATCTTCACGCTGGGCTTGGCCAAGGCCACCACCAACCTCTGCTCCCCTCTGATCAGCGCCTACCTGAACA?
>brca@E0181
A??GGCTGTGGGAGTGTTGAAGGAGATGAAGGAGAAGGAAGCGAGCCTGGGTGAAGTCAACATTGTTTACCTCTACCAAGCCCTCAACAA------CATCGCCCAGGG------CGGGCACACCCAGACAGTGGCTCAGCTGCAGGACGCCGTGTTCACCCTGGGTCTCGCCAAACCCAGCAACAACCTCTGCTCCCCGCTGGTCACCGCACACCTG??---
>lala@E0181
??aGGCATTGGACTTactgaagaagatgaaggagaacAACGTGGTCCTGGACAACGCCAGCACCAAGAGGTTCAGCTCAATTCTCCTGAACCTGGCGCAAAAGGGGGA---GGTCGTGGCGGTCCG---------CCAGCTGCAGGACACAATCATCATGCTCGGGCTGGTCAATCC??CTCCCCTAATTTATGCTCCATCCTGGTCACCGCCTACATGTAC
