# Supplementary material for: The Phylogenetic Relationships of the Family Sciaenidae Based on Genome-Wide Data Analysis
Source: Animals (Basel). 2022 Dec 1;12(23):3386. doi: 10.3390/ani12233386 (PMC9741161; doi:10.3390/ani12233386)
Supplement: Supplementary file 1 [file animals-12-03386-s001.zip › File S2/align-1105-genes/bak/E0185_NT.fasta.ali]

>mezu@E0185
---------------?caCAGGAAGAGGAGATTTTCACATCACTGAGTGCAGCAAGGAGATTGGTGGAGCAGAACCAACAACGGCCACTCCTATTGTTGGAGGACAGCGCTCTGGAAGACTTC---
>gace@E0185
---------------TTACAGGAAGAGGAGATTTTCACATCACTGAGTGCAGCCAGGAGATTGGTTGAGCAGAACCATCAGCGACCTCTCCTATTGGTGGAGGACAGCGCCCTGGAAGACTTT---
>gaen@E0185
------------??ATTACAGGAAGAGGAGATTTTCACATCACTGAGTGCAGCCAGGAGATTGGTTGAGCAGAACCATCAGCGACCTCTCCTATTGGTGGAGGACAGCGCCCTGGAAGACTTT---
>gage@E0185
------------??ATTACAGGAAGAGGAGATTTTCACATCACTGAGTGCAGCCAGGAGATTGGTTGAGCAGAACCATCAGCGACCTCTCCTATTGGTGGAGGACAGCGCCCTGGAAGACTTT??G
>meme@E0185
?gcctatATGTTTTATTACAGGAAGAGGAGATTTTCACATCGCTGAGTGCAGCCAGGAGGTTGGTTGAGCAGAACCATCAGCGACCTCTCCTATTGGTGGAGGACAGCGCCCTGGAAGACTTT??G
>momo@E0185
?ta---tattttttattacaggAAGAGGAGATTTTCACATCACTGAGTGCAGCAAGGAGATTGGTGGAGCAGAATCAACAACGACCTCTCCTATTGGTGGAGGACAGCGCCCTGGAAGACTTT---
>loam@E0185
?TT---------TTACTACAGGAAGAGGAGATTTTCACATCACTGAGTGCAGCAAGGAGATTGTTGGAGCAGAACCAACAACGACCTCTCTTATTGGTGGAGGACAGCGCCCTGGAAGACTTT??G
>loxj@E0185
?TT---------TTACTACAGGAAGAGGAGATTTTCACATCACTGAGTGCAGCAAGGAGATTGTTGGAGCAGAACCAACAACGACCTCTCTTATTGGTGGAGGACAGCGCCCTGGAAGACTTT---
>meca@E0185
?TT---------TTATCACAGGAAGAAGAGATTTTCACGTCACTGAGCGCAGCCAGGAGATTGGTGGAGCAGAAACAACTGCGGCCACTCCTATTGGTGGAGGACAGCGCTCTGGAAGACTTC??G
