# Supplementary material for: The Phylogenetic Relationships of the Family Sciaenidae Based on Genome-Wide Data Analysis
Source: Animals (Basel). 2022 Dec 1;12(23):3386. doi: 10.3390/ani12233386 (PMC9741161; doi:10.3390/ani12233386)
Supplement: Supplementary file 1 [file animals-12-03386-s001.zip › File S2/align-1105-genes/bak/E0186_NT.fasta.ali]

>cyro@E0186
TTTTTA??GTTTGAGGAAGTGAAGAGGGCCAAGCTTCGGGacatgaatgtgtttgtgtcaaAGAATCGTCTGTGCGTCCATAACTTGCCCAAGTCGGTGGATAATAAAAAACTCAAAGCTATCTGCCTAAAAGCTGTTAAAGGAGGCAAAGGAGTCCGCATCACT??G
>coru@E0186
?TGTTA??GTTCGAAGAGGTGAAGAGAACCAAGCTCCGAGACATAAATGTGTACGTGTCCAAGACTCGACTCTGTGTCCATAATCTGCCCAAGTCGGTGGACAATCAGAAGCTAAAGGCCATCTGTCTGCAAGCTGTGAAAGGAAGCAAAGGAGTACGCGTCACT?GA
>mora@E0186
------------------------?GAACCAAGCTCCGAGACATAAATGTGTACGTGTCGAAGACTCGACTCTGTGTCCATAATCTACCCAAGTCGGTGGACAATCAAAAACTGAAGGCCATCTGTCTTCAAGCTGTAAAAGGAAGCAAAGGAGTCCGCGTCACT?GA
>zefa@E0186
??TTTT?AGTTTGAGGAAGTAAAGAGGGCCAAGCTTCGGGacatgaatgtgtttgtgtcaaaGAATCGTCTCTGCGTCCATAACTTGCCCAAGTCGGTTGATAACAAGAAACTCAAAGCTATCTGCCTGAAAGCTGTGAAAGGAGGCAAAGGAGTCCGCATCACT?GA
>argl@E0186
---TTTCAGTTTGAGGAGGTTAAGAGATCCAAGCTCCGAGACATTAATGTGTACGTGTCGAAGACTCGACTCTGTGTCCACAACCTACCCAAGTCGGTGGACAATGCAAAACTGAAGGACGTCTGTTTTCAAGCTTTAAGCAGAGCAAGAGGAGTTCGCATCACC??G
>meme@E0186
---TTTCAGTTTGAAGAGGTTAAGAGAACGAAGCTCCGAGACATAAACGTGTACGTGTCCAAGACTCGCCTCTGTGTCCATAACCTCCCCAAGTCGGTGGACAACACAAAACTGAAGGACATCTGTTTTCAAGCTTTAAGCAGAGCAAGAGGAGTTCGCATCACC??G
>povi@E0186
---TTTCAGTTTGAAGAGGTTAAGAGAACCAAGCTCCGAGACATAAATGTGTACGTGTCGAAGACTCGACTCTGTGTCCATAACCTACCCAAGTCGGTGGACAACACAAAACTGAAGGATATCTGTTTTCAAGCTTTAAGCAGAGCAAGAGGAGTCCGAATCACA??G
>gace@E0186
---TTTCAGTTTGAGGAGGTAAAGAGAACCAAGCTCCGAGACATTAATGTGTACGTGTCGAAGACTCGACTCTGTGTCCATAACCTACCCAAGTCGGTGGACAATACAAAACTGAAGGACATCTGTTTTCAAGCTTTAAGCAGAGCAAGAGGAGTTCGCATCCCC??G
>gach@E0186
---TTTCAGTTTGAGGAGGTTAAGAGAACCAAGCTCCGAGACATTAATGTGTACGTGTCGAAGACTCGACTCTGTATCCATAACCTACCCAAGTCGGTGGACAATACAAAACTGAAGGACATCTGTTTTCAAGCTTTAAGCAGAGCAAGAGGAGTTCGCATCCCC?GA
>gaen@E0186
---TTTCAGTTTGAGGAGGTTAAGAGAACCAAGCTCCGAGACATTAATGTGTACGTGTCGAAGACTCGACTCTGTGTCCATAACCTACCCAAGTCGGTGGACAATACAAAACTGAAGGACATCTGTTTTCAAGCTTTAAGCAGAGCAAGAGGAGTTCGCATCCCC?GA
>gage@E0186
---TTTCAGTTTGAGGAGGTTAAGAGAACCAAGCTCCGAGACATTAATGTGTACGTGTCGAAGACTCGACTCTGTGTCCATAACCTACCCAAGTCGGTGGACAATACAAAACTGAAGGACATCTGTTTTCAAGCTTTAAGCAGAGCAAGAGGAGTTCGCATCCCC?GA
>gamo@E0186
---TTTCAGTTTGAGGAGGTTAAGAGAACCAAGCTCCGAGACATTAATGTGTACGTGTCGAAGACTCGACTCTGTGTCCATAACCTACCCAAGTCGGTGGACAATACAAAACTGAAGGACATCTGTTTTCAAGCTTTAAGCAGAGCAAGAGGAGTTCGCATCCCC?GA
>bosa@E0186
---TTTCAGTTTGAGGAGGTTAAGAGAACCAAGCTCCGAGACATTAACGTGTACGTGTCGAAGACTCGCCTCTGTGTCCATAACATACCCAAGGCGGTGGACAGTACCAAACTGAAGGACATCTGTTTTCAAGCTTTAAGCAGAGCGAGAGGAGTTCGCATCACC?GA
>gaar@E0186
---TTTCAGTTTGAAGAGGTTAAGAGAACCAAGCTCCGAGACATAAACGTGTACGTGTCGAAGACTCGACTCTGTGTCCATAACCTCCCCAAGTCGGTGGACAATTCCAAACTGAAGGCCATCTGTTTCCAAGCTGTCAGCAGAGCCAGAGGAGTACGCATCACC??G
>trmi@E0186
---TTTCAGTTTGAAGAAGTTAAGAGAACCAAGCTCCGAGACATAAACGTGTACGTGTCGAAGACCCGACTCTGTGTCCATAATCTACCCAAGTCGGTGGACAATTCAAAACTGAAGGCGATCTGTCTTCAAGCCGTGAGCAGAAGCAGAGGAGTACGCGTCACT??G
>bame@E0186
---TTA??GTTTGAAGAGGTGAAGAGAGCCAAGCTCCGAGACATAAACGTGTACGTGTCAAAGACTCGACTCTGTGTCCATAATCTACCCAAGTCTGTGAACGATCAGAAGTTGAAGGACATCTGTCTTCAAGCTGTGAAAGGACGCAAAGGAGTACGCATTACT??G
>mezu@E0186
---TTT?AGTTCGAGGAGGTGAAGAGAACGAAGCTCCGAGACATCAACGTGTACGTGTCCAGGACTCGGCTCTGTGTCCATAATCTTCCCAAGTCGGTGGACAATCAAAAGCTGAAGGCCGTCTGTCTCCAGGCCGTGAAAGGAAGCAAAGGAGTCCGCGTCACC??G
>trmu@E0186
??TTTT?AGTTTGAAGAGGTTAAGAGAGCCAAGCTCCGAGacataaatgtgtatgtgtcgaAGACTCGACTCTGTGTCCATAATCTACCCAAGTCGGTGGACAATCAAAAACTGAAGGCCATCTGTCTTCAAGCTGTAAAAGGAAGCAAAGGAGTACGGGTCACT??G
>meca@E0186
??TTTT?AGTTTGAAGAGGTTAAGAGAGCCAAGCTCCGAGacataaatgtgtatgtgtcgaAGACCCGACTCTGTGTCCATAACCTCCCCAAGTCAGTGGACAATCAAAAACTTAAGGCCATCTGTCTTCAAGCTGTAAAAGGAAGCAAAGGAGTACGCGTCACT??G
>merl@E0186
??TTTT?AGTTTGAAGAGGTTAAGAGAGCCAAGCTCCGAGACATAAATGTCTATGTGTCGAAGACCCGACTCTGTGTCCATAACCTCCCCAAGTCGGTGGACAATCAAAAACTTAAGGCCATCTGTCTTCAAGCTGTAAAAGGAAGCAAAGGAGTACGCGTCACT??G
>mepo@E0186
??TTTT?AGTTTGAAGAGGTTAAGAGAGCCAAGCTCCGAGacataaatgtgtatgtgtcgaAGACCCGACTCTGTGTCCATAACCTCCCCAAGTCGGTGGACAATCAAAAACTTAAGGCCATCTGTCTTCAAGCTGTAAAAGGAAGCAAAGGAGTACGCGTCACT?GA
>maoc@E0186
------CAGTTTGAAGAGGTTAAGAGAGCCAAGCTCCGAGACATTAATGTGTACGTGTCCAAGACTCGGCTCTGTGTCCATAATCTGCCCAAGTCGGTGGACAACCAGAAGCTAAAGGCCTTCTGTCTGCAAGCTGTGGAAGGAAGCAAAGGAATACGCATCACT??G
>trsc@E0186
??TTTT?AGTTTGAAGAGGTTAAGAGAGCCAAGCTCCGAGACATAAATGTGTACGTGTCGAAGACTCGACTTTGTGTCCATAATCTGCCCAAGTCGGTGGACAATCCAAAACTGAAGGCCATCTGTCTTCAAGCTGTAAAAGGAAGCAAAGGAGTACGGGTCACT?GA
>phbl@E0186
??TTTT?AGTTTGAAGAGGTGAAGAGAACCAAGCTCCGAGACATAAATGTGTACGTGTCGAAGACTCGACTCTGTGTCCATAATCTACCCAAGTCAGTGGACAACACAAAGCTGAAGGCCGTCTGTCTTCAAGCTGtaaaaggaggcagaggagtgcGCATCACT??G
>brbr@E0186
??TTTT?AGTTTGAAGAGGTTAAGAGGACCAAGCTCCGAGacataaatgtgtatgtgtccaaGACTCGACTCTGTGTCCATAATCTACCCAAGTCGGTGGACAATTCAAAACTGAAGGCGATCTGTCTTCAAGCTGTAAGCGGAAGCAAAGGAGTACGCGTCACC??G
>momo@E0186
??TTTT?AGTTTGAAGAGGTTAAGAGAACCAAGCTCCGAgacataaatgtgtatgtgtcgaAGACTCGACTCTGTGTCCATAATCTACCCAAGTCGGTGGACAATTCAAAACTGAAGGCTATCTGTCTTCAAGCTGTAAGCGGAAGCAAAGGAGTACGCGTCACT??G
>loam@E0186
??TTTT?AGTTTGAAGAGGTTAAGAGAACCAAGCTCCGAGACATAAATGTGTATGTGTCGAAGACTCGACTCTGTGTCCATAATCTACCCAAGTCGGTGGACAATTCAAAACTGAAGGCTATCTGTCTTCAAGCTGTAAGTGGAAGCAAAGGAGTACGTGTCACT?GA
>lohl@E0186
??TTTT?AGTTTGAAGAGGTTAAGAGAACCAAGCTCCGAGACATAAATGTGTATGTGTCGAAGACTCGACTCTGTGTCCATAATCTACCCAAGTCGGTGGACAATTCAAAACTGAAGGCTATCTGTCTTCAAGCTGTAAGTGGAAGCAAAGGAGTACGTGTCACT?GA
>lolo@E0186
??TTTT?AGTTTGAAGAGGTTAAGAGAACCAAGCTCCGAgacataaatgtgtatgtgtcgaAGACTCGACTCTGTGTCCATAATCTACCCAAGTCGGTGGACAATTCAAAACTGAAGGCTATCTGTCTTCAAGCTGTAAGTGGAAGCAAAGGAGTACGTGTCACT??G
>loxj@E0186
??TTTT?AGTTTGAAGAGGTTAAGAGAACCAAGCTCCGAGACATAAATGTGTATGTGTCGAAGACTCGACTCTGTGTCCATAATCTACCCAAGTCGGTGGACAATTCAAAACTGAAGGCTATCTGTCTTCAAGCTGTAAGTGGAAGCAAAGGAGTACGTGTCACT??G
>mabe@E0186
---TTA??GTTCGAAGAGTTGAAGAGAATCAAGCTCCGAGACATAAATGTGTACGTGTCCAAGACTCGACTCTGTGTCCATAACCTGCCCAAGTCGGTGGACTATCAGAAGCTTAAGACCATCTGTCTGCAAGCTGTGAAGGGAGGCAAAGGAGTACGCGTCACT?GA
>muma@E0186
---tttcagtttGAAGAGGTTAAGAGAGCCAAGCTCCGGGACATAAACGTGTACGTGTCGAAGACGCGACTCTGTGTCCATAATCTACCCAAGTCGGTGGACGATAAGAAGTTGAAGACCATCTGTTTTCAAACTTTGAAAGGAAGCAAAGCAGTACGCATCACT?GA
>brca@E0186
------CAGTTTGAAGACCTGAAGCGAGCCAAGCTGAAGGACGTCAACGTGTATGTGTCCAAGACACGCCTGTGTGTCCACAACCTGCCCAAGTCTGTGGACAACGGCAAGCTGAGAGCCACGTGCCTGCAGGCT---GCCGGTGGCAAGGGAGTGCGTATCTTG---
