# Supplementary material for: The Phylogenetic Relationships of the Family Sciaenidae Based on Genome-Wide Data Analysis
Source: Animals (Basel). 2022 Dec 1;12(23):3386. doi: 10.3390/ani12233386 (PMC9741161; doi:10.3390/ani12233386)
Supplement: Supplementary file 1 [file animals-12-03386-s001.zip › File S2/align-1105-genes/bak/E0188_NT.fasta.ali]

>momo@E0188
---CTCATCTGTATGACCACCAGAACCAACCGGGATAATGTGCATTACAAAGCGTGTTTGGAGCAGCAGCTGAAGCTCATGGAGGAAGAAGGACTGTGGAGTTGTGTCAACGTCAccgaggtggaggagtgggagagagcagTGTCGGCGCATGAGGAGGGCTACATCAGTGGCTGTGTTTACATATAC---
>loam@E0188
---?TCATCTGCATGACCACCAGAACCAACAGGGATAATGTGCATTACAAAGCATGTTTGGAGCAGCAGCTGAAGCTCATGGAGGAAGAAGGACTGTGGAGTTGTGTCAACGTCACCGAGGTGGAGGAGTGGGAGCGAGCGGTGTCTGTGCACGAGGAGGGCTACATCAGTGGCTGTGTCTACATATAC??A
>loxj@E0188
---?TCATCTGCATGACCACCAGAACCAACAGGGATAATGTGCATTACAAAGCATGTTTGGAGCAGCAGCTGAAGCTCATGGAGGAAGAAGGACTGTGGAGTTGTGTCAACGTCACCGAGGTGGAGGAGTGGGAGCGAGCGGTGTCTGTGCATGAGGAGGGCTACATCAGTGGCTGTGTCTACATATAC??A
>mezu@E0188
---?TCGTCTGCATGACCACCAGAACCAACCAGGACAACGTGCGGTACAAAGCGTCTTTGGAGCGGCAGCTACAGCTCATGGAGGAAGGAGGACTGTGGAGTCGTGTCGACGTCACCgaggtggaggagtgggagagagcggTGTCGGTGCACGAGGAGGGCTACATAAGAGGCTGTGTCTACTTGTAC??A
>meca@E0188
---?TCATCTGCATGACGACCAGAAGCATCCAGAACAACATGGAGTACAAAGCATCCTTGGAGCAGGAGCTGAAGCTCATGGAGGAAGAAGGACTGTGGAGTTGTGTCAACGTCACCGAGGTGGAGGAGTTTCAACTAGCAGTGTCGGAGCACGAGGAGGGCTACATGAGCGGCTCTGTCTACTCATAC??A
>phph@E0188
---CTCATCTGTATGACCACCAGAAGCAACCAGGACAACGTGTGCTACAAAGCGTCTCTGGATCAGCAGCTGAAGCTCCTGGAGGAAGAAGGACTGTGGAGTCGTGTCAACGTCAccgaggtggaggagtgggagagagcagtGTCCCTGCATGAGGAGGGCTACATCAGTGGCTGTGTCTACTTATAC---
>phbl@E0188
------------------?CCAGAAGCAACCGGGACAACGTGTGCTACAAAGCGTCTCTGGATCAGCAGCTGAAGCTCCTGGAGGAAGAAGGACTGTGGAGTCGTGTCGACGTCACCgaggtggaggagtgggagagagcagtGTCGCCACACGAGGAGGGCTACATCAGTGGCTGTGTGTACTTATA?---
>argl@E0188
??CCTCGTCTGTATGACCACCAGAAGCAACCGAGACAACGTGCTTTACAAAGCGTGtttggagcagcagctgaagcTCATGGAGGAAGAAGGTCTGTGGAGTTGTGTGACCGCAACGGAGGTGGCGGAGTGGGAGAGAGCTGTGTCGGCGGATGAGGAGGGCTACATCGGCGGCTGTGTTTACATATAC??A
>gace@E0188
---CTCGTCTGTATGACCACCAGAAGCAACCGAGACAACGTGCTTTACAAAGCGTGTttggagcagcagctgaagaTCATGGAGGAAGAAGGTCTGTGGAGTTGTGTGACCAcgacggaggtggaggagtgggagagagctGTGTCGGCGGATGAGGAGGGCTACATCGGCGGCTGTGTTTACATATAC??A
>gaen@E0188
---CTCGTCTGTATGACCACCAGAAGCAACCGAGACAACGTGCTTTACAAAGCGTGTttggagcagcagctgaagaTCATGGAGGAAGAAGGTCTGTGGAGTTGTGTGACCAcgacggaggtggaggagtgggagagagctGTGTCGGCGGATGAGGAGGGCTACATCGGCGGCTGTGTTTACATATAC---
>gage@E0188
---CTCGTCTGTATGACCACCAGAAGCAACCGAGACAACGTGCTTTACAAAGCGTGTttggagcagcagctgaagaTCATGGAGGAAGAAGGTCTGTGGAGTTGTGTGACCAcgacggaggtggaggagtgggagagagctGTGTCGGCGGATGAGGAGGGCTACATCGGCGGCTGTGTTTACATATAC---
>gamo@E0188
??CCTCGTCTGTATGACCACCAGAAGCAACCGAGACAACTTGCTTTACAAAGCGTGTttggagcagcagctgaagaTCATGGAGGAAGAAGGTCTGTGGAGTTGTGTGACCAcgacggaggtggaggagtgggagagagctGTGTCGGCGGATGAGGAGGGCTACATCGGCGGCTGTGTTTACATATAC??A
>povi@E0188
??CCTCGTCTGTATGACCACCAGAAGCAACCGAGACAACGTGCTTTACAAAGCGTGtttggagcagcagctgaagctCATGGAGGAAGAAGGTCTGTGGAGTTGTGTGACCGCaacggaggtggaggagtgggagagagctGTGTCAGCGGATGAGGAGGGCTACATCGGCGGCTGTGTTTACATATAC---
>bosa@E0188
??CCTCGTCTGTATGACCACCAGAAGCAACCGAGACAACGTGCTTTACAAAGCGTGTttggagcagcagctgaagcTCATGGAGGAAGAAGGTCTGTGGAGTTGTGTGACCGCaacggaggtggaggagtgggagagagctGTGTCGGTGGATGAGGAGGGCTACATCGGCGGCTGTGTTTACATATAC??A
>trmi@E0188
??CCTCGTCTGTATGACCACCAGAAGCAACCGGGACAACGTGCTTTACAAAGCGTGTTTGGAGCAGCAGCTGAAGCTCATGGAGGAAGAAGGTCTGTGGAGTTGTGTGACCgccatggaggtggaggagtgggagagagccGTGTCAGCGCATGAGGAGGGCTACATCGGCGGCTGTGTTTACCTATAC??A
>meme@E0188
---?TCGTTTGTATGACCACCAGGAGCAACCGAGACAACGTGCTTTACAAAGCGTGTttggagcagcagctgaagcTCATGGAGGAAGAAGGTCTGTGGAGTTGTGTGACCGcaacggaggtggaggagtgggagagagctGTGTCGGCGGATGAGGATGGCTACATCGGCGGCTGTGTTTACATCTAC---
>gach@E0188
??CCTCGTCTGTATGACCACCAGAAGCAACCGAGACAACGTGCTTTACAAAGCGTGTttggagcagcagctgaagcTCATGGAGGACGAAGGTCTGTGGAGTCGTGTGACCGcgacggaggtggaggagtgggagagagctGTGTCGGCGGATGAGGTGGGCTACATCGGCGGCTGTGTTTACATATAC---
>bame@E0188
??CCTCGTTTGCATGACCACCAGAACCAACCGGGATAATATGCAGTACAAGGCATGTTTGGAGCAGCAGCTGACGCTCATGGAGGAAGAAGGACTGTGGAGTTGTGTCAACGTCAcccaggtggaggagtgggagagagcgcTGGAGGAGCACGAGGAGGGCTACATAAGTGGCTGTGTCTACTTATAC---
>mora@E0188
??CCTCGTCTGCATGACCACCAGAACCAACCGGGATAATGTGCAATACAAAGCATctctggagcagcagctggcgCTCATGGAGGAAGAAGGGCTGTGGAGTTGTGTCGACGTCaccgaggtggaggagtgggagagagcaGTGTCGGAGCACGAGGAGGGCTACATAAGTGGCTGTGTCTACTTATAC---
>trmu@E0188
??CCTCATCTGCATGACCACCAGAACCGACCAGGGTAACTTGCAATACAAAGCGTctctggagcagcagctgaagcTCATGGAGGAAGAAGGACTGTGGAGTTGTGTCAACGTCAccgaggtggaggagtggcagAGAACAGTGTCGGAGCACGAGGAGGGCTACATAAGTGGCTGTGTCTTCTTATAC---
>lohl@E0188
??CCTCATCTGCATGACCACCAGAACCAACAGGGATAATGTGCATTACAAAGCATGTTTGGAGCAGCAGCTGAAGCTCATGGAGGAAGAAGGACTGTGGAGTTGTGTCAACGTCACCGAGGTGGAGGAGTGGGAGCGAGCGGTGTCTGTGCATGAGGAGGGCTACATCAGTGGCTGTGTCTACATATAC??A
>lolo@E0188
??CCTCATCTGCATGACCACCAGAACCAACAGGGATAATGTGCATTACAAAGCATGTTTGGAGCAGCAGCTGAAGCTCATGGAGGAAGAAGGACTGTGGAGTTGTGTCAACGTCAccgaggtggaggagtgggagCGAGCGGTGTCTGTGCATGAGGAGGGCTACATCAGTGGCTGTGTCTACATATAC??A
>maoc@E0188
??CCTCGTTTGCATGACCACCAGAGCCAACCTGGATAATGTGCACTACAAAGCATGTttggagcagcagctgaagctgatggaggaagaggggtTGTGGAGTCGCGTCAACGTcacagaggtggaggagtgggagagagcggtGTCGGAGCACGAGGAGGGCTACATCAGCGGCTGTGTCTATTTATAC---
>lala@E0188
??CCTCGTCTGCATGACCGCCAGAACCAACGGGAATAATGTGGAATACATAGCGTgtctggagcagcagctgaagctcatggaggaggaaggactgTGGAGTTGTGTCAACGTCAccgaggtggaggagtgggagagagcCGTGTCGGAGCACGAGGAGGGCTACATACGTGGCTGTGTCTACTTATAC---
>mepo@E0188
??CCTTGTCTGCATGACCACCAGAACTAACCGGGATAATGCGCAATACAAAGTGTCTTTGGAGCAGCAGCTGAAGCTCATGGAGGAAGAAGGACTGTGGAGTTGTGTCAACGTCACCGAGGTgaaggagtgggagagagcagtggaggagcatgaggaggagTACATAAGTGGCTGTGTCTACTTATAC??A
>gaar@E0188
?GCTTGGTCTGTATGACCACCAGGAGCAACCAGGACAACGCGCTTTATAAAGCGtgtctggagcagcagctgaagCTCATGGAGGAAGAAGGTCTGTGGCGTTGTGTGGCCAccacggaggtggaggagtgggagagaggcgTGTCGGCCTGTGATGAGGGCTACATCAGCGGCTGTGTTTACATATAC??A
>muma@E0188
??CCTTGTCTGCATGACCACCAGAAGCAATCAGGATAACGTGCAATATAAAGCATCTTTGGAGCAGCAGCTGAAGCTCATGGAGGAAGAAGGACTGTGGAGTTGTGTCAACGTTGGTGAggtggaggagtgggagagagccGTGGAGGAGCATGACGAGGGCTACATCAGAGGCTGTGTCTACTTATAC---
>mabe@E0188
??CCTCGTTTGCATGACCACCAGAGCCAACCTGGATAACATGCAATACAAAGTGTGTTTGGAGCAGCAGCTGAAGCTCTTGGAGGaagaggggcggtggagtcgcgtCGATGTCACCGAGGTGGCAGACTGGGAGAGAGCAGTGTCGGAGCACGAGGAGGGCTACATCAGTGGCTGTGTCTACTTGTAC---
