# Supplementary material for: The Phylogenetic Relationships of the Family Sciaenidae Based on Genome-Wide Data Analysis
Source: Animals (Basel). 2022 Dec 1;12(23):3386. doi: 10.3390/ani12233386 (PMC9741161; doi:10.3390/ani12233386)
Supplement: Supplementary file 1 [file animals-12-03386-s001.zip › File S2/align-1105-genes/bak/E0191_NT.fasta.ali]

>bame@E0191
?agaAGTGGTCCTGGTCCAGAGTGAACCCCTCTGGGAACAAGCCCCCACCACGGTCTGGCTTCTCGATGGCGGTGGGTCCGGGCGGGCGGGCCGTCCTTTTCGGTGGGGTgtgtgacgaggaggaggatgagaccCTGGAGGGAGACTTCTACAACGACCTGTACCTGTACGACGCCATCAAGAACCGCTGGTTCCCCGGGCAACT?---
>lala@E0191
?AGAAGTGGTCCTGGTCCAGAGTGAGCCCCTCCGGGAACAAGCCCCCGCCACGGTCCGGCTTCTCGCTGGCGGTGGGCCCGGGCGGGCGGGCCGTCCTCTTCGGAGGGGTGtgcgacgaggaggaggaggagaccctgGAGGGAGACTTCTACAACGACCTGTACCTGTATGACGCGGTCAAGAACCGCTGGTTCCCCGGCCAACT?---
>phbl@E0191
?AGAAGTGGTCCTGGTCCAGAGTGAACCCCTCTGGGAACAAGCCCCCACCGCGGTCCGGCTTCTCGGTTGCGGTGGGTCCGGGCGGGCGGGCCGTCCTCTTCGGAGGGGTgtgtgacgaggaggaggacgagaccCTGGAGGGAGACTTCTACAACGACCTGTACCTGTACGACGCGGTCAAGAACCGCTGGTTTCCCGGCCAGCTC??A
>brca@E0191
?AGAAGTGGGCGTGGTCCAGGGTGAACCCCTCTGGGAACAAGCCTCCGCCGCGCTCCGGCTTCTCTATGGCGGTGGGTCCCGGGGGCCGAGCGGTCCTGTTTGGGGGCGTGTGTGATGAAGAGGAAGACGAGACGCTGGAAGGAGACTTCTACAACGACCTGTATCTCTACGATGCTGCCAAAAACCGCTGGTTCCCTGGACAGCTC??A
>coru@E0191
?AGAAGTGGTCCTGGTCCAGAGTGAACCCCTCTGGGAACAAGCCCCCGCCGCGGTCGGGCTTCTCGCTGGCGGTGGGTCCGGGCGGGCGGGCCGTCCTCTTCGGGGGGGTttgtgacgaggaggaggacgagacccTGGAGGGAGACTTCTACAACGACCTGTACCTGTACGACGCCGCCAAGAACCGCTGGTTCCCTGGGCAACTC---
>maoc@E0191
?AGAAGTGGTCGTGGTCCAGAGTGAATCCCTCTGGGAACAAGCCCCCGCCACGGTCAGGCTTCTCGCTGGCGGTGGGTCCGGGCGGGCGGGCCGTCCTCTTCGGGGGGGTGTGtgacgaggaggaagacgagaCCCTGGAGGGAGACTTCTACAATGACTTGTACCTGTATGACGCGGCCAAGAACCGCTGGTTCCCCGGGCAGCTT---
>mabe@E0191
?AGAAGTGGTCCTGGTCCAGAGTTCACCCGTCTGGGAACAAGCCCACGCCACGGTCAGGCTTCTCGCTGGCGGTGGGTCCGGGCGGACGGGCCGTCCTCTTCGGGGGGgtgtgtgatgaggaggaggacgagaccCTGGAGGGAGACTTCTACAACGACCTGTACCTGTACGACGCTGTCAAGAACCGCTGGTTCCCAGGGCAACTC??A
>gaar@E0191
?AGaagtggtcctggtccagagtgAACCCCGCGGGGAACAAGCCCCCGCCGCGCTCTGGCTTCTCACTGGCGGTGGGTCCGGGCGGGCGGGCCGTCCTCTTCGGAGGGGTGTGtgacgaggaggacgacgagacCCTGGAAGGAGACTTCTACAATGACCTGTACCTGTACGACGCTGTCAAGAACCGCTGGTACCCCGGGCAACTC??A
>lohl@E0191
?AGAAGTGGTCCTGGTCCAGAGTGAACCCCTCTGGGAACAAGCCCCCACCGCGGTCTGGCTTCTCGCTGGCGGTGGGTCCGGGCGGGCGGGCCGTCCTCTTCGGAGGGGTGTGTGACGAGGAGGACGAGGAGACCCTGGAGGGAGACTTCTACAACGACCTGTACCTGTACGACGCGGTCAAGAACCGCTGGTTCCCTGGCCAACTC---
>lolo@E0191
?aGAAGTGGTCCTGGTCCAGAGTGAACCCCTCTGGGAACAAGCCCCCACCGCGGTCTGGCTTCTCGCTGGCGGTGGGTCCGGGCGGGCGGGCCGTCCTCTTCGGAGGGGTGTgtgacgaggaggacgaggagaccCTGGAGGGAGACTTCTACAACGACCTGTACCTGTACGACGCGGTCAAGAACCGCTGGTTCCCTGGCCAACTC---
>loxj@E0191
?AGAAGTGGTCCTGGTCCAGAGTGAACCCCTCTGGGAACAAGCCCCCACCGCGGTCTGGCTTCTCGCTGGCGGTGGGTCCGGGCGGGCGGGCCGTCCTCTTCGGAGGGGTGTGTGACGAGGAGGACGAGGAGACCCTGGAGGGAGACTTCTACAACGACCTGTACCTGTACGACGCGGTCAAGAACCGCTGGTTCCCTGGCCAACTC?AG
>loam@E0191
?AGAAGTGGTCCTGGTCCAGAGTGAACCCCTCTGGGAACAAGCCCCCACCGCGGTCTGGCTTCTCGCTGGCGGTGGGTCTGGGCGGGCGGGCCGTCCTCTTCGGAGGGGTGTGTGACGAGGAGGACGAGGAGACCCTGGAGGGAGACTTCTACAACGACCTGTACCTGTACGACGCGGTCAAGAACCGCTGGTTCCCTGGCCAACTC??A
>meca@E0191
?CC---------TGGTCGAGAGTTAACCCCTCTGGGAACAAGCCCCCGCCGCGGTCAGGCTTCTCGCTGGCGGTGGGTCTGGGCGGCCGGGCGGTCCTCTTCGGAGGGGTGtgtgacgaggaggaggaggagactctGGAGGGGGACTTCTACAACGACCTGTACCTGTACGACGCGGTCAAGAACCGTTGGTTCCCCGGGCAACTC---
>mezu@E0191
?agAAGTGGTCCTGGTCCAGAGTGAACCCCTCTGGGAACAAGCCCCCGCCGCGGTCCGGCTTCTCGCTGGCGGTGGGTCCGGGCGGGCGGGCGGTCCTCTTCGGAGGGGTgtgtgacgaggaggaggaggagaccctgGAGGGAGACTTCTTCGGTGACCTGTACCTGTACGACGCGGTGAAGAACCGCTGGTTCCCCGGGCAGCTC---
>gamo@E0191
?agaaGTGGTCCTGGTCCAGGGTGAACCCGGCGGGGAACAAGCCCCCGCCGCGGTCGGGCTTCTCGCTGGCggtggggccgggggggcgggcCGTGCTCTTCGGGGGGGTGTGTgacgaggaggacgatgagACACTGGAGGGAGACTTCTACAACGACCTGTACCTGTACGACGGGGGCAAGAACCGCTGGTACCCCGGGCAGCTC---
>mora@E0191
?AGAAGTGGACCTGGTCCAGGGTGAGCCCCTCTGGGAACAAGCCCACACCGCGCTCTGGCTTCTCGCTGGCGGTGGGTCCGGGCGGGCGGGCCGTCCTCTTCGGCGGGGTgtgtgacgaggaggaggaggagaccctggAGGGAGACTTCTACAATGACCTGTACCTGTACGACGCGGTCAAGAACCGCTGGTTCCCCGGGCAACTC??A
>trmu@E0191
?agaAGTGGTCCTGGTCCAGAGTGAACCCCTCTGGGAACAAGCCCCCACCGCGGTCTGGCTTCTCGGCGGCGGTGGGCCCAGGCGGGCGGGCCGTCCTCTTCGGGGGGGTttgtgacgaggaggaggacgagaccCTGGAGGGGGACTTCTACAACGACCTGTACCTGTACGACGTGGTCAAGACCCGCTGGTTTCCCGGGCAACTC??A
>muma@E0191
?AGAAGTGGTCGTGGTCCAGGGTGAATCCCTCGGGGAACAAGCCCCCGCCGCGGTCCAGCTTTTCGGCGGCGGTGGGTCCAGGCGGGCGGGCCGTCCTCTTCGGCGGTGTGtgtgacgaggaggacgaggagacccTGGAGGGGGACTTCCAAAACGACCTGTACCTGTACGACGTGGCCAAGAACCGCTGGTTCCCCGGGCAGCTC---
>zefa@E0191
?AGAAGTGGTCCTGGTCCAGAGTGAGCCCCGCTGGGAACAAGCCCCCGTCGCGCTCCGGCTTCTCGTTGGCGGTGGGTCCGGGGGGGCGGGCTGTCCTGTTTGGCGGGGTGTgtgacgaggaagaggaggagacacTGGAGGGCGACTTCTACAACGACCTGTACCTGTACGACATCACCAAGAGCCGCTGGTTCCCGGCCCAGCTC---
>cyro@E0191
?AGAAGTGGTCCTGGTCCAGAGTGAGCCCTGCTGGGAACAAGCCCCCGCCGCGCTCTGGCTTCTCGCTGGCGGTGGGTCAGGGGGGTCGGGCCGTCCTGTTCGGCGGGGTGTgcgatgaggaagaggaagagacgcTGGAGGGGGACTTCTACAACGACCTGTACCTGTACGACATCACCAAGAGCCGCTGGTTCCCCGCTCAGCTC---
>gage@E0191
?agaaGTGGTCCTGGTCCAGGGTGAACCCGGCGGGGAACAAGCCCCCGCCGCGGTCGGGCTTCTCGCTGGCGGTGGGGCCGGGGGGC?GGGCCGTGCTCTTCGGGGGGGTGTGTgacgaggaggacgatgagACACTGGAGGGAGACTTCTACAACGACCTGTACCTGTACGACGCGGGCAAGAACCGCTGGTACCCCGGGCAGCTC---
>gace@E0191
?agaagTGGTCCTGGTCCAGG?T?GAACCCGGCGGGGAACAAGCCCCGCCGCGGTCGGGCTTCTCGCTGGCggtggggccgggggggcgggcCGTGCTCTTCGGGGGTG??TGTgacgaggaggacgatgagACACTGGAGGGAGACTTCTACAACGACCTGTACCTGTACGACGCGGGCAAGAACCGCTGGTACCCCGGGCAGCTC??A
