# Supplementary material for: The Phylogenetic Relationships of the Family Sciaenidae Based on Genome-Wide Data Analysis
Source: Animals (Basel). 2022 Dec 1;12(23):3386. doi: 10.3390/ani12233386 (PMC9741161; doi:10.3390/ani12233386)
Supplement: Supplementary file 1 [file animals-12-03386-s001.zip › File S2/align-1105-genes/bak/E0192_NT.fasta.ali]

>coru@E0192
?TGAACGGCAACGTGCGGGAGAAGACTGTCACAAGCAAGACGTCCAAGGAGATTTCGGAGATCCTCACCCAGATGGCCAACCAGTCCGGCCTGGACATCATCCGCATCCGCAAGCCCTTCCACACGGACAACCCCAGCATCCAGGGTCAGTGGCATCCCTTCACCCACCGGCCCCCGTCCATCGGACCCATCA?A---
>mabe@E0192
?TGAACGGCAACGTGCGGGAGGAGACCGTCACGAGCAAGACTTCCAAGGAGATTTTGGAGATCCTCACCAAGATGACTGGCCGGTCCGGCCTGGACGTCATCCGCATCCGCAAGCCCTTCCACACGGACAACCCCAGTATCCAGGGTCAGTGGCACCCCTTCACCCACCGGCCCCCGTCCATCGGACCCATCA??---
>lala@E0192
?TGAACGGCAGCGTGCGAGAGGAAACGGTTACATGCAAAACATCCCAGCAGATATCAGAACTCATAACCATGTTGGCCAACCAGTCTGGCCTGGACATCATCCGCCTGCGGAAGCCCTTCCACACGGACAGCCCCAGTATCCAGGGCCAGTGGCACCCTTTCACCAACCGGGCCCCATCCATCGGACCCATCA??---
>trsc@E0192
?TGAACGGCAATGTGCGGGAGGAAACCGTCACGAGCAAAACATCCAAGGAGATTTCAGAACTCATAACCAAGCTGACCAACCAGTCTGGCCTGGACATCATCCGTCTCCGCAAGCCCTTCCACACGGACAGCCCCAGCATCCAGGGTCACTGGCACCCCTTCACCAACCGGCCGCCGTCCGTTGGACTCATCAG?---
>trmu@E0192
?TGAACGGCAATGTGCGGGAGGAAACCGTCACGAGCAAAACATCCAAGGAGATTTCAGAACTCATAACCAAGCTGACCAACCAGTCTGGCCTGGACATCATCCGTCTCCGCAAGCCCTTCCACACAGACAGCCCCAGCATCCAGGGTCACTGGCACCCCTTCACCAACCGGCCGCCGTCCGTCGGACTCATCAGA---
>mezu@E0192
?TGAACGGCAATGTGCAGGAGGAAACTGTCACAAGCAAAACATCCAAGGAGATTTCAGAACTCTTAACCAAGCTGACCAACCAGTCTGGCCTGGACATCATCCGTCTCCGCAAGCCCTTCCACACGGACAGCCCCAGCATCCAGGGGCAGTGGCACCCCTTCACTAACCGGCGGCCATGCATCGGACTCATCAAA---
>argl@E0192
?TGAACGGCAACGTGCGAGAGGAAGAGGTGACCAGCAAATCATCCAAGCAGATCCTAGAACTCATAAACACGCTGACCAACCAGTCTGGTCTGGACGTCATCCGTCTCCGCAAGCCCTTCCACACGGACAGCCCCAGTATCCAGGGCCAGTGGCACCCCTTCACCAACCGAGCCCCGTCCATCGGACCGATCAGACC?
>bosa@E0192
?TGAACGGCAACGTGCGTGAGGAAGAGGTCACCAGCAAATCCTCCAAGCAGATCCTAGAACTCATAAACACGCTGAGCAACCAGTCTGGTCTGGACGTCATCCGTCTCCGCAAGCCCTTCCACACGGACAGCCCCAGTATCCAGGGCCAGTGGCACCCCTTCACCAACAGAGCCCCGTCCATCGGACCCATCAGAC??
>gace@E0192
?TGAACGGCAACGTGCGAGAGGAAGAGGTCACCAGCAAATCATCCAAGCAGATCTTAGAACTCATAAACAAGCTGACCAACCAGTCTGGTCTGGACGTCATCCGTCTCCGCAAGCCTTTCCACACGGACAGCCCCAGTATCCAGGGCCAGTGGCACCCCTTCACCAACAGAGCCCCGTCCATCGGACCAATCAGACCG
>gaen@E0192
?TGAACGGCAACGTGCGAGAGGAAGAGGTCACCAGCAAATCATCCAAGCAGATCTTAGAACTCATAAACAAGCTGACCAACCAGTCTGGTCTGGACGTCATCCGTCTCCGCAAGCCTTTCCACACGGACAGCCCCAGTATCCAGGGCCAGTGGCACCCCTTCACCAACAGAGCCCCGTCCATCGGACCAATCAGACCG
>gage@E0192
?TGAACGGCAACGTGCGAGAGGAAGAGGTCACCAGCAAATCATCCAAGCAGATCTTAGAACTCATAAACAAGCTGACCAACCAGTCTGGTCTGGACGTCATCCGTCTCCGCAAGCCTTTCCACACGGACAGCCCCAGTATCCAGGGCCAGTGGCACCCCTTCACCAACAGAGCCCCGTCCATCGGACCAATCAGACC?
>gamo@E0192
?TGAACGGCAACGTGCGAGAGGAAGAGGTCACCAGCAAATCATCCAAGCAGATCTTAGAACTCATAAACAAGCTGACCAACCAGTCTGGTCTGGACGTCATCCGTCTCCGCAAGCCTTTCCACACGGACAGCCCCAGTATCCAGGGCCAGTGGCACCCCTTCACCAACAGAGCCCCGTCCATCGGACCAATCAGACC?
>meme@E0192
?TGAACGGCAACGTGCGAGAGGAAGAGGTCACGAGCAAATCATCCAAGCAGATCTTAGAACTCATAAACAAGCTGACCAACCAGTCTGGTCTGGACGTCATCCGCCTCCGCAAGCCCTTCCACACGGACAGCCCCAGTATCCAGGGCCAGTGGCACCCCTTTACCAACAGAGCCCCGTCCATAGGACCAATCAGACCG
>gach@E0192
?TGAACGGCAACGTGCGAGAGGAAGAGGTGACCAGCAAATCATCCATGCAGATCTTAGAACTCATAAACAAGCTGACCAACCAGTCTGGTCTGGACGTCATCCGTCTCCGCAAGCCCTTCCACACGGACAGCCCCAGTATCCAGGGCCAGTGGCATCCCTTCACCAACAGAGCCCCGTCCATCGGACCAATCAGACC?
>gaar@E0192
?TGAACGGCAACGTGCGAGAGGAATTGGTAACGAGCAAATCATCCCAGGAGATCTTAGAACTCATCAACAAGCTGACCAACCAGTCTGGTCTGGACATCATCCGTATCCGCAAGCCCTTCCACACAGACAGCCCCAGTATCCAGGGCCAGTGGCACCCCTTCACCAACAGAGCCCCGTCCATTGGAGTCATCAGAC??
>povi@E0192
?TGAACGGCAACGTGCGAGAGGAAATGGTCACGAGCAAATCATCCAAGGAGATCTTAGAACTCATAAACAAGCTGACCAACCAGTCTGGTCTGGACGTCATCCGTCTCCGCAAGCCCTTCCACACGGACAGCCCCAGTATCCAGGGCCAGTGGCACCCCTTCACCAACAGAGCCCCATCCATCGGACCAATCAGACC?
>bame@E0192
?TGAATGGCAACGTGCGGGAGGAAACAGTCACAAGCAAAACGTCCAAGGAGATTTCAGAACTCCTAACCAAGCTGACCAACCAGTCTGGCCTGGACATCATCCGTCTTCGCAAGCCCTTCCACACGGACAGCCCCAGTATCCAGGGTCAGTGGCACCCCTTCACCAATCGGCCCCCGTCCATCGGACACATC------
>meca@E0192
?TGAACGGCAACGTGCGGGAGGAAACGGTCACAAGCAAAACCTCCAAGGAGATTGCCGAGCTCATCACCAAGCTGACCAACCAGTCGGGTCTGGACATCATCCGCCTCCGCAAGCCCTTCCACACGGACAGCCCCAGCATCCAGGGACAATGGCACCCCTTCACCAACCGGCCCCCGTCCGTCGGACCCATCAAGC??
>mepo@E0192
?TGAACGGCAACGTGCGGGAGGAAACGGTCACAAGCAAAACCTCCAAGGAGATTGCCGAGCTCATCACCAAGCTGACCAACCAGTCGGGTCTGGACATCATCCGCCTCCGCAAGCCCTTCCACACGGACAGCCCCAGCATCCAGGGACAATGGCACCCCTTCACCAACCGGCCCCCGTCCGTCGGACCCATCAAGC??
>merl@E0192
?TGAACGGCAACGTGCGGGAGGAAACGGTCACAAGCAAAACCTCCAAGGAGATTGCCGAGCTCATCACCAAGCTGACCAACCAGTCGGGTCTGGACATCATCCGCCTCCGCAAGCCCTTCCACACGGACAGCCCCAGCATCCAGGGACAATGGCACCCCTTCACCAACCGGCCCCCGTCCGTCGGACCCATCAAGC??
>mora@E0192
?TGAACGGCAACGTGCGGGAGGAAACTGCCACAAGCAAAACATCCAAGCAGATTTCAGAACTCATAACCAAGATGACCAACCAGTCTGGCCTGGACGTCATCCGTCTGCGGAAGCCCTTCCACACGGACAGCCCCAGCATCCAGGGCCAGTGGCACCCCTTCACCAACCGGCCCCCGTCCATCGGACCCATC------
>zefa@E0192
---AATGGCAACGTGAGGGAGGAAATCATCACAAGCAAAACATCACCGCAGATTTCCCAGCTCGTGTCCAAGCTGACCAACCAGTCTGGCCTGGACATCGTCCGCATCCGGAAACCCTTCCACACAGACAGTCCCAGCATCCAGGGCCAGTGGCACCCGTTCACCAACCGTCACCCTTCCATTGGTCCCATCAGGCC?
>cyro@E0192
---AATGGCAACGTGAGGGAGGAAATCGTCACAAGCAAAACATCACAGCAGATTTCCGAACTCGTGTCCAAGCTGACCAACCAGTCTGGCATAGACATCATCCGCATCCGGAAACCCTTCCACACAGACAGTCCCAGTATCCAGGGCCAGTGGCACCCGTTCACCAACCGTCACCCTTCCATCGGTCCCATCAGGCC?
>brbr@E0192
?TGAATGGCAACGTGCGAGAGGAAATGGTCACAAGCAAAACATCCAAGGAGATTTTAGAACTCATAACCAAGCTGACCAACCAGTCTGGTCTGGACATCATCCGTATCCGCAAGCCCTTCCACACGGACAGCCCCAGTATCCAGGGCCAGTGGCACCCCTTCACCAACAGACCCCCGTCCATCGGTCCCATCAGACCG
>loam@E0192
?TGAACGGCAACGTGCGAGAGGAAATGGTCACAAGCCAAACATCCAAGGAGATTTTAGAACTTATAACCAAGCTGACCAACCAGTCTGGTCTGGATATCATCCGTCTCCGCAAGCCCTTCCACACGGACAGCCCCAGCATCCAGGGCCAGTGGCACCCCTTCACCAACAGGCCCCCGTCCATCGGACCCATCAGAC??
>lohl@E0192
?TGAACGGCAACGTGCGAGAGGAAATGGTCACAAGCCAAACATCCAAGGAGATTTTAGAACTTATAACCAAGCTGACCAACCAGTCTGGTCTGGATATCATCCGTCTCCGCAAGCCCTTCCACACGGACAGCCCCAGCATCCAGGGCCAGTGGCACCCCTTCACCAACAGGCCCCCGTCCATCGGACCCATCAGAC??
>lolo@E0192
?TGAACGGCAACGTGCGAGAGGAAATGGTCACAAGCCAAACATCCAAGGAGATTTTAGAACTTATAACCAAGCTGACCAACCAGTCTGGTCTGGATATCATCCGTCTCCGCAAGCCCTTCCACACGGACAGCCCCAGCATCCAGGGCCAGTGGCACCCCTTCACCAACAGGCCCCCGTCCATCGGACCCATCAGA---
>loxj@E0192
?TGAACGGCAACGTGCGAGAGGAAATGGTCACAAGCCAAACATCCAAGGAGATTTTAGAACTTATAACCAAGCTGACCAACCAGTCTGGTCTGGATATCATCCGTCTCCGCAAGCCCTTCCACACGGACAGCCCCAGCATCCAGGGCCAGTGGCACCCCTTCACCAACAGGCCCCCGTCCATCGGACCCATCAGA---
>momo@E0192
?TGAACGGCAACGTGCGAGAGGAAATGATCACAAGCAAAACATCCAAGGAGATTTTAGAACTCATAACCATGCTGACCAACCAGTCTGGTCTGGACATCATCCGTCTCCGCAAGCCCTTCCACACGGACAGCCCCAGTATCCAGGGCCAGTGGCACCCCTTCACCAACAGACCCCCGTCCATCGGTCCCATCAGACC?
>maoc@E0192
---AACGGCAACGTGAGGGAGGAGACTGTCACAAGCAAAACGTCTGAGGAGATTTTGGAGCTCCTCAACAAGATGGCCAACCAGTCCGGCCTGGATATCATCCGCATCCGCAAGCCCTTCCACACGGACAACCCCAGTATCCAGGGGCAGTGGCACCCCTTCACCAACCGACCGCCGTGCATCGGGCCCATC------
>phbl@E0192
?TGAATGGCAGTGTGCGGGAGGAAGTGGTTACAAGCAAAAAATCCAAGGAGATTTTAGAACTGATTCACAAGCTGACCGACCAGTCTGGCCTGGACATCGTTCGTATCCGCAAGCCCTTCCACACGGACAGCCCCAGCATCCAGGGTCAGTGGCACCCATTCACCAACAGGCCCCCATCCATCGGGCCCATCAGAC??
>phph@E0192
?TGAATGGCAGTGTGCGGGAGGAAGTGGTCACAAGCAAAAAATCCAAGGAGATTTTAGAACTGATTAACAAGCTGACCGACCAGTCTGGCCTGGACATCATTCGTATCCGCAAACCCTTCCACACGGACAACCCCAGCATCCAGGGTCAGTGGCACCCATTCACCAACAGGCCCCCATCCATCGGGCCCATCAGA---
>brca@E0192
?TGAACGGCGCGGTGCGTGAGTTCGAGCTGACCAAAAAGTCCTCCGAGGATATCTCCGCCCTGCTCGCCAAGCTCACCAACCAATCAGGGCTGGAGGTCATCCGCATCAGGAAGCCCTTCCACACCGACAGCCCCAGCATCCAGGGCCAGTGGCACCCGTTCACCAACCGACCTGTGGCCTCC---------CGACC?
>muma@E0192
?TGAACGGAAGCGTGCGGGAGGAGACGGTCACCAGCAGGACGTCCAAGGAGATCTCAGACCTCATCACCAAGCTGAGCAGCCAGTCCGGCCTGGACGTCATCCGCCTCCGCAAGCCTTTCCACACGGACAGCCCCAGCATTCAGGGCTACTGGCAGCCCTTCACCAACCGGCCGGCCTGCCCCGGCCCTATCAGA---
