# Supplementary material for: The Phylogenetic Relationships of the Family Sciaenidae Based on Genome-Wide Data Analysis
Source: Animals (Basel). 2022 Dec 1;12(23):3386. doi: 10.3390/ani12233386 (PMC9741161; doi:10.3390/ani12233386)
Supplement: Supplementary file 1 [file animals-12-03386-s001.zip › File S2/align-1105-genes/bak/E0193_NT.fasta.ali]

>argl@E0193
ATCACTGTGATTGGCCGATATGGGAGCACTAACGCCCGCGCCAAGATCCCATTGGGCTTCTACTACGGCCACACCTACATCCTGCCCTGGGAGACGGAGCTGAAGCTGCTCCACGACCCCCtgaggggggagagcgaggcgGCGGGCCAGCCCGACGTGGACCAGCACCTGGCCATGATGGTGGCCCTGCAGGAGGACATCCAGTGC??A
>bame@E0193
ATCACTGTGATTGGTCGCTACGGCAGCACCAATGCCCGCGCCAAGATCCCATTGGGCTTCTACTACGGCCACACCTACATCCTGCCCTGGGAGACGGAGCTGAAGCTGCTCCATGACCCCCTGCGGGGGGAGAGCGAGGCGGCGGGGCAGCCTGACGTAGACCAGCACCTGTCCATGATGGTGGCCCTGCAGGAGGACATCCAGTGC---
>bosa@E0193
ATCACTGTGATTGGCCGATACGGGAGCACCAACGCCCGCGCCAAGATCCCATTGGGCTTCTACTACGGCCACACCTACATCCTGCCCTGGGAGACGGAGCTGAAGCTGCTCCACGACCCCCtgaggggggagagcgaggcGGCGGGCCAGCCCGACGTGGACCAGCACCTGGCCATGATGGTGGCCCTGCAGGAGGACATCCAGTGC---
>trmu@E0193
ATCACTGTGATTGGCCGCTACGGCAGCACCAACGCCCGCGCCAAGATCCCATTGGGCTTCTACTACGGCCACACCTACATCCTGCCCTGGGAGACGGAGCTGAAGCTGCTCCACGACCCCCTGCGGGGGGAGAGTGAGGCGGCGGGGCAGCCTGACGTGGACCAGCACCTGGCCATGATGGTGGCCCTGCAGGAGGACATCCAGTGC---
>trmi@E0193
ATCACTGTGATTGGCCGCTACGGCAGCACCAACGCCCGCGCCAAGATCCCATTGGGCTTCTACTACGGCCACACCTACATCCTGCCCTGGGAGACGGAGCTGAAGCTGCTCCACGACCCCCTGAGGGGGGAGAGCGAGGCGGCGGGCCAGCCGGACGTGGACCAGCACCTGGCCATGATGGTGGCCCTGCAGGAGGACATCCAGTGC---
>trsc@E0193
ATCACTGTGATTGGCCGCTACGGCAGCACCAACGCCCGCGCCAAGATCCCATTGGGCTTCTACTACGGCCACACCTACATCCTGCCCTGGGAGACGGAGCTGAAGCTGCTCCACGACCCCCTGCGGGGGGAGAGTGAGGCGGCGGGGCAGCCTGACGTGGACCAGCACCTGGCCATGATGGtggccctgcaggaggacatCCAGTGC??A
>phph@E0193
ATCACTGTGATTGGCCGCTACGGCAGCACCAACGCCCGCGCCAAGATCCCATTGGGCTTCTACTACGGCCACACCTACATCCTGCCCTGGGAGACGGAGCTGAAGCTGCTCCACGACCCCctgaggggggagagcgaggcggCCGGCCAGCCTGACGTGGACCAGCACCTGGCCATGATGgtggccctgcaggaggacatcCAGTGC---
>phbl@E0193
ATCACTGTGATTGGCCGCTACGGCAGCACCAACGCCCGCGCCAAGATCCCATTGGGCTTCTACTACGGCCACACCTACATCCTGCCCTGGGAGACGGAGCTGAAGCTGCTCCACGACCCCctcaggggggagagcgaggcggCGGGCCAGCCTGACGTGGACCAGCACCTGGCCATGATggtggccctgcaggaggacatcCAGTGC??A
>mora@E0193
ATCACTGTGATTGGCCGCTACGGCAGCACCAATGCCCGCGCCAAGATCCCGCTGGGCTTCTACTACGGCCACACCTACATCCTGCCCTGGGAGACGGAGCTGAAGCTGCTCCACGACCCCCTGCGGGGGGAGAGTGAGGCGGCGGGGCAGCCCGACGTGGACCAGCACCTGGCCATGATGGTGGCCCTGCAGGAAGACATCCAGTGC---
>momo@E0193
ATCACTGTGATTGGCCGCTACGGCAGCACCAACGCCCGCGCCAAGATCCCATTGGGCTTCTACTACGGCCACACCTACATCCTGCCCTGGGAGACAGAGCTGAAGCTGCTCCACGACCCCCtgaggggggagagtgaggcGGCGGGCCAGCCTGACGTGGACCAGCACCTGGCCATGATGGTGGCCCTGCAGGAGGACATCCAGTGC---
>brbr@E0193
ATCACTGTGATTGGCCGCTACGGCAGCACCAACGCCCGCGCCAAGATCCCATTGGGCTTCTACTACGGCCACACCTACATCCTGCCCTGGGAGACAGAGCTGAAGCTGCTCCACGACCCCCtgaggggggagagcgaggcGGCGGGCCAGCCTGACGTGGACCAGCACCTGGCCATGATGGTGGCCCTGCAGGAGGACATCCAGTGC---
>meme@E0193
ATCACTGTGATTGGCCGATACGGGAGCACCAACGCCCGCGCCAAGATCCCATTGGGCTTCTACTACGGCCACACCTACATCCTGCCCTGGGAGACGGAGCTGAAGCTGCTCCACGACCCCCtgaggggggagagcgaggcgGCGGGCCAGCCTGACGTGGACCAGCACCTAGCCATGATGGTGGCCCTGCAGGAGGACATCCAGTGC---
>brca@E0193
ATCACTGTGATTGGCCGGTACGGCAGCACCAACGCCCGCGCCAAGATCCCGCTGGGCTTCTACTACGGCCACACCTACATCCTGCCCTGGGAGACTGAGCTGAAGCTGCTGCACGACCCGCTGAGGGGGGAGAGCGAGGCCGCGGGGCAGCCCCACGTCGACCAGCACCTGGCCATGATGCTAGCCCTGCAGGAGGACATACAGTGC??A
>coru@E0193
ATCACTGTGATTGGCCGATACGGCAGCACCAACGCCCGTGCCAAGATCCCATTGGGCTTCTACTATGGCCACACCTACATCCTGCCCTGGGAGGCGGAGCTCAAGCTGCTGCACGACCCGCTgcggggggagagtgaggcGGCGGGCCAGCCCGACGTGGACCAGCACCTGGCCATGATGGTGGCTCTGCAGGAGGACATCCAGTGC---
>loxj@E0193
ATCACTGTGATTGGCCGTTATGGCAGCACCAACGCCCGCGCCAAGATCCCATTGGGCTTCTACTACGGTCACACCTACATCCTGCCCTGGGAGACAGAGCTGAAGCTACTCCACGACCCCCTGAGGGGGGAGAGCGAGGCGGCGGGTCAGCCTGACGTGGACCAGCACCTGGCTATGATGGTGGCCCTGCAGGAGGACATCCAGTGC---
>lolo@E0193
ATCACTGTGATTGGCCGTTATGGCAGCACCAACGCCCGCGCCAAGATCCCATTGGGCTTCTACTACGGTCACACCTACATCCTGCCCTGGGAGACAGAGCTGAAGCTACTCCACGACCCCCtgaggggggagagcgaggcGGCGGGTCAGCCTGACGTGGACCAGCACCTGGCTATGATGGTGGCCCTGCAGGAGGACATCCAGTGC---
>lohl@E0193
ATCACTGTGATTGGCCGTTATGGCAGCACCAACGCCCGCGCCAAGATCCCATTGGGCTTCTACTACGGTCACACCTACATCCTGCCCTGGGAGACAGAGCTGAAGCTACTCCACGACCCCCTGAGGGGGGAGAGCGAGGCGGCGGGTCAGCCTGACGTGGACCAGCACCTGGCTATGATGGTGGCCCTGCAGGAGGACATCCAGTGC??A
>loam@E0193
ATCACTGTGATTGGCCGTTATGGCAGCACCAACGCCCGCGCCAAGATCCCATTGGGCTTCTACTACGGTCACACCTACATCCTGCCCTGGGAGACAGAGCTGAAGCTACTCCACGACCCCCTGAGGGGGGAGAGCGAGGCGGCGGGTCAACCTGACGTGGACCAGCACCTGGCTATGATGGTGGCCCTGCAGGAGGACATCCAGTGC??A
>lala@E0193
ATCACTGTGATTGGTCGCTACGGCAGCACCAACGCCCGCGCCAAGATCCCATTGGGCTTCTACTACGGCCACACCTACATCCTGCCCTGGGAGACGGAGCTGAAGCTGCTCCACGACCCGCTGCGGGGGGAGAGTGAGGCGGCCGGGCAGCCGGACGTGGACCAGCACCTGGCCATGATGGTGGCCCTGCAGGAGGACATCCAGTGC---
>gamo@E0193
ATCACTGTGATTGGCCGATACGGGAGCACCAACGCCCGCGCCAAGATCCCATTGGGCTTCTACTACGGCCACACCTACATCCTGCCCTGGGAGACGGAGCTGAAGCTGCTCCACGACCCCctgaggggggagagcgaggcggCGGGCCAGCCCGACGTGGACCAGCACCTGGCCATGATGGTGGCCCTGCAGGAGGACATCCAGTGC??A
>gage@E0193
ATCACTGTGATTGGCCGATACGGGAGCACCAACGCCCGCGCCAAGATCCCATTGGGCTTCTACTACGGCCACACCTACATCCTGCCCTGGGAGACGGAGCTGAAGCTGCTCCACGACCCCctgaggggggagagcgaggcggCGGGCCAGCCCGACGTGGACCAGCACCTGGCCATGATGGTGGCCCTGCAGGAGGACATCCAGTGC---
>gaen@E0193
ATCACTGTGATTGGCCGATACGGGAGCACCAACGCCCGCGCCAAGATCCCATTGGGCTTCTACTACGGCCACACCTACATCCTGCCCTGGGAGACGGAGCTGAAGCTGCTCCACGACCCCctgaggggggagagcgaggcggCGGGCCAGCCCGACGTGGACCAGCACCTGGCCATGATGGTGGCCCTGCAGGAGGACATCCAGTGC??A
>gach@E0193
ATCACTGTGATTGGCCGATACGGGAGCACCAACGCCCGCGCCAAGATCCCATTGGGCTTCTACTACGGCCACACCTACATCCTGCCCTGGGAGACGGAGCTGAAGCTGCTCCACGACCCCCtgaggggggagagcgaggcgGCGGGCCAGCCTGACGTGGACCAGCACCTGGCCATGATGGTGGCCCTGCAGGAGGACATCCAGTGC??A
>gace@E0193
ATCACTGTGATTGGCCGATACGGGAGCACCAACGCCCGCGCCAAGATCCCATTGGGCTTCTACTACGGCCACACCTACATCCTGCCCTGGGAGACGGAGCTGAAGCTGCTCCACGACCCCctgaggggggagagcgaggcggCGGGCCAGCCCGACGTGGACCAGCACCTGGCCATGATGGTGGCCCTGCAGGAGGACATCCAGTGC---
>gaar@E0193
ATCACTGTGATCGGCCGCTACGGCAGCACCAACGCCCGTGCTAAGATCCCATTGGGCTTCTACTACGGCCACACCTACATCCTGCCCTGGGAGACGGAGCTGAAGCTGCTCCACGACCCCctgaggggggagagcgaggcgGCCGGCCAACCCGACGTGGACCAGCACCTGGCCATGATGGTGGCGCTGCAGGAGGACATCCAGTGC??A
>mabe@E0193
atCACTGTGATTGGCCGATACGGCAGCACCAATGCCCGCGCCAAGATCCCATTGGGCTTCTACTACGGCCACACCTACATCCTGCCCTGGGAGACTGAGCTGAAGCTGCTGCACGACCCGCTGCGGGGGGAGAGCGAGGCGGCGGGCCAGCCCGATGTGGACCAGCACCTGGCCATGATGGTGGCCTTGCAGGAGGACATCCAGTG?---
>muma@E0193
ATCACTGTGATCGGCCGCTACGGGAGCACCAACGCCCGGGCCAAGATCCCGCTGGGCTTCTACTACGGCCACACCTACATCCTGCCCTGGGAGACGGAGCTCAAGCTGCTCCACGACCCCCTGCGGGGGGAGAGTGATGCGGCCGGGCAGCCCGACGTGGACCAGCACCTGGCTATGATGGTGGCCCTGCAGGAGGACATCCAGTGC??A
>cyro@E0193
ATAACTGTCATCGGTCGCTACGGCAGCACCAACGCACGTGCCAAGATTCCTCTGGGCTTCTACTACGGCCACACCTACATCCTGCCGTGGGAGAGCGAGCTGAAGCTGATGCACGACCCGCTGCGGGGCGAGAGCGAGGCAGCTAGCCAGCCCGATGTGGACCAGCACATGGCCATGATGGTAGCACTGCAGGAGGACATCCAGTGC??A
>merl@E0193
ATCACTGTGATTGGCCGCTACGGCAGCACCAACGCCCGCGCCAAGATCCCATTGGGCTTCTACTACGGCCACACCTACCTCCTGCCCTGGGAGACGGAGCTGAAGCTGCTCCATGACCCGCTGCGGGGGGAGAGCGAGGCGGCCGGGCAGCCCGACGTGGACCAGCACCTGGCCATGATGGAGGCTCTGCAGGAGGACATCCAAT??---
>meca@E0193
atCACTGTGATTGGCCGCTACGGCAGCACCAACGCCCGCGCCAAGATCCCATTGGGCTTCTACTACGGCCACACCTACCTCCTGCCCTGGGAGACGGAGCTGAAGCTGCTCCATGACCCGCTGCGGGGGGAGAGCGAGGCGGCCGGGCAGCCCGACGTGGACCAGCACCTGGCCATGATGGAGGCTCTGCAGGAGGACATCCAATG?---
