# Supplementary material for: The Phylogenetic Relationships of the Family Sciaenidae Based on Genome-Wide Data Analysis
Source: Animals (Basel). 2022 Dec 1;12(23):3386. doi: 10.3390/ani12233386 (PMC9741161; doi:10.3390/ani12233386)
Supplement: Supplementary file 1 [file animals-12-03386-s001.zip › File S2/align-1105-genes/bak/E0195_NT.fasta.ali]

>argl@E0195
GTGACGGCCAACACCGCCATCTACTACGACCCCAACCCCCAAAGCACGGTGGTGACCGAGGACCAGGAGTGGGTCAACGTCTACTATGAGATGCCCGACTTTGACGTCACGCGTATCTCCCCCTGGCTGCTGCGCATCGAGCTCGACCGCAAGCACATGACTGATCGCAAGCTGACCATGGAGCAGATCGCCGAGAAGATCAAC---
>bame@E0195
GTGACGGCAAACACTGCCATCTACTACGACCCCAATCCCCAGAGCACGGTGGTGACTGAGGACCAGGAGTGGGTCAACGTCTACTACGAGATGCCCGACTTTGACGTCACACGCATCTCCCCGTGGCTGCTGCGCATCGAGCTTGACCGCAAACACATGACGGATCGCAAGCTGACCATGGAACAGATCGCGGAGAAGATCAAC---
>brbr@E0195
GTGACGGCCAATACCGCCATCTACTACGACCCCAACCCCCAGAGCACAGTGGTGACTGAGGACCAGGAGTGGGTCAACGTCTACTACGAGATGCCCGATTTCGACGTCACGCGCATCTCCCCGTGGCTGCTGCGCATCGAGCTCGACCGCAAGCACATGACGGATCGCAAGCTGACCATGGAACAAATCGCCGAGAAGATCAAC---
>trsc@E0195
gtGACGGCAAACACCGCCATCTACTACGACCCCAACCCCCAGAGCACGGTGGTGACGGAGGACCAGGAGTGGGTCAACGTCTACTACGAGATGCCCGACTTTGACGTCACTCGCATCTCCCCGTGGCTGCTGCGCATCGAGCTCGACCGCAAGCACATGACGGACCGCAAGCTGACCATGGAACAGATCGCCGAGAAGATCAAC---
>trmu@E0195
gtgacggCAAACACCGCCATCTACTACGACCCCAACCCCCAGAGCACGGTGGTGACGGAGGACCAGGAGTGGGTCAACGTCTACTACGAGATGCCTGACTTTGACGTCACTCGCATCTCCCCGTGGCTGCTGCGCATCGAGCTCGACCGCAAGCACATGACAGACCGCAAGCTGACCATGGAACAGATCGCCGAGAAGATCAAC---
>brca@E0195
GTGACTGCCAACACTGCTATCTACTACGACCCCAACCCCCAAAGCACGGTGGTGACTGAGGACCAGGAGTGGGTCAACGTCTACTACGAGATGCCCGACTTCGACGTGACGCGCATCTCGCCCTGGCTGCTACGCATCGAGCTCGACCGCAAGCACATGACGGACCGCAAACTGACCATGGAGCAGATCGCTGAGAAGATTAAT---
>povi@E0195
------------------ATCTACTACGACCCCAACCCCCAGAGCACTGTGGTGACCGAGGACCAGGAGTGGGTCAACGTCTACTATGAGATGCCCGACTTTGACGTCACGCGTATCTCCCCCTGGCTGCTGCGCATCGAGCTCGACCGCAAGCACATGACTGACCGCAAGCTGACCATGGAGCAGATCGCCGAGAAGATCAAC---
>gace@E0195
gtgACGGCCAACACCGCCATCTACTACGACCCCAACCCCCAAAGCACGGTGGTGACCGAGGACCAGGAGTGGGTCAACGTCTACTATGAGATGCCCGACTTTGACGTCACGCGTATCTCCCCCTGGCTGCTGCGCATCGAGCTCGACCGCAAGCACATGACTGATCGCAAGCTGACCATGGAGCAGATCGCCGAGAAGATCAAC??G
>phbl@E0195
GTGACGGCCAACACCGCCATCTACTACGACCCCAACCCCCAGAGCACGGTGGTGACGGAGGACCAGGAGTGGGTCAACGTCTACTACGAGATGCCCGATTTCGACGTCACGCGCATTTCCCCGTGGCTGCTGCGCATCGAGCTCGACCGCAAGCACATGACGGACCGCAAGCTGACCATGGAGCAGATCGCCGAGAAGATCAAC---
>gaen@E0195
gtGACGGCCAACACCGCCATCTACTACGACCCCAACCCCCAAAGCACGGTGGTGACCGAGGACCAGGAGTGGGTCAACGTCTACTATGAGATGCCCGACTTTGACGTCACGCGTATCTCCCCCTGGCTGCTGCGCATCGAGCTCGACCGCAAGCACATGACTGATCGCAAGCTGACCATGGAGCAGATCGCCGAGAAGATCAAC??G
>gage@E0195
gtGACGGCCAACACCGCCATCTACTACGACCCCAACCCCCAAAGCACGGTGGTGACCGAGGACCAGGAGTGGGTCAACGTCTACTATGAGATGCCCGACTTTGACGTCACGCGTATCTCCCCCTGGCTGCTGCGCATCGAGCTCGACCGCAAGCACATGACTGATCGCAAGCTGACCATGGAGCAGATCGCCGAGAAGATCAAC---
>momo@E0195
GTGACGGCCAATACCGCCATCTACTACGACCCCAACCCCCAGAGCACGGTGGTGACTGAGGACCAGGAGTGGGTCAACGTCTACTATGAGATGCCTGATTTTGACGTCACGCGCATCTCCCCGTGGCTGCTGCGCATCGAGCTCGACCGCAAGCACATGACGGATCGCAAGCTGACCATGGAACAGATCGCAGAGAAGATCAAC---
>mezu@E0195
GTAACGGCAAACACCGCCATCTACTACGACCCCAATCCCCAGAGCACGGTGGTGACGGAGGACCAGGAGTGGGTCAACGTCTACTACGAGATGCCCGACTTTGACGTCACTCGCATCTCCCCGTGGCTACTGCGTATCGAGCTTGACCGCAAGCACATGACAGATCGCAAGCTGACCATGGAACAGATCGCCGAGAAGATCAAC---
>meme@E0195
gtgacgGCCAACACCGCCATCTACTACGACCCCAACCCCCAGAGCACGGTGGTGACGGAGGACCAGGAGTGGGTCAACGTCTACTATGAGATGCCCGACTTTGACGTCACGCGGATCTCCCCCTGGCTGCTGCGCATCGAGCTGGACCGCAAGCACATGACGGATCGCAAGCTGACCATGGAGCAGATCGCCGAGAAGATCAAC---
>meca@E0195
gTGACAGCAAACACCGCCATCTACTACGACCCCAACCCCCAGAGCACGGTGGTGACGGAGGACCAGGAGTGGGTCAACGTGTACTACGAGATGCCCGACTTCGACGTCACCCGCATCTCCCCGTGGCTGCTGCGCATCGAGCTAGACCGCAAGCACATGACGGATCGCAAACTGACCATGGAACAGATTGCAGAGAAGATCAAC??G
>loam@E0195
GTGACGGCCAATACCGCCATCTACTACGACCCCAACCCCCAGAGCACGGTGGTGACTGAGGACCAAGAGTGGGTCAACGTCTACTATGAGATGCCCGATTTTGACGTCACACGCATCTCCCCGTGGCTGCTGCGCATCGAGCTCGACCGCAAGCACATGACGGATCGCAAGCTGACCATGGAACAGATTGCCGAGAAGATCAAC---
>lohl@E0195
GTGACGGCCAATACCGCCATCTACTACGACCCCAACCCCCAGAGCACGGTGGTGACTGAGGACCAAGAGTGGGTCAACGTCTACTATGAGATGCCCGATTTTGACGTCACACGCATCTCCCCGTGGCTGCTGCGCATCGAGCTCGACCGCAAGCACATGACGGATCGCAAGCTGACCATGGAACAGATTGCCGAGAAGATCAAC---
>loxj@E0195
GTGACGGCCAATACCGCCATCTACTACGACCCCAACCCCCAGAGCACGGTGGTGACTGAGGACCAAGAGTGGGTCAACGTCTACTATGAGATGCCCGATTTTGACGTCACACGCATCTCCCCGTGGCTGCTGCGCATCGAGCTCGACCGCAAGCACATGACGGATCGCAAGCTGACTATGGAACAGATTGCCGAGAAGATCAAC---
>lolo@E0195
GTGACGGCCAATACCGCCATCTACTACGACCCCAACCCCCAGAGCACGGTGGTGACTGAGGACCAAGAGTGGGTCAACGTCTACTATGAGATGCCCGATTTTGACGTCACACGCATCTCCCCGTGGCTGCTGCGCATCGAGCTCGACCGCAAGCACATGACGGATCGCAAACTGACCATGGAACAGATTGCCGAGAAGATCAAC---
>trmi@E0195
GTGACAGCCAACACCGCCATCTACTACGACCCCAACCCCCAGAGCACGGTGGTGACCGAGGACCAGGAGTGGGTCAACGTCTACTACGAGATGCCCGACTTTGACGTCACGCGCATCTCCCCGTGGCTGCTCCGCATCGAGCTCGACCGCAAGCACATGACGGATCGCAAGCTGACCATGGAACAGATCGCCGAGAAGATCAA?---
>gamo@E0195
gtGACGGCCAACACCGCCATCTACTACGACCCCAACCCCCAAAGCACGGTGGTGACCGAGGACCAGGAGTGGGTCAACGTCTACTATGAGATGCCCGACTTTGACGTCACGCGTATCTCCCCCTGGCTGCTGCGCATCGAGCTCGACCGCAAGCACATGACTGATCGCAAGCTGACCATGGAGCAGATCGCCGAGAAGATCAA?---
>maoc@E0195
GTGACGGCAAACACGGCCATTTACTACGACCCCAATCCCCAGAGCACGGTGGTGACTGAGGACCAGGAGTGGGTCAACGTCTACTACGAGATGCCCGACTTTGACGTCACGCGCATCTCCCCGTGGCTGCTGCGCATCGAGCTCGACCGCAAGCACATGACGGATCGCAAGCTGACCATGGAGCAGATCGCCGAGAAGATTAA?---
>phph@E0195
GTGACGGCCAACACGGCCATCTACTACGACCCCAACCCCCAGAGCACGGTGGTGACGGAGGACCAGGAGTGGGTCAACGTCTACTACGAGATGCCCGATTTCGACGTCACACGCATTTCCCCGTGGCTGCTACGCATCGAGCTCGACCGCAAGCACATGACGGACCGCAAGCTGACTATGGAGCAGATCGCCGAGAAGATCAA?---
>coru@E0195
GTGACGGCGAACACGGCCATCTACTACGACCCCAATCCCCAGAGCACGGTGGTGACAGAGGACCAGGAGTGGGTCAACGTCTACTACGAGATGCCCGACTTTGACGTCACGCGCATCTCCCCGTGGCTGCTGCGCATCGAGCTTGACCGCAAGCACATGACCGACCGCAAGCTGACCATGGAGCAGATCGCGGAGAAGATCAA?---
>muma@E0195
gTGACGGCAAACACCGCAATCTACTACGACCCCAATCCCCAGAGCACGGTGGTGACGGAGGACCAGGAGTGGGTCAATGTCTACTACGAGATGCCCGACTTTGACGTCAGCCGCATTTCTCCGTGGCTGCTACGCATCGAGCTCGACCGCAAGCACATGACCGATCGCAAGCTGACCATGGAACAGATCGCCGAGAAGATCAA?---
>gaar@E0195
gtgacGGCCAACACCGCCATCTACTACGACCCAAACCCCCAGAGCACGGTGGTGACGGAGGACCAGGAGTGGGTCAACGTGTACTACGAGATGCCCGACTTTGACGTCACGCGCATCTCCCCGTGGCTGCTGCGCATCGAGCTCGACCGCAAGCACATGACGGACCGCAAGCTGACCATGGAGCAGATCGCCGAGAAGATCAA?---
>mabe@E0195
gtgACGGCAAACACGGCCATCTACTACGACCCCAACCCCCAGAGCACGGTGGTGACCGAGGACCAGGAGTGGGTCAACGTCTACTATGAGATGCCCGACTTTGATGTCACGCGCATCTCGCCGTGGCTGCTGCGCATCGAACTCGACCGCAAGCACATGACCGACCGCAAGCTGACCATGGAGCAGATCGCTGAGAAGATCAA?---
>gach@E0195
---------??CACCGCCATCTACTACGACCCCAACCCCCAAAGCACGGTGGTGACCGAGGACCAGGAGTGGGTCAACGTCTACTATGAGATGCCCGACTTTGACGTCACCCGTATCTCCCCCTGGCTGCTGCGCATCGAGCTCGACCGCAAGCACATGACTGATCGCAAGCTGACCATGGAGCAGATCGCCGAGAAGATCAA?---
>mora@E0195
---------------------------------------------------------------------??GGTCAACGTCTACTACGAGATGCCCGACTTTGACGTCACCCGCATCTCCCCGTGGCTGCTGCGCATCGAGCTCGACCGCAAGCACATGACGGACCGCAAGCTGACCATGGAGCAGATTGCTGAGAAGATCAA?---
>zefa@E0195
GTGACTGCCAACACGGCCATCTACTACGACCCCAACCCCCAGAACACAGTGGTGGCTGAGGACCAGGAGTGGGTCAACGTCTACTACGAGATGCCCGACTTCGATGTGACGCGCATCTCCCCCTGGCTGCTGCGCATCGAGCTTGACCGCAAGCACATGACCGACCGCAAGCTGACCATGGAGCAGATTGCAGAGAAGATCAAT??G
>cyro@E0195
gTGACTGCCAACACGGCCATCTACTATGATCCCAACCCCCAGAACACGGTGGTGGCTGAGGACCAGGAGTGGGTCAACGTCTACTATGAGATGCCCGACTTCGATGTGACTCGCATCTCCCCCTGGCTGCTGCGCATCGAGCTCGACCGCAAACACATGACCGACCGCAAGCTGACCATGGAGCAGATCGCCGAGAAGATCAAT---
