# Supplementary material for: The Phylogenetic Relationships of the Family Sciaenidae Based on Genome-Wide Data Analysis
Source: Animals (Basel). 2022 Dec 1;12(23):3386. doi: 10.3390/ani12233386 (PMC9741161; doi:10.3390/ani12233386)
Supplement: Supplementary file 1 [file animals-12-03386-s001.zip › File S2/align-1105-genes/bak/E0199_NT.fasta.ali]

>lolo@E0199
??GACCAACGCGCGGCGGGCGGTGGACAGAGGGCACGTCCCAGTCCTGCTGGCCGCGTACCAAGACTGGCACCGCAACGACACCCGCCAACGGCACATGCTGATCCGGAAGAGCCTGCTGGCAAGCCTCAGGAACATCACCAACATCAAGTGTGGCAGGAATGCCTTCATCGAGGCAGACGGCATGAGGGTCCTCTACAACACCTCC---
>brbr@E0199
?AGACCAACGCGCGGCGGGCGGTGGACCGAGGGCACGTCCCCGTCCTGCTGGCCGCGTACCAGGACTGGCACCGCAACGACACCCGCCAACGGCACATGCTGATCCGGAAGGGCCTGCTGGCCAGCCTCAGGAACATCACCAACATCAAGTGCGGCAGGAATGCCTTCATCGAGGCCGACGGCATGAGGGTCCTCTACAACACTTCC---
>lohl@E0199
??GACCAACGCGCGGCGGGCGGTGGACAGAGGGCACGTCCCAGTCCTGCTGGCCGCGTACCAAGACTGGCACCGCAACGACACCCGCCAACGGCACATGCTGATCCGGAAGGGCCTGCTGGCAAGCCTCAGGAACATCACCAACATCAAGTGTGGCAGGAATGCCTTCATCGAGGCAGACGGCATGAGGGTCCTCTACAACACCTC?---
>argl@E0199
------------------------------------------?TCCTGCTGTTCGCCTACCAAGACTGGCACCGCAACGACACCCGGCAACGGCACATGCTGATCCGGAAGGGCCTGCTGGCCAGCCTCAGGAACATCACCAACATCAAGTGCGGCAGGACTGCCTTCATCGAGGCCGACGGCATGAGAGTCCTCTACAACACCTC?---
>bosa@E0199
?AGACCAACGCGCGGCGGGCGGTTGACCGAGGGCACGTCCCCCTCCTGCTGTTCGCCTACCAAGACTGGCACCGCAACGACACCCGGCAACGGCACATGCTGATCCGGAAGGGCCTGCTGGCCAGCCTCAGGAACATCACCAACATCAAGTGCGGCAGGACTGCCTTCATCGAGGCCGACGGCATGAGAGTCCTCTACAACACCTC?---
>gace@E0199
?AGACCAACGCGCGGCGGGCGGTTGACCGAGGGCACGTCCCCCTCCTGCTGTTCGCCTACCAAGACTGGCACCGCAATGACACCCGGCAACGGCACATGCTGATCCGGAAGGGCCTGCTGGCCAGCCTCAGGAACATCACCAACATCAAGTGCGGCAGGACTGCCTTCATCGAGGCCGACGGCATGAGAGTCCTCTACAACACCTCC---
>gach@E0199
?AGACCAACGCGCGGCGGGCGGTTGACCGAGGGCACGTCCCCCTCCTGCTGTTCGCCTACCAAGACTGGCACCGCAATGACACCCGGCAACGGCACATGCTGATCCGGAAGGGCCTGCTGGCCAGCCTCAGGAACATCACCAACATCAAGTGCGGCAGGACTGCCTTCATCGAGGCCGACGGCATGAGAGTCCTCTACAACACCTCC---
>povi@E0199
?AGACCAACGCGCGGCGGGCGGTTGACCGAGGGCATGTCCCCCTCCTGCTGTTCGCCTACCAAGACTGGCACCGCAACGACACCCGGCAACGGCACATGCTGATCCGGAAGGGCCTGCTGGCCAGCCTCAGGAACATCACCAACATCAAGTGCGGCAGGACTGCCTTCATCGAGGCCGACGGCATGAGAGTCCTCTACAACACCTCC---
>gage@E0199
?AGACCAACGCGCGGCGGGCGGTTGACCGAGGGCACGTCCCCCTCCTGCTGTTCGCCTACCAAGACTGGCACCGCAATGACACCCGGCAACGGCACATGCTGATCCGGAAGGGCCTGCTGGCCAGCCTCAGGAACATCACCAACATCAAGTGCGGCAGGACTGCCTTCATCGAGGCCGACGGCATGAGAGTCCTCTACAACACCTCC---
>gaar@E0199
?AGACCAACGCGCGGCGGGCGGTGGACCGAGGGCACGTCCCCCTCCTGCTGTTCGCCTACCAAGACTGGCACCGCAACGACACCCGGCAACGGCACATGCTGATCCGGAAGGGCCTGCTGGCCAGCCTCAGGAACATCACCAACATCAAGTGCGGCAGGACTGCCTTCATCGAGGCGGACGGCATGAGGGTCCTCTACAACACATC?---
>gaen@E0199
?AGACCAACGCGCGGCGGGCGGTTGACCGAGGGCACGTCCCCCTCCTGCTGTTCGCCTACCAAGACTGGCACCGCAATGACACCCGGCAACGGCACATGCTGATCCGGAAGGGCCTGCTGGCCAGCCTCAGGAACATCACCAACATCAAGTGCGGCAGGACTGCCTTCATCGAGGCCGACGGCATGAGAGTCCTCTACAACACCTC?---
>meme@E0199
?AGACCAACGCGCGGCGGGCGGTTGACCGAGGGCACGTCCCCCTCCTGCTGTTCGCCTACCAAGACTGGCACCGCAACGACACCCGGCAACGGCACATGCTGATCCGGAAGGGCCTGCTGGCCAGCCTCAGGAACATCACCAACATCAAGTGCGGCAGGACTGCCTTCATCGAGGCGGACGGCATGAGAGTCCTCTACAACACCTC?---
>gamo@E0199
?AGACCAACGCGCGGCGGGCGGTTGACCGAGGGCACGTCCCCCTCCTGCTGTTCGCCTACCAAGACTGGCACCGCAATGACACCCGGCAACGGCACATGCTGATCCGGAAGGGCCTGCTGGCCAGCCTCAGGAACATCACCAACATCAAGTGCGGCAGGACTGCCTTCATCGAGGCCGACGGCATGAGAGTCCTCTACAACACCTC?---
>trmi@E0199
?AGACCAACGCGCGGCGGGCGGTGGACAGAGGGCACGTCCCCGTCCTGCTGTTCGCCTACCAAGACTGGCACCGCAACGACACCCGACAGCGGCACATGCTGATCCGGAAGGGCCTGCTGGCCAGCCTCAGGAACATCACCAACATCAAGTGCGGCAGGACTGCCTTCATCGAGGCCGACGGCATGAGGGTCCTCTACAACACCTC?---
>loam@E0199
?AGACCAACGCGCGGCGGGCGGTGGACAGAGGGCACGTCCCAGTCCTGCTGGCCGCGTACCAAGACTGGCACCGCAACGACACCCGCCAACGGCACATGCTGATCCGGAAGGGCCTGCTGGCAAGCCTCAGGAACATCACCAACATCAAGTGTGGCAGGAATGCCTTCATCGAGGCAGACGGCATGAGGGTCCTCTACAACACCTCC??A
>loxj@E0199
?AGACCAACGCGCGGCGGGCGGTGGACAGAGGGCACGTCCCAGTCCTGCTGGCCGCGTACCAAGACTGGCACCGCAACGACACCCGCCAACGGCACATGCTGATCCGGAAGGGCCTGCTGGCAAGCCTCAGGAACATCACCAACATCAAGTGTGGCAGGAATGCCTTCATCGAGGCAGACGGCATGAGGGTCCTCTACAACACCTCC??A
>momo@E0199
?AGACCAACGCGCGGCGGGCGGTGGACCGAGGGCACGTCCCCGTCCTGCTGGCCGCGTACCAAGACTGGCACCGCTACGACACCCGCCAACGGCACATGCTGATCCGGAAGGGCCTGCTGGCCAGCCTCAGGAACATCACCAACATCAAGTGTGGCAGGAATGCCTTCATCGAGGCCGACGGCATGAGGGTTCTCTACAACACTTCC??A
>bame@E0199
?AGACCAACGCGAGGCGGGCGGTGGACCGAGGGCACGTCCCCGTGCTGCTGTCAGCGTACCACGACTGGCACCGCAACGACACCCGCCACCGCCACATGCTGATCCGCAAGGGCCTGCTGGCCTGCCTCCGAAACATCACCAACATCAAGGACGGCAGGAAGGCCTTCATAGAGGCCGACGGCATGAGGGTCCTCTACAACGCCTCC---
>mezu@E0199
?AGACCAACGCACGGCGGGCGGTGGAACGAGGGCACGTCCCCGTCCTGCTGGCCGCGTACCATGACTGGCACCGCAACGACACCCGCCACCGCCACATGCTGATCCGGAAGGGCCTGCTGGCCAGCCTCAGGAACATCACCAACATCAAGGTCGGCAGGAAGGCCTTCATCGAGGCCGACGGCATGAGGGTCCTCTACAACACCTCC---
>mora@E0199
?AGACCAACGCGCGGCGGGCGGTGGACCGGGGGCACGTCCCCGTCCTGCTGGCCGCGTACCACGACTGGCACCGCAACGACACccgccaccgccacctgctgATCCGGAAGGGCCTGCTGGCCAGCCTCAGGAACATCACCAACATCAAGGTCGGGAGGAAGGCCTTCATAGAGGCCGACGGCATGAGGGTCCTCTACAACACCTCC---
>trmu@E0199
?AGACCAATGCGCGGCGGGCGGTGGACCGAGGGCACGTCCCCGTCCTGCTGGCCGCGTACCATGACTGGCACCGCAACGACACTCGCCACCGCCACATGCTGATCCGGAAGGGCCTGCTGGCCAGCCTCAGGAACATCACCAACATCAAGGTCGGCAGGAAGGCTTTCATAGAGGCCGACGGCATGAGGGTCCTCTACACCACCTCT---
>trsc@E0199
?AGACCAACGCGCGGCGGGCGGTGGACCGAGGGCACGTCCCCGTCCTGCTGGCCGCGTACCATGACTGGCACCGCAACGACACTCGCCACCGCCACATGCTGATCCGGAAGGGCCTGCTGGCCAGCCTCAGGAACATCACCAACATCAAGGTCGGCAGGAAGGCTTTCATAGAGGCCGACGGCATGAGGGTCCTCTACACCACCTCT---
>meca@E0199
?AGACCAACGCGCGGCGGGCGGTGGACCGAGGGCACGTCCCCGTCCTGCTGGCCGCGTACCATGACTGGCACCGCAACGACACCCGCCACCGCCACATGCTGATCCGGAAGGGCCTGCTGGCCGGCCTCAGGAACATCACCAACATCAAGGTCGGCAGGAAGGCCTTCATCGAGGCCGACGGCATGAGGGTCCTCTACAATACCTCC---
>mepo@E0199
?AGACCAACGCGCGGCGGGCGGTGGACCGAGGGCACGTCCCCGTCCTGCTGGCCGCGTACCATGACTGGCACCGCAACGACACCCGCCACCGCCACATGCTGATCCGGAAGGGCCTGCTGGCCGGCCTCAGGAACATCACCAACATCAAGGTCGGCAGGAAGGCCTTCATCGAGGCCGACGGCATGAGGGTCCTCTACAATACCTCC---
>merl@E0199
?AGACCAACGCGCGGCGGGCGGTGGACCGAGGGCACGTCCCCGTCCTGCTGGCCGCGTACCATGACTGGCACCGCAACGACACCCGCCACCGCCACATGCTGATCCGGAAGGGCCTGCTGGCCGGCCTCAGGAACATCACCAACATCAAGGTCGGCAGGAAGGCCTTCATCGAGGCCGACGGCATGAGGGTCCTCTACAATACCTCC---
>phph@E0199
?AGACCAACGCACGGCGGGCAGTGGACCGGGGCCACGTCCCCGTCCTGCTGGCCGCGTACCACGACTGGCACCGCAACGACACGCGCCAGCGACACATGCTGATCCGCAAGGGCCTGCTGGCCAGCCTCAGGAACATCACCAACATCAAGGTCGGCAGGAAGGCCTTCATCGAGGCCGACGGCATGAGGGTCCTCTACAACACCTCC---
>phbl@E0199
?AGACCAACGCGCGGCGGGCGGTGGACCGGGGCCACGtccccgccctgctggccgcGTACCACGACTGGCACCGCAACGACACCCGCCAGCGCCACATGCTGATCCGCAAGGGCCTGCTGGCCAGCCTCAGGAACATCACCAACATCAAGGTCGGCAGGAAGGCCTTCATCGAGGCGGACGGCATGAGGGTCCTCTACAACACCTCC---
>maoc@E0199
??GAACAACGCCAGGCGGGTGGTGGACCGGGGCCACGTGCCCGTCCTGCTGACGGCGTACCACGACTGGCACCGCAGCGACGCGCGCCACCGCCACATGCTGATCCGCAAGGGCCTGCTGGCCTGCCTGCGCAACGTCACCAACATCAAGGAGGGCAGGAAGGCCTTCATCGAGGCCGACGGCATGAGGGTCCTCTACAACACCTC?---
>mabe@E0199
??GAACAACGCGAGGCGGGCGGTGGACCGGGGGCACGTGCCCCCCCTGCTGTCGGTGTACCACGACTGGCACCGCAACGACACGCACCACCGCCACATGATGATTCGCAAGGGCCTCTTGGCCTGCCTCCGCAACGTCACCAACATCAAGGAGGGCCGGAAGGCCTTCATCGAGGCCGACGGCATGAGGATCCTCTACAACACCTCC---
>coru@E0199
??GAACAACGCGAGGCGGGCGGTGGACCGGGGCCACGTGCCCGCCCTGCTTTTGGCGTACCACGACTGGCACCGCAACGACGCGCACCACCGCCACATGCTGATCCGCAAGGGCCTGCTCGCCTGCCTCCGCAACGTCACCAACATCAAGGAGGGCAGGAAGGCCTTCAACGAGGCGGACGGCATGAGGGTGCTCTACAACACCTCC---
>cyro@E0199
---ACTAACAGCCGGCGCACAGTGGACCGCGATCACGTTCCTGCTCTGCTGGCTGTCTACCAGGACTGGCACCGCAACGACACACGCCAGCGCCACATGCTGATCCGCAAGGGCTTGCTAGTCTGCCTCAGGAACATCACCAACATAAAAGTCGGCAGGAAGGCTTTTTTCGACGCCGATGGCATGAGAGTCCTCTACAACACTTCC??A
>zefa@E0199
---?CCAACAGCCGGCGCACGGTGGACCGCAATCATGTTCCTGCTCTGCTGGCCGTCTACCAGGACTGGCACCGCAACGACACGCGCCAGCGCCACATGCTGATCCGCAAGGGCCTGCTGGTCTGCCTCAGGAACATCACCAACATAAAAGTCGGCAGGAAGGCTTTTTTTGACGCTGACGGCATGAGAGTCCTCTACAACACTTCC??A
>muma@E0199
?AGACCAACGCTCGGCGGGCGGTGGACCGAGGGCACGTTTCCGTGCTGCTGGCCGCGTACAAGGACTGGCACCGCAAAGACACGCACAACCGCTACATGCTGATCCGCAAGGGCCTGCTGACCAGCCTCAGGAGCATCACTAACATCAAGGTCGGCAGGAAGGCCTTCATCGAGGCCAATGGCATGCGGGTCCTCTACAACACCTCC---
>brca@E0199
---GCCAACGCCCGGAAGGCCATCAACAAGGACCAAATGTCTGTGCTTCTGAGCTCGTACCGTGACTGGCATCGCAGCGACTCGCGCTACCGCCACCTGGCCATCCGCAAAGCTCTGCTGTCCTGTCTGAGGAACATCACCAACATCAAGGCTGGTCGTAAGGCCTTCATCGACGCTGACGGCATGAACGTGCTCTAC??T---------
