# Supplementary material for: The Phylogenetic Relationships of the Family Sciaenidae Based on Genome-Wide Data Analysis
Source: Animals (Basel). 2022 Dec 1;12(23):3386. doi: 10.3390/ani12233386 (PMC9741161; doi:10.3390/ani12233386)
Supplement: Supplementary file 1 [file animals-12-03386-s001.zip › File S2/align-1105-genes/bak/E0203_NT.fasta.ali]

>cyro@E0203
CAGGTTGAGCTGCTGTGGAGCAACGCGCTCTTCATGTTCCAGTATTTCAAGCCCAAGACGCTCCCTGAGTTTGACAGCTACAAGACCAGCACCGTGTCCGCAGACCTGGCCAATCTGCTGCGTCGCTTCTCTGGCATCGCCCCCCCCAGCAACACTCCAACCCTCACCATGGATGAAGTGGCAGCCTACATCGAGGGC---ACA
>muma@E0203
CAGGTGGAGCTGCTGTGGGGCGACGCCCTCTTCATGTTCCACTACTTCAAGCCCAAGACCCTCCCCGAGTTCGACAGCTACAAGACCAGCACCGTGTCGGCGGAGCTGGCCAACTTGCTGCGGCGCTTCTCGGGAATCGCCCCGCCCAGCGATACGCCCACCCTCACCATGGACGAGGTGGCAGCCTACGTCGAAGGC---AC?
>maoc@E0203
cagGTGGAGCTGCTGTGGAGCGAGGCCCTCTTCATGTTCCAGTACTTCAAGCCCAAGACGCTGCCCGAGTTCGACAGCTACAAGACCAGCACCGTGTCGGCGGAGCTGGCCAACCTGCTGAGACGCTTCGCCGGCATCGCCCCACCCAGCGACACGCCCACCCTCACCATGGACGAGGTGGCGGCCTACATCGAGGGC------
>gace@E0203
caggtGGAGCTGCTCTGGAGCAACGCCCTCTTCATGTTCCAGTACTTCAAGCCCAAAACGCTGCCCGAGTTCGACAGCTACAAGACCAGCACGGTGTCGGCCGAACTGGCCAACCTGCTGCGCCGCTTCTCCGGCATCGCCCCGCCCAGCGGCACGCCCACCCTCACCATGGACGAGGTGGCGGCCTACATCGAGGGC------
>brca@E0203
?aggtGGAGCTGCTGTGGAGCGAGGCCTTGTTCATGTTCCAGTACTTCATGCCCCAAACCCTGCCAGAGTTCGACAGCTACAAGACCAGCACGGTGTCCGCCGAGCTGGCCAACCTGCTGCGCCGCTTCATCGCCATGGCCCCGCCCAGCTCCACGCCCATCCTCACCATGGACCAGGTGGCGGCTTACATCGAGGGC---AC?
>bame@E0203
cAGGTGGAGCTGCTGTGGAGCAACGCTGTCTTCATGTTCCAGTACTTCAAGCCCAAGACGCTCCCAGAGTTCGACAGCTACAAGACCAGCACCGTGTCCGCGGAGCTGGCCAACCTGCTGCGCCGGTTCTCGGGCATCGCCCCGCCCAgtgacacccccaccctcaccatGGACGAGGTGGCGGCCTACATCGAGGGC------
>brbr@E0203
caggtggAGCTGCTGTGGAGCAACGCTCTCTTCATGTTCCAGTACTTCAAGCCCAAGACGCTGCCCGAGTTCGACAGCTACAAGACCAGCACCGTGTCGGCCGAGCTGGCCAACCTGCTGCGCCGCTTCTCCGGCATCGCCCCGCCCAGtgacacccccaccctcaccatGGACGAGGTGGCAGCCTACATCGAGGGC------
>lala@E0203
CAGGTGGAGCTGCTGTGGAGCAACGCTCTCTTCATGTTCCAGTACTTCAAGCCCAAGACGCTGCCCGAGTTCGACAGCTACAAGACCAGCACCGTGTCGGCGGAGCTGGCCAACCTGCTGCGCCGCTTCTCCGGCATCGCCCCGCCCAGCgacacccccaccctcaccATGGACGAGGTGGCGGCCTACATCGAGGGC------
>meme@E0203
------------------------------------------------------------------GAGTTCGACAGCTACAAGACCAGCACGGTGTCCGCCGAGCTGGCCAACCTCCTTCGCCGCTTCTCCGGCATCGCCCCGCCCAGCGACACGCCCACCCTCACCATGGACGAGGTGGCGGCCTACATCGAGGGC------
>gach@E0203
CAGGTGGAGCTGCTCTGGAGCAACGCCCTCTTCATGTTCCAGTACTTCAAGCCCAAAACGCTGCCCGAGTTCGACAGCTACAAGACCAGCACGGTGTCCGCCGAGTTGGCCAACCTGCTGCGCCGCTTCTCCGGCATCGCCCCGCCCAGCGACACGCCCACCCTCACCATGGACGAGGTGGCGGCCTACATCGAGGG?------
>trsc@E0203
CAGGTGGAGCTGCTGTGGAGCAACGCTCTCTTCATGTTCCAGTACTTTAAGCCCAAGACGCTTCCCGAGTTCGACAGCTACAAGACCAGCACCGTGTCCGCGGAGCTCGCCAACCTGCTGCGCCGCTTCTCCGGCATCGCGCCGCCCAGTGacacccccaccatcaccatggaCGAGGTGGCGGCCTACATCGAGGG?------
>trmu@E0203
CAGGTGGAGCTGCTGTGGAGCAACGCTCTCTTCATGTTCCAGTACTTTAAGCCCAAGACGCTTCCCGAGTTCGACAGCTACAAGACCAGCACCGTGTCCGCGGAGCTGGCCAACCTGCTGCGCCGATTCTCTGGCATTGCGCCGCCCAGCGACACGCCCACCCTCACCATGGACGAGGTGGCGGCCTACATCGAGGG?------
>mezu@E0203
CAGGTGGAGCTGCGGTGGAGCAACGCTCTCTTCATGTTCCGGTACTTTAAGCCCAAGACGCTCCCCGAGTTCGACAGCTACAAGACCAGCACCGTTTCCGCCGAGCTGGCCAACCTGCTGCGTCGCTTCTCTGGCATCGCCCCGCCCAGCGacacccccaccctcaccaTGGACGAGGTGGCAGCCTACATCGAGGGC---??A
>zefa@E0203
CAGGTCGAGCTGCTGTGGAGCAACGCGCTCTTCATGTTCCAGTATTTCAAGCCCAAGACGCTTCCTGAGTTTGACAGCTACAAGACCAGCACTGTGTCCGCAGACCTGGCCAATCTGCTGCGTCGCTTCTCTGGAATCGCCCCCCCCAGCGACACTCCAACCCTCACCATGGATGAAGTGGCAGCCTACATCGAGGGCACA??A
>povi@E0203
------GAGCTGCTCTGGAGCAACGCCCTCTTCATGTTCCAGTACTTCAAGCCCAAGACGCTGCCCGAGTTCGACAGCTACAAGACCAGCACCGTGTCCGCCGAGCTGGCCAACCTGCTGCGCCGCTTCTCCGGCATCGCCCCGCCCAGCGGCACGCCCACGCTCACCATGGACGAGGTGGCGGCCTACATCGAGGGC------
>gamo@E0203
caggTGGAGCTGCTCTGGAGCAACGCCCTCTTCATGTTCCAGTACTTCAAGCCCAAAACGCTGCCCGAGTTCGACAGCTACAAGACCAGCACGGTGTCGGCCGAACTGGCCAACCTGCTGCGCCGCTTCTCCGGCATCGCCCCGCCCAGCGGCACGCCCACCCTCACCATGGACGAGGTGGCGGCCTACATCGAGGGC------
>momo@E0203
CAGGTGGAGCTGCTGTGGAGCAACGCGCTCTTCATGTTCCAGTACTTCAAGCCCAAGACGCTGCCCGAGTTCGACAGCTACAAGACCAGCACCGTGTCGGCCGAGCTGGCCAACCTGCTGCGCCGCTTCTCCGGCATCACTCCGCCCAGTGgcacccccaccctcaccatGGACGAGGTGGCGGCCTACATCGAGGGC------
>gaen@E0203
caggTGGAGCTGCTCTGGAGCAACGCCCTCTTCATGTTCCAGTACTTCAAGCCCAAAACGCTGCCCGAGTTCGACAGCTACAAGACCAGCACGGTGTCGGCCGAACTGGCCAACCTGCTGCGCCGCTTCTCCGGCATCGCCCCGCCCAGCGGCACGCCCACCCTCACCATGGACGAGGTGGCGGCCTACATCGAGGG?------
>gage@E0203
caggTGGAGCTGCTCTGGAGCAACGCCCTCTTCATGTTCCAGTACTTCAAGCCCAAAACGCTGCCCGAGTTCGACAGCTACAAGACCAGCACGGTGTCGGCCGAACTGGCCAACCTGCTGCGCCGCTTCTCCGGCATCGCCCCGCCCAGCGGCACGCCCACCCTCACCATGGACGAGGTGGCGGCCTACATCGAGGG?------
>phph@E0203
caggtggagctgctgtggAGCAACGCTCTCTTCATGTTCCAGTACTTCAAGCCCAAGACGCTGCCGGAGTTCGACAGCTACAAGACCAGCACCGTGTCGGCCGAGCTGG??---------------------------------------------------------------------------------------------
>merl@E0203
CAGGTGGAGCTGCTGTGGAGCAACGCTCTCTTCCTGTTCCAGTACTTTAAGCCCAAGACACTCCCTGAGTTTGACAGCTACAAGACCAGCACTGTGTCCGCCGAGCTGGCCAACCTGCTGCGCCGTTTCTCCGGCATCGCCCCAGCCAGTGACACACCCACCCTCACCATGGACGAGGTGGCAGCCTACATCGAGGG?------
>meca@E0203
CAGGTGGAGCTGCTGTGGAGCAACGCTCTCTTCCTGTTCCAGTACTTTAAGCCCAAGACACTCCCTGAGTTTGACAGCTACAAGACCAGCACTGTGTCCGCCGAGCTGGCCAACCTGCTGCGCCGTTTCTCCGGCATCGCCCCAGCCAGTGACACACCCACCCTCACCATGGACGAGGTGGCGGCCTACATCGAGGGC------
>mepo@E0203
CAGGTGGAGCTGCTGTGGAGCAACGCTCTCTTCCTGTTCCAGTACTTTAAGCCCAAGACACTCCCTGAGTTTGACAGCTACAAGACCAGCACTGTGTCCGCCGAGCTGGCCAACCTGCTGCGCCGTTTCTCCGGCATCGCCCCAGCCAGTGACACACCCACCCTCACCATGGACGAGGTGGCGGCCTACATCGAGGGC------
>loam@E0203
CAGGTGGAGCTGCTGTGGGGCAACGCGCTGTTCATGTTCCAGTACTTCAAGCCCAAGACGCTGCCCGAGTTCGACAGCTACAAGACCAGCACCGTGTCCGCCGAGCTGGCCAACCTGCTGCGCCGCTTCTCCAGCATCGCCCCGCCCAGCGACACCCCCACCCTCACCATGGACGAGGTGGCGGCCTACATCGAGGG?------
>lohl@E0203
CAGGTGGAGCTGCTGTGGGGCAACGCGCTGTTCCTGTTCCAGTACTTCAAGCCCAAGACGCTGCCCGAGTTCGACAGCTACAAGACCAGCACAGTGTCCGCCGAGCTGGCCAACCTGCTGCGCCGCTTCTCCAGCATCGCCCCGCCCAGCGACACCCCCACCCTCACCATGGACGAGGTGGCGGCCTACATCGAGGG?------
>lolo@E0203
caggTGGAGCTGCTGTGGGGCAACGCGCTGTTCATGTTCCAGTACTTCAAGCCCAAGACGCTGCCCGAGTTCGACAGCTACAAGACCAGCACCGTGTCCGCCGAGCTGGCCAACCTGCTGCGCCGCTTCTCCAGCATCGCCCCGCCCAGCgacacccccaccctcaccatGGACGAGGTGGCGGCCTACATCGAGGG?------
>phbl@E0203
??GGTGGAGCTGCTGTGGAGCAACGCTCTCTTCATGTTCCAGTACTTCAAGCCCAAGACGCTGCCGGAGTTCGACAGCTACAAGACCAGCACCGTGTCGGCCGAGCTGGCCAACCTGCTGCGGCGCTTCTCCAGCATCGCCCCGCCCAGcgacacccccaccctcaccatgGACGAGGTGGCGGCCTACGTCGAGGGCACCGCC
>loxj@E0203
CAGGTGGAGCTGCTGTGGAGCAACGCGCTGTTCATGTTCCAGTACTTCAAGCCCAAGACGCTGCCCGAGTTCGACAGCTACAAGACCAGCACCGTGTCCGCCGAGCTGGCCAACCTGCTGCGCCGCTTCTCCAGCATCGCCCCGCCCAGCGACACCCCCACCCTCACCATGGACGAGGTGGCGGCCTACATCGAGGGC------
>coru@E0203
caggtggagctgctgtgggGCGATGCCCTCTTCATGTTCCAGTACTTCAAGCCCAAGACGCTGCCCGAGTTCGATAGCTACAAGACCAGCACCGTGTCGGCGGAGCTGGCCAACCTGCTGCGCCGCTTCGCCGGCATCGCCCCGCCCAGCGACACGCCCACCCTCACCATGGACGAGGTGGCGGCCTACATCGAGGG?------
>mora@E0203
cAGGTGGAGCTGCTGTGGGGCAACGCTCTCTTCATGTTCCAATACTTTAAGCCCAAGACGCTGCCCGAGTTCGACAGCTACAAGACCAGCACCGTGTCCGCGGAGCTGGCCAACCTGCTGCGCCGCTTCTCCGGCATCGCCCCGCCCAGCGACACCCCCACCTTCACCATGGACGAGGTGGCGGCCTAC---------------
>mabe@E0203
caggTGGAGCTGCTGTGGGGCGATGCCCTCTGCATGTTCCAGTACTTCAAGCCCAAGACGCTGCCCGAGTTCGACAGCTACAAGACCAGCACGGTGTCGGCGGAGCTGGCTAACCTGCTGCGTCGCTTCGCCGGCATCGCCCCGCCCAGCGACACACCCACCCTCACCATGGACCAGGTGGCGGCCTACATCGAGGG?------
