# Supplementary material for: The Phylogenetic Relationships of the Family Sciaenidae Based on Genome-Wide Data Analysis
Source: Animals (Basel). 2022 Dec 1;12(23):3386. doi: 10.3390/ani12233386 (PMC9741161; doi:10.3390/ani12233386)
Supplement: Supplementary file 1 [file animals-12-03386-s001.zip › File S2/align-1105-genes/bak/E0208_NT.fasta.ali]

>argl@E0208
---GACAAACTGTACGAGATCTCGGTGCAGGAGGAGATCACAGCCCGTCTGCACTTCATCAAGTTTGAAAACGCCTACATTGAGACCTGCCTCGACTTTATCAAAGACCACCTGGTCAACACCGACACGAAGCTGATAAAAGCCACGGGAGGCGGGGCACACAAGTTTAAAGACCTCATCGAAAAGAAACTCGGACT?---
>bame@E0208
??CGACAAACTCTATGAGATCTCGGTGCAGGAAGAAATTACAGCCCGTCTGCACTTTATCAAGTTTGAAAATGCCTACATTGAGACCTGCCTCGACTTTATCAAAGACCACCTGGTCAACACTGATACGAAACTTATCAAAGCCACAGGAGGAGGGGCACACAAGTTTAAGGACCTCATTGAAAAGAAACTTGGACTA---
>bosa@E0208
---GACGAACTGTACGAGATCTCGGTGCAGGAGGAGATCACAGCCCGTCTGCACTTCATCAAGTTTGAAAACGCCTACATTGAGACCTGCCTCGACTTTATCAAGGACCACCTGGTCAACACTGACACGAAGCTGATAAAAGCCACGGGAGGCGGGGCACACAAGTTTAAAGACCTCATCGAAAAGAAACTTGGACTA---
>coru@E0208
---GACAAACTCTATGAGATCTCAGTGCAGGAGGAAATCACAGCCCGCCTGCACTTCATCAAGTTTGAAAACGCCTACATTGAGACCTGCCTGGACTTTATCAAAGACCACCTGGTCAACACCGACACCAAACTGATCAAAGCCACGGGTGGAGGAGCACACAAGTTTAAGGACCTCATTGAAAAGAAACTTGGACTC---
>lohl@E0208
---GACAAACTCTACGAGATCTCGGTGCAGGAAGAAATTACAGCCCGTCTGCACTTTATCAAGTTTGAAAACGCCTACATTGAGACCTGCCTCGACTTTGTCAAAGACCACCTGGTCAACACTGATACGAAACTTATCAAAGCCACAGGAGGAGGGGCGCACAAGTTTAAAGACCTAATTGAAAAGAAACTTGGACTA---
>trmu@E0208
---GACAGACTCTATGAGATCTCGGTGCAGGAGGAAATTACAGCCCGTCTGCACTTTATCAAGTTTGAAAATGCCTACATTGAGACCTGCCTCGACTTTATCAAAGACCACCTGGTCAACACTGATACGAAACTTATCAAAGCCACAGGAGGAGGGGCGCACAAGTTTAAGGACCTCATTGAAAAGAAGCTGGGACTC---
>zefa@E0208
??CGACAAGCTCTATGAGATCTCTGTGCAGGAGGAAATCACAGCTCGCCTGCACTTCATCAAGTTTGAAAATGCCTACATTGAAACGTGCTTGGACTTCATCAGAGACCACTTGGTCAACACCGATACCAAAGTCATCAAAGCCACGGGTGGAGGGGCGCACAAGTTTAAGGACCTTATCGAGAAGAAACTTGGACTC---
>mabe@E0208
---GACAGACTCTATGAGATCTCGGTGCAGGAGGAGATCACAGCCCGCCTGCACTTTATCAAGTTTGAAAACGCCTACATTGAGACCTGCCTGGACTTTATCAAAGACCACCTGGTCAACACCGACACCAAGCTGATCAAAGCCACCGGGGGAGGCGCACACAAGTTTAAGGACCTCATTGAGAAGAAACTTGGACTC---
>lala@E0208
??CGACAAACTCTATGAGATCTCGGTCCAGGAAGAAATCACAGCCCGTCTGCACTTTATCAAGTTTGAAAATGCCTACATTGAGACCTGCCTCGACTTTATCAAAGACCACCTGGTCAACACTGATACGAAACTTATCAAAGCCACAGGAGGAGGGGCACACAAGTTTAAGGACCTCATTGAAAAGAAACTTGGACTA---
>merl@E0208
---GACAAGCTGTATGAGATCTCGGTGCAGGAGGAAATCACAGCGCGTCTGCACTTCATCAAGTTTGAAAATGCCTACATCGAGACCTGCCTGGACTTCATCAAAGACCACCTGGTCAACACCGACACCAAGCTCATCAAAGCCACGGGCGGAGGGGCGCACAAGTTTAAGGATCTCATTGAAAAGAAGCTCGGACTA---
>loam@E0208
??CGACAAACTCTACGAGATCTCGGTGCAGGAAGAAATTACAGCCCGTCTGCACTTTATCAAGTTTGAAAACGCCTACATTGAGACCTGCCTCGACTTTGTTAAAGACCACCTGGTCAACACTGATACGAAACTTATCAAAGCCACAGGAGGAGGGGCGCACAAGTTTAAAGACCTAATTGAAAAGAAACTTGGACTA---
>loxj@E0208
??CGACAAACTCTACGAGATCTCGGTGCAGGAAGAAATTACAGCCCGTCTGCACTTTATCAAGTTTGAAAACGCCTACATTGAGACCTGCCTCGACTTTGTTAAAGACCACCTGGTCAACACTGATACGAAACTTATCAAAGCCACAGGAGGAGGGGCGCACAAGTTTAAAGACCTAATTGAAAAGAAACTTGGACTA---
>momo@E0208
??CGACAAACTCTACGAGATCTCGGTGCAGGAAGAAATTACAGCCCGTCTGCACTTTATCAAGTTTGAAAACGCCTACATTGAGACCTGCCTCGACTTTATCAAAGACCACCTGGTCAACACTGATACAAAACTTATCAAAGCCACAGGAGGAGGGGCACACAAATTTAAAGACCTAATCGAAAAAAAACTTGGACTA---
>meme@E0208
---GACAAACTGTACGAGATCTCGGTGCAGGAGGAGATCACAGCCCGCTTGCACTTCATCAAGTTTGAAAACGCCTACATTGAGACCTGCCTCGACTTTATCAAGGACCACCTGGTCAACACTGACACGAAGCTGATTAAAGCCACGGGAGGCGGGGCACACAAGTTTAAAGACCTCATCGAGAAGAAACTTGGACTT??A
>mepo@E0208
---GACAAGCTGTATGAGATCTCGGTGCAGGAGGAAATCACAGCGCGTCTGCACTTCATCAAGTTTGAAAATGCCTACATCGAGACCTGCCTGGACTTCATCAAAGACCACCTGGTCAACACCGACACCAAGCTCATCAAAGCCACGGGTGGAGGGGCGCACAAGTTTAAGGATCTCATTGAAAAGAAGCTCGGACTA??A
>povi@E0208
---GACAAGCTGTACGAGATCTCGGTGCAGGAGGAGATCACCGCCCGTCTGCACTTCATCAAGTTCGAAAACGCCTACATTGAGACCTGCCTGGACTTTATCAAGGACCACCTGGTCAACACTGACACCAAGCTGATCAAAGCCACGGGAGGCGGGGCACACAAGTTTAAAGACCTCATCGAAAAGAAACTTGGACT?---
>maoc@E0208
---GACAAACTCTATGAGATCTCGGTGCAGGAAGAAATCACAGCACGCCTGCACTTTATCAAGTTTGAAAACGCCTACATTGAGACCTGCCTCGACTTCATCAAAGACCACCTGGTCAACACCGACACCAAACTGATCAAAGCCACCGGAGGCGGTGCACACAAGTTTAAGGACCTCATTGAAAAGAAACTTGGACT?---
>brbr@E0208
---GATAAACTCTACGAGATCTCGGTGCAGGAAGAAATTACTGCCCGTCTGCATTTTATCAAGTTTGAAAACGCCTACATTGAGACCTGCCTCGACTTTATCAAAGACCACCTGGTCAACACTGATACGAAACTTATCAAAGCCACAGGAGGCGGGGCACACAAGTTTAAAGACCTAATCGAAAAGAAACTTGGACT?---
>mezu@E0208
---GACAAACTCTATGAGATCTCGGTGCAGGAAGAAATCACAGCCCGTCTGCACTTTATCAAGTTTGAAAATGCCTACATTGAGACCTGCCTGGACTTTATCAAAGACCACCTGGTCAACACCGACACCAAGCTGATCAAAGCCACAGGAGGGGGGGCACACAAGTTTAAGGACCTCATTGAAAAGAAACTTGGACT?---
>lolo@E0208
??CGACAAACTCTACGAGATCTCGGTGCAGGAAGAAATTACAGCCCGTCTGCACTTTATCAAGTTTGAAAACGCCTACATTGAGACCTGCCTCGACTTTGTTAAAGACCACCTGGTCAACACTGATACGAAACTTATCAAAGCCACAGGAGGAGGGGCGCACAAGTTTAAAGACCTAATTGAAAAGAAACTTGGACT?---
>trsc@E0208
---GACAGACTCTATGAGATCTCGGTGCAGGAGGAAATTACAGCCCGTCTGCACTTTATCAAGTTTGAAAATGCCTACATTGAGACGTGCCTCGACTTTATCAAAGACCACCTGGTCAACACTGATACGAAACTTATCAAAGCCACAGGAGGAGGGGCGCACAAGTTTAAGGACCTCATTGAAAAGAAGCTTGGACT?---
>mora@E0208
??CGACAAACTCTATGAGATCTCGGTGCAGGAAGAAATTACAGCACGTCTGCACTTTATCAAGTTTGAAAATGCCTACATTGAGACCTGCCTCGACTTTATCAAAGACCACCTGGTCAACACTGATACGAAACTTATCAAAGCCACAGGAGGAGGGGCACACAAGTTTAAGGACCTCATTGAAAAGAAACTTGGACT?---
>cyro@E0208
?GCGACAAGCTCTATGAGATCTCTGTGCAGGAGGAAATCACAGCTCGCCTGCACTTCATCAAGTTTGAAAATGCCTACATTGAAACGTGCTTGGACTTCATCAGAGACCACTTGGTCAACACCGACACCAAAGTCATCAAAGCCACGGGTGGAGGGGCGCACAAGTTTAAGGACCTCATCGAGAAGAAACTTGGACT?---
>gamo@E0208
---?A?AAACTGTACGAGATCTCGGTGCAGGAGGAGATCACAGCCCGTCTGCACTTCATCAAGTTTGAAAACGCCTACATTGAGACCTGCCTCGACTTTATCAAGGACCACCTGGTCAACACTGACACGAAGCTGATAAAAGCCACGGGAGGCGGGGCACACAAGTTTAAAGACCTCATCGAAAAGAAACTTGGACTA---
>gage@E0208
---?AAAAACTGTACGAGATCTCGGTGCAGGAGGAGATCACAGCCCGTCTGCACTTCATCAAGTTTGAAAACGCCTACATTGAGACCTGCCTCGACTTTATCAAGGACCACCTGGTCAACACTGACACGAAGCTGATAAAAGCCACGGGAGGCGGGGCACACAAGTTTAAAGACCTCATCGAAAAGAAACTTGGACTA---
>gaen@E0208
---?AAAAACTGTACGAGATCTCGGTGCAGGAGGAGATCACAGCCCGTCTGCACTTCATCAAGTTTGAAAACGCCTACATTGAGACCTGCCTCGACTTTATCAAGGACCACCTGGTCAACACTGACACGAAGCTGATAAAAGCCACGGGAGGCGGGGCACACAAGTTTAAAGACCTCATCGAAAAGAAACTTGGACTA---
>gach@E0208
---?A?AAACTGTACGAGATCTCGGTGCAGGAGGAGATCACAGCCCGTCTGCACTTCATCAAGTTTGAAAACGCCTACATTGAGACCTGCCTCGACTTTATCAAGGACCACCTGGTCAACACTGACACGAAGCTGATAAAAGCCACGGGAGGCGGGGCACACAAGTTTAAAGACCTCATCGAAAAGAAACTTGGACTA---
>gace@E0208
---?AAAAACTGTACGAGATCTCGGTGCAGGAGGAGATCACAGCCCGTCTGCACTTCATCAAGTTTGAAAACGCCTACATTGAGACCTGCCTCGACTTTATCAAGGACCACCTGGTCAACACTGACACGAAGCTGATAAAAGCCACGGGAGGCGGGGCACACAAGTTTAAAGACCTCATCGAAAAGAAACTTGGACTA---
>gaar@E0208
---GACAAACTGTACGAGATCTCGGTGCAGGAGGAAATCACAGCCCGTCTGCACTTCATCAAGTTTGAAAACGCCTACATTGAGACCTGCCTGGACTTCATCAAAGACCACCTGGTCAACACCGACACCAAGCTGATCAAAGCCACAGGAGGCGGGGCGCACAAGTTTAAAGACCTCATCGAAAAGAAACTTGGACT?---
>muma@E0208
---GACAACATCTATGAGATATCGGTGCAGGAAGAAATCACAGCCCGTCTGCACTTTATCAAGTTTGAAAATGCCTACATTGAGACCTGCCTCGACTTTATCAAAGACCACCTGGTCAACACGGATACCAAACTCATCAAAGCCACAGGAGGAGGGGCACACAAGTTTAAGGACCTCATTGAAAAGAAACTTGGACTA---
>trmi@E0208
---GACAAACTGTACGAGATCTCAGTGCAGGAGGAAATCACCGCCCGTCTGCACTTCATCAAGTTTGAAAATGCCTACATCGAGACCTGCCTGGACTTCATCAAAGACCACCTGGTCAACACAGACACCAAGCTGATCAAGGCCACGGGCGGCGGGGCGCACAAGTTCAAAGACCTCATCGAAAAGAAGCTGCGACTG---
>phph@E0208
??CGACAAACTGTACGAGATCTCCGTACAGGAAGAAATAACAGCCCGTCTGCACTTTATCAAGTTTGAAAACGCCTACATTGAGACCTGCCTCGACTTTATCAAAGACCACCTGGTCAACACTGATACGAAACTTATTAAAGCCACAGGAGGAGGGGCACACAAGTTTAAGGAGCTTATTGAAAAGAAACTTGGACT?---
>phbl@E0208
??CGACAAACTGTACGAGATCTCCGTACAGGAAGAAATAACAGCCCGTCTGCACTTTATCAAGTTTGAAAACGCCTACATTGAGACCTGCCTCGACTTTATCAAAGACCACCTGGTCAACACTGATACGAAACTTATTAAAGCCACAGGAGGAGGGGCTCACAAGTTTAAGGAGCTTATTGAAAAGAAACTTGGACTA---
