# Supplementary material for: The Phylogenetic Relationships of the Family Sciaenidae Based on Genome-Wide Data Analysis
Source: Animals (Basel). 2022 Dec 1;12(23):3386. doi: 10.3390/ani12233386 (PMC9741161; doi:10.3390/ani12233386)
Supplement: Supplementary file 1 [file animals-12-03386-s001.zip › File S2/align-1105-genes/bak/E0210_NT.fasta.ali]

>gace@E0210
tgTTACCTGGCGCTGGCCAAGGGTGGCCTGACCCCCTTCCACGTGTTGGTGCTGCCCATCGGCCACTACCAGTCGGTGGTGGAGCTGGCCtccgaggtggtggaggagatggacaaGTACAAGGCAGCCCTGCACAAGTTCTACAAGAGCCGGGGCGAGCGCTGCATCTCCTTCGAGAGGAACTACCGCAGCCAGCACCTCCAGCTA??C
>gaen@E0210
tgTTACCTGGCGCTGGCCAAGGGCGGCCTGACCCCCTTCCACGTGTTGGTGCTGCCCATCGGCCACTACCAGTCGGTGGTGGAGCTGGCCtccgaggtggtggaggagatggacaaGTACAAGGCCGCCCTGCACAAGTTCTACAAGAGCCGGGGCGAGCGCTGCATCTCCTTCGAGAGGAACTACCGCAGCCAGCACCTCCAGCTA?CA
>gage@E0210
tgTTACCTGGCGCTGGCCAAGGGCGGCCTGACCCCCTTCCACGTGTTGGTGCTGCCCATCGGCCACTACCAGTCGGTGGTGGAGCTGGCCtccgaggtggtggaggagatggacaaGTACAAGGCCGCCCTGCACAAGTTCTACAAGAGCCGGGGCGAGCGCTGCATCTCCTTCGAGAGGAACTACCGCAGCCAGCACCTCCAGCTA??C
>meme@E0210
TGTTACCTGGCGCTGGCCAAGGGCGGCCTGACCCCCTACCACGTGCTGGTGCTGCCCATCGGCCACTACCAGTCGGTGGTGGAGCTGGCCtccgaggtggtggaggagatggacaaGTACAAGGCCGCCCTGCACAAGTTCTACAAGAGCCGGGGCGAGCGCTGCATCTCCTTCGAGAGGAACTACCGCAGCCAGCACCTCCAGCTA?CA
>momo@E0210
tgTTACCTGGCGCTGGCCAAGGGCGGCCTTACCCCCTACCACGTGCTGGTGCTGCCCATCGGCCACTACCAGTCGGTGGTGGAGCTGGCCTccgaggtggtggaggagatggagaagtaCAAGGCCGCCCTGCACAAGTTCTACAAGAGCCGGGGCGAGCGATGCATCTCCTTCGAGAGGAACTACCGCAGCCAGCACCTCCAGTta?ca
>mezu@E0210
TGTTATCTGGCACTAGCCAAGGGCGGCCTGACTCCCTACCACGTGCTGGTGCTGCCCATTGGTCACTACCAGTCGGTGGTGGAGCTGGCCtctgaggtggtggaggagatggagaagtaCAAGGCCGCCCTGCACAAGTTCTACAAGAGCCAGGGTGAGCGCTGCATCTCCTTCGAGAGGAACTATCGCAGCCAGCACCTCCAGTTA?CA
>mepo@E0210
TGTTACTTAGCACTGGCCAAGGGCGGCCTGACCCCATATCATGTACTGGTGCTGCCCATCGGCCATTACCAGTCCGTGGTGGAGCTGGCCGccgaggtggtggaggagatggagaagtaCAAGGCCGCCCTGCACAAGTTCTACAAGAGCCGGGGCGAGCGCTGCGTCTCCTTCGAGAGGAACTACCGCAGCCAGCACCTCCAGTTA?CA
>merl@E0210
TGTTACTTGGCGCTGGCCAAGGGTGGCCTGACCCCATACCATGTACTGGTGCTGCCCATCGGCCATTACCAGTCCGTGGTAGAGCTGGCCTccgaggtggtggaggagatggagaagtaCAAGGCCGCCCTGCACAAGTTCTACAAGAGCCGGGGCGAGCGCTGCGTCTCCTTCGAGAGGAACTACCGCAGCCAGCACCTCCAGTTA?CA
>meca@E0210
TGTTACTTGGCACTGGCCAAGGGTGGCCTGACCCCATACCATGTACTGGTGCTGCCCATCGGCCATTACCAGTCCGTGGTAGAGCTGGCCTccgaggtggtggaggagatggagaagtaCAAGGCCGCCCTGCACAAGTTCTACAAGAGCCGGGGCGAGCGCTGCGTCTCCTTCGAGAGGAACTACCGCAGCCAGCACCTCCAGTTA??C
>loxj@E0210
TGTTACCTGGCGCTGGCCAAGGGCGGCCTGACCCCGTACCACGTGCTGGTGCTGCCCATCGGCCACTACCAGTCGGTGGTGGAGCTGGCCTCCGAGGTGGTGGAGGAGATGGAGAAGTACAAGGCCGCCCTGCACAAGTTCTACAAGAGCCGGGGCGAGCGCTGCATCTCCTTCGAGAGGAACTACCGCAGCCAGCACCTCCAGTTA?CA
>loam@E0210
TGTTACCTGGCGCTGGCCAAGGGCGGCCTGACCCCGTACCACGTGCTGGTGCTGCCCATCGGCCACTACCAGTCGGTGGTGGAGCTGGCCTCCGAGGTGGTGGAGGAGATGGAGAAGTACAAGGCCGCCCTGCACAAGTTCTACAAGAGCCGGGGCGAGCGCTGCATCTCCTTCGAGAGGAACTACCGCAGCCAGCACCTCCAGTTA??C
