# Supplementary material for: The Phylogenetic Relationships of the Family Sciaenidae Based on Genome-Wide Data Analysis
Source: Animals (Basel). 2022 Dec 1;12(23):3386. doi: 10.3390/ani12233386 (PMC9741161; doi:10.3390/ani12233386)
Supplement: Supplementary file 1 [file animals-12-03386-s001.zip › File S2/align-1105-genes/bak/E0211_NT.fasta.ali]

>trmu@E0211
TG?CAGGCCCTGACAAGCTGCTGGGGTCGGGTGCAACAAGTAAGATCTTACTATGTGGACTGGAGGATGCTGAGAGACGTCAAGAGAAGGCAGATGGCGTTTGACTACGCGGACCAGAGAGTACGAATCAATGCACTGAGGAAGAACACCATCCTGCCCAAAGAGATT??C
>mabe@E0211
---------------?gcggctgggGTCCGGTGCAACAGGTGCGCTCGTACTACGTGAACTGGAGGATGCTGCGGGACGTCAAGAGACGCCAGATGGCGTTTGACTACGCGGACCAGAGACTGCGGATCAACGCGCTGAGGAAGAACACCCTGCTGCCCAAGGAGCTG??C
>zefa@E0211
TG?CAGGCTCTGACAAGCTGCTGGGGCCGGGTGGAGCAGGCGAGGTCTTACTATGTCGACTGGAAGATGCTGAGAGATGTCAAGAGGAGGCAGATGGCCTTCGACTACGCCGATGAGAGGCTGCGGATCAACGCACTGAGGAAAAACACCATCCTGCCCAAGGAGCTT??C
>argl@E0211
TGTAGGCCC?TGACGAGCTGCTGGGGTCGGGTGCAACAAGTTCGATCTTACTATGTGGACTGGAGGATGCTAAGAGACGTCAAGAGAAGGCAGATGGCGTTTGACTATGCGGACCAGAGAGTACGAATCAATGCTCTGCGGAAGAATACTATCCTGCCCAAAGAGCTT??C
>bame@E0211
TGTAGGCCC?TGACAAGCTGCTGGGGTCGGGTGCAGCAAGTCAGATCTTACTATGTGGACTGGAGGATGCTGAGGGATGTCAAGAGAAGGCAGATGGCGTTCGACTATGCGGACCAGAGACTACGGATCAATGCACTGAGGAAAAATACCATCCTGCCCAAAGAGCTT?CA
>brbr@E0211
TGTAGGCCC?TGACCAGCTGCTGGGGTCGGGTGCAACAAGTTAGATCTTACTATGTGGACTGGAGGATGCTAAGAGACGTCAAGAGAAGGCAGATGGCGTTTGACTATGCGGACCAGAGAGTACGGATCAATGCTCTGAGGAAGAACACTATCCTGCCCAAAGAGCTT??C
>gage@E0211
TGTAGGCCC?TGACGAGCTGCTGGGGTCGGGTGCAACAAGTTCGATCTTACTATGTGGACTGGAGGATGCTAAGAGACGTCAAGAGAAGGCAGATGGCGTTTGACTATGCGGACCAGAGAGTACGAATCAATGCTCTGCGGAAGAATACTATCCTGCCCAAAGAGCTT??C
>bosa@E0211
TGTAGGCCC?TGACGAGCTGCTGGGGTCGGGTGCAACAAGTTCGATCTTACTATGTGGACTGGAGGATGCTAAGAGACGTCAAGAGAAGGCAGATGGCGTTTGACTATGCGGACCAGAGAGTACGAATCAATGCTCTGCGGAAGAATACTATCCTGCCCAAAGAGCTT?CA
>povi@E0211
TGTAGGCCC?TGACGAGCTGCTGGGGCCGGGTGCAACAAGTTCGATCTTACTATGTGGACTGGAGGATGCTAAGAGACGTCAAGAGAAGACAGATGGCGTTTGACTATGCGGACCAGAGAGTACGAATCAATGCTTTGCGGAAGAACACTATCCTGCCCAAAGAGCTT??C
>trsc@E0211
TGTAGGCCC?TGACAAGCTGCTGGGGTCGGGTGCAACAAGTAAGATCTTACTATGTGGACTGGAGGATGCTGAGAGATGTCAAGAGGAGGCAGATGGCGTTTGACTACGCGGACCAGAGAGTACGAATCAATGCACTGAGGAAGAACACCATCCTGCCCAAAGAGATT?CA
>trmi@E0211
??TAGGCCC?TGACCAGCTGCTGGGGTCGGGTGCAACAAGTTCGATCTTACTATGTGGACTGGAAGATGCTAAGAGACGTCAAAAGAAGACAGATGGCGTTTGACTATGCGGACCAGAGAGTACGAATCAATGCTTTGAGGAAGAACACTATCCTGCCCAAAGAGCTT??C
>gace@E0211
TGTAGGCCC?TGACGAGCTGCTGGGGTCGGGTGCAACAAGTTCGATCTTACTATGTGGACTGGAGGATGCTAAGAGACGTCAAGAGAAGGCAGATGGCGTTTGACTATGCGGACCAGAGAGTACGAATCAATGCTCTGCGGAAGAATACTATCCTGCCCAAAGAGCTT?CA
>mora@E0211
TGTAGGCCC?TGACAAGCTGCTGGGGTCGGGTGCAACAAGTAAGATCTTACTATGTAGACTGGAGGATGCTGAGAGACGTCAAGAGAAGGCAGATGGCGTTTGACTATGCGGACCAGAGAGTACGGATCAATGCACTGAGGAAGAACACCATCCTGCCCAAAGAGCTT?CA
>gach@E0211
TGTAGGCCC?TGACGAGCTGCTGGGGTCGGGTGCAACAAGTTCGATCTTACTATGTGGACTGGAGGATGCTAAGAGACGTCAAGAGAAGGCAGATGGCGTTTGACTATGCGGACCAGAGAGTACGAATCAATGCTCTGCGGAAGAACACTATCCTGCCCAAAGAGCTT?CA
>mezu@E0211
TGTAGGCCC?TGACAAGCTGCTGGGGTCGGATGCAACAAGTACGATCTTACTATGTGGACTGGAAGATGCTAAGAGACGTGAAGAGAAGGCAGATGGCGTTTGACTATGCGGACCAGAGACTACGAATCAATGCACTGAGGAAGAACACCATCCTGCCCAAAGAGCTT??C
>gaen@E0211
TGTAGGCCC?TGACGAGCTGCTGGGGTCGGGTGCAACAAGTTCGATCTTACTATGTGGACTGGAGGATGCTAAGAGACGTCAAGAGAAGGCAGATGGCGTTTGACTATGCGGACCAGAGAGTACGAATCAATGCTCTGCGGAAGAATACTATCCTGCCCAAAGAGCTT?CA
>gamo@E0211
TGTAGGCCC?TGACGAGCTGCTGGGGTCGGGTGCAACAAGTTCGATCTTACTATGTGGACTGGAGGATGCTAAGAGACGTCAAGAGAAGGCAGATGGCGTTTGACTATGCGGACCAGAGAGTACGAATCAATGCTCTGCGGAAGAATACTATCCTGCCCAAAGAGCTT??C
>meme@E0211
TGTAGGCCC?TGACGAGCTGCTGGGGTCGGGTGCAACAAGTTCGATCTTACTATGTGGACTGGAGGATGCTAAGAGACGTCAAGAGAAGGCAGATGGCGTTTGACTATGCGGACCAGAGAGTACGAATCAATGCTCTGCGGAAGAACACTATCCTGCCCAAAGAGCTT??C
>lala@E0211
TGTAGGCCC?TGACAAGCTGCTGGGGTCGGGTGCAACAAGTAAGATCTTACTATGTGGACTGGAGGATGCTGAGAGATGTCAAGAGAAGGCAGATGGCGTTTGATTATGCGGACCAGAGATTACGAATCAATGCACTGAGGAAGAACACCATCCTGCCCAAAGAGCTT?CA
>loam@E0211
TGTAGGCCC?TGACCAGCTGCTGGGGTCGGGTGCAACAAGTTAGATCTTACTATGTGGACTGGAGGATGCTAAGAGACGTCAAGAGAAGGCAGATGGCGTTTGACTATGCGGACCAGAGAGTACGAATCAATGCTCTGAGGAAGAACACTATCCTGCCCAAAGAGCTT?CA
>lohl@E0211
TGTAGGCCC?TGACCAGCTGCTGGGGTCGGGTGCAACAAGTTAGATCTTACTATGTGGACTGGAGGATGCTAAGAGACGTCAAGAGAAGGCAGATGGCGTTTGACTATGCGGACCAGAGAGTACGAATCAATGCTCTGAGGAAGAACACCATCCTGCCCAAAGAGCTT??C
>loxj@E0211
TGTAGGCCC?TGACCAGCTGCTGGGGTCGGGTGCAACAAGTTAGATCTTACTATGTGGACTGGAGGATGCTAAGAGACGTCAAGAGAAGGCAGATGGCGTTTGACTATGCGGACCAGAGAGTACGAATCAATGCTCTGAGGAAGAACACTATCCTGCCCAAAGAGCTT??C
>lolo@E0211
TGTAGGCCC?TGACCAGCTGCTGGGGTCGGGTGCAACAAGTTAGATCTTACTATGTGGACTGGAGGATGCTAAGAGACGTCAAGAGAAGGCAGATGGCGTTTGACTATGCGGACCAGAGAGTACGAATCAATGCTCTGAGGAAGAACACTATCCTGCCCAAAGAGCTT?CA
>phph@E0211
GTAGGTCCT??GACAAGCTGCTGGGGTCGGGTGCAACAAGTTAGATCGTACTATGTGGACTGGAGGATGCTTAGAGACGTCAAGAGAAGGCAGATGGCGTTTGACTATGCGGACCAGAGAGTACGAATCAATGCGCTGAGGAAGAACACTATCCTGCCGAAAGAGCTT?CA
>phbl@E0211
GTAGGTCCT??GACAAGCTGCTGGGGTCGGGTGCAACAAGTTAGATCGTACTATGTGGACTGGAGGATGCTTAGAGATGTCAAGAGAAGGCAGATGGCGTTTGACTATGCGGACCAGAGAGTACGAATCAATGCGTTGAGGAAGAACACTATCCTGCCGAAAGAGCTT??C
>gaar@E0211
??TAGGCTC?TGACCAACTGCTGGGGTCGGGTGCAACAAGTTCGATCTTACTATGTGGACTGGAAAATGGTAAGAGACGTCAAGAGAAGACAGATGGCGTTTGACTATGCAGACCAGAGAGTGCGAATCAATGCTCTGAGGAAGAACACTATCCTGCCCAAAGAGCTT?CA
>cyro@E0211
TG?CAGGCGCTGACAAGCTGCTGGGGCAGGGTGGAGCAGGTGAGGTCTTACTATGTCAACTGGAAGATGCTGAGGGACGTCAAGAGGAGGCAGATGGCCTTCGACTACGCCGACGATAGGCTGCGGATCAACGCACTGAGGAAAAACACCATCCTGCCCAAGGAGCTT??C
>merl@E0211
??TAGGCCC?TGACGAGCTGCTGGGGTCGGGTGCAACAGGCCAGGTCCTACTATGTGGACTGGAGGATGCTGCGAGATGTCAAGAGGAGGCAGATGGCCTTTGACTATGCGGACCAGAGAGTGCGGATCAATGCACTGAGGAAGAACACCATCCTGCCCAAAGAGCTT??C
>mepo@E0211
??TAGGCCC?TGACGAGCTGCTGGGGTCGGGTGCAACAGGCCAGGTCCTACTATGTGGACTGGAGGATGCTGCGAGATGTCAAGAGGAGGCAGATGGCCTTTGACTATGCGGACCAGAGAGTGCGGATCAATGCACTGAGGAAGAACACCATCCTGCCCAAAGAGCTT??C
>meca@E0211
??TAGGCCC?TGACGAGCTGCTGGGGTCGCGTGCAGCAGGCCAGGTCCTACTATGTGGACTGGAGGATGCTGCGAGATGTCAAGAGGAGGCAGATGGCCTTTGACTATGCGGACCAGAGAGTGCGGATCAATGCACTGAGGAAGAACACCATCCTGCCCAAAGAGCTG??C
>momo@E0211
TGTAGGCCC?TGATCAGCTGCTGGGGTCGGGTGCAACTAGTTAGGTCTTACTATGTGGACTGGAGGATGCTAAGAGACGTCAAGAGAAGGCAGATGGCGTTTGACTATGCGGACCAGAGAGTACGAATCAATGCTCTGAGGAAgaacactatcctgcccaaaGAGCTT?CA
>maoc@E0211
TGTAGGCCC?TGACAGACGGCTGGGGTCGGGTGCAACAAGTTAGGTCTTACTACGTGAACTGGAAGATGCTACGAGACGTCAAGAGAAGGCAGATGGCGTTTGATTATGCGGACGAGAGACTGCGAATCAATGCGCTGAGGAAGAACACCATCCTGTCCAAAGAGATT---
>coru@E0211
TGTAGGCCC?TGACAAACGGCTGGGGTCGGGTGCAACAAGTAAGGTCGTACTATGTGAACTGGAGGATGCTACGGGACGTCAAGAGAAGGCAGATGGCGTTTGACTATGCGGACCAGAGACTACGAATCAATGCACTGAGGAAGAACACCCTCCTGCCCAAAGAGCTT??C
>muma@E0211
TGTAGGCCC?TGACCAGCTGCTGGGGTCGGGCACAACAAGTACGGTCTTACTATGTGGACTGGATGATGCTCAGAGATgtcaagaggaggaagatggcgTTTGACTATGCGGACCAGAGAGTACGAATCAATGCGCTGAGGAAGAACACCATCCTGCCCAAGGAGCTT??C
>brca@E0211
---caggCGCTGGCCAGCTGCTGGTCCGGTCTGCAGCAGGCCCGGTCTTACTATGCGGACTGGAGGATGCTGAGGGACGTGAAGAGGCGGAAAATGGCCTTTGACTACGCTGACGAGCGGCTGCGGATCAACGCCCTCCGCAAGAACACCATCCTCCCCAAAGAACTT?CA
