# Supplementary material for: The Phylogenetic Relationships of the Family Sciaenidae Based on Genome-Wide Data Analysis
Source: Animals (Basel). 2022 Dec 1;12(23):3386. doi: 10.3390/ani12233386 (PMC9741161; doi:10.3390/ani12233386)
Supplement: Supplementary file 1 [file animals-12-03386-s001.zip › File S2/align-1105-genes/bak/E0213_NT.fasta.ali]

>argl@E0213
?ta---gtcCAGGAAAGCGGTCTGGTGGTGCAGGCTCTGAGGCTCAACACCATGTCCAAGCTGACGTTTGCCGACAGCTTCCGCTTTGACGCGCTGGTCAAGGACGTCTTCCCCGGGGTGAGCTTCAAGGACGTGGAGGACCAGATCCTCACACGCGCGCTGGAGCAAGCCTACAGCGAGGCCCGACTGGAGCTCATCCCCAgc?ca
>bosa@E0213
?ta---gtCCAGGAAAGCGGTCTGGTGGTGCAGGCTCTGAGGCTCAACACCATGTCCAAGCTGACGTTTGCCGACAGCTTCCGCTTTGACGCGCTGGTCAAGGACGTCTTCCCCGGGGTGAGCTTCAAGGACGTGGAGGACCAGATCCTCACACGCGCGCTGGAGCAAGCCTACAGCGAGGCCCGACTGGAGCTCATCCCCAgc??c
>povi@E0213
?ta---gtcCAGGAAAGCGGTCTGGTGGTGCAAGCTCTGAGGCTCAACACCATGTCCAAGCTGACGTTTGCCGACAGCTTCCGCTTTGATGCGCTGGTCAAGGACGTCTTCCCCGGGGTGAGCTTCAAGGACGTGGAGGACCAGATCCTCACACGCGCGCTGGAGCAAGCCTACAGCGAGGCCCGACTGGAGCTCATCCCCAgc??c
>gace@E0213
?ta---gtcCAGGAAAGCGGTCTGGTTGTGCAGGCTCTGAGGCTCAACACCATGTCCAAGCTGACGTTTGCCGACAGCTTCCGCTTTGACGCGCTGGTCAAGGACGTCTTCCCCGGGGTGAGCTTCACGGACGTGGAGGACCAGATCCTCACACGCGCGCTGGAGCAAGCCTACAGCGAGGCCCGACTGGAGCTCATCCCCAgc??c
>gaen@E0213
?ta---gtcCAGGAAAGCGGTCTGGTTGTGCAGGCTCTGAGGCTCAACACCATGTCCAAGCTGACGTTTGCCGACAGCTTCCGCTTTGACGCGCTGGTCAAGGACGTCTTCCCCGGGGTGAGCTTCACGGACGTGGAGGACCAGATCCTCACACGCGCGCTGGAGCAAGCCTACAGCGAGGCCCGACTGGAGCTCATCCCCAgc?ca
>gage@E0213
?ta---gtCCAGGAAAGCGGTCTGGTTGTGCAGGCTCTGAGGCTCAACACCATGTCCAAGCTGACGTTTGCCGACAGCTTCCGCTTTGACGCGCTGGTCAAGGACGTCTTCCCCGGGGTGAGCTTCACGGACGTGGAGGACCAGATCCTCACACGCGCGCTGGAGCAAGCCTACAGCGAGGCCCGACTGGAGCTCATCCCCAgc??c
>gach@E0213
?ta---gtcCAGGAAAGCGGTCTGGTGGTGCAGGCTCTGAGGCTCAACACCATGTCCAAGCTGACGTTTGCCGACAGCTTCCGCTTTGACGCGCTGGTCAAGGACGTCTTCCCCGGGGTGAGCTTCACGGACGTGGAGGACCAGATCCTCACACGCGCACTGGAGCAAGCCT??---------------------------------
>gamo@E0213
?ta---gtcCAGGAAAGCGGTCTGGTTGTGCAGGCTCTGAGGCTCAACACCATGTCCAAGCTGACGTTTGCCGACAGCTTCCGCTTTGACGCGCTGGTCAAGGACGTCTTCCCCGGGGTGAGCTTCACGGACGTGGAGGACCAGATCCTCACACGCGCGCTGGAGCAAGCCTACAGCGAGGCCCGACTGGAGCTCATCCCCAgc?ca
>meme@E0213
?ta---gtcCAGGAAAGCAGTCTGGTGGTGCAAGCTCTGAGGCTCAACACCATGTCCAAGCTGACGTTTGCCGACAGCTTCCGCTTTGACGCGCTGGTCAAGGACGTCTTCCCCGGGGTGAGCTTCACGGACGTGGAGGACCAGATCCTCACACGCGCGCTGGAGCAAGCCTACAGCGAGGCCCGACTGGAGCTCATCCCCAgc?ca
>brbr@E0213
------------------?GTCTGGTGGTGCAGGCTCTGAGGCTCAACACCATGTCAAAGCTGACGTTTGCAGACAGCTTCCGCTTCGACGCGCTGGTCAAGGACGTCTTCCCCGGGGTTAACTTCACGGACGTGGAGGACCAGACTCTCACACGCGCGCTGGAGCAAGCCTACAGCGAGGCCCGACTGGAGCTCATCCccagc?ca
>momo@E0213
?ca---gtccagGAGAGCGGTTTGGTGGTGCAGGCTCTGAGGCTCAACACCATGTCAAAGCTGACGTTTGCCGACAGCTTCCGCTTCGACGCGCTGGTCAAGGACGTCTTCCCCGGGGTTAACTTCACGGACGTCGAGGACCAGACTCTCACACGCGCGCTGGAGCAAGCCTACAGCGAGGCCCGACTCGAGCTGATCcccagc?ca
>loam@E0213
?TA---GTCCAGGAGAGCGGTCTGGTGGTGCAGGCTCTGAGGCTCAACACCATGTCAAAGCTGACGTTTGCCGACAGCTTCCGCTTCGACGCGCTGGTCAAGGACGTCTTCCCCGGGGTTAACTTCACGGACGTCGAGGACCAGACTCTCACACGCGCGCTGGAGCAAGCCTACAGCGAGGCCCGACTGGAGCTCATCCCCAGC?CA
>lohl@E0213
?TA---GTCCAGGAGAGCGGTCTGGTGGTGCAGGCTCTGAGGCTCAACACCATGTCAAAGCTGACGTTTGCCGACAGCTTCCGCTTCGACGCGCTGGTCAAGGACGTCTTCCCCGGGGTTAACTTCACGGACGTCGAGGACCAGACTCTCACACGCGCGCTGGAGCAAGCCTACAGCGAGGCCCGACTGGAGCTCATCCCCAGC??C
>loxj@E0213
?TA---GTCCAGGAGAGCGGTCTGGTGGTGCAGGCTCTGAGGCTCAACACCATGTCAAAGCTGACGTTTGCCGACAGCTTCCGCTTCGACGCGCTGGTCAAGGACGTCTTCCCCGGGGTTAACTTCACGGACGTCGAGGACCAGACTCTCACACGCGCGCTGGAGCAAGCCTACAGCGAGGCCCGACTGGAGCTCATCCCCAGC??C
>gaar@E0213
?ta---gtCCAGGAAAGCGGTCTGGTGGTGCAGGCTCTGAGACTCAACACCATGTCAAAGCTGACGTTTGCCGACAGCTTCCGCTTCGACGCGCTGGTCAAGGACGTCTTCCCCGGGGTGAGCTTCACGGACGTGGAGGACCAGACTCTCACACGAGCGCTGGAGCAGGCCTACAGCGAGGCCCGACTGGAGCTCATCCCCAGC??C
>trmi@E0213
?ta---gtTCAGGAGAGTGGTCTGGTGGTGCGGGCTCTGAGGCTCAACACCATGTCAAAGCTCACCTTTGCTGACAGCTTCCGGTTTGACGCTCTGGTCAGGGACGTCTTCCCCGGGGTGAGCTTCAGCGAGGTGGAGGACCAGGCCCTCACACGAGCGCTGGAGCAAGCCTACAGCGAGGCCCGGCTCGAGCTCATCCCCAGC?CA
>phph@E0213
?CA---GTCCAGGAGAGTGGTCTGGTGGTGCAGGCGCTGAGGCTCAACACCATGTCCAAGCTGACGTTTTCCGACAGCTTCCGCTTCGACGAGCTGGTCAAGGACGTCTTCCCCGGGGTGGGCTTCACCGACGTGGAGGACCAGACCCTCACGCGCGCGCTGGAGCAAGCCTACAGCGAGGCCCGGCTAGAACT?------------
>bame@E0213
?ta---GTCCAGGAGAGTGGTCTGGTGGTACAGGCTCTGAGGCTCAACACCATGTCCAAGCTGACGTTTGCCGACAGCTCCCGCTTCGACGCACTGGTCCAGGACGTCTTCTCCGGGGTGAACTTCACGGACGTCGAGGACCAGACTCTCACGCGCGCGCTGGAGCAAGTCTACAGGGAGGCCCGACTGGAGCTCATCCCCAGC??C
>coru@E0213
?ca---gtCCAGGAGAGTGGTCTGGTGGTCCAGGCTCTGAGGCTCAACACCATGTCCAAGCTGACGTTCGCCGACAGCTCCCGCTTCGATGCGCTGGTCCAGGACGTCTTCTCCGGGGTCGACTTCAN?------------------------------------------------------------------------------
>trmu@E0213
?ta---gTCCAGGAGAGTGGTCTGGTGGTGCAGGCTCTGAGGCTCAACACCATGTCCAAGCTGACGTTTGCCGACAGCTCCCGCTTCGACGCCCTCGTCCAGGACGTGTTCTCCGGGGTTGACTTCACGGACGTCGAGGACCAGACTCTCACGCGCGCCCTGGAGCAAGTCTACAGTGAGGCCCGACTGGAGCTCATCCCCAGC?ca
>muma@E0213
?tA---GTCCAGGAGAGTGGTCTGGTGGTCCAAGCTCTGAGGCTCAACACCATGTCCAAGCTGACGTTTGCCGACAGTTCCCGCTTCGACGCGCTGGTCAAAGACGTCTTCTCCGGGGTTCACTTCACGGACCTCGAGGACCAGACTCTGACACGTGCCCTGGAGCAAGTCTACAGCGAGGCCCGACTGGAGCTCATCCCCAGC?CA
>mora@E0213
?ta---gtCCAGGAGAGTGGTCTCGTGGTGCAGGCTCTGAGGCTCAACACCATGTCCAAGCTGACGTTCGCCGACAGCTCCCGCTTCGACGCGCTGGTCCAGGACGTCTTCTCCGGGGTTAGCTTCACGGACGTCGAGGACCAGACTCTCACGCGCGCGCTGGAGCAAGTCTACAGCGAGGCCCGACTGGAGCTCATCCCCAGC??C
>maoc@E0213
?ca---gtccaGGAGAGTGGTCTGGTGGTCCAGGCTCTGAGGCTCAACACCATGTCCAAGCTGACATTTGCCGACAGCTCCCGATTCGACGCACTGGTCCAGGACGTCTTCTCCGGGGTCAACTTCACGGACGTCGAGGACCAGATCCTCACACGCGCGCTGGAGCAAGTCTACAGCGAGGCCCGACTGGAGCTCATCCCCAGC??c
>mabe@E0213
?ca---gtccAGGAGAGTGGTCTGGTGGTCCAGGCTCTGAGGCTCAACACCATGTCCAAGCTGACGTTCGCTGACAGCTCCCGCTTCGACGCGCTGGTCCAGGACGTCTTCTCCGGGGTGGACTTCCGGGACGTGGAGGACCAGATCCTCACGCGTGCACTGGAGCAGGTCTACAGCGAGGCCCGACTGGAGCTCATCCccagt?ca
>mezu@E0213
?ta---gTCCACGAGAGTGGTCTGGTGGTGCAGGCTCTGAGGCTCAACACCATGTCCAAGTTGACGTTTGCCGACAGCTCCCGCTTTGACGCGCTGGTCCAGGACGTCTTCTCCGGGGTGAACTTCACGGACGTCGAGGACCAGGCTCTCACACACGCGCTGGAGCAAGTCTACAGCGAGGCCCGGCTGGAGCTCATCCCCAGC?ca
>meca@E0213
?ca---gTCCAAGAGAGTGGTCTGGTGGTGCAGGCTCTGAGGCTCAACACCATGTCCAAGCTGACGTTCGCCGACAGCTCCCGCTTTGACGCGCTGGTCAAGGACGTCTTCTCCGGGGTTAACTTCACAGACGTCGAGGACCAGACTCTCACACACGCGCTGGAGCTAGCCTACAGCGAGGCCCGACTGGAGCTCATCcccagc??c
>mepo@E0213
?ca---gTCCAAGAGAGTGGTCTGGTGGTGCAGGCTCTGAGGCTCAACACCATGTCCAAGCTGACGTTCGCCGACAGCTCCCGCTTTGACGCGCTGGTCAAGGACGTCTTTTCCGGGGTTAACTTCACAGACGTCGAGGACCAGACTCTCACACACGCGCTGGAGCTAGCCTACAGCGAGGCCCGACTGGAGCTCATCcccagc?ca
>merl@E0213
?ca---gtcCAAGAGAGTGGTCTGGTGGTGCAGGCTCTGAGGCTCAACACCATGTCCAAGCTGACGTTCGCCGACAGCTCCCGCTTTGACGCGCTGGTCAAGGACGTCTTCTCCGGGGTTAACTTCACAGACGTCGAGGACCAGACTCTCACACACGCGCTGGAGCTAGCCTACAGCGAGGCCCGACTGGAGCTCATCcccagc??c
>zefa@E0213
??TGCAGTCCAGGAGAGCAGTCTGGTGGTGCAGGCGCTCAGGCTAAACACCATGTCCAAGCTGACGTTCTCAGACAGCTCCCGCTTCGATGCCCTGCTCAAGGACGTCTTCTCGGGTGTGAATTTCACGGACGTTGAAGACCAGACGCTGACACGGGCGCTGGAACAGGTCTACAGGGAGGCCCGCCTGGAGCTCATCCCcagc??c
>cyro@E0213
?TA---GTCCAGGAGAGCAGTCTGGTGGTGCAGGCTCTCAGGCTGAACACCATGTCCAAGCTGACGTTCTCGGACAGCTCCCGCTTCGATGCCCTGCTCAAGGACGTCTTCTCTGGGGTGAATTTCACGGATGTTGAAGACCAGACTCTTACACGGGCGCTGGAACAGGTCTACAGGGAGGCCTGTCTGGAGCTCATCCCCAGC??c
>brca@E0213
??a---gtCCCAGAGAGCAGTCTGGTGGTGCAGGCGCTGAGACTCAACACCATGTCCAAGCTGACGTTTGCAGACAGTGTGCGCTTTGACTCTCTGGTGGGCGACGTCTTCTCTGGCGTGGACGTCGCTCAGGCTGAGGACCATGCACTGACCACGGCCCTGCAGCAGGCGTACAGCGACGCCCGACTCGTCCTCACCCCCAGC?CA
