# Supplementary material for: The Phylogenetic Relationships of the Family Sciaenidae Based on Genome-Wide Data Analysis
Source: Animals (Basel). 2022 Dec 1;12(23):3386. doi: 10.3390/ani12233386 (PMC9741161; doi:10.3390/ani12233386)
Supplement: Supplementary file 1 [file animals-12-03386-s001.zip › File S2/align-1105-genes/bak/E0216_NT.fasta.ali]

>loam@E0216
??GGTGGATGTGGACTCGAGCGACGAGAGCGACATGGAGGACGAC---CTGGACCAGCCGGCCGTGGTGAAGACCAAACACCACGACCTGATGATGAAGGGCGAGGGCAACCGCAAGGGCAGCTTCTTCAAGCAGGCCAAGAAGTCCTACCCCATGTTCCCCACGCACGAGGAGAGGATCAAGTGGGACGAGTACGGCGAGGTCATC---
>lohl@E0216
??GGTGGATGTGGACTCGAGCGACGAGAGCGACATGGAGGACGAC---CTGGACCAGCCGGCCGTGGTGAAGACCAAACACCACGACCTGATGATGAAGGGCGAGGGCAACCGCAAGGGCAGCTTCTTCAAGCAGGCCAAGAAGTCCTACCCCATGTTCCCCACGCACGAGGAGAGGATCAAGTGGGACGAGTACGGCGAGGTCATC---
>phph@E0216
??GGTGGACGTGGACTCCAGCGACGAGAGCGACATGGAGGACGAC---CTGGACCAGCCGGCCGTGGTGAAGACCAAGCACCACGACCTGATGATGAAGGGCGAGGGCAGCCGCAAGGGCAGCTTCTTCAAGCAGGCCAAGAAGTCCTACCCCATGTTCCCCACGCACGAGGAGAGGATCAAGTGGGACGAGTACGGCGAGGTCATC---
>phbl@E0216
??GGTGGACGTGGACTCCAGCGACGAGAGCGACATGGAGGACGAC---CTGGACCAGCCGGCCGTGGTGAAGACCAAGCACCACGACCTGATGATGAAGGGCGAGGGCAGCCGCAAGGGCAGCTTCTTCAAGCAGGCCAAGAAGTCCTACCCCATGTTCCCCACGCACGAGGAGAGGATCAAGTGGGACGAGTACGGCGAGGTCATC---
>trmi@E0216
??GGTGGACGTGGACTCCAGCGACGAGAGCGACATGGAGGACGAC---CTGGACCAGCCGGCCGTGGTGAAGACCAAGCACCACGACCTGATGATGAAGGGCGAGGGCAGCCGCAAGGGCAGCTTCTTCAAGCAGGCCAAGAAGTCCTACCCCATGTTCCCCACGCACGAGGAGAGGATCAAGTGGGACGAGTACGGCGAGGTCATC---
>meme@E0216
??GGTGGACGTGGACTCGAGCGACGAGAGCGACATGGAGGACGAC---CTGGACCAGCCGGCCGTGGTGAAGACCAAACACCACGACCTGATGATGAAGGGCGAGGGCAGCCGCAAGGGCAGCTTCTTCAAGCAGGCCAAGAAGTCGTACCCCATGTTCCCCACGCACGAGGAGAGGATCAAGTGGGACGAGTACGGCGAGGTCATC---
>argl@E0216
??GGTGGACGTGGACTCGAGCGACGAGAGTGACATGGAGGACGAC---CTGGACCAGCCGGCCGTGGTGAAGACCAAACACCACGACCTGATGATGAAGGGCGAGGGCAACCGCAAGGGCAGCTTCTTCAAGCAGGCCAAGAAGTCCTACCCCATGTTCCCCACGCACGAGGAGAGGATCAAGTGGGACGAGTACGGCGAGGTCAT?---
>bosa@E0216
??GGTGGACGTGGACTCGAGCGACGAGAGTGACATGGAGGACGAC---CTGGACCAGCCGGCCGTGGTGAAGACCAAACACCACGACCTGATGATGAAGGGCGAGGGCAACCGCAAGGGCAGCTTCTTCAAGCAGGCCAAGAAGTCCTACCCCATGTTCCCCACGCACGAGGAGAGGATCAAGTGGGACGAGTACGGCGAGGTCATC---
>coru@E0216
??GGTGGACGTGGACTCCAGCGACGAGAGTGACATGGAGGACGAC---CTGGACCAGCCGGCGGTGGTGAAGACCAAGCACCACGACCTGATGATGAAGGGCGAGGGAAACCGCAAGGGCAGCTTCTTCAAGCAGGCCAAGAAGTCCTACCCCATGTTCCCCACACACGAGGAGCGCATCAAGTGGGACGAGTACGGCGAGGTCAT?---
>trmu@E0216
??GGTGGATGTGGACTCCAGTGACGAGAGCGACATGGAGGACGAC---CTGGACCAGCCGGCCGTGGTGAAGACCAAACACCACGACCTGATGCTGAAGGGTGAGGGCAACCGCAAGGGCAGCTTCTTCAAGCAGGCCAAGAAGTCCTACCCCATGTTCCCCACGCACGAGGAGAGGATCAAGTGGGACGAGTACGGCGAGGTCAT?---
>trsc@E0216
??GGTGGATGTGGACTCCAGTGACGAGAGCGACATGGAGGACGAC---CTTGACCAGCCGGCCGTGGTGAAGACCAAACACCACGACCTGATGATGAAGGGGGAGGGCAACCGCAAGGGCAGCTTCTTCAAGCAGGCCAAGAAGTCCTACCCCATGTTCCCCACGCACGAGGAGAGGATCAAGTGGGACGAGTACGGCGAGGTCATC---
>lolo@E0216
??GGTGGATGTGGACTCGAGCGACGAGAGCGACATGGAGGACGAC---CTGGACCAGCCGGCCGTGGTGAAGACCAAACACCACGACCTGATGATGAAGGGCGAGGGCAACCGCAAGGGCAGCTTCTTCAAGCAGGCCAAGAAGTCCTACCCCATGTTCCCCACGCACGAGGAGAGGATCAAGTGGGACGAGTACGGCGAGGTCAT?---
>loxj@E0216
??GGTGGATGTGGACTCGAGCGACGAGAGCGACATGGAGGACGAC---CTGGACCAGCCGGCCGTGGTGAAGACCAAACACCACGACCTGATGATGAAGGGCGAGGGCAACCGCAAGGGCAGCTTCTTCAAGCAGGCCAAGAAGTCCTACCCCATGTTCCCCACGCACGAGGAGAGGATCAAGTGGGACGAGTACGGCGAGGTCATC??A
>bame@E0216
??GGTGGACGTGGACTCCAGCGACGAGAGCGACATGGAGGACGAC---GTGGACCAGCCGGCCGTGGTGAAGACCAAACACCACGACCTGATGATGAAGGGCGAGGGCAGCCGCAAGGGCAGCTTCTTCAAGCAGGCCAAGAAGTCCTACCCCATGTTCCCCACGCACGAGGAGAGGATCAAGTGGGACGAGTACGGCGAGGTCATC---
>momo@E0216
??GGTGGATGTGGACTCGAGCGATGAGAGTGACATGGAGGACGAC---CTGGACCAGCCGGCCGTGGTGAAGACCAAACACCACGACCTGATGATGAAGGGCGAGGGCAGCCGCAAGGGCAGCTTCTTCAAGCAGGCCAAGAAGTCCTACCCCATGTTCCCCACGCACGAGGAGAGGATCAAGTGGGACGAGTACGGCGAGGTCATC---
>mora@E0216
??GGTGGACGTGGACTCCAGCGACGAGAGCGACATGGAGGACGAC---CTGGACCAGCCGGCCGTGGTGAAGACCAAACACCACGACCTGATGATGAAGGGCGAGGGCAGTCGCAAGGGCAGCTTCTTCAAGCAGGCCAAGAAGTCCTACCCCATGTTCCCCACGCACGAGGAGAGGATCAAGTGGGACGAGTACGGCGAGGTCATC---
>cyro@E0216
??GGTGGACGTGGACTCCAGCGACGAGAGTGACATGGAAGACGAC---CTGGATCAGCCAGCCATCGTGAAAACCAAACACCATGATCTGATGATGAAGGGAGAAGGGAGCCGCAAGGGGAGCTTCTTCAAACAAGCCAAGAAGTCCTACCCAATGTTCCCCACGCATGAGGAAAGGATCAAATGGGACGAGTATGGGGAGATCATC---
>zefa@E0216
??GGTGGACGTGGACTCCAGCGATGAGAGCGACATGGAGGACGAT---CTGGATCAGCCGGCCATCGTGAAAACCAAACACCACGATCTGATGATGAAGGGGGAAGGGAGCCGCAAGGGGAGCTTCTTCAAACAAGCCAAGAAGTCCTACCCCATGTTCCCCACGCATGAGGAAAGGATCAAATGGGACGAGTATGGGGAGATCATC---
>lala@E0216
??GGTGGACGTGGACTCCAGCGACGAGAGCGACATTGAGGACGAC---GTGGACCAGCCGGCCGTGGTGAAGACCAAGCACCACGACCTGATGATGAAGGGCGAGGGCAGCCGCAAGGGCAGCTTCTTCAAGCAGGCCAAGAAGTCCTACCCCATGTTCCCGACGCACGAGGAGAGGATCAAGTGGGACGAGTACGGCGAGGTCAT?---
>gach@E0216
??GGTGGACGTGGACTCGAGCGACGAGAGTGACATGGAGGACGAC---CTGGACCAGCCGGCCGTGGTGAAGACCAAACACCACGACCTGATGATGAAGGGCGAGGGCAGCCGCAAGGGCAGCTTCTTCAAGCAGGCCAAGAAGTCCTACCCCATGTTCCCCACGCACGAGGAGAGGATCAAGTGGGACGAGTACGGCGAGGTCAT?---
>maoc@E0216
??GGTGGACGTGGACTCCAGCGACGAGAGCGACATGGAGGATGAC---CTGGACCAGCCGGCAGTGGTGAAGACCAAGCACCACGACCTGATGATGAAGGGTGAGGGAAGCCGCAAGGGCAGCTTCTTCAAGCAGGCCAAGAAGTCCTACCCCATGTTCCCCACGCACGAGGAGCGCATCAAGTGGGACGAGTACGGCGAGGTCAT?---
>brbr@E0216
??GGTGGACGTGGACTCGAGCGACGAGAGCGACATGGAGGACGAC---CTGGACCAGCCGGCCGTGGTGAAGACCAAACACCACGACCTGATGATGAAGGGCGAGGGCAGCCGCAAGGGCAGCTTCTTCAAGCAGGCCAAGAAGTCCTACCCCATGTTCCCCACGCACGAGGAGAGGATCAAGTGGGACGAGTACGGCGAGGTCAT?---
>gace@E0216
??GGTGGACGTGGACTCGAGCGACGAGAGCGACATGGAGGACGAC---CTGGACCAGCCGGCCGTGGTGAAGACCAAACACCACGACCTGATGATGAAGGGCGAGGGCAGCCGCAAGGGCAGCTTCTTCAAGCAGGCCAAGAAGTCCTACCCCATGTTCCCCACGCACGAGGAGAGGATCAAGTGGGACGAGTACGGCGAGGTCATC??A
>gamo@E0216
??GGTGGACGTGGACTCGAGCGACGAGAGCGACATGGAGGACGAC---CTGGACCAGCCGGCCGTGGTGAAGACCAAACACCACGACCTGATGATGAAGGGCGAGGGCAGCCGCAAGGGCAGCTTCTTCAAGCAGGCCAAGAAGTCCTACCCCATGTTCCCCACGCACGAGGAGAGGATCAAGTGGGACGAGTACGGCGAGGTCAT?---
>povi@E0216
??GGTGGACGTGGACTCGAGCGACGAGAGCGACATGGAGGACGAC---CTGGACCAGCCGGCCGTGGTGAAGACCAAACACCACGACCTGATGATGAAGGGCGAGGGCAGCCGCAAGGGCAGCTTCTTCAAACAGGCCAAGAAGTCCTACCCCATGTTCCCCACGCACGAGGAGAGGATCAAGTGGGACGAGTACGGCGAGGTCAT?---
>gaen@E0216
??GGTGGACGTGGACTCGAGCGACGAGAGCGACATGGAGGACGAC---CTGGACCAGCCGGCCGTGGTGAAGACCAAACACCACGACCTGATGATGAAGGGCGAGGGCAGCCGCAAGGGCAGCTTCTTCAAGCAGGCCAAGAAGTCCTACCCCATGTTCCCCACGCACGAGGAGAGGATCAAGTGGGACGAGTACGGCGAGGTCATC??A
>gage@E0216
??GGTGGACGTGGACTCGAGCGACGAGAGCGACATGGAGGACGAC---CTGGACCAGCCGGCCGTGGTGAAGACCAAACACCACGACCTGATGATGAAGGGCGAGGGCAGCCGCAAGGGCAGCTTCTTCAAGCAGGCCAAGAAGTCCTACCCCATGTTCCCCACGCACGAGGAGAGGATCAAGTGGGACGAGTACGGCGAGGTCATC??A
>mezu@E0216
??GGTGGACGTGGACTCCAGCGACGAGAGCGACATGGAGGACGAC---CTGGACCAGCCGGCCGTGGTGAAGACCAAACACCACGACCTGATGATGAAGGGCGAGGGCAACCGCAAGGGCAGCTTCTTCAAGCAGGCCAAGAAGTCCTACCCCATGTTCCCCACGCACGAGGAGAGGATCAAGTGGGACGAATACGGCGAGGTCATC??A
>gaar@E0216
??GGTGGACGTGGACTCGAGCGATGAGAGCGACATGGAGGATGAC---CTGGACCAGCCGGCAGTAGTGAAGACCAAACACCACGACTTGATGATGAAGAGCGAGGGCAGCCGCAAGGGCAGCTTCTTCAAGCAGGCCAAGAAGTCCTACCCCATGTTCCCCACGCATGAGGAGAGGATCAAGTGGGATGAGTACGGCGAGGTCAT?---
>merl@E0216
??GGTCGACGTGGACTCCAGCGACGAGAGTGACATGGACGACGAC---CTGGACCAGCCTGCCGTGGTGAAGACCAAACACCACGACCTGATGATGAAGGGCGAGGGCAGCCGCAAGGGCAGCTTCTTCAAGCAGGCCAAGAAGTCCTACCCCATGTTCCCCACGCACGAGGAGAGGATCAAGTGGGACGAGTACGGCGAGGTCATC??A
>meca@E0216
??GGTCGACGTGGACTCCAGCGACGAGAGTGACATGGACGATGAC---CTGGACCAGCCGGCCGTGGTGAAGACCAAACACCACGACCTGATGATGAAGGGCGAGGGCAGCCGCAAGGGCAGCTTCTTCAAGCAGGCCAAGAAGTCCTACCCCATGTTCCCCACGCACGAGGAGAGGATCAAGTGGGACGAGTACGGCGAGGTCATC---
>mepo@E0216
??GGTCGACGTGGACTCCAGCGACGAGAGTGACATGGACGACGAC---CTGGACCAGCCGGCCGTGGTGAAGACCAAACACCACGACCTGATGATGAAGGGCGAGGGCAGCCGCAAGGGCAGCTTCTTCAAGCAGGCCAAGAAGTCCTACCCCATGTTCCCCACGCACGAGGAGAGGATCAAGTGGGACGAGTACGGCGAGGTCATC??A
>muma@E0216
??GGTGGATGTGGACTCCAGCGACGAGAGCGACATGGAGGATGAC---CTGGAGCAGCCCGCCGTGGTGAAGACCAAGCACCACGACCTGATGATGAAGGGCGAGGGGAACCGCAAGGGCAGCTTCTTCAAGCAGGCCAAGAAGTCCTACCCCATGTTCCCCACGCACGAGGACCGCATCAAGTGGGACGAGTACGGCGAGGTCAT?---
>mabe@E0216
??GGTGGACGTGGACTCCAGCGACGAGAGCGATATGGAAGATGAC---CTGGACACCCCGGCGGTGGTGAAGACCAAGCACCACGACCTGATGCAGAAGGGCGAGGGAAACCGCAAGGGCAGCTTCTTCAAGCAGGCCAAGAAGTCCTACCCCATGTTCCCCACACACGAGGAGCGCATCAAGTGGGACGAGTACGGCGAGGTCATC---
>brca@E0216
??GGTGGACGTGGACTCCAGCGACGACAGTGACATGGAGGACGACGACGCGGACCAGAAGGCCGTGGTGAAGACCAAACACCACGACCTGATGATGAAGGGCGAGGGGGCGCGCAAGGGCGGCTTCTTCAAGCAGGCCAAGAAGTCCTACCCCATGTTCCCTGCCCACGAGGAGAGACTCAAGTGGGACGAGTACGGAGAGGTCATC---
