# Supplementary material for: The Phylogenetic Relationships of the Family Sciaenidae Based on Genome-Wide Data Analysis
Source: Animals (Basel). 2022 Dec 1;12(23):3386. doi: 10.3390/ani12233386 (PMC9741161; doi:10.3390/ani12233386)
Supplement: Supplementary file 1 [file animals-12-03386-s001.zip › File S2/align-1105-genes/bak/E0217_NT.fasta.ali]

>lala@E0217
TGGAACCCGTTGCTGCTGAGCTTGCGTGAGCAGGTGCAGGAGGCGTGC---GGC---------TGCAGCTTCAACTCTCTGCTGTGTAACCTGTACCGCGACGGCAAGGACAGCATCGGCTGGCACAGCGACGACGAGGCCTCCCTGGGGCCCGCGCCCACCATCGCCTCCATCAGCCTGGGAGACACCCGGGTGTTCAGCCTCCGCAAGCAGCCGCCA---
>coru@E0217
TGGAACCCGCTGCTGCTGAGTCTGCGCGCGAGGGTGCGGGAGGCGTGC---AGC---------GGGGACTTCAACTCCCTGCTGTGCAACCTGTACCGCGACGGCAAGGACAGCATCGGCTGGCACAGCGACGACGAGGCCTCCCTGGGGCCTGCGCCCACCATCGCCTCCCTCAGCCTGGGGGACATGCGGGTGTTCAGCCTCCGCAAGCAGCCGCCG---
>gace@E0217
---?GCCCTTTGCTGCTGAGCCTGCGGGAGAAGGTGCAGGAGGCGTGC---GGCGACGGC---AGCAGCTTCAACTCCCTGCTGTGTAACCTGTACCGCGACGGCAAGGACAGCATTGGCTGGCACAGCGACGACGAGGCCTCCCTGGGGCCCGCCCCCACCATCGCCTCCCTCAGCCTGGGAGACACCCGGTTGTTCAGCCTGCGCAAACAGCCCCCG??C
>gaen@E0217
---?GCCCTTTGCTGCTGAGCCTGCGGGAGAAGGTGCAGGAGGCGTGC---GGCGACGGC---AGCAGCTTCAACTCCCTGCTGTGTAACCTGTACCGCGACGGCAAGGACAGCATTGGCTGGCACAGCGACGACGAGGCCTCCCTGGGGCCCGCCCCCACCATCGCCTCCCTCAGCCTGGGAGACACCCGGTTGTTCAGCCTGCGCAAACAGCCCCCG??C
>gage@E0217
---?GCCCTTTGCTGCTGAGCCTGCGGGAGAAGGTGCAGGAGGCGTGC---GGCGACGGC---AGCAGCTTCAACTCCCTGCTGTGTAACCTGTACCGCGACGGCAAGGACAGCATTGGCTGGCACAGCGACGACGAGGCCTCCCTGGGGCCCGCCCCCACCATCGCCTCCCTCAGCCTGGGAGACACCCGGTTGTTCAGCCTGCGCAAACAGCCCCCG---
>mabe@E0217
TGGAACCCACTGCTGCTGAGTCTGCGCGCCAGGGTGCGGGAGGCGTGT---GGC---------GGGGACTTCAACTCCCTGCTGTGCAACCTGTACCGCGACGGCAAGGACAGCATCGGCTGGCACAGTGACGATGAAGCCTCGCTGGGGCCCGTGCCCACCATCGCCTCCCTCAGCCTGGGGGACACCCGCGTGTTCAGTCTCCGCAAGCAGCCACCA---
>maoc@E0217
TGGAACCCgctgctgctgagtgtgtgtgcaaaggtGCGGGAGGCATGT---GGC---------GGTGACTTCAACTCCCTGCTGTGCAACCTGTACCGTGACGGCAAGGACAGCATCGGCTGGCACAGTGATGACGAGGCCTCCCTGGGGCCCGCACCCACCATCGCCTCCGTCAGCCTGGGGGACACCCGGGTGTTCAGCCTCCGCAAGCACCCGCCG??C
>bame@E0217
TGGAACCCGTTGCTGCTGAGTTTGCGTGCGAAGGTGCAGGAGGCGTGC---GGCGGCGGC---AGTAGCTTCAACTCCCTGCTGTGTAACCTGTACCGCGACGGCAAGGACAGCATCAGTTGGCACAGCGACGACGAGGCCTCCCTGGGGCCCGCGCCCACCATCGCCTCCGTCAGCCTGGGAGACACCCGGGTGTTCAGCCTCCGCCGGCAGCCGCCG??C
>brbr@E0217
TGGAACCCTTTGCTGCTGAGTGTGCGTGAGAAAGTGCAGGAGGCGTGT---GGCGCCGGC---AGCAGCTTCAACTCTCTGCTGTGTAACCTGTACCGCAACGGCAAGGACAGCATCGGCTGGCACAGCGACGACGAGGCCTCCCTGGGGCCTGCGCCCACCATCGCCTCCGTCAGCCTGGGAGACACCCGGGTGTTCAGCCTCCGCAAACACCCACCA---
>gach@E0217
??GAGCCCTTTGCTGCTGAGCCTGCGGGAGAAGGTGCAGGAGGCGTGC---GGCGACGGC---AGCAGCTTCAACTCCCTGCTGTGTAACCTGTACCGCGACGGCAAGGACAGCATTGGCTGGCACAGCGACGACGAGGCCTCCCTTGGGCCCGCCCCCACCATCGCCTCCCTCAGCCTGGGAGACACCCGGTTGTTCAGCCTGCGCAAACAGCCCCCG---
>gamo@E0217
??GAGCCCTTTGCTGCTGAGCCTGCGGGAGAAGGTGCAGGAGGCGTGC---GGCGACGGC---AGCAGCTTCAACTCCCTGCTGTGTAACCTGTACCGCGACGGCAAGGACAGCATTGGCTGGCACAGCGACGACGAGGCCTCCCTGGGGCCCGCCCCCACCATCGCCTCCCTCAGCCTGGGAGACACCCGGTTGTTCAGCCTGCGCAAACAGCCCCCG---
>momo@E0217
TGGAACCCTTTGCTGCTGAGCGTGCGCGAGAAAGTGCAGGAGGCTTGC---GGCGACGGC---AGCAGCTTCAACTCTCTGCTGTGTAACCTGTACCGCGACGGCAAGGACAGCATTGGCTGGCACAGCGACGACGAGGCCTCCCTTGGGCCTGCGCCCACCATCGCCTCCATCAGCCTGGGAGACACCCGGGTGTTCAGCCTCCGCAGACAGCCGCCG---
>trmi@E0217
TGGAACCCTTTGCTGCTGAGCCTGCGGGAGAAAGTGCAGGAGGCCTGC---GGCGATGGC---AGCAGCTTCAACTCCCTGCTGTGTAACCTGTACCGCGACGGCAAGGACAGCATCGGCTGGCACAGTGACGACGAGGCCTCCCTGGGGCCCGCGCCCACCATCGCCTCCCTCAGCCTGGGAGACACCCGGGTGTTCAGCCTCCGCAAACAGCCCCCG---
>loam@E0217
TGGAACCCTTTGCTGCTGAGTGTGCGTGAGAAAGTGCAGGAGGCGTGC---GGCGATGGC---AGCAGCTTCAACTCTCTGCTGTGTAACCTGTACCGCAACGGCAAGGACAGCATTGGCTGGCACAGCGACGACGAGGCCTCCCTGGGGCCTGCACCCACCATCGCCTCCATCAGCCTGGGAGACACCCGGGTGTTCAGCCTCCGCAAACAGCCACTG---
>lohl@E0217
TGGAACCCTTTGCTGCTGAGTGTGCGTGAGAAAGTGCAGGAGGCGTGC---GGCGATGGC---AGCAGCTTCAACTCTCTGCTGTGTAACCTGTACCGCAACGGCAAGGACAGCATTGGCTGGCACAGCGACGACGAGGCCTCCCTGGGGCCTGCACCCACCATCGCCTCCATCAGCCTGGGAGACACCCGGGTGTTCAGCCTCCGCAAACAGCCACTG---
>lolo@E0217
TGGAACCCTTTGCTGCTGAGTGTGCGTGAGAAAGTGCAGGAGGCGTGC---GGCGATGGC---AGCAGCTTCAACTCTCTGCTGTGTAACCTGTACCGCAACGGCAAGGACAGCATTGGCTGGCACAGCGACGACGAGGCCTCCCTGGGGCCTGCACCCACCATCGCCTCCATCAGCCTGGGAGACACCCGGGTGTTCAGCCTCCGCAAACAGCCACTG??C
>loxj@E0217
TGGAACCCTTTGCTGCTGAGTGTGCGTGAGAAAGTGCAGGAGGCGTGC---GGCGATGGC---AGCAGCTTCAACTCTCTGCTGTGTAACCTGTACCGCAACGGCAAGGACAGCATTGGCTGGCATAGCGACGACGAGGCCTCCCTGGGGCCTGCACCCACCATCGCCTCCATCAGCCTGGGAGACACCCGGGTGTTCAGCCTCCGCAAACAGCCACTG---
>meme@E0217
tGGAACCCTTTGCTGCTGAGCCTGCGGGAGAAGGTGCAGGAGGCGTGC---GGCGACGGC---AGCAGCTTCAACTCCCTGCTGTGTAACCTGTACCGCGACGGCAAGGACAGCATTGGCTGGCACAGCGACGACGAGGCCTCCCTGGGGCCCGCCCCCACCATCGCCTCCCTCAGCCTGGGAGACACCCGGGTGTTCTGCCTGCGCAAACAGCCCCCG??C
>trsc@E0217
TGGAACCCTTTGCTGCTGAGTTTGCGCGAGAAGGTGCAGGAGGCGTGC---GGC---GGC---CACGGCTTCGACTCCCTGCTGTGTAACCTGTACCGCGACGGCAAGGACAGCATTGGCTGGCACAGCGACGACGAGGCCTCCCTGGGGCCCGCGCCCACCATCGCCTCCGTCAGCCTGGGGGACACCCGGGTGTTCAGCCTCCGCAAGCAGCCGCCG---
>trmu@E0217
TGGAACCCTTTGCTGCTGAGTTTGCGTGAGAAGGTGCAGGAGGCGTGC---GGC---GGC---CGCGGCTTCGACTCCCTGCTGTGTAACCTGTACCGCGACGGCAAGGACAGCATCGGCTGGCACAGCGACAACGAGGCCTCCCTGGGGCCCGCGCCCACCATCGCCTCCGTCAGCCTGGGGGACACCCGGGTGTTCAGCCTCCGCAAGCAGCCGCCG---
>gaar@E0217
TGGAACCCTGTGCTCCTGAGCCTGCGGGAGAGAGTGCAGCAGGCCTGC---GGG---GGC---GGCAGCTTCAACTCCCTGCTGTGTAACCTGTACCGCGACGGCAAGGACAGCATCGGCTGGCACAGCGACGACGAGGCCTCCctgggccccgcccccaccatcgCCTCCCTCAGCCTGGGGGAGACACGGGTGTTCAGCCTCCGCAAGCAGCCCC??---
>phph@E0217
TGGAACCCTTTGCTGCTGAGCTTGCGCGAGAAGGTGCAGGAggcgtgc---ggc---ggc---ggcggcttcaaCTCTCTGCTGTGTAACCTGTACCGCAGCGGCAAGGACAGCATTGGCTGGCACAGCGACGACGAGGCCTCGCTGGGGCCGGCACCCACCATCGCCTCCCTCAGCCTGGGAGACACCCGGGTGTTCAGCCTGCGCAAGCAGCCGCCG??C
>muma@E0217
---AGCCCGTTGCTGCTGAGTTTGCGTGAGAAGGTGCAGGAGGCGTGC---GGCGCTGGCTGCAGCAGCTTCAACTCCCTGATGTGTAACCTGTACCGCGATTGCAAGGACAGCATTGGCTGGCACAGCGACGACGAGGCGTCCCTGGGGCCTGCGCCCACCATCGCCTCCGTCAGCCTGGGAGACACCCGGGTGTTCAGCCTCCGCAAGCAGCCGCCA---
>merl@E0217
TGGAACCCTTTGCTGCTGAGTTTGCGTGAGAAGGTGCATGAGGCgtgc---ggcggcagc---agcagcttcaaCTCTCTGCTGTGTAACCTGTACCGCGACGGCAAGGACAGCATCGGCTGGCACAGCGACGACGAGGCCTCCCTGGGGCCCACACCCACCATCGGCTCAGTCAGCCTGGGAGACACCCGGGTGTTCAGCCTCCGCAAGAAGCCACCA?CC
>mepo@E0217
TGGAACCCTTTGCTGCTGAGTTTGCGTGAGAAGGTGCATGAGGCgtgc---ggcggcagc---agcagcttcaaCTCTCTGCTGTGTAACCTGTACCGCGACGGCAAGGACAGCATCGGCTGGCACAGCGACGACGAGGCCTCCCTGGGGCCCACACCCACCATCGGCTCAGTCAGCCTGGGAGACACCCGGGTGTTCAGCCTCCGCAAGAAGCCACCA??C
>meca@E0217
TGGAACCCTTTGCTGCTGAGTTTGCGTGAGAAGGTGCATGAGGCgtgc---ggcggcagc---agcagcttcaaCTCTCTGCTGTGTAACCTGTACCGCGACGGCAAGGACAGCATCGGCTGGCACAGCGACGACGAGGCCTCCCTGGGGCCCACACCCACCATCGGCTCAGTCAGCCTGGGAGACACCCGGGTGTTCAGCCTCCGCAAGAAGCCACCA?CC
>cyro@E0217
TGGCATCCGTTGCTCTTGACCCTGCGTGGGGTGGTGGAGGCGGCTTGC---GGG---------CAAAGCTTCAACTCACTGCTATGTAACCTGTACCGGGACTGCAAGGACAGCATCGGCTGGCACAGCGACGACGAGGCTTCGCTGGGGCCCACACCCACCATTGCCTCCCTGAGCCTGGGAGACACCCGGGTGTTCAGCCTACGCAAGAAGCCCCCA---
>zefa@E0217
TGGCATCCATTGCTCTTGACCCTCCGTGGGGCGGTGGAGGGGGCTTGC---GGG---------CAAAGCTTCGACTCACTGCTGTGTAACCTGTACCGGGACTGCAAGGACAGCATCGGCTGGCACAGCGACGACGAGGCCTCGCTGGGGCCCGCACCCACCATCGCATCCCTGAGCCTGGGGGACACCCGGGTGTTCAGCCTTCGCAAGAAGCCCCCA??C
>brca@E0217
TGGAACCCGGTGCTGCTCGGTCTGAGGGAGAGGGTCGAGTCTGCATGTGTTGGACCTGCC---GGAGGTTTTAACTCCGTCCTGTGTAACTTGTACCGTGACGGGAAGGACTCCATTGGCTGGCACAGCGACGACGAGGCCTCACTGGGAGCCACGCCCACCATCGCCTCGCTGAGTCTCGGAGACACTCGAACCTTCAGCCTCCGCAAGAAGCCAACA---
