# Supplementary material for: The Phylogenetic Relationships of the Family Sciaenidae Based on Genome-Wide Data Analysis
Source: Animals (Basel). 2022 Dec 1;12(23):3386. doi: 10.3390/ani12233386 (PMC9741161; doi:10.3390/ani12233386)
Supplement: Supplementary file 1 [file animals-12-03386-s001.zip › File S2/align-1105-genes/bak/E0219_NT.fasta.ali]

>argl@E0219
?agttgtgccGGAGGTTTCTGCGGGAGAGTCTGGAGCGCCGTAAGCTTCCCTTCGGGACGGTGAGCAGCTTCATCCTCCTCGTCATCATCTACACCACCTTCTGCGACACCTTCAGCAGCCCCGACGTAGAGCTGGAGCCCACCAGTCTGCTGGTGGTGGTCCTA---
>bosa@E0219
------------AGGTTTCTGCGGGAGAGTCTGGAGCGCCGTAAGCTTCCCTTTGGGACGGTGAGCAGCTTCATCCTCCTCGTCATCATCTACACCACCTTCTGCGACACCTTCAGCAGCCCCGACGTAGAGCTGGAGCCCACCAGTCTGCTGGTGGTGGTCCTA---
>gaen@E0219
?agttgtGCCGGAGGTTTCTGCGGGAGAGTCTGGAGCGCCGTAAGCTTCCCTTCGGGACGGTGAGCAGCTTCATCCTCCTCGTCATCATCTACACCACCTTCTGCGACACCTTCAGCAGCCCCGACGTAGAGCTGGAGCCCACCAGTCTGCTGGTGGTGGTCCTA---
>gamo@E0219
?agttgtGCCGGAGGTTTCTGCGGGAGAGTCTGGAGCGCCGTAAGCTTCCCTTCGGGACGGTGAGCAGCTTCATCCTCCTCGTCATCATCTACACCACCTTCTGCGACACCTTCAGCAGCCCCGACGTAGAGCTGGAGCCCACCAGTCTGCTGGTGGTGGTCCTA---
>gace@E0219
?agttgtGCCGGAGGTTTCTGCGGGAGAGTCTGGAGCGCCGTAAGCTTCCCTTCGGGACGGTGAGCAGCTTCATCCTCCTCGTCATCATCTACACCACCTTCTGCGACACCTTCAGCAGCCCCGACGTAGAGCTGGAGCCCACCAGTCTGCTGGTGGTGGTCCT?---
>gach@E0219
?agttgtgccGGAGGTTTCTGCGGGAGAGTCTGGAGCGCCGTAAGCTTCCCTTCGGGACGGTGAGcagcttcatcctcctcctcatcatctacACCACCTTCTGCGACACCTTCAGCAGCCCCGACGTAGAGCTGGAGCCCACCAGTCTGCTGGTGGTGGTCCT?---
>gage@E0219
?agttgtGCCGGAGGTTTCTGCGGGAGAGTCTGGAGCGCCGTAAGCTTCCCTTCGGGACGGTGAGCAGCTTCATCCTCCTCGTCATCATCTACACCACCTTCTGCGACACCTTCAGCAGCCCCGACGTAGAGCTGGAGCCCACCAGTCTGCTGGTGGTGGTCCT?---
>gaar@E0219
?AGTTGTGCCGGAGGTTTCTGAGGGAGAGTCTGGAGCGCCGTAAGCTTCCCTTCGGGACGGTGAGCAGCTTCATCCTCCTCGTCATCATCTACACCACCTTCTGCGACACCTTCAGCAACCCCGACGTGGAGCTGGAGCCCACCagcctgctggtggtggtc?ct---
>momo@E0219
?aggtgtgccGGAGGTTTCTGAGGGAGAGTCTGGAGCGCCGTCAGCTTCCCTTTGGGGCCGTGAGCAgcttcatcctcctcatcatcatctacaCCACCTTCTGCGACACCTTCAGCAACCCTGATGTAGAGCTGGAGCCCACcagcctgctggtggtggtc?ct---
>povi@E0219
?agttgtGCCGGAGGTTTCTGCGGGAGAGTCTGGAGCGCCGTAAGCTTCCCTTCGGGACGGTGAGCAGCTTCATCCTCCTCGTCATCATCTACACCACCTTCTGCGACACCTTCAGCAACCCCGACGTAGAGCTGGAGCCCACCAGcctgctggtggtggtc?ct---
>phbl@E0219
caggtctGCAGGAGGTTCCTGAGGGAGAGCCTGGAGCGGCGCAAGCTTCCCTTTGGGACCGTGAGCAgcttcatcctcctcgtcatcatctACACCACCTTCTGCGACACCTTCAGTAACCCCGACGTGGAGCTGGAGCCCAGCAGTCTGCTGGTCGTGGTCCT?---
>trsc@E0219
CAGGTGTGCCGACGGTTTCTGAGGGAGAGTCTGGAGCGCCGCAAGCTTCCCTTCGGCGCCGTGAGCAGCTTCAtcctcctcgtcatcatctACACCACCTTCTGCGACACCTTCAGCAACCCCAACGTCGAGCTGGAGCCCACCAGCCTGCTGGTGGTGGTCCTC---
>phph@E0219
caggtgtgcaggaGGTTCCTGAGGGAGAGTCTGGAGCGGCGCAAGCTTCCCTTTGGGACCGTGAGCagcttcatcctcctcgtcatcatctaCACCACCTTCTGCGACACCTTCAGTAACCCCGACGTAGAGCTGGAGCCCAGcagcctgctggtggtggtcctc---
>meca@E0219
caggtgtgtcgGAGGTTTCTGAGGGAGATTCTGGAGCGCCGCAAGCTTCCCTTCGGGGCCGTGAGCAgcttcatcctcctcatcatcatctacaCCACCTTCTGCGACACCTTCAGCAACCCCGATGTAGAGCTGGAGCCCAGCAGCCTGCTGGTGGTGGTCCT?---
>mora@E0219
?aggtgtgccgGAGGTTTCTGAAAGAGAGTCTGGAGCGCCGTAAGCTTCCCTTTGGGGCCGTGAGCagcttcatcctcctcatcatcatctataCCACCTTCTGCGACACCTTCAGCAACCCCAGTGTAGAGCTGGAGCCCACCAGCCTGCTGGTGGTGGTCCTC---
>muma@E0219
cagatGTGCCGGAGGTTTCTGAGGGAGCGTCTGGAGCGCCGTAAACTTCCCTTCGGCACTGTGAGCAgctccattctcctcctcatcatctacACCACCTTCTGTGACACCTTCAGTAACCCTAATGTGGAGCTGGAGCCTACCAGCCTGTTGATGGTGGTC??A---
>loxj@E0219
?AGGTGTGCCGGAGGTTTCTGAGGGAGCGTCTGGAGCGCCGTAAGCTTCCCTTCGGGACCGTGAGCAGCTTCATCCTCCTCCTCATCATCTACACCACCTTCTGCGACACCTTCAGCAACCCCGATGTAGAGCTGGAGCCCACCAGCCTGCTGGCGGTGGTCCT?---
>loam@E0219
---------CGGAGGTTTCTGAGGGAGCGTCTGGAGCGCCGTAAGCTTCCCTTCGGGACCGTGAGCAGCTTCATCCTCCTCCTCATCATCTACACCACCTTCTGCGACACCTTCAGCAACCCCGATGTAGAGCTGGAGCCCACCAGCCTGCTGGCGGTGGTCCTC---
>lolo@E0219
?aggtgtgccgGAGGTTTCTGAGGGAGCGTCTGGAGCGCCGTAAGCTTCCCTTCGGGACCGTGAGCagcttcatcctcctcctcatcatctacACCACCTTCTGCGACACCTTCAGCAACCCCGATATAGAGCTGGAGCCCACCAGCCTGCTGGCGGTGGTCCTC---
>lohl@E0219
?AGGTGTGCCGGAGGTTTCTGAGGGAGCGTCTGGAGCGCCGTAAGCTTCCCTTCGGGACCGTGAGCAGCTTCATCCTCCTCCTCATCATCTACACCACCTTCTGCGACACCTTCAGCAACCCCGATGTAGAGCTGGAGCCCACCAGCCTGCTGGCGGTGGTCCT?---
>zefa@E0219
---------------??CCTCAGGGACTGGGTGGAGTGGCGGAAGCCGCCGTTCGGCGCCGTCAGCAGCTTCGTCCTGCTCATCATCATCTACACCACCTTCTGCGACACCTTCAGCAGCGCCGACGTCCAGCTGGAGCCCAGCAGCCTGCTGGCCGTGGTCTTC?AT
