# Supplementary material for: The Phylogenetic Relationships of the Family Sciaenidae Based on Genome-Wide Data Analysis
Source: Animals (Basel). 2022 Dec 1;12(23):3386. doi: 10.3390/ani12233386 (PMC9741161; doi:10.3390/ani12233386)
Supplement: Supplementary file 1 [file animals-12-03386-s001.zip › File S2/align-1105-genes/bak/E0220_NT.fasta.ali]

>argl@E0220
GGATGCAGCATGTGGAACCACTCAGAGCCCATATGG---GTGTCCCTGCGCCACTTGTCCCCTGGCACGGACCCAGTGGCCGCCCAGTGGAGCCTCCCGGGCCTGGAGAAGCAGGGAGGctggagccaagatggctgtCAGCTGGTCCACACTGACAGCAGCACTTCAACCCTGAGATGCACCGTACTTAGCAACTATGCCGTTTTA---
>bosa@E0220
GGATGCAGCATGTGGAACCACTCAGAGCCCATATGG---GTGTCCCTGCGCCACTTGTCCCCTGGCACGGACCCATTGGCCGCCCAGTGGAGCCTCCCGGGCCTGGAGAAGCAGGGAGGctggagccaagatggctgtCAGCTGGTCCACACTGACAGCAGCACTTCAACCCTGAGATGCACCGTACTTAGCAACTATGCCGTTTTA??C
>meme@E0220
GGATGCAGCATGTGGAACCACTCAGAGCCCATATGG---GTGTCCCTGCGCCACTTGTCCCCTGGCACTGACCCAGTGGCCGCCCAGTGGAGCCTCCCGGGCCTGGAGAAGCAGGGAGGCTGGAGCCAAGATGGCTGTCAGCTGGTCCACACTGACAGCAGCACTTCAACCCTGAGATGCACCGTACTTAGCAACTATGCCGTTTTA---
>gaar@E0220
GGCTGCAGCATGTGGAACCACTCGGAGCCCATCTGG---GTGTCCCTGCGCCACTTGTCCCCGGGCACGGACCCAGTGGCGGCCCAGTGGAGCCTCCCGGgcctggagagggagggggggtggagccaagatggctgccagctGGTCCACACTGACAGCAGCACTTCCACCCTGAGATGCACCGTACTCAGCAACTATGCTGTGTTA??C
>trmi@E0220
GGATGCAGCATGTGGAACCACTCAGAGCCCATATGG---GTGTCCCTGCGCCACTTGTCCCCTGGCACGGACCCAGTGGCCGCCCAGTGGAGCCTCCCGGGCCTGGAGAAGCAGGGAGGCTGGAGCCAAGATGGCTGTCAGCTGGTCCATACTGACAGCAGCACTTCAACACTGAGATGCAGCGTACTTAGCAACTATGCTGTGTTA??C
>gace@E0220
GGATGCAGCATGTGGAACCACTCAGAGCCCATATGG---GTGTCCCTGCGCCACTTGTCCCCTGGCACGGACCCAGAGGCCGCCCAGTGGAGCCTCCCGGGCCTGGAGAAGCAGGGAGGCTGGAGCCAAGATGGCTGTCAGCTGGTCCACACTGACAGCAGCACTTCAACCCTGAGATGCACCGTACTTAGCAACTATGCCGTTTTA??C
>gage@E0220
GGATGCAGCATGTGGAACCACTCAGAGCCCATATGG---GTGTCCCTGCGCCACTTGTCCCCTGGCACGGACCCAGAGGCCGCCCAGTGGAGCCTCCCGGGCCTGGAGAAGCAGGGAGGCTGGAGCCAAGATGGCTGTCAGCTGGTCCACACTGACAGCAGCACTTCAACCCTGAGATGCACCGTACTTAGCAACTATGCCGTTTTA---
>gach@E0220
GGATGCAGCATGTGGAACCACTCAGAGCCCATATGG---GTGTCCCTGCGCCACTTGTCCCCTGGCACGGACCCAGAGGCCGCCCAGTGGAGCCTCCCGGGCCTGGAGAAGCAGGGAGGctggagccaagatggctgtCAGCTGGTCCACACTGACAGCAGCACTTCAACCCTGAGATGCACCGTACTTAGCAACTATGCCGTTTTA??C
>gaen@E0220
GGATGCAGCATGTGGAACCACTCAGAGCCCATATGG---GTGTCCCTGCGCCACTTGTCCCCTGGCACGGACCCAGAGGCCGCCCAGTGGAGCCTCCCGGGCCTGGAGAAGCAGGGAGGCTGGAGCCAAGATGGCTGTCAGCTGGTCCACACTGACAGCAGCACTTCAACCCTGAGATGCACCGTACTTAGCAACTATGCCGTTTTA??C
>povi@E0220
GGATGCAGCATGTGGAACAGCTCAGAGCCCATATGG---GTGTCCCTGCGCCACTTGTCCCCTGGCACGGACCCAGTGGCCGCCCAGTGGAGCCTCCCGGGCCTGGAGAAGCAGGGAGGctggagccaagatggctgtCAGCTGGTCCACACTGACAGCAGCACTTCAACCCTGAGATGCACCGTACTTAGCAACTATGCCGTTTTA??C
>bame@E0220
GGATGCAGCATGTGGAACCACTCAGAGCCCATATGG---GTGTTCCTGCGCCACTTGTCCCCTGGCTCTGACCCACTGGCAGCCCAGTGGAGCCTCAAGGCCCTGGAGAAGCAGGGGGGctggagccaagatggctgtCAGCTGGCCCACAGTGACAGCAGTACTTCAACGCTGAGATGTACCATACTTAGCAACTACGCTGTGTTA---
>lala@E0220
GGATGCAGCATGTGGAACCACTCAGAACCCGTATGG---GTGTCCCTGCGCCACTTGTCCCCTGGCTCTGACCCAGTGGCAGCCCAGTGGAGCCTCAAGGCCCTGGAGAAGCAAGGGGgctggagccaagatggctgtCAGCTGGCCCATAGTGACAGCAGTACTTCAACACTGAGATGTACTGTACTTAGCAACTATGCTGTGTTA??C
>meca@E0220
GGATGCAGCATGTGGAACCACTCAGAACCCATATGG---GTGTCCCTGCGCCACTTGTCCCCTGGCACTGACCCAGTGGCAGCCCAGTGGAGCCTCAAGGCCCTGGAGAAGCAGGGGGGCTGGAGCCAAGATGGCTGTCAGCTGGCCCACAGTGACAGCAGTACTTCAACACTGAGATGTACCGTACTAAGCAACTATGCTGTGTTA---
>mepo@E0220
GGATGCAGCATGTGGAACCACTCAGAACCCATATGG---GTGTCCCTGCGCCACTTGTCCCCTGGCACTGACCCAGTGGCAGCCCAGTGGAGCCTCAAGGCCCTGGAGAAGCAGGGGGGCTGGAGCCAAGATGGCTGTCAGCTGGCCCACAGTGACAGCAGTACTTCAACACTGAGATGTACCGTACTAAGCAACTATGCTGTGTTA---
>merl@E0220
GGATGCAGCATGTGGAACCACTCAGAACCCATATGG---GTGTCCCTGCGCCACTTGTCCCCTGGCACTGACCCAGTGGCAGCCCAGTGGAGCCTCAAGGCCCTGGAGAAGCAGGGGGGctggagccaagatggctgtCAGCTGGCCCACAGTGACAGCAGTACTTCAACACTGAGATGTACCGTACTAAGCAACTATGCTGTGTTA---
>mezu@E0220
GGATGCAGCATGTGGAACCACTCAGAACCCATATGG---GTGTCCCTGCGCCACTTGTCCCCTGGCACTGACCCAGTGGCAGCCCAGTGGAGCCTCGAGGCCCTGGAGAAGCAGGGAGGCTGGAGCCAAGATGGCTGTCAGCTGGCCCACAGTGACAGCAGTACTTCAACGCTGAGATGTACCGTACTTAGCAACTATGCTGTATTG---
>phph@E0220
GGATGCAGCATGTGGAACCACTCAGAGCCCATATGG---GTGTCCCTGCGCCACTTGTCCCCTGGCACTGACCCAGTGGCAGCCCAGTGGAGCCTCAAGGCCTTGGAGAAGCAGGGGGgctggagccaagatggctgtcaGCTGGCCCACAGCGACAGCAGCACTTCAACACTGAGATGCACCGTACTGAGCAACTATGCTGTGTTA??C
>mora@E0220
GGATGCAGCATGTGGAACCACTCAGAACCCGTATGG---GTGTCCCTGCGCCACTTGTCCCCTGGCTCTGACCCAGTGGCAGCCCAGTGGAGCCTCAAGGCCCTGGAGAAGCAAGGGGgctggagccaagatggctgtCAGCTGGCCCACAGTGACAGCAGTACTTCAACACTGAGATGTACCGTACTTAGCAACTACGCTGTGTTA??C
>phbl@E0220
GGATGCAGCATGTGGAACCACTCAGAGCCCATATGG---GTGTCCCTGCGCCACTTGTCCCCTGGCACTGACCCAGTGGCAGCCCAGTGGAGCCACAAGGCCTTGGAGAAGCAGGGGGgctggagccaagatggctgtcAGCTGGCCCACAGCGACAGCAGCACTTCAACACTGAGATGCACCGTACTGAGCAACTATGCTGTGTTA??C
>loam@E0220
GGATGCAGCATGTGGAACCACTCAGAACCCATATGG---GTGTCCCTGCGCCACTTGTCCCCTGGCACTGACCCAGTGGCAGCCCAGTGGAGCCCCAAGGCCCTGGAGAAGCAGGGGGGCTGGAGCCAAGATGGCTGTCAGCTGGCCCATAGTGACAGCAGTACTTCAACACTGAGATGCACTGTACTTAGCAACTATGCTGTGTTA---
>lohl@E0220
GGATGCAGCATGTGGAACCACTCAGAACCCATATGG---GTGTCCCTGCGCCACTTGTCCCCTGGCACTGACCCAGTGGCAGCCCAGTGGAGCCCCAAGGCCCTGGAGAAGCAGGGGGGCTGGAGCCAAGATGGCTGTCAGCTGGCCCATAGTGACAGCAGTACTTCAACACTGAGATGCACTGTACTTAGCAACTATGCTGTGTTA---
>lolo@E0220
GGATGCAGCATGTGGAACCACTCAGAACCCATATGG---GTGTCCCTGCGCCACTTGTCCCCTGGCACTGACCCAGTGGCAGCCCAGTGGAGCCCCAAGGCCCTGGAGAAGCAGGGGGgctggagccaagatggctgtcAGCTGGCCCATAGTGACAGCAGTACTTCAACACTGAGATGCACTGTACTTAGCAACTATGCTGTGTTA---
>loxj@E0220
GGATGCAGCATGTGGAACCACTCAGAACCCATATGG---GTGTCCCTGCGCCACTTGTCCCCTGGCACTGACCCAGTGGCAGCCCAGTGGAGCCCCAAGGCCCTGGAGAAGCAGGGGGGCTGGAGCCAAGATGGCTGTCAGCTGGCCCATAGTGACAGCAGTACTTCAACACTGAGATGCACTGTACTTAGCAACTATGCTGTGTTA---
>trmu@E0220
GGATGCAGCATGTGGAACCACTCAGAACCCATATGG---GTGTCCCTGCGCCACTTGTCCCCTGGCACTGACCCAGTGGCAGCCCAGTGGAGCCTCAAGGCCCTGGGGAAGCAGGGGGgctggagccaagatggctgtCAGCTGGCCCACAGTGACAGCAGTACTTCAACACTGAGATGTACCGTACTTAGCAACTATGCTGTGTTA---
>trsc@E0220
GGATGCAGCATGTGGAACCACTCAGAACCCATATGG---GTGTCCCTGCGCCACTTGTCCCCTGGCACTGACCCAGTGGCAGCCCAGTGGAGCCTCAAGGCCCTGGGGAAGCAGGGGGGCTGGAGCCAGGATGGCTGTCAGCTGGCCCACAGTGACAGCAGTACTTCAACACTGAGATGTACCGTACTTAGCAACTATGCTGTGTTA??C
>brbr@E0220
GGCTGCAGCATGTGGAACCACTCAGCGCCCATATGG---GTGTCCCTGCGCCACTTGTCCCCTGGCACTGACCCAGTGGCCGCCCAGTGGAGCCTCCAGGGCCTGGAGAGGCAGGGGGgctggagccaagatggctgtcAGCTGGCCCACAGTGACAGCAGTACTTCAACACTGAGATGTACCGTACTTAGCAACTATGCTGTGTTA---
>coru@E0220
GGATGCAGCATGTGGAACCACTCAGAGCCTATATGG---GTGTCCCTGCGCCACTTGTCCCCTGGCGCTGACCCAGTGGCAGCCCAGTGGAGCCACAAGGCCCTGGAGAAGCACGGGGGCtggagccaagatggctgccagctGGCCCACAGTGACAGCAGTACTTCAACGCTGAGATGTACCATACTTAGCAACTATGCTGTGTTA??C
>maoc@E0220
GGATGCAGCATGTGGAACCACTCGGAGCCCATATGG---GTGTCCCTGCGCCACTTGTCCCCTGGCACTGACCCAGTGGCAGCCCAGTGGAGCCAAAAGGCCCTGGAAAATCACGGGGgctggagccaagatggctgtCAGCTGGCCCATAGTGACAGCAGTACTTCAACGCTGAGATGTACCATACTTAGCAACTATGCTGTGTTA---
>muma@E0220
GGCTGCAGCATGTGGAACCACTCAGAGCCAATATGG---GTGTCCCTGCGCCACTTGTCCCCTGGCACTGACCCAGCGGCAGCCCAGTGGAGCCACAAGGCCCTGGAGAAGCAAGGGGGCTGGAGCCAAGATGGCTGTCAGCTGGCCCACAGTGACAGCAGTACTTCAACACTGAGATGTTCCGTACTCAGCAACTACGCTGTGTTA??C
>mabe@E0220
GGATGCAGCATGTGGAACCACTCGGAGCCCATATGG---GTGTCCCTGCGCCACTTGTCCCCTGGCACTGACCCAGTGGCAGCCCAGTGGAGCCACAAGGCCCTGGAAAAGCAGGGGGGCTGGAGAGAAGATGGCTGTCAGCTGGCCCACAGTGACAGCAGTACTTCAACGCTGAGATGTAACGTACTTAGCAACTATGCTGTTTTA---
>momo@E0220
GGGTGCAGCATGTGGAACCGCTCTGATCCCATATGG---GTGTCCCTTCGCCACGTGTCCCCTGGCACTGACCCAGTGGCAGCCCAGTGGAGCCTCAAGGCCCTGGAGAAGCAGGAGGGctggagccaagatggctgtcAGCTGGCCCACAGTGACAGCAGTACTTCAACACTGAGATGTACTGTACTTAGCAACTATGCTGTGTTA---
>zefa@E0220
GGTTGCAACATATGGAACCACTCAGACCCCATATGG---GTGTCCCTGCGCCACTTGTCCCCCGGTACTGACCCAGTGGCAGCCCAGTGGAGCCTGCGGGGGCTGGAGAGGCAGGGAGGCTGGAGCCAAGATGGCTGTCAGCTGGTCCACAGTGACAGTAGCACCTCTACATTGCGCTGCACTATGCTTAGCAACTATGCTGTGCTG??C
>cyro@E0220
GGGTGCAACATGTGGAACCACTCAGACCCCATATGG---GTGTCCCTGCGCCACTTGTCCCCCGGTACTGACCCAGTGGCAGCCCAGTGGAGCCTGCGAGGGCTGGAGAGGCAGGGAGGTTGGAGCCAAGATGGCTGTCAGCTGGTCCACAGTGACAGTAGTACCTCCACATTGCGCTGCACTCTGCTTAGCAACTATGCTGTGCTG??C
>gamo@E0220
GGATGCAGCATGTGGAACCACTCAGAGCCCATATGGGGTGTCCCT?AGCGCCACTTGTCCCCTGGCACGGACCCAGAGGCCGCCCAGTGGAGCCTCCCGGGCCTGGAGAAGCAGGGAGGCTGGAGCCAAGATGGCTGTCAGCTGGTCCACACTGACAGCAGCACTTCAACCCTGAGATGCACCGTACTTAGCAACTATGCCGTTTTA---
