# Supplementary material for: The Phylogenetic Relationships of the Family Sciaenidae Based on Genome-Wide Data Analysis
Source: Animals (Basel). 2022 Dec 1;12(23):3386. doi: 10.3390/ani12233386 (PMC9741161; doi:10.3390/ani12233386)
Supplement: Supplementary file 1 [file animals-12-03386-s001.zip › File S2/align-1105-genes/bak/E0222_NT.fasta.ali]

>argl@E0222
---CTCCTGCAGGTGGTGAAGCAGAATGTCAAGGTCCCGATCTACGTCATGATCCGCCCGCGAGGGGGGGACTTCCTGTACtcggagcaggaggtggaggtgatgaggagggACATCCAGCTGATGAAGAGCAACGGGGCGGACGGGCTGGTGCTGGGGGTCCTGACGGAGGACGGACGGGTGGACGCCGAGCTCTGCATGGAGTTAC??
>bosa@E0222
---CTCCTGCAGGTGGTGAAGCAGAACGTCAAGGTCCCGATCTACGTCATGATCCGCCCGCGAGGGGGGGACTTCCTGTACtcggagcaggaggtggaggtgatgagGAGGGACATCCAGCTGATGAAGAGCCACGGGGCGGACGGGCTGGTGCTGGGGGTCCTGACGGAGGACGGACGGGTGGACGCCGAGCTCTGCATGGAGTTAC??
>trmi@E0222
---CTCCTGCAAGTGGTGAAGCAGAATGTCAAAGTCCCGATCTACGTCATGATTCGCCCACGAGGAGGGGACTTCCTGTACtcggagcaggaggtggaggtgatgaggagggACATCCAACTGATGAAGAGCCACGGGGCGGACGGACTGGTGCTGGGGGTACTGACGGAGGACGGACGGGTGGATGCAGAGCTCTGCATGGAGTTAC??
>brbr@E0222
---CTCCTGCAGGTGGTGAAGCAGAATGTCAAAGTCCCGATCTACGTCATGATTCGCCCGCGAGGAGGGGACTTCCTGTACtcggagcaggaggtggaggtgatgaggagggaCATCCAACTGATGAAAACTCACGGGGCGGATGGACTGGTGCTGGGGGTCTTGACGGAGGACGGACGGGTGGATGCAGAGCTCTGCATGGAGTTGC??
>phph@E0222
---CTCCTCCAGGTGGTGAAGCAGAATGTCAAAGTCCCCATCTACGTGATGATTCGCCCGCGAGGCGGGGACTTCCTGTActcggagcaggaggtggaggtgatgaggagggacATCCAACTGATGAAGAGCCACGGGGCGGATGGGCTGGTGCTGGGGGTCCTGACGGAGGACGGACGGGTGGATGCAGAGCTCTGCATGGAGTTAC??
>phbl@E0222
---CTCCTCCAGGTGGTGAAGCAGAATGTCAAAGTCCCCATCTATGTGATGATTCGCCCGCGGGGCGGGGACTTCCTGTActcggagcaggaggtggaggtgatgaggagggacATCCAACTGATGAAGAGCCACGGGGCGGATGGGCTGGTGCTGGGGGTCCTGACGGAGGACGGACGGGTGgatgcagagctctgcatgGAGTTAC??
>gaar@E0222
---CTACTGCAGGTGGTGAAGCAGAATGTCAAAGTCCCGATCTACGTCATGATTCGCCCGCGTGGAGGGGACTTCCTGTActcggagcaggaggtggaggtgatgaggagggacATCCAACTGATGAAGAGCCACGGGGCAGATGGACTGGTGCTGGGGGTCCTGACGGAGGACGGACGGGTGGATGCAGAGCTCTGCATGGAGTTAC??
>mora@E0222
---CTTCTGCAGGTGGTGAAGCAGAATGTCAAAGTCCCCATCTACGTGATGATTCGCCCGCGAGGGGGGGACTTCCTGTACTcagagcaggaggtggaggtcatgAGAAGGGACATCCAACTGATGAAGAGCCATGGGGCGGACGGGCTGGTGCTGGGGGTCCTGACGGAGGACGGCCGGGTGGATGCAGAGCTCTGCATGGAGTTAC??
>gace@E0222
---CTCCTGCAGGTGGTGAAGCAGAATGTCAAGGTCCCGATCTACGTCATGATCCGCCCGCGAGGGGGGGACTTCCTGTActcggagcaggaggtggaggtgatgaggagggACATCCAGCTGATGAAGAGCAACGGGGCGGACGGGCTGGTGCTGGGGGTCCTGACGGAGGACGGACGGGTGGACGCCGAGCTCTGCATGGAGTTACT?
>trsc@E0222
---CTTCTGCAGGTGGTGAAGCAGAACGTCAAGGTCCCGATCTACGTGATGATTCGTCCGCGAGGAGGGGACTTCCTGTACtcggagcaggaggtggaggtgatgaggaggGACATCCAACTGATGAAGAGCCACGGGGCGGACGGACTGGTGCTGGGGGTCCTGACGGAGGACGGACGGGTGGATGCGGAGCTCTGCATGGAGTTAC??
>gach@E0222
---CTCCTGCAGGTGGTGAAGCAGAATGTCAAGGTCCCGATCTACGTCATGATCCGCCCGCGAGGGGGGGACTTCCTGTACtcggagcaggaggtggaggtgatgaggagggACATCCAGCTGATGAAGAGCAACGGGGCGGACGGGCTGGTGCTGGGGGTCCTGACTGAGGACGGACGGGTGGACGCCGAGCTCTGCATGGAGTTACT?
>gamo@E0222
---CTCCTGCAGGTGGTGAAGCAGAATGTCAAGGTCCCGATCTACGTCATGATCCGCCCGCGAGGGGGGGACTTCCTGTActcggagcaggaggtggaggtgatgaggagggACATCCAGCTGATGAAGAGCAACGGGGCGGACGGGCTGGTGCTGGGGGTCCTGACGGAGGACGGACGGGTGGACGCCGAGCTCTGCATGGAGTTAC??
>meme@E0222
---CTCCTGCAGGTGGTGAAGCAGAATGTCAAAGTCCCGATCTACGTCATGATTCGCCCGCGAGGGGGGGACTTCCTGTACtcggagcaggaggtggaggtgatgagGAGGGACATCCAGCTGATGAAGAGCAACGGGGCGGACGGACTGGTGCTGGGGGTCCTGACGGAGGACGGACGGGTGGACGCCGAGCTCTGCATGGAGTTACT?
>lala@E0222
---CTCCTGCAGGTGGTGAAGCAGAACGTCAAAGTCCCCGTCTACGTCATGATTCGCCCGCGGGGGGGGGACTTCCTGTACacggagcaggaggtggaggtcatgaGGAGAGACATCCAACTGATGAAGAGCCACGGGGCGGACGGACTGGTGCTGGGGGTCCTGACGGAGGACGGCCAGGTGGACGCAGAGCTCTGCATGGAGTTAC??
>loam@E0222
---CTCCTGCAGGTGGTGAAGCAGAATGTCAAAGTCCCGATCTACGTCATGATTCGCCCGCGAGGAGGGGACTTCCTGTACTCGGAGCAGGAGGTGGAGGTGATGAGGAGGGACATCCAACTGATGAAGAGCCACGGGGCAGATGGACTGGTGCTGGGGGTCCTGACGGAGGACGGACGGGTGGATGCAGAGCTCTGCATGGAGTTACT?
>lohl@E0222
---CTCCTGCAGGTGGTGAAGCAGAATGTCAAAGTCCCGATCTACGTCATGATTCGCCCGCGAGGAGGGGACTTCCTGTACTCGGAGCAGGAGGTGGAGGTGATGAGGAGGGACATCCAACTGATGAAGAGCCACGGGGCAGATGGACTGGTGCTGGGGGTCCTGACGGAGGACGGACGGGTGGATGCAGAGCTCTGCATGGAGTTAC??
>loxj@E0222
---CTCCTGCAGGTGGTGAAGCAGAATGTCAAAGTCCCGATCTACGTCATGATTCGCCCGCGAGGAGGGGACTTCCTGTACTCGGAGCAGGAGGTGGAGGTGATGAGGAAGGACATCCAACTGATGAAGAGCCACGGGGCAGATGGACTGGTGCTGGGGGTCCTGACGGAGGACGGACGGGTGGATGCAGAGCTCTGCATGGAGTTACTG
>mezu@E0222
---CTTCTGCAGGTGGTGAAGCAGCATGTCAAAGTCCCGATCTACGTGATGATTCGCCCGCGAGGAGGGGACTTCCTGTACTcagagcaggaggtggaggtgatgaggagggaCATCCAACTGATGAAGAGCCACGGGGCGGACGGACTGGTGCTGGGGGTCCTGACGGAGGACGGACGGGTGGATGCAGAGCTCTGCATGGAGTTACTG
>momo@E0222
---CTCCTGCAGGTGGTGAAGCAGAATGTCAAAGTCCCGATCTACGTCATGATTCGCCCGCGAGGAGGGGACTTCCTGTACtcggagcaggaggtggaggtgatgaggagggaCATCCAACTGATGAAGAGCCATGGGGCGGATGGACTGGTGCTGGGGGTCCTGACGGAGGACGGACGGGTGGATGCAGAGCTCTGCATGGAGTTACTG
>lolo@E0222
---CTCCTGCAGGTGGTGAAGCAGAATGTCAAAGTCCCGATCTACGTCATGATTCGCCCGCGAGGAGGGGACTTCCTGTACtcggagcaggaggtggaggtgatgaggagggaCATCCAACTGATGAAGAGCCACGGGGCAGATGGACTGGTGCTGGGGGTCCTGACGGAGGACGGACGGGTGGATGCAGAGCTCTGCATGGAGTTAC??
>gaen@E0222
---CTCCTGCAGGTGGTGAAGCAGAATGTCAAGGTCCCGATCTACGTCATGATCCGCCCGCGAGGGGGGGACTTCCTGTActcggagcaggaggtggaggtgatgaggagggACATCCAGCTGATGAAGAGCAACGGGGCGGACGGGCTGGTGCTGGGGGTCCTGATGGAGGACGGACGGGTGGACGCCGAGCTCTGCATGGAGTTACT?
>gage@E0222
---CTCCTGCAGGTGGTGAAGCAGAATGTCAAGGTCCCGATCTACGTCATGATCCGCCCGCGAGGGGGGGACTTCCTGTActcggagcaggaggtggaggtgatgaggagggACATCCAGCTGATGAAGAGCAACGGGGCGGACGGGCTGGTGCTGGGGGTCCTGATGGAGGACGGACGGGTGGACGCCGAGCTCTGCATG---------
>merl@E0222
---CTTCTGCAGGTGGTGAAGCAGAATGTCAAAGTCCCGATCTATGTGATGATTCGCCCACGAGGAGGGGACTTCCTGTACTCGGAGCAGGAGGTGGAAGTGATGAGGAAGGACATCCAACTGATGAAGAGCCACGGAGCAGACGGACTGGTGTTAGGGGCCCTGACGGAGGACGGACGGGTGGATGCAGAGCTCTGTATGGAGTTACTG
>mepo@E0222
---CTTCTACAGGTGGTGAAGCAGAATGTCAAAGTCCCGATCTATGTGATGATTCGCCCACGAGGAGGGGACTTCCTGTACtcggagcaggaggtggaggtgatgagGAAGGACATCCAACTGATGAAGAGCCACGGAGCGGATGGACTGGTGCTAGGGGCCCTGACGGAGGACGGACGGGTGGATGCAGAGCTCTGTATGGAGTTACT?
>meca@E0222
---CTTCTGCAGGTGGTGAAGCAGAATGTCAAAGTCCCAATCTATGTGATGATTCGCCCACGAGGAGGGGACTTCCTGTACTCGGAGCAGGAGGTGGAAGTGATGAGGAAGGACATCCAACTGATGAAGAGCCACGGAGCAGACGGACTGGTGCTAGGGGCCCTGACGGAGGACGGACGGGTGGATGCAGAGCTCTGTATGGAGTTACT?
>povi@E0222
---CTCCTGCAGGTGGTGAAGCAGAATGTCAAAGTCCCCATCTACGTCATGATTCGCCCGCGGGGGGGGGACTTCCTGTACtcggagcaggaggtggaggtgatgaggagggaCATCCAGCTGATGAAGAGCCACGGGGCGGACGGGCTGGTCCTCGGGGTCCTGACGGAGGAAGGGCGGGTGGATGCCGAGCTCTGCATGGAGTTACT?
>muma@E0222
??TCTTCTGCAGGTGGTGAAGCAGAGCGTCGAGGTCCCGGTCTACGTGATGATTCGCCCGCGAGGAGGGGACTTCCTGTACTctgagcaggaggtggaggtgatgaggagggacATCCAACTGATGAAGAGTCACGGGGCCGACGGTCTGGTGCTGGGGGTGCTGACGGAGGACGGACGGGTGCATGCCGAGCTCTGCGTGGAGTTAC??
>coru@E0222
---ctcctgcaggtggtgaagcAGAGCGTCAGCGTCCCGGTCTACGTGATGATCCGCCCCCGGGGAGGAGACTTCCTGTACtcagagcaggaggtggaggtgatgaggagggacATCCAGCTGATGAAGAGCCACGGGGCCGACGGCCTGGTGCTGGGGGTCCTGACGGAGGACGGGCGGGTGGATGCAGAGCTCTGCCTGGAGCTACT?
>trmu@E0222
---CTTCTGCAGGTGGTGAAGCAGAACGTCAAGGTCCCGATCTACGTGATGATTCGTCCGCGAGGAGGGGACTTCCTGTACtcggagcaggaggtggaggtgatgaggagggaCATCCAACTGATGAAGAGCCACGGGGCGGACGGACTGGTGCTGGGGGTCCTGACGGAGGACGGACGGGTGGATGCGGACCTCTGCATGGAGTTACT?
>bame@E0222
---CTTCTGCAGGTGGTGAAGCAGAATGTCAATGTCCCGATCTATGTGATGATTCGCCCTCGAGGAGGAGACTTCCTGTACtcagagcaggaggtggaggtgatgaggagggaCATCCAACTGATGAAGAGCCACGGGGCGGATGGACTGGTGCTGGGGGCCCTGACGGAGGACGGACAGGTGGATGCAGAGCTCTGCATGGAGTTAC??
>maoc@E0222
---CTTGTGCAGGTGGTGAAGCAGAGCGTCAGTCTGCCGGTCTACGTGATGATCCGCCCGCGCGGGGGGGACTTCCTGTACtcagagcaggaggtggaggtgatgaggaggGACATCCAGCTGATGAAGAGCCACGGGGCCGACGGCCTGGTGCTGGGGGCCCTGACGGAGGACGGACGGGTGGATGGGGAGCTCTGCCTGGAGTTAC??
>mabe@E0222
---ctcctgcaggtggtgaAGCAGAGCGTCAGCGTCCCGGTCTACGTGATGGTCCGCCCGCGGGGGGGGGACTTCCTGTACtcggagcaggaggtggaggtgatgaggagggacATCCAGCTGATGAAGAGCCACGGGGCAGACGGCCTGGTGCTGGGGGCCCTGACGGAGGATGGGCGGGTGGATGCAGAGCTCTGCCTGGAGCTACT?
>zefa@E0222
??TCTGCTGCAGGTGGTAAAGCAGAACGTGAAAATTCCTGTCTACGCCATGGTCCGTCCCCGTGGGGGGGATTTCCTCTACTCAGaccgggaggtggaggtgatgaGGAAGGACATGGAGCTGATGAAGAGCCACAGGGCGGATGGGCTGGTGCTGGGGGCCCTGACGGAGGACGGACGGGTGGATGCAGAACTCTGCATGGAGCTGCT?
>cyro@E0222
??TCTGCTGCAGGTGGTGAAGCAGAATGTGAAAATTCCCGTCTACGCCATGGTCCGTCCCCGTGGGGGGGATTTCCTCTACTCGGACTGGGAAGTGGAGGTGATGAGGAAGGACATAGAGCTGATGAAGAGCCACGGGGCGGACGGGCTGGTGCTGGGGGCCCTGACGGAGAATGGACGGGTGGACGCAGAACTCTGCATGGAGCTGCT?
>brca@E0222
??CCTCCTAGAGGTGGTGAAGGAGAGTGTACGTGTGCCAGTCTTTGTCATGATCCGGCCCCGCGGTGGGGACTTCTTATATTCTGAAGTGGATGCGGAGGTGATGAGGCGCGACATAGGAGTGCTGAAGAATCACGGTGCAGATGGGTTGGTGTTCGGGGCGTTGACAGAAGACGGTCAGGTGGATTCGGAGCTCTGTAAAGAATTG?TT
