# Supplementary material for: The Phylogenetic Relationships of the Family Sciaenidae Based on Genome-Wide Data Analysis
Source: Animals (Basel). 2022 Dec 1;12(23):3386. doi: 10.3390/ani12233386 (PMC9741161; doi:10.3390/ani12233386)
Supplement: Supplementary file 1 [file animals-12-03386-s001.zip › File S2/align-1105-genes/bak/E0223_NT.fasta.ali]

>bame@E0223
CATCTGTCCGCGGGGCTGCAGCTCCGTCTTCAAGCCATCCAGAACCGTGTGAACCACCAGTCCCTGCAGGGCCAG---------------GCCCCGGGGGCCCTGCCGCTGGCCCTGCGCAAGTGGCTGCAATGCACCCAGTTCAAGATGGCCCAGGTGGAGATCCAGTCGTCTGAGGCCGCCTCCCAGTTCTACCCCATG??T
>coru@E0223
CATCTGTCTGCAGGGCTGCAGCTGCGTCTTCAGGCCATCCAGAACCGCGTGAACCACCAGTCCCTGCAGGGCCAG---------------GCCCCGGGCGCCCTGCCGCTGGCCCTGCGCAAGTGGCTGCAGTGCACCCAGTTCAAGATGGCCCAGGTGGAGATCCAGTCGTCCGAGGCCGCCTCCCAGTTCTACCCCATG?TG
>trsc@E0223
CATCTGTCGGCGGGGCTGCAGCTCCGTCTTCAAGCCATCCAGAACCGCGTGAACCACCAGTCCCTGCAGGGCCAG---------------GCCCCGGGGGCCCTGCCGCTGGCCCTGCGCAAGTATCTGCAGTGTACCCAATTCAAGATGGCCCAGGTGGAGATCCAGTCATCCGAGGCCGCCTCGCAGTTCTACCCCATG?TG
>trmu@E0223
CATCTGTCGGCGGGGCTGCAGCTCCGTCTTCAAGCCATCCAGAACCGCGTGAACCACCAGTCCCTGCAGGGCCAG---------------GCCCCGGGGGCCCTGCCGCTGGCCCTGCGCAAGTATCTGCAGTGTACCCAATTCAAGATGGCCCAGGTGGAGATCCAGTCATCCGAGGCCGCCTCGCAGTTCTACCCCATG?TG
>trmi@E0223
CATCTGTCTGCGGGGCTGCAGCTGCGTCTGCAGGCCATCCAGAACCGTGTGAACCACCAGTCGCTGCAGGGCCAG---------------GCCCCTGGTTCCCTGCCGCTGGCCCTGCGCAAGTGGCTGCAGTGCACCCAGTTCAAGATGGCCCAGGTGGAGATCCAGTCCTCCGAGGCCGCCTCCCAGTTCTACCCCATG??T
>gace@E0223
CACCTGTCTGCGGGGCTGCAGCTGCGTCTGCAGGCCATCCAGAACCGCGTGAACCACCAGTCGCTGCAGGGCCAG---------------GCCCCGGGGGCCCTGCCGCTGGCCCTGCGCAAGTGGCTGCAGTGCACCCAGTTCAAGATGGCCCAGGTGGAGATCCAGTCCTCAGAGGCCGCCTCCCAGTTCTACCCCATG??T
>gaen@E0223
CACCTGTCTGCGGGGCTGCAGCTGCGTCTGCAGGCCATCCAGAACCGCGTGAACCACCAGTCGCTGCAGGGCCAG---------------GCCCCGGGGGCCCTGCCGCTGGCCCTGCGCAAGTGGCTGCAGTGCACCCAGTTCAAGATGGCCCAGGTGGAGATCCAGTCCTCAGAGGCCGCCTCCCAGTTCTACCCCATG?TG
>gage@E0223
CACCTGTCTGCGGGGCTGCAGCTGCGTCTGCAGGCCATCCAGAACCGCGTGAACCACCAGTCGCTGCAGGGCCAG---------------GCCCCGGGGGCCCTGCCGCTGGCCCTGCGCAAGTGGCTGCAGTGCACCCAGTTCAAGATGGCCCAGGTGGAGATCCAGTCCTCAGAGGCCGCCTCCCAGTTCTACCCCATG??T
>mora@E0223
CATCTGTCTGCGGGGCTGCAGCTCCGTCTTCAAGCCATCCAGAACCGTGTGAACCACCAGTCCCTGCAGGGCCAG---------------GCCCCGGGGGCCCTGCCGCTGGCCCTGCGCAAGTGGCTGCAGTGCACCCAGTTCAAGATGGCCCAGGTGGAGATCCAGTCGTCCGAAGCCGCCTCGCAGTTCTACCCCATG??T
>mezu@E0223
CATCTGTCCGCGGGGTTGCAGCTCCGCCTTCAAGCCATCCAGAACCGCGTGAACCACGAGTCCCTGCAGGGCCAG---------------GCCCCGGGGGCCCTGCCGCTGGCCCTGCGCAGGTGGCTGCAGTGCACCCAGTTCAAGATGGCCCAGGTGGAGATCCAGTCGTCCGAGGCCGCCTCGCAGTTCTACCCCATG?TG
>gamo@E0223
?ACCTGTCTGCGGGGCTGCAGCTGCGTCTGCAGGCCATCCAGAACCGCGTGAACCACCAGTCGCTGCAGGGCCAG---------------GCCCCGGGGGCCCTGCCGCTGGCCCTGCGCAAGTGGCTGCAGTGCACCCAGTTCAAGATGGCCCAGGTGGAGATCCAGTCCTCAGAGGCCGCCTCCCAGTTCTACCCCATG??T
>lala@E0223
CATCTGTCTGCGGGGCTGCAGCTCCGGCTGCAAGCCATCCAGAACCGTGTGAACCACCAGTCCCTGCAGGGCCAG---------------GCCCCGGGGGCCCTGCCGCTGGCCCTGCGCAAGTGGCTGCAGTGCACCCAGTTCAAGATGGCCCAGGTGGAGATCCAGTCGTCCGAGGCCGCCTCGCAGTTCTACCCCATG??T
>loam@E0223
CATCTGTCTGCGGGGCTGCAGCTGCGTCTTCAGGCCATCCAGAACCGCGTGAACCATCAGTCCCTGCAGGGCCAG---------------GCCCCGGGGGCCCTGCCGCTGGCCCTGCGCAAGTGGCTCCAGTGCACCCAGTTCAAGATGGCCCAGGTTGAGATCCAGTCCTCCGAGGCCGCCTCCCAGTTCTACCCCATG?TG
>lohl@E0223
CATCTGTCTGCGGGGCTGCAGCTGCGTCTTCAGGCCATCCAGAACCGCGTGAACCACCAGTCCCTGCAGGGCCAG---------------GCCCCGGGGGCCCTGCCGCTGGCCCTGCGCAAGTGGCTCCAGTGCACCCAGTTCAAGATGGCCCAGGTTGAGATCCAGTCCTCCGAGGCCGCCTCCCAGTTCTACCCCATG??T
>mabe@E0223
CATCTGTCTGCGGGGCTTCAGCTGCGTCTTCAGGCCATCCAGAACCGCGTGAACCATCAGTCCCTGCAGGGCCAG---------------GCCCCGGGCGCGCTGCCACTGGCCCTGCGCAAGTGGCTGCAGTGCACCCAGTTCAAGATGGCCCAGGTGGAGATCCAGTCGTCCGAGGCCGCCTCCCAGTTCTACCCCATG?TG
>loxj@E0223
CATCTGTCTGCGGGGCTGCAGCTGCGTCTTCAGGCCATCCAGAACCGCGTGAACCATCAGTCCCTGCAGGGCCAG---------------GCCCCGGGGGCCCTGCCGCTGGCCCTGCGCAAGTGGCTCCAGTGCACCCAGTTCAAGATGGCCCAGGTTGAGATCCAGTCCTCCGAGGCCGCCTCCCAGTTCTACCCCATG??T
>lolo@E0223
CATCTGTCTGCGGGGCTGCAGCTGCGTCTTCAGGCCATCCAGAACCGCGTGAACCATCAGTCCCTGCAGGGCCAG---------------GCCCCGGGGGCCCTGCCGCTGGCCCTGCGCAAGTGGCTCCAGTGCACCCAGTTCAAGATGGCCCAGGTTGAGATCCAGTCCTCCGAGGCCGCCTCCCAGTTCTACCCCATG?TG
>meme@E0223
---------------------------------------------------------------------------------------------?CGGGGGCCCTGCCGCTGGCCCTGCGCAAGTGGCTGCAGTGCACCCAGTTCAAGATGGCCCAGGTGGAGATCCAGTCCTCCGAGGCCGCCTCCCAGTTCTACCCCATG??T
>povi@E0223
?ACCTGTCTGCGGGGCTGCAGCTGCGTCTGCAGGCCATCCAGAACCGCGTGAACCACCAGTCGCTGCAGGGCCAG---------------GCCCCGGGGGCCCTGCCGCTGGCCCTGCGCAAGTGGCTGCAGTGCACCCAGTTCAAGATGGCCCAGGTGGAGATCCAGTCCTCCGAGGCCGCCTCCCAGTTCTACCCCATG?TG
>phph@E0223
?ATCTCTCCGCGGGGCTGCAGCTTCGCCTCCAGGCCATCCAGAACCGCGTGAACCACCAGTCCCTGCAGGGCCAA---------------GCCCCCGGGGCCCTGCCACTGGCCCTGCGCAAGTGGCTGCAGTGCACCCAGTTCAAGATGGCCCAGGTTGAGATCCAGTCCTCCGAGGCCGCCTCCCAGTTCTaccccatg?tg
>muma@E0223
?ATCTTTCTGCCGGGTTGCAGCTCCGCCTTCAAGCCATCCAGAACCGCGTGAACCACCAGTCCCTGCAGGGCCAG---------------GCCCCAGGGGCCCTGCCACTGGCCCTGCGCAAGTGGCTGCAGTGCACCCAATTCAAGATGGCCCAGGTGGAGATCCAGTCGTCTGAGGCCGCCTCGCAGTTCTACCCCATG?TG
>merl@E0223
CATCTGTCCGCGGGGCTGCAGCTCCGTCTCCAAGCCATCCAGAACCGCGTGAACCACCAGTCCCTGCAGGGCCCG---------------GCCCCGGGGGCCCTGCCGCTGGCGCTGCGCAAGTGGTTGCAGTGCACCCAGTTCAAGATGGCCCAGGTGGAGATCCAGTCGTCCGAGGCCGCCTCCCAGTTCTaccccatg?tg
>mepo@E0223
CATCTGTCCGCGGGGCTGCAGCTCCGTCTCCAAGCCATCCAGAACCGCGTGAACCACCAGTCCCTGCAGGGCCCG---------------GCCCCGGGGGCCCTGCCGCTGGCGCTGCGCAAGTGGTTGCAGTGCACCCAGTTCAAGATGGCCCAGGTGGAGATCCAGTCGTCCGAGGCCGCCTCCCAGTTCTACCCCATG?TG
>meca@E0223
CATCTGTCCGCGGGGCTGCAGCTCCGTCTCCAAGCCATCCAGAACCGCGTGAACCACCAGTCCCTGCAGGGCCCG---------------GCCCCGGGGGCCCTGCCGCTGGCGCTGCGCAAGTGGTTGCAGTGCACCCAGTTCAAGATGGCCCAGGTGGAGATCCAGTCGTCCGAGGCCGCCTCCCAGTTCTaccccatg?tg
>zefa@E0223
CATCTGTCTGCGGGGCTGCAGCTGCGTCTTCAGGCCATCCAGAACAGGGTGACCCATCAGTGTCTGCAGGGCCAG---------------GCACCCGGGGCCCTGCCGCTCGCCCTCCGCAAATGGCTGCAGTGCACCCAGTTCAAGATGGCTCAGGTGGAGATCCAGTCTTCTGAGGCTGCCTCGCAGTTCTACCCCATG??T
>brca@E0223
?ACCTCTCTGCCGGCCTCCGTCTGCGACTCCAAGCCATACAGAACCGTGTGAACCACCAGGCCTCGCCGGGACAGACGTCGGCGGGCCAAGCGGCCAGCGGACTGTCGGCCACGCTGCGCAAGTGGCTGCAGTCCACCCAGTTCAAGATGGGACAGGTGGAGATCCAGTCGTCCGAAGCCGCCTCACAGTTCTACCCCATG?TG
