# Supplementary material for: The Phylogenetic Relationships of the Family Sciaenidae Based on Genome-Wide Data Analysis
Source: Animals (Basel). 2022 Dec 1;12(23):3386. doi: 10.3390/ani12233386 (PMC9741161; doi:10.3390/ani12233386)
Supplement: Supplementary file 1 [file animals-12-03386-s001.zip › File S2/align-1105-genes/bak/E0227_NT.fasta.ali]

>argl@E0227
---gGGCGCGCTGTGTTCTGGGACATCAAGAACCGCCTGCCCCGCTCGGTCACCACGGTGCAGTGGGAGAACAGCTTTGTGTCCGTGTACAGCAAGGacaaccccaacctgctcttCAACATGTGTGGCTTCGAGTGCCGCATCCTGCCCAAGTGCCGCACCAGCTACGAGgagttcacacacaaagacggagTCTGGAATCTGCAGAAT??G
>bame@E0227
---GGTCGCGCTGTGTTCTGGGACATCAAGAACCGCCTGCCGCGCTCTGTGACCACGGTGCAGTGGGAGAAcagctttgtgtctgtgtacagcAAGGACAACCCCAATCTCCTCTTCAACATGTGTGGCTTCGAGTGCCGCATCCTGCCCAAGTGCCGCACCAGCTACGAGGAGTTCACGCACAAAGATGGCGTCTGGAATCTGCAAAAT?GA
>zefa@E0227
---GGCCGTGCAGTGTTCTGGGACATAAAGAACCGCCTCCCCCGCTCGGTGACCACAGTCCAGTGGGAGAACAGCTTTGTGTCGGTGTACAGCAAGGACAACCCCAACCTGCTGTTTAACATGTGTGGCTTTGAGTGTCGCATTCTGCCTAAATGCCGCACCAGCTACGAGGAGTTCACCCACAAGGACGGTGTCTGGAACCTGCAGAAT?GA
>trsc@E0227
---GGTCGCGCTGTGTTCTGGGACATCAAGAACCGCCTGCCTCGCTCTGTGACCACAGTGCAGTGGGAGAACAGCTTTGTGTCGGTGTACAGCAAGGACAACCCCAATCTGCTCTTCAACATGTGTGGCTTCGAGTGCCGCATCCTGCCCAAGTGCCGCACCAGCTACGAGGAGTTCACGCACAAAGACGGTGTCTGGAATCTGCAGAAT??G
>trmu@E0227
---GGTCGCGCTGTGTTCTGGGACATCAAGAACCGCCTGCCTCGCTCCGTGACCACAGTGCAGTGGGAGAACAGCTTCGTGTCGGTGTACAGCAAGGACAACCCCAATCTGCTCTTCAACATGTGTGGCTTCGAGTGCCGCATCCTGCCCAAGTGCCGCACCAGCTACGAGGAGTTCACGCACAAAGACGGTGTCTGGAATCTGCAGAAT?GA
>trmi@E0227
---gGTCGCGCTGTGTTCTGGGACATCAAGAACCGCCTGCCCCGCTCGGTGACCACGGTGCAGTGGGAGAACAGCTTTGTGTCCGTGTACAGCAAGGACAACCCCAATCTGCTCTTCAACATGTGTGGCTTCGAGTGCCGCATCCTGCCCAAGTGCCGCACCAGCTACGAGgagttcacacacaaagatggAGTCTGGAATCTTCAGAAT?GA
>povi@E0227
---gGTCGCGCTGTGTTCTGGGACATCAAGAACCGCCTGCCCCGCTCGGTCACCACGGTGCAGTGGGAGAACAGCTTTGTGTCCGTGTACAGCAAGGacaaccccaacctgctcttcAACATGTGTGGCTTCGAGTGCCGCATCCTGCCCAAGTGCCGTACCAGCTACGAGgagttcacacacaaagacggaGTCTGGAATCTGCAGAAT?GA
>phph@E0227
---GGGCGCGCTGTCTTCTGGGACATCAAGAACCGCCTGCCACGCTCCGTCACCACGGTGCAGTGGGAGAACAGCTTTGTGTCCGTGTACAGCAAGGacaaccccaacctgctcttCAACATGTGTGGCTTTGAGTGCCGCATTCTGCCCAAGTGCCGCACCAGCTACGAGGAGTTCACACACAAAGACGGAGTCTGGAATCTGCAAAAC??G
>phbl@E0227
---ggCCGCGCTGTCTTCTGGGACATCAAGAACCGCCTGCCACGCTCCGTCACCACGGTGCAATGGGAGAACAGCTTTGTGTCCGTGTACAGCAAGGACAACCCCAACCTGCTCTTCAACATGTGTGGCTTCGAGTGCCGCATTCTGCCCAAGTGCCGCACCAGCTACGAGGagttcacacacaaagacggagTCTGGAATCTGCAAAAC?GA
>muma@E0227
---GGTCGCGCCGTGTTCTGGGACATCAAGAACCGCCTTCCCCGCTCCGTCACCACGGTGCAGTGGGAGAACAGCTTTGTGTCGGTGTACAGCAAGGACAACCCCAATCTGCTCTTCAACATGTGTGGCTTCGAGTGCCGCATCCTGCCCAAGTGCCGCACCAGCTACGAGGAGTTCACGCACAAAGACGGAGTGTGGAATCTGCAGAAT??G
>mora@E0227
---GGTCGCGCTGTGTTCTGGGACATCAAGAACCGCCTGCCGCGCTCCGTGACCACGGTGCAGTGGGAGAACAGCTTTGTGTCGGTGTACAGCAAGGACAACCCCAATCTGCTCTTCAACATGTGCGGCTTCGAGTGCCGCATCCTGCCCAAGTGCCGCACCAGCTACGAGGAGTTCACGCACAAAGACGGAGTCTGGAATCTGCAAAAT??G
>momo@E0227
---GGGCGCGCTGTGTTCTGGGACATCAAGAACCGCCTGCCTCGCTCGGTGACCACGGTGCAGTGGGAGAACAGCTTTGTGTCCGTGTACAGCAAGGACAACCCCAATCTGCTCTTCAACATGTGTGGCTTCGAGTGCCGCATCCTGCCCAAGTGCCGCACGAGCTACGAGGagttcacacacaaagatgGAGTCTGGAATCTGCAAAAT??G
>mezu@E0227
---GGTCGCGCTGTGTTCTGGGACATCAAGAACCGCCTGCCGCGCTCTGTGACCACGGTGCAGTGGGAGAACAGCTTTGTGTCGGTGTACAGCAAGGACAACCCCAACCTGCTCTTCAACATGTGCGGCTTCGAGTGCCGCATCCTGCCCAAGTGCCGCACCAGCTACGAGGAGTTCACGCACAAAGACGGCGTCTGGAATCTGCAGAAC??G
>merl@E0227
---GGTCGCGCTGTGTTCTGGGACATCAAGAACCGCCTGCCGCGCTCGGTGACCACGGTGCAGTGGGAGAACAGCTTTGTGTCGGTGTACAGCAAGGACAACCCCAATCTGCTCTTCAACATGTGTGGCTTTGAGTGCCGCATCCTGCCCAAGTGCCGCACCAGCTACGAGGagttcacacacaaagacgGTGTCTGGAATCTGCAAAAT?GA
>mepo@E0227
---GGTCGCGCTGTGTTCTGGGACATCAAGAACCGCCTGCCGCGCTCGGTGACCACGGTGCAGTGGGAGAACAGCTTTGTGTCGGTGTACAGCAAGGACAACCCCAATCTGCTCTTCAACATGTGTGGCTTTGAGTGCCGCATCCTGCCCAAGTGCCGCACCAGCTACGAGGagttcacacacaaagacgGTGTCTGGAATCTGCAAAAT??G
>meme@E0227
---gGCCGCGCTGTGTTCTGGGACATCAAGAACCGCCTGCCCCGCTCGGTCACCACGGTGCAGTGGGAGAACAGCTTTGTGTCCGTGTACAGCAAGGACAACCCCAACCTGCTCTTCAACATGTGTGGCTTCGAGTGCCGCATCCTGCCCAAGTGCCGTACCAGCTACGAGgagttcacacacaaagacggagTGTGGAATCTGCAGAAT??G
>meca@E0227
---GGTCGCGCTGTGTTCTGGGACATCAAGAACCGCCTGCCGCGCTCGGTGACCACGGTGCAGTGGGAGAACAGCTTTGTGTCGGTGTACAGCAAGGACAACCCCAATCTGCTCTTCAACATGTGTGGCTTTGAGTGCCGCATCCTGCCCAAGTGCCGCACCAGCTATGAGGagttcacacacaaagacgGTGTCTGGAATCTGCAAAAT?GA
>maoc@E0227
---GGCCGTGCTGTCTTCTGGGACATCAAGAACCGCCTGCCGCGCTCCGTGACCACAGTGCAGTGGGAGAACAGCTTTGTGTCGGTGTACAGCAAGGACAACCCCAACCTGCTCTTCAACATGTGTGGCTTTGAGTGCCGCATTCTGCCCAAGTGCCGCACCAGCTACGAGGAGTTCACGCACAAGGACGGCGTCTGGAATCTGCAGAAT?GA
>mabe@E0227
---GGCCGCGCCGTGTTCTGGGACATCAAGAACCGCCTGCCGCGTTCCGTGACCACGGTGCAGTGGGAGAACAGCTTTGTGTCGGTGTACAGCAAGGACAACCCCAACCTGCTCTTCAACATGTGTGGCTTCGAGTGCCGCATCCTGCCCAAGTGCCGCACCAGCTACGAGGagttcacacacaaagacgGCGTCTGGAATCTGCAAAAC?GA
>loxj@E0227
---GGTCGCGCTGTGTTCTGGGACATCAAGAACCGCTTGCCTCGCTCTGTGACCACGGTGCAGTGGGAGAACAGCTTTGTGTCCGTGTACAGCAAGGACAACCCCAATCTGCTCTTCAACATGTGTGGCTTCGAGTGCCGCATCCTGCCCAAGTGCCGCACGAGCTACGAGGAGTTCACACACAAAGATGGAGTCTGGAATCTGCAAAAT?GA
>lolo@E0227
---GGTCGCGCTGTGTTCTGGGACATCAAGAACCGCTTGCCTCGCTCTGTGACCACGGTGCAGTGGGAGAACAGCTTTGTGTCCGTGTACAGCAAGGACAACCCCAATCTGCTCTTCAACATGTGTGGCTTCGAGTGCCGCATCCTGCCCAAGTGCCGCACGAGCTACGAGGAGTTCACACACAAAGATGGAGTCTGGAATCTGCAAAAT?GA
>lohl@E0227
---GGTCGCGCTGTGTTCTGGGACATCAAGAACCGCTTGCCTCGCTCTGTGACCACGGTGCAGTGGGAGAACAGCTTTGTGTCCGTGTACAGCAAGGACAACCCCAATCTGCTCTTCAACATGTGTGGCTTCGAGTGCCGCATCCTGCCCAAGTGCCGCACGAGCTACGAGGAGTTCACACACAAAGATGGAGTCTGGAATCTGCAAAAT?GA
>loam@E0227
---GGTCGCGCTGTGTTCTGGGACATCAAGAACCGCTTGCCTCGCTCTGTGACCACGGTGCAGTGGGAGAACAGCTTTGTGTCCGTGTACAGCAAGGACAACCCCAATCTGCTCTTCAACATGTGTGGCTTCGAGTGCCGCATCCTGCCCAAGTGCCGCACGAGCTACGAGGAGTTCACACACAAAGATGGAGTCTGGAATCTGCAAAAT?GA
>lala@E0227
---GGCCGCGCCGTGTTCTGGGACATCAAGAACCGCCTGCCGCGCTCCGTGACCACAGTGCAGTGGGAGAACAGCTTTGTGTCGGTGTACAGCAAGGacaaccccaacctgctctTCAACATGTGTGGCTTTGAGTGCCGCATCCTGCCCAAGTGCCGCACCAGCTACGAGGAgttcacacacaaagacgGAGTCTGGAATCTGCAA---??A
>gamo@E0227
---gGCCGCGCTGTGTTCTGGGACATCAAGAACCGCCTGCCCCGCTCGGTCACCACGGTGCAGTGGGAGAACAGCTTTGTGTCCGTGTACAGCAAGGacaaccccaacctgctcttCAACATGTGTGGCTTCGAGTGCCGCATCCTGCCCAAGTGCCGCACCAGCTACGAGgagttcacacacaaagacggagTCTGGAATCTGCAGAAT??G
>gage@E0227
??ggGCCGCGCTGTGTTCTGGGACATCAAGAACCGCCTGCCCCGCTCGGTCACCACGGTGCAGTGGGAGAACAGCTTTGTGTCCGTGTACAGCAAGGacaaccccaacctgctcttCAACATGTGTGGCTTCGAGTGCCGCATCCTGCCCAAGTGCCGCACCAGCTACGAGgagttcacacacaaagacggagTCTGGAATCTGCAGAAT?GA
>gaen@E0227
??ggGCCGCGCTGTGTTCTGGGACATCAAGAACCGCCTGCCCCGCTCGGTCACCACGGTGCAGTGGGAGAACAGCTTTGTGTCCGTGTACAGCAAGGacaaccccaacctgctcttCAACATGTGTGGCTTCGAGTGCCGCATCCTGCCCAAGTGCCGCACCAGCTACGAGgagttcacacacaaagacggagTCTGGAATCTGCAGAAT?GA
>gach@E0227
---gGCCGCGCTGTGTTCTGGGACATCAAGAACCGCCTGCCCCGCTCGGTCACCACGGTGCAGTGGGAGAACAGCTTTGTGTCCGTGTACAGCAAGGAcaaccccaacctgctcttCAACATGTGTGGCTTCGAGTGCCGCATCCTGCCCAAGTGCCGCACCAGCTACGAGgagttcacacacaaagacggagTCTGGAATCTGCAGAAT?GA
>gace@E0227
??ggGCCGCGCTGTGTTCTGGGACATCAAGAACCGCCTGCCCCGCTCGGTCACCACGGTGCAGTGGGAGAACAGCTTTGTGTCCGTGTACAGCAAGGacaaccccaacctgctcttCAACATGTGTGGCTTCGAGTGCCGCATCCTGCCCAAGTGCCGCACCAGCTACGAGgagttcacacacaaagacggagTCTGGAATCTGCAGAAT?GA
>gaar@E0227
---ggTCGCGCTGTCTTCTGGGACATCAAAAACCGCCTGCCCCGCTCGGTGACCACGGTGCAGTGGGAGAACAGCTTTGTGTCCGTGTACAGCAAGGACAACCCCAATCTGCTCTTCAACATGTGTGGCTTCGAGTGCCGCATCCTGCCCAAGTGCCGCACCAGCTACGAGGagttcacacacaaagacgGAGTCTGGAATCTGCAGAAT?GA
>cyro@E0227
---GGCCGTGCAGTGTTCTGGGACATCAAGAACCGCCTTCCCCGCTCAGTGACCACGGTCCAGTGGGAGAACAGCTTTGTGTCGGTGTACAGCAAGGACAACCCCAACCTGCTGTTCAACATGTGCGGCTTTGAGTGTCGCATTCTGCCCAAATGCCGCACCAGCTACGAGGAGTTTACCCACAAAGACGGTGTCTGGAACCTGCAGAAT?GA
>coru@E0227
---GGCCGCGCTGTGTTCTGGGACATCAAGAACCGCCTGCCACGCTCCGTGACCACGGTGCAGTGGGAGAACAGCTTTGTGTCGGTGTACAGCAAAGACAACCCCAACCTGCTCTTCAACATGTGTGGCTTCGAGTGCCGCATCCTGCCCAAGTGCCGCACCAGCTACGAGGAGTTCACGCACAAAGACGGCGTCTGGAATCTGCAGAAT?GA
>bosa@E0227
---GGGCGCGCTGTGTTCTGGGACATCAAGAACCGCCTGCCCCGCTCGGTCACCACGGTTCAGTGGGAGAACAGCTTTGTGTCCGTGTACAGCAAGGAcaaccccaacctgctcttcAACATGTGTGGCTTCGAGTGCCGCATCCTGCCCAAGTGCCGCACCAGCTACGAGgagttcacacacaaagacggagTCTGGAATCTGCAGAAT?GA
>brbr@E0227
---GGCCGCGCCGTGTTCTGGGACATCAAGAACCGCCTGCCTCGCTCTGTGACCACGGTGCAGTGGGAGAACAGCTTTGTGTCCGTGTACAGCAAGGACAACCCCAATCTGCTCTTCAACATGTGTGGCTTCGAGTGCCGCATCCTGCCCAAGTGCCGCACAAGCTACGAGGAGTTCACACACAAAGATGGAGTCTGGAATCTGCAAAAT??G
>brca@E0227
---GGCCGCGCCGTGTTCTGGGACATCAAGAACCGCCTGCCGCGCTCAGTGACCACGGTGCAGTGGGAGAACAGCTTTGTGTCGGTCTACAGCAAAGACAACCCCAACCTGCTGTTCAACATGTGCGGCTTCGAGTGCCGCATCCTGCCCAAGTGCCGCACCTCGTACGAGGACCCCACGCATAAAGACGGACTGTGGAACCTGCAGAAC??G
