# Supplementary material for: The Phylogenetic Relationships of the Family Sciaenidae Based on Genome-Wide Data Analysis
Source: Animals (Basel). 2022 Dec 1;12(23):3386. doi: 10.3390/ani12233386 (PMC9741161; doi:10.3390/ani12233386)
Supplement: Supplementary file 1 [file animals-12-03386-s001.zip › File S2/align-1105-genes/bak/E0228_NT.fasta.ali]

>argl@E0228
AGTTCCTTCTCTGATGGGGTGCAGATAATAGGTATGAGTGCCACCCTTCCTAACCTGGCCCTGCTGGCTGGGTGGCTGGGAGCAGAGCTCTATCAGACCGACTTCAGGCCGGTCCCCTTGCAGGAGCTTGTCAAGGTGGGCAGCAACATCTACGACAACAAACTCTCCCTGGTTCGAAAGTTCTCTCCTGCCATCAATGTG---
>bosa@E0228
AGTTCCTTCTCTGATGGGGTGCAGATCATAGGTATGAGTGCCACCCTTCCTAACCTGGCCCTGCTAGCCGGGTGGCTGGGAGCAGAGCTCTATCAGACCGACTTCAGGCCGGTCCCCTTGCAGGAGCTCGTCAAGGTGGGCAGCAACATCTACGACAACACACTCTCCCTGGTTCGAAAGTTCTCTCCTGCCATCAATGTG---
>gace@E0228
AGTTCCTTCTCTGATGGGGTGCAGATAATAGGTATGAGTGCCACCCTTCCTAACCTGGCCCTGCTGGCTGGGTGGCTGGGAGCAGAGCTCTATCAGACCGACTTCAGGCCCGTCCCCTTGCAGGAGCTTGTCAAGGTGGGCAGCAACATCTACGACAACACACTCTCCCTGGTTCGAAAGTTCTCTCCTGCCATCAATGTG?AA
>gach@E0228
AGTTCCTTCTCTGATGGGGTGCAGATAATAGGTATGAGTGCCACCCTTCCTAACCTGGCCCTGCTGGCTGGGTGGCTGGGAGCAGAGCTCTATCAGACCGACTTCAGGCCCGTCCCCTTGCAGGAGCTTGTCAAGGTGGGCAGCAACATCTACGACAACACACTCTCCCTGGTTCGAAAGTTCTCTCCTGCCATCAATGTG---
>povi@E0228
AGTTCCTTCTCTGATGGGGTGCAGATCATAGGTATGAGTGCCACCCTTCCTAACCTGGCCCTGCTGGCCGGGTGGCTGGGAGCAGAGCTCTATCAGACCGACTTCAGGCCGGTCCCCCTGAAGGAGCTCGTCAAGGTGGGCAGCAACGTCTACGACAACACACTCTCCCTGGTTCGAAAGTTCTCTCCTGCCATCAATGTG---
>gaen@E0228
AGTTCCTTCTCTGATGGGGTGCAGATAATAGGTATGAGTGCCACCCTTCCTAACCTGGCCCTGCTGGCTGGGTGGCTGGGAGCAGAGCTCTATCAGACCGACTTCAGGCCCGTCCCCTTGCAGGAGCTTGTCAAGGTGGGCAGCAACATCTACGACAACACACTCTCCCTGGTTCGAAAGTTCTCTCCTGCCATTAATGTG??A
>gage@E0228
AGTTCCTTCTCTGATGGCGTGCAGATAATAGGTATGAGTGCCACCCTTCCTAACCTGGCCCTGCTGGCTGGGTGGCTGGGAGCAGAGCTCTATCAGACCGACTTCAGGCCCGTCCCCTTGCAGGAGCTTGTCAAGGTGGGCAGCAACATCTACGACAACACACTCTCCCTGGTTCGAAAGTTCTCTCCTGCCATTAATGTG?AA
>gamo@E0228
AGTTCCTTCTCTGATGGCGTGCAGATAATAGGTATGAGTGCCACCCTTCCTAACCTGGCCCTGCTGGCTGGGTGGCTGGGAGCAGAGCTCTATCAGACCGACTTCAGGCCCGTCCCCTTGCAGGAGCTTGTCAAGGTGGGCAGCAACATCTACGACAACACACTCTCCCTGGTTCGAAAGTTCTCTCCTGCCATTAATGTG??A
>meme@E0228
AGTTCCTTCTCCGATGGGGTGCAGATCATAGGTATGAGTGCCACCCTTCCTAACCTGGCCCTGCTGGCCGGGTGGCTGGGGGCAGAGCTCTATCAGACCGACTTCAGGCCGGTCCCCTTGCAGGAGCTCGTCAAGGTGGGCAGCAACATCTACGACAACACACTCTCCCTGGTTCGAAAGTTCTCTCCTGCCATCAATGTG??A
>brbr@E0228
?GCTCCCTCTCTGACGGGGTGCAGATCATAGGCATGAGTGCCACCCTGCCTAACCTCTCCCTCCTGGCCGGCTGGCTGGGGGCAGAGCTCTACCAGACCCACTTCAGGCCGGTTCCCCTGCAGGAGCACCTCAAGGTGGGCTCCAACATCTACGACAACACACTCTCCCTGGTGCGGAAGTTCTCACCTGCCATCAATGTG?AA
>phph@E0228
?GCTCCTTGTCTGACGGGGTGCAGATCATAGGCATGAGTGCCACCTTgcccaacctctctctcctggccgGGTGGCTGGGAGCAGAGCTTTATCAGACCGACTTCAGGCCGGTTCCCCTGCAGGAGCACCTCAAGGTGGGCTGCCACATCTACGACAACACGCTCTCCCTGGTTCGGAAGTTCTCGCCTGCCATCAACGTG??A
>phbl@E0228
?GCTCCTTGTCTGACGGGGTGCAGATCATAGGTATGAGTGCCACCTTgcccaacctctctctcctggccggGTGGCTGGGAGCAGAGCTTTATCAGACCGACTTCAGGCCGGTTCCCCTGCAGGAGCACCTCAAGGTGGGCTGCCACATCTATGACAACACACTCTCCCTGGTTCGGAAGTTCTCGCCTGCCATCAACGTG?AA
>gaar@E0228
AGTTCCCTCTCTGACGGGGTGCAGATCATAGGTATGAGCGCCACCCTGCCTAACCTCGCCCTGCTGGCCGGCTGGTTAGGAGCGGAGCTCTATCAGACCGACTTCCGGCCGGTTCCCCTGCAGGAGCTCGTCAAGGTGGGCTGCAACGTCTACGACAACACACTGTCCCTGGTTCGGAAGTTCTCCCCTGCCATCAATGTG??A
>trmi@E0228
AGTTCGCTCTCTGATGGGGTGCAGATCATAGGCATGAGTGCCACCCTGCCTAACCTCGCGCTGCTGGCCGGCTGGCTGGCAGCAGAGCTCTTTCAGACCGACTTCAGGCCGGTTCCCCTGCAGGAGCTCGTCAAGGTGGGCTGCAACGtctacaacaacacactctCCCTGGTTCGGAAGTTCTCCCCTGCCATCAGTGTG---
>bame@E0228
?GCTCCTTCTCTGACGGCGTGCAAATCATAGGTATGAGCGCCACCTTgcctaacctctctctcctggccggGTGGCTGGGAGCAGAGCTTTACCAGACCGACTTCAGGCCTGTTCCCCTGCAGGAGCACCTTAAGGTGGGCCTCAACATCTACGACAACGGACTCTCCCTGGTTCGGAAGTTCTCACCTGCCATCAATGT?---
>mepo@E0228
?GCTCCTTCTCTGACGGGGTGCAGATCATAGGTATGAGTGCCACCTTGcctaacctctctctcctggccCGGTGGCTGGGAGCAGAGCTTTATCAGACCGACTTCAGGCCGGTTCCCCTACAGGAGCACCTCAAGGTGGGGTGCAACATCTACAACAACAGGCTCTCCCTGGTTCGGAAGTTCTCACCTGTCATCAAT------
>meca@E0228
?GCTCCTTCTCTGACGGGGTGCAGATCATAGGTATGAGTGCCACCTTGCctaacctctctctcctggccCGGTGGCTGGGAGCAGAGCTTTATCAGACCGACTTCAGGCCGGTTCCCCTACAGGAGCACCTCAAGGTGGGGTGCAACATCTACAACAACAGGCTCTCCCTGGTTCGGAAGTTCTTACCTGTCATCAA?------
>merl@E0228
?GCTCCTTCTCTGACGGGGTGCAGATCATAGGTATGAGTGCCACCTTGCctaacctctctctcctggCCCGGTGGCTGGGAGCAGAGCTTTATCAGACCGACTTCAGGCCGGTTCCCCTACAGGAGCACCTCAAGGTGGGGTGCAACATCTACAACAACAGGCTCTCCCTGGTTCGGAAGTTCTTACCTGTCATCAA?------
>coru@E0228
?GCTCCTTCTCCGACGGGGTGCAGATCGTGGGTATGAGCGCCACCTTGCCCAACCTCTCCCTCCTGGCCGGGTGGCTGGGAGCTGAGCTTTACCAGACCGACTTCAGGCCGGTCCCCCTGCAGGAGCACCTCAAGGTGGGCCGCGATATCTACGACAACAGGCTCTCCCTGGTGCGGAAGTTCTTGCCTGCCATCGACGTG??A
>trsc@E0228
?GCTCCTTCTCTGACGGGGTGCAGATCATAGGTATGAGTGCCACCTTgcctaacctctctctcctggccgGGTGGCTGGGAGCAGAGCTTTATCAGACCGACTTCAGGCCGGTTCCCCTGCAGGAGCACCTCAAGGTGGGCAGCAACATCTATGACAACAGACTCTCCCTGGTTCGGAAGTTCTCACCTGCCATCAATGT?---
>trmu@E0228
?GCTCCTTCTCTGACGGGGTGCAGATCATAGGTATGAGTGCCACCTtgcctaacctctctctcctggctgggtggctgggagCAGAGCTTTATCAGACCGACTTCAGGCCGGTTCCCCTGCAGGAGCACCTCAAGGTGGGCAGCAACATCTATGACAACAGACTCTCCCTGGTTCGGAAGTTCTCACCTGCCATCAATGT?---
>mezu@E0228
AGGTCCCTCTCTGACGGGGTGCAGATCATCGGCATGAGCGCCACCTTGCCTAACCTCTCCCTCCTGGCCGGGTGGCTGGGAGCAGAGCTTTATCAGACCGACTTCAGGCCGGTTCCCCTGCAGGAGCACCTCAAGGTGGGCTGCAACATCTACGACAACAGGCTCTCCCTGGTTCGGAAGTTCTCACCCGCCATCAATGTG---
>loam@E0228
AGTTCCTTCTCCGATGGGGTGCAGATCATAGGTATGAGTGCCACCTTGCCTAACCTCGCTCTCCTGGCCGGGTGGCTGGGAGCAGAGCTCTATCAGACCGACTTCAGGCCAGTTCCCCTGCAGGAGCACGTCAAGGTGGGCTGCAACATCTACGACAACAAACTCTCCCTGGTTCGGAAGTTCTCACCTGCCATCAATGTG?AA
>lolo@E0228
AGTTCCTTCTCCGATGGGGTGCAGATCATAGGTATGAGTGCCACCTTGCCTAACCTCACTCTCCTGGCCGGGTGGCTGGGAGCAGAGCTCTATCAGACCGACTTCAGGCCAGTTCCCCTGCAGGAGCACGTCAAGGTGGGCTGCAACATCTACGACAACAAACTCTCCCTGGTTCGGAAGTTCTCACCTGCCATCAATGTG---
>lohl@E0228
AGTTCCTTCTCCGATGGGGTGCAGATCATAGGCATGAGTGCCACCTTGCCTAACCTCGCTCTCCTGGCCGGGTGGCTGGGAGCAGAGCTCTATCAGACCGACTTCAGGCCAGTTCCCCTGCAGGAGCACGTCAAGGTGGGCTGCAACATCTACGACAACAAACTCTCCCTGGTTCGGAAGTTCTCACCTGCCATCAATGTA??A
>loxj@E0228
AGTTCCTTCTCCGATGGGGTGCAGATCATAGGTATGAGTGCCACCTTGCCTAACCTCGCTCTCCTGGCCGGGTGGCTGGGAGCAGAGCTCTATCAGACCGACTTCAGGCCAGTTCCCCTGCAGGAGCACGTCAAGGTGGGCTGCAACATCTACGACAACAAACTCTCCCTGGTTCGGAAGTTCTCACCTGCCATCAATGTG??A
>momo@E0228
?GCTCCTTCTCTGACGGGGTGCAGATCATAGGTATGAGTGCCACCTTGCCTAACCTCGCTCTGCTGGCCGGGTGGCTGGGAGCAGAGCTCTTCCAGACCGACTTCAGGCCGGTTCCCCTGCAGGAGCACGTCAAGGTGGGCTGCAACATCTACGACAACAGACTCTCCCTGGTTCGGAAGTTCTCACCTGCCATCAACGTG??A
>mabe@E0228
AGTTCCTTCTCTGACGGGGTGCAGATCGTGGGTATGAGTGCCACCTTGCCCAACCTCTCCCTCTTGGCCGGGTGGCTGGGAGCCGAGCTTTACCAGACCGACTTCAGGCCGGTCCCCCTGCAGGAGCACCTCAAGGTTGGCCGCGACATCTATGACAACAGGCTCTCCCTGGTGCGGAAGTTCTCACCCGCCATCGATGTG---
>maoc@E0228
?GCTCCTTCTCCGACGGGGTGCAGATTATCGGCATGAGCGCCACCTTACCTAACCTCTCCCTcctggccggctggctgggaGCCGAACTCTACCAGACCGACTTCAGGCCGGTCCCCCTGCAGGAGCACCTCAAGGTGGGCCGCAACATCTACGACGACAAGCTCTCCCTGGTGCGGAAGTTCTCGCCCGCCGTCAACGTG---
>lala@E0228
?GCTCCTTCTCAGACGGGGTGCAGATCATAGGTATGAGTGCCACCTTGcccaacctctctctcctggccGGGTGGCTGGGAGCAGAGCTTTATCAGACCCACTTCAGGCCGGTTCCCCTGCAGGAGCACCTCAAGGTGGGCTGCAGCATCTACGACAACAGACTCTCCCTGGTTCGGAAGTTCTCACCTGCCATCAATGT?---
>mora@E0228
?GCTCCTTCTCCGACGGGGTGCAGATCATAGGTATGAGTGCCACCTTgcccaacctctctctcctggccggGTGGCTGGGAGCAGAGCTTTATCAGACCCACTTCAGGCCGGTTCCCCTGCAGGAGCACCTCAAGGTGGGCTGCAGCATCTACGACAACAGACTCTCCCTGGTTCGGAAGTTCTCACCTGCCATCAATGTG??A
>muma@E0228
?GCTCCTTATCTCAAGGGGTGCAGATCATAGGTATGAGCGCCACCTTGCCTAACCTCTCCTTGCTGGCCGGTTGGCTGGGAGCGGAGCTTTACCAGACCGACTTCAGGCCGGTGCCCCTGCACGAGCACCTCAAGGTGGGATGTAACGTCTACGACAACAAACTCTCCCTGGTCCGGAAGTTCTCACCTGCCATCAATGTC---
>brca@E0228
?GCTCACTGTCTGAGGGCATCCAGATTGTGGGGATGAGTGCGACCTTACCCAACCTGTCCCTGCTGGCTTCTTGGCTGGGAGCCGAGCTCTATCAGACGGACTTTAGGCCCGTCCCCTTGCAAGAGACACTCAAGGTCGGATGCGACATCTACGACAACAGCCTCTCCCTGGTGCGCAAGTTCTCCCCTGCTATAAACGTG?AA
>zefa@E0228
AGGTCCCTGTCAGAGGGCGTGCAGATAATAGGTATGAGCGCCACCTTGCCTAACCTCTCGCTCCTGGCTGGTTGGCTGGATGCAGAGCTCTACCAGACTGACTACAGACCCGTACCGCTGCAAGAACACCTCAAGGTGGGCTGCAGAATCTATGACAACAGCCTCTCTTTGGTGCGACAGTTCATACCTGCCCTAAGCGTT?AA
>cyro@E0228
AGGTCCCTGTCAGAGGGTGTGCAGATAGTAGGTATGAGCGCCACCTTGCCTAACCTCTCGCtcctggctggttggctggatGCAGAGCTCTACCAGACAGACTATAGACCCGTACCTCTGCAAGAACGCCTCAAGGTGGGCTGCAGCATCTACGACAACAGCCTCTCCCTGGTGCGGCAGTTCATACCTGCCCTCAACGTT??A
