# Supplementary material for: The Phylogenetic Relationships of the Family Sciaenidae Based on Genome-Wide Data Analysis
Source: Animals (Basel). 2022 Dec 1;12(23):3386. doi: 10.3390/ani12233386 (PMC9741161; doi:10.3390/ani12233386)
Supplement: Supplementary file 1 [file animals-12-03386-s001.zip › File S2/align-1105-genes/bak/E0229_NT.fasta.ali]

>argl@E0229
---CTGGACGTCCTGGAACGGCTGTTCCAGGGCAAGCTGGTGCTGCGGACGCGTTGCCTGGAGTGTGAGAGCTACACGGAGCGCAGGGAAGACTTCCAGGACATCAGCGTTCCCGTCCAGGAGGACCAGCCCAGC---AGCCCAGAAGACCTCTCTGA?
>bosa@E0229
---CTGGATGTCCTGGAACGGCTGTTCCAGGGCAAGCTGGTGCTGCGGACGCGTTGCCTGGAGTGTGAGAGCTACACGGAGCGCAGGGAAGACTTCCAGGACATCAGCGTTCCCGTCCAGGAGGACCAGCCCAGC---AGTCCAGAAGACCTCTCT??G
>gace@E0229
??CCTGGACGTCCTGGAAAGGCTGTTCCAGGGCAAGCTGGTGCTGCGGACGCGTTGCCTGGAGTGTGAGAGCTACACGGAGCGCAGGGAAGACTTCCAGGACATCAGCGTTCCTGTCCAGGAGGACCAGCCCAGC---AGCCCAGAAGACCTCTCTGAG
>gach@E0229
??CCTGGACGTCCTGGAAAGGCTGTTCCAGGGCAAGCTGGTGCTGCGGACGCGTTGCCTGGAGTGTGAGAGCTACACGGAGCGCAGGGAAGACTTCCAGGACATCAGCGTTCCTGTCCAGGAGGACCAGCCCAGC---AGCCCAGAAGACCTCTCT??G
>gaen@E0229
??CCTGGACGTCCTGGAAAGGCTGTTCCAGGGCAAGCTGGTGCTGCGGACGCGTTGCCTGGAGTGTGAGAGCTACACGGAGCGCAGGGAAGACTTCCAGGACATCAGCGTTCCTGTCCAGGAGGACCAGCCCAGC---AGCCCAGAAGACCTCTCTGAG
>povi@E0229
---CTGGACGTCCTGGAACGGCTGTTCCAGGGCAAGCTGGTGCTGCGGACGCGTTGCCTGGAGTGTGAGAGCTACACGGAGCGCAGGGAAGACTTCCAGGACATCAGCGTTCCCGTCCAGGAAGACCAGCCCAGC---AGCCCAGAAGACCTCTCT??G
>gage@E0229
??CCTGGACGTCCTGGAAAGGCTGTTCCAGGGCAAGCTGGTGCTGCGGACGCGTTGCCTGGAGTGTGAGAGCTACACGGAGCGCAGGGAAGACTTCCAGGACATCAGCGTTCCTGTCCAGGAGGACCAGCCCAGC---AGCCCAGAAGACCTCTCTGAG
>gamo@E0229
??CCTGGACGTCCTGGAAAGGCTGTTCCAGGGCAAGCTGGTGCTGCGGACGCGTTGCCTGGAGTGTGAGAGCTACACGGAGCGCAGGGAAGACTTCCAGGACATCAGCGTTCCTGTCCAGGAGGACCAGCCCAGC---AGCCCAGAAGACCTCTCT??G
>meme@E0229
??CCTGGACGTCCTGGAGCGGCTGTTCCAGGGCAAGCTGGTGCTGCGGACGCGCTGCCTGGAGTGTGAGAGCTACACGGAGCGCCGGGAAGACTTCCAGGACATCAGCGTTCCCGTCCAGGAGGACCAGCCCAGC---AGCCCAGAAGACCTCTCTGA?
>trsc@E0229
---CTGGACATCCTGGAGCGGCTTTTCCAGGGCAGGCTGGTGCTGCGAACGCGCTGCCTGGAGTGTGAGAGCTACACAGAGCGCAGGGAGGACTTCCAGGACATCAGCGTTCCCGTCCAGGAGGACCAGCCCAGC---AGCCCAGACGATCTCTCT??G
>gaar@E0229
---CTGGATGTCCTGGAACGGCTGTTCCAGGGCAAGTTGGTGCTGCGGACACGCTGCCTGGAGTGTGAGAGCTACACGGAGCGCAGGGAAGACTTCCAGGACATCAGCGTTCCCGTCCAGGAGGACCAGCCCAGC---AGCCCAGACGACCTCTCTGA?
>momo@E0229
??CCTGGACGTCCTGGAGCGGCTGTTCCAGGGCAAGCTGGTGCTGCGGACGCGCTGCCTGGAGTGTGAGAGCTACACGGAGCGCAGGGAGGACTTCCAGGACATCAGCGTTCCCGTCCAGGAGGACCAGCCCAGC---AGCCCAGACGACCTCTCTGA?
>trmu@E0229
---CTGGACATCCTGGAGCGGCTTTTCCAGGGCAGGCTGGTGCTGCGAACGCGCTGCCTGGAGTGTGAGAGCTACACAGAGCGCAGGGAGGACTTCCAGGACATCAGCGTTCCCGTCCAGGAGGACCAGCCCAGC---AGCCCAGACGATCTCTCTGA?
>trmi@E0229
---CTGGACGTCCTGGAACGGCTGTTCCAGGGCAAGCTGGTGCTGCGGACGCGCTGCCTGGAGTGCGAGAGCTACACGGAGCGCAGGGAAGACTTCCAGGACATCAGCGTTCCCGTCCAGGAGGACCAGCCCAGC---AGCCCAGACGACCTCTCT??G
>mora@E0229
---CTGGACGTCCTGGAGAGGCTGTTCCAGGGCAGGCTGGTGCTGCGGACGCGCTGCCTGGAGTGCGAGAGCTACACGGAGCGCAGGGAGGACTTCCAGGACATCAGCGTTCCCGTCCAGGAGGACCAGCCCAGC---AGCCCAGACGATCTCTCTGA?
>phbl@E0229
---CTGGATGTCCTGGAGCGGCTGTTCCAGGGCAGGCTGGTGCTGCGGACGCGCTGCCTGGAGTGCGAGAGCTTCACGGAGCGCCGGGAGGACTTCCAGGACATCAGCGTTCCCGTCCAGGAGGACCAGCCCAGC---AGCCCGGACGACCTCTCT??G
>muma@E0229
---CTGGATGTCCTGGAGCGGCTGTTCCAGGGCCGGCTGGTGCTGCGGACACGCTGCCTGGAGTGCGAGAGCTACACTGAGCGCAGGGAGGACTTCCAGGACATCAGTGTCCCCGTCCAGGAGGACCAGCCCAGC---AGCCCAGACGACCTCTCA??G
>loxj@E0229
---CTGGACATCCTGGAGCGGCTGTTCCAGGGCAAGCTGGTGCTGCGGACGCGCTGCCTGGAGTGTGAGAGCTACACAGAGCGCAGGGAGGACTTCCAGGACATCAGCGTTCCCGTCCAGGAGGACCAGCCCAGC---AGCCCAGACGACCTCTCTGA?
>lolo@E0229
---CTGGACATCCTGGAGCGGCTGTTCCAGGGCAAGCTGGTGCTGCGGACGCGCTGCCTGGAGTGTGAGAGCTACACAGAGCGCAGGGAGGACTTCCAGGACATCAGCGTTCCCGTCCAGGAGGACCAGCCCAGC---AGCCCAGACGACCTCTCTGA?
>lohl@E0229
---CTGGACATCCTGGAGCGGCTGTTCCAGGGCAAGCTGGTGCTGCGGACGCGCTGCCTGGAGTGTGAGAGCTACACAGAGCGCAGGGAGGACTTCCAGGACATCAGCGTTCCCGTCCAGGAGGACCAGCCCAGC---AGCCCAGACGACCTCTCT??G
>loam@E0229
---CTGGACATCCTGGAGCGGCTGTTCCAGGGCAAGCTGGTGCTGCGGACGCGCTGCCTGGAGTGTGAGAGCTACACAGAGCGCAGGGAGGACTTCCAGGACATCAGCGTTCCCGTCCAGGAGGACCAGCCCAGC---AGCCCAGACGACCTCTCTGAG
>lala@E0229
---CTGGACGTCCTGGAGCGGCTGTTCCAGGGCCGGCTGGTGCTGCGGACGCGCTGCCTGGAGTGCGAGAGCTACACCGAGCGCAGGGAGGACTTCCAGGACATCAGCGTTCCCGTCCAGGAGGACCAGCCCAGC---AGCCCAGACGATCTCTCTGA?
>cyro@E0229
??CCTGGACTTGATGGAGCGGCTGTTCCAGGGACGCCTGGTCCTCAGGACCCGCTGCCTGGAGTGTGAAAGCTACACGGAGCGtagggaggacttccaggacatcAGTGTCCCAGTGCAGGAGGACCAGCCCAGC---AGCCCTGATGACTTCTCCGA?
>phph@E0229
---CTGGACGTCCTGGAGCGACTGTTCCAGGGCAGGCTGGTGCTGCGGACGCGCTGCCTGGAGTGCGAGAGCTTCACGGAGCGCCGGGAGGACTTCCAGGACATCAGCGTTCCCGTCCAGGAGGACCAGCCCAGC---GGCCCGGACGACCTCTCT??G
>mabe@E0229
??TCTAGACCTCCTGGAGCGGCTGTTCCAGGGCCGCCTGGTGCTGCGGACGCGGTGCCTGGAGTGCGAGAGCTTCACGGAGCGCCGGGAAGACTTCCAGGACATCAGCGTTCccgtgcaggaggagcagcccagc---agccccGAAGACCTCTCC---
>brbr@E0229
---CTGGATGTCCTGGAGCGGCTGTTCCAGGGCAAGCTGGTGCTGCGGACGCGCTGCCTGGAGTGTGAGAGCTACACGGAGCGCAGGGAGGACTTCCAGGACATCAGCGTTCCCGTCCAGGAGGAACAGCCCAGC---AGCCCAGACGACCTCTCT??G
>bame@E0229
---CTGGATGTGCTGGAGAGGTTGTTCCAGGGCAGGCTGGTGCTGCGGACGCGCTGCCTGGAGTGTGAGAGCTACACGGAGCGTAGGGAGGACTTCCAGGACATCAGCGTTCCCGTCCAGGAAGACCCTCCCGGC---AGCCCGGAGGATCTCTCTGA?
>mezu@E0229
??CCTGGACGTCCTGGAGCGACTGTTCCAGGGCAGGCTCGTGCTGCGGACGCGGTGCCTGGAGTGCGAAAGCTACACGGAGCGCAGAGAGGACTTCCAGGACATCAGCGTCCCCGTCCAGGAGGACCCGCCCGGC---AGCCCAGACGATCTCTCC??G
>merl@E0229
??CCTGGATGTCCTGGAGCGGCTGTTCCAGGGCAGGCTGGTGCTGCGGACGCGCTGCCTGGAGTGCGAGGGCTACACGGAGCGCAGGGAGGACTTCCAGGACATCAGCGTTCCCGTCCACGAGGACCAGCCCAGC---AGCCCAGATGACCTCTCGGA?
>meca@E0229
??CCTGGATGTCCTGGAGCGGCTGTTCCAGGGCAGGCTGGTGCTGCGGACGCGCTGCCTGGAGTGCGAGGGCTACACGGAGCGCAGGGAGGACTTCCAGGACATCAGCGTTCCCGTCCACGAGGACCAGCCCAGC---AGCCCAGATGACCTCTCGGA?
>brca@E0229
---CTGGGTGTGTTGGAGAGGATGTTCCACGGCCGTCTGGTGCTCAGGACTCGTTGTCTGGAGTGTGAGAACTACACGGAGCGCCAGGAGGACTTCCAGGACATCAGTGTCCCCGTTCAAGACGACCAGCCTCCCTGCAGCCCTGACCAGCTGTCTGA?
