# Supplementary material for: The Phylogenetic Relationships of the Family Sciaenidae Based on Genome-Wide Data Analysis
Source: Animals (Basel). 2022 Dec 1;12(23):3386. doi: 10.3390/ani12233386 (PMC9741161; doi:10.3390/ani12233386)
Supplement: Supplementary file 1 [file animals-12-03386-s001.zip › File S2/align-1105-genes/bak/E0230_NT.fasta.ali]

>argl@E0230
GTAGGCGGCACATACTCCTACGACTGCAGCTTTGGTTATGTCCCAAATGTGGAACTTATGAAGTTTATATCCTTGGCTAGCTTCGGCTCCTACCTAGCCAGCTGTCCGGAAGTAGACGTTGATAGCTTGGAGATGAACTCCTATCACAAGGCCCTCCTCAGCTACTCCTTCCTAAAGACAACGGAGTCCATGTTCTCAGAGTACTTC??T
>bosa@E0230
GTAGGCGGCACATACTCCTACGACTGCAGCTTTGGTTATGTCCCAAATGTGGAACTTATGAAGTTTATATCCTTGGCTAGCTTCGGCTCCTACCTAGCCAGCTGTCCGGAAGTAGACGTTGATAGCTTGGAGATGAACTCCTATCACAAGGCCCTCCTCAGCTACTCCTTCCTAAAGACAACGGAGTCCATGTTCTCAGAGTACTTC---
>gace@E0230
GTAGGCGGCACATACTCCTACGACTGCAGCTTTGGTTATGTCCCAAATGTGGAACTTATGAAGTTTATATCCTTGGCTAGCTTCGGCTCCTACCTAGCCAGCTGTCCGGAAGTAGACGTTGACAGCTTGGAGATGAACTCCTATCACAAGGCCCTCCTCAGCTACTCCTTCCTAAAGACAACGGAGTCCATGTTCTCAGAGTACTTC---
>gach@E0230
GTAGGCGGCACATACTCCTACGACTGCAGCTTTGGTTATGTCCCAAATGTGGAACTTATGAAGTTTATATCCTTGGCTAGCTTCGGCTCCTACCTAGCCAGCTGTCCGGAAGTAGACGTTGATAGCTTGGAGATGAACTCCTATCACAAGGCCCTCCTCAGCTACTCCTTCCTAAAGACAACGGAGTCCATGTTCTCAGAGTACTTC---
>trmi@E0230
GTAGGCGGAACATACTCCTACGACTGCAGCTTTGGTTATGTCCCGAATGTGGAGCTCATGAAGTTTATATCCTTGGCTAGCTTCGGCTCCTACCTAGCCAGCTGTCCGGAAGTAGACGTTGATAGCTTGGAGATGAACTCCTACCACAAGGCCCTCCTCAGCTACTCCTTCCTAAAGACGACAGAGTCCATGTTCTCAGAGTACTTC??T
>gaen@E0230
GTAGGCGGCACATACTCCTACGACTGCAGCTTTGGTTATGTCCCAAATGTGGAACTTATGAAGTTTATATCCTTGGCTAGCTTCGGCTCCTACCTAGCCAGCTGTCCGGAAGTAGACGTTGACAGCTTGGAGATGAACTCCTATCACAAGGCCCTCCTCAGCTACTCCTTCCTAAAGACAACGGAGTCCATGTTCTCAGAGTACTTC??T
>gage@E0230
GTAGGCGGCACATACTCCTACGACTGCAGCTTTGGTTATGTCCCAAATGTGGAACTTATGAAGTTTATATCCTTGGCTAGCTTCGGCTCCTACCTAGCCAGCTGTCCGGAAGTAGACGTTGACAGCTTGGAGATGAACTCCTATCACAAGGCCCTCCTCAGCTACTCCTTCCTAAAGACAACGGAGTCCATGTTCTCAGAGTACTTC??T
>gamo@E0230
GTAGGCGGCACATACTCCTACGACTGCAGCTTTGGTTATGTCCCAAATGTGGAACTTATGAAGTTTATATCCTTGGCTAGCTTCGGCTCCTACCTAGCCAGCTGTCCGGAAGTAGACGTTGACAGCTTGGAGATGAACTCCTATCACAAGGCCCTCCTCAGCTACTCCTTCCTAAAGACAACGGAGTCCATGTTCTCAGAGTACTTC??T
>povi@E0230
GTAGGCGGCACATACTCCTACGACTGCAGCTTTGGTTATGTCCCAAATGTGGAACTTATGAAGTTTATATCCTTGGCTAGCTTCGGCTCCTACCTAGCCAGCTGTCCGGAAGTAGACGTTGATAGCTTGGAGATGAACTCCTATCACAAGGCCCTCCTCAGCTACTCCTTCCTAAAGACAACAGAGTCCATGTTCTCAGAGTACTTC??T
>meme@E0230
GTAGGCGGCACATACTCCTACGACTGCAGCTTTGGTTATGTCCCAAATGTGGAACTTATGAAGTTTATATCCTTGGCTAGCTTCGGCTCCTACCTAGCCAGCTGTCCGGAAGTAGACGTTGATAGCTTGGAGATGAACTCCTATCACAAGGCCCTCCTCAGCTACTCCTTCCTAAAGACAACAGAGTCCATGTTCTCAGAGTACTTC??T
>bame@E0230
GTAGGCGGCACATACTCCTACGACTGCAGCTTTGGTTATGTCCCAAATGTGGAACTTATGAAGTTTATATCCTTGGCTAGCTTCGGCTCCTACCTAGCCAGCTGTCCTGAAGTAGACGTTGAAAGCATGGAGATGAACTCCTATCACAAGGCCCTGCTCAGCTATTCCTTCCTAAAGACGACAGAGTCCATGTTCTCAGAGTACTTC??T
>trsc@E0230
GTAGGCGGCACATACTCCTACGACTGCAGCTTTGGTTATGTCCCTAATGTGGAGCTTCTGAAGTTCATCTCCTTGGCTAGCTTCGGCTCCTACCTAGCCAGCTGTCCTGAAGTAGACGTCGAAAGCATGGAGATGAACTCCTATCACAAGGCCCTCCTCAGCTACTCCTTCCTGAAGACAACCGAGTCCATGTTCTCAGAGTACTTC---
>lohl@E0230
GTAGGCGGCACATACTCCTACGACTGCAGCTTTGGTTATGTCCCAAATGTGGAACTTATGAAGTTTATATCCTTGGCTAGCTTCGGCTCCTACATAGCCAGCTGTCCGGAAGTAGACGTTGAAAGCATGGAGATGAACTCCTATCACAAGGCCCTCCTCAGCTACTCCTTCCTAAAGACAACCGAGTCCATGTTCTCAGAGTACTTC---
>lolo@E0230
GTAGGCGGCACATACTCCTACGACTGCAGCTTTGGTTATGTCCCAAATGTGGAACTTATGAAGTTTATATCCTTGGCTAGCTTCGGCTCCTACATAGCCAGCTGTCCGGAAGTAGACGTTGAAAGCATGGAGATGAACTCCTATCACAAGGCCCTCCTCAGCTACTCCTTCCTAAAGACAACAGAGTCCATGTTCTCAGAGTACTTC---
>loxj@E0230
GTAGGCGGCACATACTCCTACGACTGCAGCTTTGGTTATGTCCCAAATGTGGAACTTATGAAGTTTATATCCTTGGCTAGCTTCGGCTCCTACATAGCCAGCTGTCCGGAAGTAGACGTTGAAAGCATGGAGATGAACTCCTATCACAAGGCCCTCCTCAGCTACTCCTTCCTAAAGACAACAGAGTCCATGTTCTCAGAGTACTTC---
>brbr@E0230
GTAGGCGGCACGTACTCCTACGACTGCAGCTTTGGTTATGTCCCCAATGTGGAACTTATGAAGTTTATATCCTTGGCTAGCTTCGGCTCCTACCTAGCCAGCTGTCCCGAAGTCGACGTTGAAAGCTTGGAGATGAACTCCTATCACAAGGCCCTCCTCAGCTACTCCTTCCTAAAGACAACAGAGTCCATGTTCTCAGAGTACTTC??T
>phbl@E0230
GTAGGCGGCACATACTCCTACGACTGCAGCTTTGGTTATGTCCCAAATGTGGAACTTATGAAGTTTATATCCTTGGCTAGCTTTGGCTCATACCTAGCCAGCTGTCCAGAAGTAGACGTTGAAAGCATGGAGATGAACTCCTATCACAAGGCCCTGCTCAGCTACTCCTTCTTAAAAACGTCTGAGTCCATGTTCTCAGAGTACTTC---
>lala@E0230
GTAGGCGGCACCTACTCCTACGACTGCAGCTTTGGTTATGTCCCAAATGTGGAACTGATGAAGTTTATATCCTTGGCTAGCTTTGGCTCCTACCTAGCCAGCTGTCCAGAAGTAGACGTTGAAAGCATGGAGATGAACTCCTATCACAAGGCCCTCCTCAGCTACTCCTTCCTAAAGACAACGGAGTCCATGTTCTCAGAGTACTTC??T
>loam@E0230
GTAGGCGGCACATACTCCTACGACTGCAGCTTTGGTTATGTCCCAAATGTGGAACTTATGAAGTTTATATCCTTGGCCAGCTTCGGCTCCTACATAGCCAGCTGTCCGGAAGTAGACGTTGAAAGCATGGAGATGAACTCCTATCACAAGGCCCTCCTCAGCTACTCCTTCCTAAAGACAACCGAGTCCATGTTCTCAGAGTACTTC??T
>mezu@E0230
GTAGGCGGAACATACTCCTACGACTGCAGCTTTGGTTATGTCCCAAATGTGGAACTCATGAAGTTTATATCCTTGGCTAGCTTCGGCTCCTACCTAGCCAGCTGTCCTGAAGTAGACGTTGAAAGCATGGAGATGAACTCGTATCACAAGGCCCTCCTCAGCTACTCCTTCCTGAAGACAACAGAGTCCATGTTCTCAGAGTACTTC---
>merl@E0230
GTAGGCGGCACATACTCCTACGACTGCAGCTTTGGTTATGTCCCAAATGTGGAACTTATGAAGTTTATATCCTTGGCTAGCTTTGGCTCCTACCTAGCCAGCTGTCCTGAAGTAGACGTTGAAAGTATGGAGATGAACTCCTATCACAAGGCCCTCCTCAGCTACTCCTTCCTAAAGACATCAGAGTCCATGTTCTCAGAGTACTTC??T
>mepo@E0230
GTAGGCGGCACATACTCCTACGACTGCAGCTTTGGTTATGTCCCAAATGTGGAACTTATGAAGTTTATATCCTTGGCTAGCTTTGGCTCCTACCTAGCCAGCTGTCCTGAAGTAGATGTTGAAAGCATGGAGATGAACTCCTATCACAAGGCCCTCCTCAGCTACTCCTTCCTAAAGACATCAGAGTCCATGTTCTCGGAGTACTTC??T
>meca@E0230
GTAGGCGGCACATACTCCTACGACTGCAGCTTTGGTTATGTCCCAAATGTGGAACTTATGAAGTTTATATCCTTGGCTAGCTTTGGCTCCTACCTAGCCAGCTGTCCTGAAGTAGACGTTGAAAGTATGGAGATGAACTCCTATCACAAGGCCCTCCTCAGCTACTCCTTCCTAAAGACGTCAGAGTCCATGTTCTCAGAGTACTTC---
>trmu@E0230
GTAGGCGGCACATACTCCTACGACTGCAGCTTTGGTTATGTCCCTAATGTGGAGCTTCTGAAGTTTATCTCCTTGGCTAGCTTCGGCTCCTACCTAGCCAGCTGTCCTGAAGTAGACGTCGAAAACATGGAGATGAACTCCTATCACAAGGCCCTCCTCAGCTACTCCTTCCTGAAGACAACCGAGTCCATGTTCTCAGAGTACTTC---
>gaar@E0230
GTAGGCGGCACATACTCCTACGACTGCAGCTTTGGTTATGTCCCGAATGTGGAACTCATGAAGTTTATATCCCTGGCCAGCTTCGGCTCGTACCTAGCCAGCTGTCCGGAGGTGGACGCTGACAGCTTGGAGATGAACTCCTATCACAAGGCGCTGCTCAGCTACTCCTTCCTAAAGACTTCAGAGTCCATGTTCTCCGAGTACTTC??T
>phph@E0230
GTAGGCGGCACGTACTCCTACGACTGCAGCTTTGGTTATGTCCCAAATGTGGAACTTATGAAGTTTATATCCTTGGCTAGCTTCGGCTCCTACCTAGCCAGCTGTCCAGAAGTAGACGTTGAAAGCACGGAGATGAACTCCTATCACAAGGCCCTGCTCAGCTACTCCTTCTTAAAAACGTCTGAGTCCATGTTCTCAGAGTACTTC---
>mora@E0230
GTAGGCGGCACGTACTCCTACGACTGCAGCTTTGGTTATGTCCCAAATGTGGAACTTATGAAGTTTATATCCTTGGCTAGCTTCGGCTCCTACATAGCCAGCTGTCCTGAAGTAGACGTTGAGAGCACGGAGATGAACTCCTATCACAAGGCCCTCCTCAGCTACTCCTTCCTAAAGTCATCGGAGTCCATGTTCTCAGAGTACTTC---
>momo@E0230
GTAGGCGGCACATACTCCTACGACTGCAGCTTTGGTTATGTCCCAAATGTGGAACTTATGAAGTTTATATCCTTGGCTAGCTTCGGCTCCTACCTAGCCAGCTGTCCGGACGTAGACGTTGAAAGCTTGGAGATGAACTCCTATCACAAGGCCCTCCTCAGCTACTCCTTCTTAAAGACAACAGAGTCCATGTTCTCAGAGTACTTC??T
>muma@E0230
GTAGGCGGCACATACTCCTACGACTGCAGCTTTGGTTATGTCCCCAATGTGGAACTGATGAAGTTTCTATCCTTGGCCAGCTTTGGCTCCTACCTGGCCAGCTGTCCCGAGGTGGACGCTGACAACACGGAGATGAACTCCTACCACAAGGCCCTCCTCAGTTACTCCTTCCTCAAGACGTCGGAGTCCATGTTCTCAGAGTACTTC---
>maoc@E0230
GTAGGCGGCACATACTCCTACGACTGCAGCTTTGGTTATGTCCCGAATGTGGAACTGATGAAGTTTATATCCTTGGCTAGCTTTGGCTCCTACCTAGCCAGCTGTCCTGAAGTAGAGGTGGACAGCATGGAGATGAACTCCTATCACAAGGCCCTACTCAACTACTCCTTCCTGAAGACGACAGAGTCCATGTTCTCAGAGTACTTC??T
>coru@E0230
GTAGGCGGCACATACTCCTACGACTGCTGCTTTGGTTATGTCCCCAATGTGGAGCTGATGAAGTTTATATCCTTGGCTAGCTTTGGCTCCTACCTAGCCAGCTGTCCTGAAGTAGACGTGGACAGTATGGAGATGAACTCCTATCACAAGGCCCTACTCAACTACTCCTTCCTCAAGACGACTGAGTCCATGTTCTCAGAGTATTTC??T
>mabe@E0230
GTAGGCGGCACATACTCCTACGACTGCAGCTTTGGTTATGTCCCCAATGTGGAACTGATGAAGTTTATATCCTTGGCTAGCTTTGGCTCCTACCTAGCCAGCTGTCCTGAAGTAGATGTGGACAGCGTGGAGATGAACTCTTATCACAAGGCCCTACTCAACTACTCCTTCCTGAAGACAACTGAGTCCATGTTCTCAGAATACTTC??T
>zefa@E0230
GTCGGCGGCACGCAGTCCTACGACTGCAGCTTCGGCTACGTCCCCAACGTGGAGCTCATGAAGTTCATCTCTTTGGCCACGTTCGGCTCCTACTTGCCCAGCTGCGCCGAGGGGGACCCCGGCTGCTGTGAAATGAACACCTACCACAAGTCCCTTCTCACCTACTCCTTCCTGAGGACCACTGAGTCCATCAACTCTGAGTACCTT---
>cyro@E0230
GTCGGCGGCACGCAGTCCTACGACTGCAGCTTTGGCTACGTCCCCAACGTGGAGCTCATGAAGTTCATCTCCTTGGCCACATTCGGCTCCTACCTGCCCAGCTGCGCCGAGGTGGACCCCAATAACTGTGAAATGAACTCCTATCACAAGTCCCTTCTCAGCTACTCTTTCCTGAGGACCACCGAGTCCATGAACTCTGAGTACCTC??T
>brca@E0230
GTAGGGGGCACCTACTCGTACGACTGCAGCCTGGGCTACGTCCCCAACGTGGAGCTGATGAAGTTCATCTCCCTGGCCAGCTTCGGGTCCTACCTGCCCACCTGTCCTGAGGTGGAGGACGACAGCACCGACATGAACTGTTACCACAAGGCTCTGCTCAGCTACTCCTTCCTGAAGACTGCCGACACCATCTCCTCAGAGTAC------
