# Supplementary material for: The Phylogenetic Relationships of the Family Sciaenidae Based on Genome-Wide Data Analysis
Source: Animals (Basel). 2022 Dec 1;12(23):3386. doi: 10.3390/ani12233386 (PMC9741161; doi:10.3390/ani12233386)
Supplement: Supplementary file 1 [file animals-12-03386-s001.zip › File S2/align-1105-genes/bak/E0232_NT.fasta.ali]

>meca@E0232
GGCGAGACCCCCCTGCACACGGCCTGTCTGTGCGGTCTGGCCGGCCTGACGGCAGAGCTTCTCCAGCAGGGGGCCAACCCCAACCTTCAGACC---CTCAAGACTCTG---GTCGaggacccccccaccccggcCCTGCAG---------------------------AGCCCCCTGCACATGGCCATCGCCCACAACCACCCGGACGTGGTCTCCGTCATCCTCGAGCAAAAA
>argl@E0232
GGCGAGACCCCCCTCCACACGGCCTGTCTGTGTGGTCTGGCCGGCCTGACTGcggagctgctgcagcagggggCCAACCCCAACCTGCAGACC---CTCAAGCCCCCG---TCCGAGGACCCCCCTGCCCTGGCCCTCCAG---------------------------AGCCCCCTGCACATGGCCATCGCCAACAACCACCCGGACGTGGTCTCCGTCATCCTCGAGCAGAAA
>meme@E0232
GGCGAGACCCCCCTCCACACGGCCTGTCTGTGTGGTCTGGCCGGCCTGACTGCCGAGCTGCTGCAGCAAGGGGCCAACCCCAACCTGCAGACC---CTCAAGCCTCCG---TCCGAGGACCCCCCTGCCCTGGCCCTCCAG---------------------------AGCCCCCTGCACATGGCCATCGCCAACAACCACCCGGACGTGGTCTCCGTCATCCTCGAGCAGAAA
>bosa@E0232
GGCGAGACCCCCCTCCacactgcctgtctgtgtggtcTGGCCGGCCTGACTgcggagctgctgcagcagggggCCAACCCCAACCTGCAGACC---CTCAAGCCCCCG---TCCGAGGACCCCCCTGCCCTGGCCCTCCAG---------------------------AGCCCCCTGCACATGGCCATCGCCAACAACCACCCGGACGTGGTCTCCGTCATCCTCGAGCAG??A
>gach@E0232
GGCGAGACCCCCCTCCACACGGCCTGTCTGTGTGGTCTGGCCGTCCTGACTgcggagctgctgcagcagggggCCAACCCCAACCTGCAGACC---CTCAAGCCCCCG---TCCGAGGACCCCCCTGCCCTGGCCCTCCAG---------------------------AGCCCCCTGCACATGGCCATCGCCAACAACCACCCGGACGTGGTCTCCGTCATCCTCGAGCAG??A
>gace@E0232
GGCGAGACCCCCCTCCACACGGCCTGTCTGTGTGGTCTGGCCGGCCTGACTGcggagctgctgcagcagggggCCAACCCCAACCTGCAGACC---CTCAAGCCCCCG---TCCGAGGACTCCCCTGCCCTGGCCCTCCAG---------------------------AGCCCCCTGCACATGGCCATCGCCAACAACCACCCGGACGTGGTCTCCGTCATCCTCGAGCAGAAA
>gaen@E0232
GGCGAGACCCCCCTCCACACGGCCTGTCTGTGTGGTCTGGCCGGCCTGACTGcggagctgctgcagcagggggCCAACCCCAACCTGCAGACC---CTCAAGCCCGCG---TCCGAGGACCCCCCTGCCCTGGCCCTCCAG---------------------------AGCCCCCTGCACATGGCCATCGCCAACAACCACCCGGACGTGGTCTCCGTCATCCTCGAGCAG?AA
>gage@E0232
GGCGAGACCCCCCTCCACACGGCCTGTCTGTGTGGTCTGGCCGGCCTGACTGcggagctgctgcagcagggggCCAACCCCAACCTGCAGACC---CTCAAGCCCGCG---TCCGAGGACCCCCCTGCCCTGGCCCTCCAG---------------------------AGCCCCCTGCACATGGCCATCGCCAACAACCACCCGGACGTGGTCTCCGTCATCCTCGAGCAGAAA
>gamo@E0232
GGCGAGACCCCCCTCCACACGGCCTGTCTGTGTGGTCTGGCCGGCCTGACTGcggagctgctgcagcagggggCCAACCCCAACCTGCAGACC---CTCAAGCCCGCG---TCCGAGGACCCCCCTGCCCTGGCCCTCCAG---------------------------AGCCCCCTGCACATGGCCATCGCCAACAACCACCCGGACGTGGTCTCCGTCATCCTCGAGCAG?AA
>brbr@E0232
GGCGAGACCCCCCTGCACACGGCATGTCTGTGTGGACTCGCCGGCCTGACGGCGGagctgctccagcagggggcCAACCCCAACCTGCAGACC---CTCAAGCCTCTG---GCCGAGGACCCCCCTGCCCTGGCCCTGCAG---------------------------AGCCCCCTGCACATGGCCATTGCCAACAACCACCCGGATGTGGTCTCCGTCATCCTCGAGCAG?AA
>loam@E0232
GGCGAGACCCCCCTGCACACAGCATGTCTGTGTGGTCTGGCCGGCCTGACGGCGGAGCTGCTCCAGCAGGGGGCCAACCCCAACCTGCAGACC---CTCAAGCCTCTG---GCCGAGGACCCCCCTGCCCTGGCCCTGCAG---------------------------AGCCCCCTGCACATGGCCATCGCCAACAACCACCCGGACGTGGTCTCCGTCATCCTTGAGCAG?AA
>povi@E0232
GGCGAGACCCCCCTCCACACAGCCTGTCTGTGTGGTCTGGCCGGCCTGACTgcggagctgctgcagcagggggCCAACCCCAACCTGCAGACC---CTCAAGCCTCTG---TCCGAGGACCCCCCTGCCCTGGCCCTCCAG---------------------------AGCCCCCTGCACATGGCCATCGCCAACAACCACCCGGACGTGGTCTCCGTCATCCTCGAGCAG??A
>lohl@E0232
GGCGAGACCCCCCTGCACACAGCATGTCTGTGTGGTCTGGCCGGCCTGACGGCAGAGCTGCTCCAGCAGGGGGCCAACCCCAACCTGCAGACC---CTCAAGCCTCTG---GCCGAGGACCCCCCTGCCCTGGCCCTGCAG---------------------------AGCCCCCTGCACATGGCCATTGCCAACAACCACCCGGACGTGGTCTCCGTCATCCTTGAGCAG?AA
>lolo@E0232
GGCGAGACCCCCCTGCACACAGCATGTCTGTGTGGTCTGGCCGGCCTGACGGCGGAGCTGCTCCAGCAGGGGGCCAACCCCAACCTGCAGACC---CTCAAGCCTCTG---GCCGAGGACCCCCCTGCCCTGGCCCTGCAG---------------------------AGCCCCCTGCACATGGCCATCGCCAACAACCACCCGGACGTGGTCTCCGTCATCCTTGAGCAGAAA
>loxj@E0232
GGCGAGACCCCCCTGCACACAGCATGTCTGTGTGGTCTGGCCGGCCTGACGGCGGAGCTGCTCCAGCAGGGGGCCAACCCCAACCTGCAGACC---CTCAAGCCTCTG---GCCGAGGACCCCCCTGCCCTGGCCCTGCAG---------------------------AGCCCCCTGCACATGGCCATCGCCAACAACCACCCGGACGTGGTCTCCGTCATCCTTGAGCAGAAA
>trmi@E0232
GGCGAGACCCCCCTGCACACGgcctgtctgtgtggtctGGCCGGCCTGACTGCGGAgctgctccagcagggggccaaCCCCAACCTGCAGACC---CTCAAGCCTCTG---ACGGAGGACCCCCCTGCCCTGGCCCTGCAG---------------------------AGCCCCCTGCACATGGCCATCGCCAACAACCACCCGGACGTGGTCTCCGTCATCCTAGAACAGAAA
>momo@E0232
GGCGAGACCCCCCTGCACACGGCATGTCTGTGTGGTCTGGCCGGCCTGACGGCGGAGCTGCTCCAGCAGGGGGCCAACCCCAACCTGCAGACC---CTCAAGCCTCTG---GGCGAGGACCCCCCTGCCCTGGCCCTGCAG---------------------------AGCCCCCTGCACATGGCCATCGCCAACAACCACCCGGACGTGGTCTCCGTCATCCTCGAGCAG?AA
>gaar@E0232
?GCGAGACCCCCCTGCACACGGCCTGTCTGTGTGGTCTGGCCGGCCTGACGGCGGagctgctccagcagggggccaaCCCCAACCTGCAGACC---CTGAAGCCTCAG---GCTGAGGACCCCCCTGCCCTGGCCCTGCAG---------------------------AGCCCCCTGCACATGGCCATCGCCAACAACCACCCGGACGTGGTCTCCGTCATCCTCGAGCAGAAA
>trsc@E0232
GGCGAGACCCCCCTGCACACGGCCTGTCTGTGTGGCCTGGCCGGCCTGACGGCAGagctcctccagcagggggcCAACCCCAACCTGCAGACC---CTCAAGGCTCAG---ACCGAGGACCCCCCGGCCCTGGCCCTGCAG---------------------------AGCCCCCTGCACATGGCCATCGCCAACAACCACCCGGATGTCGTCTCCGTCATCCTCGAGCAG?AA
>trmu@E0232
GGCGAGACCCCCCTGCACACGGCCTGTCTGTGTGGCCTGGCCGGCCTGACGGCAGAGCTCCTCCAACAGGGGGCCAACCCCAACCTGCAGACC---CTCAAGGCTCTG---ACCGAGGACCCCCCGGCCCTGGCCCTGCAG---------------------------AGCCCCCTGCACATGGCCATCGCCAACAACCACCCGGACGTGGTCTCCGTCATCCTCGAGCAG?AA
>mora@E0232
?GCGAGACCCCCCTGCACTCGGCGTGTCTGTGTGGTCTGGCCGGCCTGACGGCGGAGCTGCTTCAGCAGGGGGCCAACCCCAACCTGCAGACC---CTCAAGGCTCTG---TCCGAGGACCCCCCGGCCCTGGCCCTGCAG---------------------------AGCCCCCTGCACATGGCCATCGCCAACAACCACCCGGACGTGGTCTCCGTCATCCTCGAGCAG?AA
>lala@E0232
?GCGAGACCCCGCTGCACACGGCGTGTCTGTGTGGCCTGGCCGGCCTGACGGcagagctgctccagcagggggccaACCCCAACCTGCAGACC---CTCAAGGCTGTG---TCCGAGGACCCCCCGGCCCTGGCCCTGCAG---------------------------AGCCCCCTGCACATGGCCATCGCCAACAACCACCCGGACGTGGTCTCCGTCATCCTCGAGCAG?AA
>muma@E0232
?GCGAGACCCCCCTGCACTCGGCGTGTCTGTGTGGCCTCGCCGGCCTGACGTCAGagctgctccagcagggggccaaCCCCAACCTGCAGACC---CTCAAGGCTCTG---TCCGAGGACCCCCCGGCCCTGGCTCTGCAG---------------------------AGCCCGCTGCACATGGCCATCGCCAACAACCACCCGGACGTGGTCTCTGTCATCCTCGAGCAGAAA
>mezu@E0232
GGTGAGACCCCCCTGCACACGGCATGTCTGTGTGGTCTGGCCGGCCTGACGGCAGAACTGCTCCAGCAGGGGGCCAACCCCAACCTGCAGACC---CTCAAGGCTCTG---GCCGAGGACACCCCGGCCCTGGCCCTGCAG---------------------------AGCCCCCTGCACATGGCCATCGCCAACAACCACCCGGACGTGGTCTCCGTCATCCTCGAGCAGAAA
>mepo@E0232
GGCGAGACCCCCCTGCACACGGCCTGTCTGTGCGGTCTGGCCGGCCTGACGGCAGAGCTTCTCCAGCAGGGGGCCAACCCCAACCTTCAGACC---CTCAAGACTCTG---GCTGAGGACCCCCCCACCCCGGCCCTGCAG---------------------------AGCCCCCTGCACATGGCCATCGCCCACAACCACCCGGACGTGGTCTCCGTCATCCTCGAGCAGAAA
>bame@E0232
gGTGAGACCCCTCTGCACATGGCATGTCTGTGTGGTCTGGCCGGCCTGACGGCAGAGCTGCTCCAGCAGGGGGCCAACCCCAACCTGCAGACC---CTCAAGGCTGCG---GCCGTAGACCCCCCTGCCCCGACCCTGCAG---------------------------AGCCCCCTTCACATGGCCATCGCCAACAACCACCCAGACGTGGTGTCCGTCATCCTGGAGCAGAAA
>merl@E0232
GGCGAGACCCCCCTGCACACGGCCTGTCTGTGCGGTCTGGCCGGCCTGACGGCAGAGCTTCTCCAGCAGGGGGCCAACCCCAACCTTCAGACC---CTCAAGACTCTG---GTCGAGGACCCCCCCACCCCGGCCCTGCAGAGNNNNNNNNNNNNNNNNNNNNTGCAGAGCCCCCTGCACATGGCCATCGCCCACAACCACCCGGACGTGGTCTCCGTCATCCTCGAGCAA?AA
>phph@E0232
?GCGAGACCCCCCTGCACACGGCGTGTCTGTGGGGGCTGGCCGGCCTGACGGcagagctgctccagcagggggccaaCCCCAACCTGCAGACC---CTCAAGGCTGTG---TCCGAGGACCCCCCTGGCCTGGCCCTGCAG---------------------------AGCCCCCTGCACATGGCCATCGCCAACAACCACCCCGACGTGGTCTCCGTCATCCTCGAGCAGAAA
>phbl@E0232
?GCGAGACCCCCCTGCACACGGCGTGTCTGTGGGGACTGGCCGGCCTGACGGcggagctgctccagcagggggccaACCCCAACCTGCAGACC---CTCAAGGCTGTG---TCCGAGGACCCCCCTGGCCTGGCCCTGCAG---------------------------AGCCCCCTGCACATGGCCATCGCCAACAACCACCCCGACGTGGTCTCCGTCATCCTCGAGCAGAAA
>coru@E0232
GGTGAGACCCCCCTGCACACGGCGTGTCTGAGCGGCCTGGCGGGCCTCACGTCGGAGCTGCTCCAGCAGGGTGCCAACCCCAACCTGCAGACCAACCTGAAGGCTGCGGGGGCCGCGGACCCCCCGGGGCCCGCCCTGCAG---------------------------AGCCCCCTGCACATGGCCATCGCCAACAACCACCCCGACGTCGTCTCTGTCATCCTGGAGCag?aa
>brca@E0232
GGTGAGGGTCCTCTACACACGGCGTGCGTGTGCGGACTGGCCAGCCTGACCGCCGAGCTCCTCCAGCAGGGGGCCAACCCCAACCTGCAGACC---CACAAAGCCCAG---TCCTCCAACGGCCCC------GCCCTACAA---------------------------AGTCCTCTCCACATGGCCATCAGCAACAACCATCCCGATGTGGTGTCGGTCATCCTGGAACAG?AA
>cyro@E0232
GG?GAGACCCCCCTCCACATGGCGTGTCGATGCGGCCTGGCAAGCCTGACGGCCGAGCTGCTCCAGCAGGGGGCCAACCCCAACCTGCAGACC---CAGAAAGCCCTG---CCTGATGACCCCCACGGCGTGTCCCTCCAA---------------------------AGCCCCCTGCACATGGCTATCGCTTCCAACCATCCGGATGTGGTGTCCGTCATCCTGGAGCAGAAA
>zefa@E0232
GGTGAGACCCCCCTCCACATGGCGTGTCGATGTGGCCTGGCGAGCCTGACGTCGGAGCTGCTCCAGCAGGGGGCCAACCCCAACCTGCAGACC---CAGAAAGCTCTG---CCCGACAACCCTCACAGCGTGTCCCTCCAG---------------------------AGCCCCCTGCACATGGCAATCGCTTCCAACCATCCCGACGTGGTGTCCGTCATCCTGGAGCAG?AA
