# Supplementary material for: The Phylogenetic Relationships of the Family Sciaenidae Based on Genome-Wide Data Analysis
Source: Animals (Basel). 2022 Dec 1;12(23):3386. doi: 10.3390/ani12233386 (PMC9741161; doi:10.3390/ani12233386)
Supplement: Supplementary file 1 [file animals-12-03386-s001.zip › File S2/align-1105-genes/bak/E0233_NT.fasta.ali]

>momo@E0233
??TTTTTTGCTTCAGGAGCAACTGAACAGTTTTGCGGCGGAGCGAGACGCGTTGCTGAACGAGAACGGGGTGAACCAGGATGAGCTTAACCGACTGGCTGACGCTTATGCCCGGCTACTGGGTCACCAGAACCAGAAACAGAAGATCAAACATGTGATCAAACTCAAAGAAGAAAACGTAACCCTCAAA?CA
>brbr@E0233
---tttttgcttcaggAGCAACTGAACAGTTTTGCCGCAGAGCGAAACGCGTTGCTGAACGAGAACGGGGTGAACCAGGATGAGCTGAACAAACTGGCTGATGCTTACGCACGGCTACTGGGTCACCAGAACCAGAAACAGAAGATCAAACATGTGATCAAACTCAAAGAAGACAACCTAACCCTCAAA?CA
>gaar@E0233
---??TTTGATTCAGGAGCAACTGAACAGTTTTGCGGCAGAGCGAGACGCATTGCTGAACGAGAACGGGGTGAACCAGGACGAGCTGAACCGACTGGCGGACGCCTACGCCCGTCTGCTGGGTCACCAGAACCAGAAACAGAAGATAAGACATGTGATCAAACTCAAGGAGGAGAACGTGACCCTCAAA??C
>loam@E0233
---TCTTTGCTTCAGGAGCAACTGAACAGTTTTGCGGCGGAGCGAGACGCGTTGCTGAACGAGAACGGGGTGAACCAGGATGAGCTGAACCGACTGGCTGACGCTTACGCCCGGCTACTGGGTCACCAGAACCAGAAACAGAAGATCAAACATGTGATCAAACTCAAAGAAGAAAATGTAACCCTCAAA??C
>lohl@E0233
---TCTTTGCTTCAGGAGCAACTGAACAGTTTTGCGGCGGAGCGAGACGCGTTGCTGAACGAGAACGGGGTGAACCAGGATGAGCTGAACCGACTGGCTGACGCTTACGCCCGGCTACTGGGTCACCAGAACCAGAAACAGAAGATCAAACATGTGATCAAACTCAAAGAAGAAAATGTAACCCTCAAA??C
>lolo@E0233
---TCTTTGCTTCAGGAGCAACTGAACAGTTTTGCGGCGGAGCGAGACGCGTTGCTGAACGAGAACGGGGTGAACCAGGATGAGCTGAACCGACTGGCTGACGCTTACGCCCGGCTACTGGGTCACCAGAACCAGAAACAGAAGATCAAACATGTGATCAAACtcaaagaagaaaatgtaaccCTCAAA??C
>loxj@E0233
---TCTTTGCTTCAGGAGCAACTGAACAGTTTTGCGGCGGAGCGAGACGCGTTGCTGAACGAGAACGGGGTGAACCAGGATGAGCTGAACCGACTGGCTGACGCTTACGCCCGGCTACTGGGTCACCAGAACCAGAAACAGAAGATCAAACATGTGATCAAACTCAAAGAAGAAAATGTAACCCTCAAA??C
>trsc@E0233
---TTTTTGCTTCAGGAGCAACTGAACAGTTTTGCGGCGGAGCGAGACGCGCTGCTGAACGAGAACGGGGTGAACCAGGACGAGCTGAACCGACTGGCCGACGCCTACGCCCGGCTACTGGGTCACCAGAACCAGAAACAGAAGATCAAACATGTGATCAAACTCAAGGACGAAAACGTCACCCTCAAG??C
>maoc@E0233
---?ttgtgcttCAGGAGCAGCTGAACAGTTTTGCGGCGGAGCGCGACGCCCTGCTGAACGAGAACGGGGTGAACCAGGACGAGCTGAACCGCCTGGCAGACGCCTACGCCCGCCTACTGGGgcaccagaaccagaagcagaaGATCAAGCATGTGATCAAGCTCAAAGACGAAAACATCGCCCTCAAA??C
>mezu@E0233
---??tgtgcttcaggaGCAACTGAACAGCTTTGCGGCTGAGCGAGACGCGCTGCTGAACGAGAACGGGGTGAACCAGGACGAGCTGAACCGCCTGGCCGACGCCTACGCCCGGCTCCTGGGTCACCAGAACCAGAAGCAGAAGATCAAACACGTGGTCAAACTCAAAGACGAAAACGTCGCCCTCAAA??C
>mora@E0233
------cccctTCAGGAGCAACTGAACAGTTTTGCCGCGGAGCGGGACGCGCTGCTGAACGAGAACGGGGTGAACCAGGACGAGCTGAACCGGCTGGCCGACGCCTACGCCCGGCTCCTGGGTCACCAGAACCAGAAACAGAAGATCAAACATGTGATCAAACTCAAGGACGAAAACATCACCCTCAAA?CA
>trmu@E0233
---TTTTTGCTTCAGGAGCAGCTGAACAGTTTTGCGGCAGAGCGAGACGTGCTGCTGAACGAGAACGGGGTGAACCAGGACGAGCTGAACCGACTGGCCGACGCCTACGCCCGGCTACTGGGTCACCAGAACCAGAAGCAGAAGATCAAACATGTGATCAAACTCAAGGACGAAAACGTCACCCTCAAG??C
>argl@E0233
??TTTTTTGCTCCAGGAGCAACTCAACAGTTTTGCGGCACAGCGAGACGCACTGCTGAACGAGAACGGGGCGAACCAGGACGAGCTGAACCGACTGGCTGACGCTTACGCACAGCTCCTGGGTCACCAGAACCAGAAACAGAAGATCAAGCATGTGATCAAACTCAAGGAAGAAAACATTACCCTCAAA??C
>bosa@E0233
??TTTTTTGCTCCAGGAGCAACTGAACAGTTTTGCGGCACAGCGAGACGCGCTGCTGAACGAGAACGGGGCGAACCAGGACGAGCTGAACCGACTGGCTGACGCTTACGCACAGCTCCTGGGTCACCAGAACCAGAAACAGAAGATCAAGCATGTGATCAAACTCAAGGAAGAAAACATCACCCTCAAA??C
>meme@E0233
??ttttttgctTCAGGAGCAACTGAACAGTTTTGCGGCACAGCGAGACGCACTGCTGAATGAGAACGGGGCGAACCAGGACGAGCTGAACCGACTGGCTGACGCTTACGCACAGCTCCTGGGTCACCAGAACCAGAAACAGAAGATCAAGCATGTGATCAAACTCAAGGAAGAAAACATCACCCTCAAA?CA
>povi@E0233
??TTTTCTGCTTCAGGAGCAACTGAACAGTTTTGCGGCACAGCGAGACGCACTGCTGAATGAGAACGGGGCGAACCAGGATGAGCTGAACCGACTGGCTGATGCTTACGCACAGCTCCTGGGTCACCAGAACCAGAAACAGAAGATCAAGCATGTGATCAAACTCAAGGAAGAAAACATTACCCTCAAA??C
>gace@E0233
??TTTTTTGCTCCAGGAGCAACTGAACAGTTTTGCGGCACAGCGAGACTTACTGCTGAATGAGAACGGGGCGAACCAGGACGAGCTGAACCGACTGGCTGACGCTTACGCACAGCTGCTGGGTCACCAGAACCAGAAACAGAAGATCAAGCATGTGATCAAACTCAAGGAAGAAAACATTACCCTCAAA??C
>gach@E0233
---TTTTTGCTCCAGGAGCAACTGAACAGTTTTGCGGCACAGCGAGACTTACTGCTGAATGAGAACGGAGCGAACCAGGACGAGCTGAACCGACTGGCTGACGCTTACGCACAGCTCCTGGGTCACCAGAACCAGAAACAGAAGATCAAGCATGTGATCAAACTCAAGGAAGAAAACATTACCCTCAAA?CA
>gaen@E0233
??TTTTTTGCTCCAGGAGCAACTGAACAGTTTTGCGGCACAGCGAGACTTACTGCTGAATGAGAACGGGGCGAACCAGGACGAGCTGAACCGACTGGCTGACGCTTACGCACAGCTGCTGGGTCACCAGAACCAGAAACAGAAGATCAAGCATGTGATCAAACTCAAGGAAGAAAACATTACCCTCAAA??C
>gage@E0233
??TTTTTTGCTCCAGGAGCAACTGAACAGTTTTGCGGCACAGCGAGACTTACTGCTGAATGAGAACGGGGCGAACCAGGACGAGCTGAACCGACTGGCTGACGCTTACGCACAGCTGCTGGGTCACCAGAACCAGAAACAGAAGATCAAGCATGTGATCAAACTCAAGGAAGAAAACATTACCCTCAAA?CA
>gamo@E0233
---TTTTTGCTCCAGGAGCAACTGAACAGTTTTGCGGCACAGCGAGACTTACTGCTGAATGAGAACGGGGCGAACCAGGACGAGCTGAACCGACTGGCTGACGCTTACGCACAGCTGCTGGGTCACCAGAACCAGAAACAGAAGATCAAGCATGTGATCAAACTCAAGGAAGAAAACATTACCCTCAAA??C
>mepo@E0233
??TTTTTCGCTTCAGGAGCAACTGAACAGTTTTGCGGCGGAGCGAGACGCGCTGCTGAACGAGAACGGGGTGAACCAGGAGGAGCTGAACCGACTGGCCGACGCCTACGCTCGGTTACTGGGTCACCAGAACCAGAAACAGAAGATCAAACATGTGGTCAAACTCAAAGACGAAAATGTCACCCTCAAA?CA
>meca@E0233
??TTTTTCGCTTCAGGAGCAACTGAACAGTTTTGCGGCGGAGCGAGACGCGCTGCTGAACGAGAACGGGGTGAACCAGGAGGAGCTGAACCGACTGGCCGACGCCTACGCTCGGTTACTGGGTCACCAGAACCAGAAACAGAAGATCAAACATGTGGTCAAACTCAAAGACGAAAACGTCACCCTCAAA?CA
>merl@E0233
??TTTTTCGCTTCAGGAGCAACTGAACAGTTTTGCGGCGGAGCGAGACGCGCTGCTGAACGAGAACGGGGTGAACCAGGAGGAGCTGAACCGACTGGCCGACGCCTACGCTCGGTTACTGGGTCACCAGAACCAGAAACAGAAGATCAAACATGTGGTCAAACTCAAAGACGAAAACGTCACCCTCAAA?CA
>trmi@E0233
??ttttttgctccAGGAGCAACTGAGCAGTTTTGCGGCAGAGCGAGCCGCACTACTGAACGAGAACGGGGTGAACCAGGACGAGCTGAACAGACTGGCAGACGCTTACGCCCGGCTACTGGGTCACCAGAACCAGAAACAGAAGATCAAACATGTGATCAAACTCAAGGAGGAAAACGTTACCCTCAAA?CA
>mabe@E0233
------??GCTCCAGGAGCAGCTGAACAGCTTTGCGGCCGAGCGGGCCGCGCTGCAGAGCGAGAACGGCGTTAACCAGGACGAGCTGAACCGCCTGGCCGACGCCTACGCCCGCCTGCTGGGccaccagaaccagaaacagAAGATCAAGCACGTGATCAAGCTCAAGGACGAGAACGTCACCCTCAAG??C
>bame@E0233
---TTTTCCCTTCAGGAGCAACTGAACAGTTTTGCGGCAGAGCGAGACGCGCTGCTGAGCGAGAACGGGGTGAACCAGGATGAGCTGAACCGCCTGGCCGACGCCTACGCTCGGCTACTGGGCCACCAGAACCAGAAACAGAAGATCAAACATGTGATCAAACTCAAAGACGAAAACTTCACCCTCAAA??C
>phph@E0233
??ttttttgccccaGGAGCAACTGAACAGTTTTGCGGCGGAGCGAGACGCGCTGCTGAGCGAGAACGGAGTGAACCAGGATGAGCTGAACAGGCTGGCCGACGCCTACGCCCGCCTACTGGGCCATCAGAACCAGAAGCAGAAGATCAAGCACGTGATCAAACTCAAACAGGAGAACATCGGCCTCAAA??C
>phbl@E0233
---ttctcgcCCCAGGAGCAACTGAACAGTTTTGCGGCGGAGCGAGACGCGCTGCTGAGCGAGAACGGGGTGAACCAGGACGAGCTGAACAGGCTGGCCGACGCCTACGCCCGCCTACTGGGCCATCAGAACCAGAAGCAGAAGATCAAGCACGTGATCAAACTCAAACAGGAGAACGTCGGTCTCAAA?CA
>lala@E0233
??ttttttccttcaggAGCAACTGAACAGTTTTGCGGCGGAGCGAGACGCCCTGCTGAACGAGAACGGGGCGAACCAGGGCGAGCTGAACCGACTGGCGGACGCCTACGCCCGGCTACTGGGTCACCAGAACCAGAAACAGAAGATCAAACACGTGATCAAACTCAAAGACGAGAACGTCGGCCTCAAA??C
>brca@E0233
------TTCCCTCAGGACCAGTTGAACAGCTTTGCTGCAGAGAGGGACGCCCTGCTCAATGAGAACGGAGCCAACCAGGGGGAGCTGAACAGACTGGCCGACGCCTACGCTCGTCTGCTGGGACATCAGAACCAGAAACAGAAGATCAAGCATGTGATCAAGCTGAAAGACGAGAATCTCTCCCTCAAA??C
>muma@E0233
??TTTTGTGCTTCAGGAGCAGCTGAACAGCTTCGCGGCGGAGCGAGATGCGCTGCTGAACGTGAACGGGGTAAACCAGGAAGAGCTGAACCGGCTGGCGGACGCCTACGCCCGGCTACTGggccaccagaaccagaagCAGAAGATCAAGCACGTGATCAAGCTCAAGGACGACAACGTCACCCTCAAA?CA
>coru@E0233
------??GCTCCAGGAGCAGCTGAACGGCTTCGCGGTGGAGCGGGACGCGCTGCTGAGCGAGAACGGCGTGAACCAGGAGGAGCTGAACCGCCTGGCAGACGCCTACGCCCGCCTGCTGGgccaccagaaccagaagcagaAGATCAAGCACGTGATCAAGCTCAAGGACGAGAACATCACCCTCAAG??C
>zefa@E0233
------TTCCCACAGGAGCAGCTGAATGGTTTTGCGGCAGAGCGAGCCGCCCTGCTGAACGAGAACGGGGAGAACCAGGAGAAGCTGAACCGCCTGGCCAACGCCTATGCACATCTGCTGggtcaccagaaccagaagcaGAAGATCAAGCACGTGGTGAAGCTGAAAGATGAGAACGTGGCCCTCAAA??C
>cyro@E0233
------TC?CTACAGGAGCAGCTGAATGGTTTTGCGGCGGAAAGGGCTGCCCTGCTGAATGAGAATGGGGTGAACCAGGAGAAGCTGAACCGCCTGGCCGATGCCTACGCACATCTGCTGGGTCACCAGAATCAGAAGCAGAAGATCAAGCATGTTGTGAAACTGAAAGATGACAACGTTGCCCTCAAA??C
