# Supplementary material for: The Phylogenetic Relationships of the Family Sciaenidae Based on Genome-Wide Data Analysis
Source: Animals (Basel). 2022 Dec 1;12(23):3386. doi: 10.3390/ani12233386 (PMC9741161; doi:10.3390/ani12233386)
Supplement: Supplementary file 1 [file animals-12-03386-s001.zip › File S2/align-1105-genes/bak/E0235_NT.fasta.ali]

>mepo@E0235
---------------------??CATCCTGTTTGTGACCAAGTGTCCGTGCGACGAGTGCGTGCCGCTGATCCGCGCGGCGGGCATCACGCACGTCTACACCACGGACCAGGACTGTGGCAAGGACAAGGGGGACATCTCCTACCTGAGGTTCAGGGACATGAAGGGCCTCAGCAAGTTCACCGTG---
>argl@E0235
------------------------CTGCTCTTCGTCACCAAGTGCCCGTGTGACGAGTGTGTTCCTCTGATCCGGGCGGCGGGCGTGACTCACGTCTACACCTCGGACCAGGACGCCGGCAAGGACAAGGGGGACATCTCCTACCTCCTCTTCAGGGGCCCCATCGGGCCCTCCAGGCTGACAGTG??A
>gace@E0235
------------------------?TGCTCTTCGTCACCAAGTGCCCGTGTGACGAGTGTGTTCCTCTGATCCGGGCGGCGGGCGTGACTCACGTCTTCACCTCGGACCAGGACGCCGGCAAGGACAAGGGGGACATCTCCTACCTCCTCTTCAGGGGCCCCATCGGGCCCTCCAGGCTGACAGTG??A
>gach@E0235
------------------------CTGCTCTTCGTCACCAAGTGCCCGTGTGACGAGTGCGTTCCTCTGATCCGGGCGGCGGGCGTGACTCACGTCTTCACCTCGGACCAGGACGCCGGCAAGGACAAGGGGGACATCTCCTACCTCCTCTTCAGGGGCCCCATCGGGCCCTCCAGGCTGACAGTG??A
>gaen@E0235
------------------------?TGCTCTTCGTCACCAAGTGCCCGTGTGACGAGTGTGTTCCTCTGATCCGGGCGGCGGGCGTGACTCACGTCTTCACCTCGGACCAGGACGCCGGCAAGGACAAGGGGGACATCTCCTACCTCCTCTTCAGGGGCCCCATCGGGCCCTCCAGGCTGACAGTG??A
>gamo@E0235
------------------------CTGCTCTTCGTCACCAAGTGCCCGTGTGACGAGTGTGTTCCTCTGATCCGGGCGGCGGGCGTGACTCACGTCTTCACCTCGGACCAGGACGCCGGCAAGGACAAGGGGGACATCTCCTACCTCCTCTTCAGGGGCCCCATCGGGCCCTCCAGGCTGACAGTG??A
>gage@E0235
------------------------?TGCTCTTCGTCACCAAGTGCCCGTGTGACGAGTGTGTTCCTCTGATCCGGGCGGCGGGCGTGACTCACGTCTTCACCTCGGACCAGGACGCCGGCAAGGACAAGGGGGACATCTCCTACCTCCTCTTCAGGGGCCCCATCGGGCCCTCCAGGCTGACAGTG?AG
>gaar@E0235
------------------------?TGCTCTTCGTCACCAAGTGCCCGTGTGACGAGTGTGTTCCTCTGATCCGGGCCGCCGGCGTCACCCACGTCTTCACCTCGGACCAGGACGCCGGCAAGGACAAGGGGGACATCTCCTACCTCCGCTTCAGGGGCCCGAGCGGGCCCTCCAAGCTGATCGTG?AG
>trmi@E0235
------------------------CTGCTCTTCGTCACTAAGTGTCCGTGTGACGAGTGCGTTCCTCTGATCCGGGCGGCGGGCGTCACTCACGTCTTCACCTCCGACCAGGACGCCGGCAAGGACAAGGGGGACATCTCCTACCTCCGCTTCAGGGGCCCGGCCGGCCCCGCCAAGCTGATAGTG??A
>zefa@E0235
GAGATCAGAGCCGGAGAGCCCACCATGTTGTTTGTGACCAAGTGTCCATGCGACGAGTGCATCCCCCTGATCAGGGCGGCGGGCGTCACACACATCTACACCACAGACCTGGACAGCGGGAAGGACAAGGGGGACATCTCCTACCTGAAGTTCGGCACCCTGCAGGGGGTCAACAAGTTCATAGTG??A
>brbr@E0235
GAGATCCGGGCCGGAGAGCGCACCCTGCTGTTCATCACCAAGTGTCCCTGTGACGAGTGCGTACCTCTGATCCGCGGGGCCGGCgtcacacacatctacacccCGGACCAGGACTCTGGGAGGGACAAGGGGGACATCTCCTACCTGAGGTTCAGCAGGCTGCAGGGCCTCAGCAAGCTCATCGTG??A
>cyro@E0235
GAGATCAGAGCCGGAGAGCCCACCATGTTGTTTGTGACCAAGTGTCCGTGTGACGAGTGCGTTCCCCTGATCAGGGGCGCAGGTGTCACGCACATCTACACCACGGACCAGGACAGTGGGAAGGACAAGGGAGACATCTCCTACCTGAAGTTCTGCACCCTGCAGGGGGTCAGCAAGTTCATAGTG??A
>bame@E0235
GAGATCCGAGCTGGACAACGCAACATACTGTTTGTGACCAAGTGTCCGTGTGACGAGTGTGTGCCACTGATCAGGGCAGCGGGCATCACACACATCTACACCTCAGACCAGGACTGTGGGAAGGACAAGGGACAGATCTCCTACCTGAGGTTCAGGGATCTGCAGGGACTGAGAAAGTTTATTGTG??A
>mezu@E0235
GAGATCCGAGCGGGACAACGCAACATACTGTTTGTGACCAAGTGTCCGTGTGACGAGTGTGTGCCGCTGATCAGGGCGTCGGgcatcacacacatctacaccaCGGACCAGGACTCTGGGAAGGACAAGGGAGAGATCTCCTACCTGAGGTTCCGGGACCTGAAGGGCCTCAGCAAGTTCATTGTG---
>trsc@E0235
GAGATCCGAGCTGGACAACGCAACATACTGTTTGTCACCAAGTGTCCGTGTGACGAGTGTGTGCCGCTGATCAGGGCGGCGGGCATCACACACGTCTACACCACAGACCAGGACTGTGGGAAGGACAAGGGAGAAATATCCTACCTGAGGTTCAGGGACCTGCAGGGGCTCAGCAAGTTTATTGTG??A
>trmu@E0235
GAGATCCGAGCTGGACAACGCAACATACTGTTTGTGACCAAGTGTCCGTGTGACGAGTGTGTGCCACTGATCAGGGCAGCGGGCATCACACACGTCTACACCACAGACCAGGACTGTGGGAAGGACAAGGGAGAAATCTCCTACCTGAGATTCAGGGACCTGCAGGGGCTCAGCAAGTTTATTGTG??A
>lala@E0235
GAGATCCGAGCCGGGCAACGCAACATACTGTTCGTGACCAAGTGTCCGTGTGACGAGTGTGTACCACTGATCAGGGCCGCGGGAATCACGCACGTCTACACCACAGACCAGGACTGTGGTGTAGACAAGGGAGAAATCTCCTACCTGAGGTTCCGGGATCTGCAGGGTCTCAGCAAGTTTGTTGTG??A
>maoc@E0235
---------------?AGCACAACATCCTGTTTGTGACCAAGTGTCCGTGTGACGAGTGCGTGCCCCTGATCCGGGCGGCGGGGGTAACGCACGTGTACACGTCGGACCAGGACTGTGGCAAGGACAAGGGCGAGATCTCCTACCTGAAGTTCCGCCATCTGCAGGGACTGGGCAAGTTCATCGTG?AG
>mora@E0235
GAGATCCGAGCCGGGCAGCGCAGCATACTGTTTGTGACCAAGTGTCCGTGCGACGAGTGTGTACCGCTGATCAGGGCTGCAGGCATCACCCACGTCTACACCACAGACCAGGACTTGGGGAAGGACAAGGGAGAGATCTCCTACCTGAGGTTCCGGGATCTGCAGGGGCTCAGCAAGTTTATTgtg?ag
>merl@E0235
---------------------??CATCCTGTTTGTGACCAAGTGTCCGTGCGACGAGTGCGTGCCGCTGATCCGCGCGGCGGGCATCACGCACGTCTACACCACGGACCAGGACTGTGGCAAGGACAAGGGGGACATCTCCTACCTGAGGTTCAGGGACATGAAGGGCCTCAGCAAGTTCACCGTG??A
>loam@E0235
GAGATCCGAGCCGGACAGCGCACCCTGCTGTTTGTCACCAAGTGTCCATGTGACGAGTGTGTGCCGCTGATCAGGGCGGCGGGCATCACACACATCTACACCACAGATCAGGACTGTGGGAAGGACAAGGGAGAGATATCCTACCTCAGGTTCGGAGGTCTGCAGGGAATCAGC---------------
>lohl@E0235
GAGATCCGAGCCGGACAGCGCACCCTGCTGTTTGTCACCAAGTGTCCATGTGACGAGTGTGTGCCGCTGATCAGGGCGGCGGGCATCACACACATCTACACCACAGATCAGGACTGTGGGAAGGACAAGGGAGAGATATCCTACCTCAGGTTCGGAGGTCTGCAGGGAATCAGCAAGCTCATCGTG?AG
>lolo@E0235
GAGATCCGAGCCGGACAGCGCACCCTGCTGTTTGTCACCAAGTGTCCATGTGACGAGTGTGTGCCGCTGATCAGGGCGGCGGGcatcacacacatctacaccaCAGATCAGGACTGTGGGAAGGACAAGGGAGAGATATCCTACCTCAGGTTCGGAGGTCTGCAGGGAATCAGCAAGCTCATCGTG??A
>loxj@E0235
GAGATCCGAGCCGGACAGCGCACCCTGCTGTTTGTCACCAAGTGTCCATGTGACGAGTGTGTGCCGCTGATCAGGGCGGCGGGCATCACACACATCTACACCACAGATCAGGACTGTGGGAAGGACAAGGGAGAGATATCCTACCTCAGGTTCGGAGGTCTGCAGGGAATCAGCAAGCTCATCGTG?AG
>coru@E0235
---------------------AACCTCCTGTTTGTGACCAAGTGTCCGTGTGACGAGTGCGTGCCGCTGGTCCGGGCGGCGGGCGTCACAGACGTCTACACCACGGACCAGGACTCCGGCAAGGACAAGGGAGAGATCTCCTACCTGAGGTTCCGCGGTCTGCAGGGACTCAGCAAGTTCATCGTG??A
>mabe@E0235
---------------------A?CATCCTGTTTGTGACCAAGTGTCCGTGTGACGAGTGCGTGCCGCTGGTCCGGGCGGCCGGCGTGACTCACGTCTACACCACGGACCAGGACTCTGGCAAGAACAAGGGAGAGATCTCCTACCTGAGGTTCCCCCATCTGCAGGGACTCCACAAGTTAATCGTG??A
