# Supplementary material for: The Phylogenetic Relationships of the Family Sciaenidae Based on Genome-Wide Data Analysis
Source: Animals (Basel). 2022 Dec 1;12(23):3386. doi: 10.3390/ani12233386 (PMC9741161; doi:10.3390/ani12233386)
Supplement: Supplementary file 1 [file animals-12-03386-s001.zip › File S2/align-1105-genes/bak/E0239_NT.fasta.ali]

>muma@E0239
GTGCCCCCCATGCGGCCCAAGCCCTACTACAGCGTGGTCCGCAGGGAGCCAGACACCGGCAGTGAGCCACTCTACTGCACCAAGGAGAGTTTACTGCAGGCACGCGTCATCTTCATCCGCTGGCTGGTCTCCTTCTGGCTGGAGCCACGCACCAGC------CAGACTCTCATCCCGGGCACAGAGGGCGAGGTCATCCCCAAGAACATC?CA
>argl@E0239
GTGCCCCCCATGCGGCCCAAGCCCTACTACAGCATGGTGCGCAGGGAGCCTGATACCGGCAGCGAGCCCCTCTACTGCACCAAGGAGAGCTTCCTGCAGGCGCGGGTCATCTTCATCCGCTGGCTGGTGTCCTTCTGGCTGGAGCCGCGCCCCAACGCA---CAGACCATCATCCCCGGCACCGAGGGCGAGATCATCCCCAAGAACATC??C
>phph@E0239
GTGCCCCCCATGCGGCCCAAGCCCTACTACAGCATGCTGCGCAGGGAGCCCGACACCGGCAGCGAGCCGCTGTACTGCACCAAGGAGAGCTTCCTGCAGGCGCGGGTCATCTTCATCCGCTGGCTGGTCTCCTTCTGGCTGGAGCCACGGCCCAACGCC---CAGACCCTCATCCCGGGCACAGAGGGCGAGATCATCCCCAAGAGCATC?CA
>bame@E0239
GTGCCGCCCATGCGCCCCAAGCCCTACTACAGCGTGGTGCGCAGGGAGCAGGACACCGGCAGCGAGCCGCTCTACTGCACCAAGGAGAGCTTCCTGCAGGCACGGGTCATCTTCATCCGCTGGCTGGTCTCCTTCTGGCTGGAGCCGCGGCCCAATGCC---CAGACGCTCATCCCCGGCACTGAGGGCGAGGTCATCCCCAAGAACATC?CA
>bosa@E0239
GTGCCCCCCATGCGGCCCAAGCCCTACTACAGCATGGTGCGCCGGGAGCCCGATACCGGCAGCGAGCCCCTCTACTGCACCAAGGAGAGCTTCCTGCAGGCACGGGTCATCTTCATCCGCTGGCTGGTGTCCTTCTGGCTGGAGCCGCGCACCAACGCC---CAGACCATCATCCCCGGCACCGAGGGCGAGATCATCCCCAAGAACATC??C
>brbr@E0239
GTGCCGCCCATGCGGCCCAAGCCCTACTACAGCATGGTGCGCAGGGAGCCTGACACCGGCAGCGAGCCGGTCTACTGCACCAAGGAGAGCTTCCTGCAGGCGCGGGTCATCTTCATCCGCTGGCTGGTCTCCTTCTGGCTGGAGCCGCGCACCAATGCC---CAGACGCTCATCCCCGGCACAGAGGGCGAGATCATCCCCAAGAACATC??C
>gace@E0239
GTGCCCCCCATGCGGCCCAAGCCCTACTACAGCATGGTGCGCAGGGAGCCCGATACCGGCAGCGAGCCCCTCTACTGCACCAAGGAGAGCTTCCTGCAGGCACGGGTCATCTTCATCCGCTGGCTGGTGTCCTTCTGGCTGGAGCCGCGCACCAACGCC---CAGACCATCATCCCCGGCACCGAGGGCGAGATCATCCCCAAGAACATC?CA
>gach@E0239
GTGCCCCCCATGCGGCCCAAGCCCTACTACAGCATGGTGCGCAGGGAGCCCGATACCGGCAGCGAGCCCCTCTACTGCACCAAGGAGAGCTTCCTGCAGGCACGGGTCATCTTCATCCGCTGGCTGGTGTCCTTCTGGCTGGAGCCGCGCACCAACGCC---CAGACCATCATCCCCGGCACCGAGGGCGAGATCATCCCCAAGAACATC?CA
>trmu@E0239
GTGCCGCCCATGCGGCCCAAGCCCTACTACAGCGTGGTGCGCAGGGAGCCGGACACCGGCAGCGAGCCGCTCTACTGCACCAAGGAGAGCTTCCTGCAGGCGCGCGTCATCTTCATCCGCTGGCTGGTCTCCTTCTGGCTGGAGCCTCGCAGCAACACC---CAGACGCTCATCCCCGGCACCGAGGGCGAGGTCGTCCCCAAGAACATC?CA
>gaen@E0239
GTGCCCCCCATGCGGCCCAAGCCCTACTACAGCATGGTGCGCAGGGAGCCCGATACCGGCAGCGAGCCCCTCTACTGCACCAAGGAGAGCTTCCTGCAGGCACGGGTCATCTTCATCCGCTGGCTGGTGTCCTTCTGGCTGGAGCCGCGCACCAACGCC---CAGACCATCATCCCCGGCACCGAGGGCGAGATCATCCCCAAGAACATC??C
>gage@E0239
GTGCCCCCCATGCGGCCCAAGCCCTACTACAGCATGGTGCGCAGGGAGCCCGATACCGGCAGCGAGCCCCTCTACTGCACCAAGGAGAGCTTCCTGCAGGCACGGGTCATCTTCATCCGCTGGCTGGTGTCCTTCTGGCTGGAGCCGCGCACCAACGCC---CAGACCATCATCCCCGGCACCGAGGGCGAGATCATCCCCAAGAACATC??C
>gamo@E0239
GTGCCCCCCATGCGGCCCAAGCCCTACTACAGCATGGTGCGCAGGGAGCCCGATACCGGCAGCGAGCCCCTCTACTGCACCAAGGAGAGCTTCCTGCAGGCACGGGTCATCTTCATCCGCTGGCTGGTGTCCTTCTGGCTGGAGCCGCGCACCAACGCC---CAGACCATCATCCCCGGCACCGAGGGCGAGATCATCCCCAAGAACATC?CA
>loam@E0239
GTGCCACCCATGCGGCCCAAGCCCTACTACAGCATTGTGCGCAGGGAGCCTGACACCGGGAGCGAGCCGGTCTACTGCACCAAGGAGAGCTTCCTGCAGGCACGGGTCATCTTCATCCGCTGGCTGGTCTCCTTCTGGCTGGAGCCGCGCACCAACGCC---CAGACGCTCATCCCCGGCACAGAGGGCGAGATCATCCCCAAAAACATC??C
>lohl@E0239
GTGCCACCCATGCGGCCCAAGCCCTACTACAGCATTGTGCGCAGGGAGCCTGACACCGGGAGCGAGCCGGTCTACTGCACCAAGGAGAGCTTCCTGCAGGCACGGGTCATCTTCATCCGCTGGCTGGTCTCCTTCTGGCTGGAGCCGCGCACCAACGCC---CAGACGCTCATCCCCGGCACAGAGGGCGAGATCATCCCCAAGAACATC??C
>lolo@E0239
GTGCCACCCATGCGGCCCAAGCCCTACTACAGCATTGTGCGCAGGGAGCCTGACACCGGGAGCGAGCCGGTCTACTGCACCAAGGAGAGCTTCCTGCAGGCACGGGTCATCTTCATCCGCTGGCTGGTCTCCTTCTGGCTGGAGCCGCGCACCAACGCC---CAGACGCTCATCCCCGGCACAGAGGGCGAGATCATCCCCAAGAACATC?CA
>loxj@E0239
GTGCCACCCATGCGGCCCAAGCCCTACTACAGCATTGTGCGCAGGGAGCCTGACACCGGGAGCGAGCCGGTCTACTGCACCAAGGAGAGCTTCCTGCAGGCACGGGTCATCTTCATCCGCTGGCTGGTCTCCTTCTGGCTGGAGCCGCGCACCAACGCC---CAGACGCTCATCCCCGGCACAGAGGGCGAGATCATCCCCAAGAACATC??C
>meme@E0239
GTGCCCCCCATGCGGCCCAAGCCCTACTACAGCATGGTGCGCAGGGAGCCCGACACCGGCAGCGAGCCCCTCTACTGCACCAAGGAGAGCTTCCTGCAGGCGCGCGTCATCTTCATCCGCTGGCTGGTGTCCTTCTGGCTGGAGCCGCGCACCAACGCC---CAGACCGTCATCCCCGGCACCGAGGGCGAGATCATCCCCAAGAACATC??C
>trmi@E0239
GTGCCCCCCATGCGGCCCAAGCCCTACTACAGCATGGTGCGGCGGGAGCCGGACACCGGCAGCGAGCCGCTGTACTGCACCAAGGAGAGCTTCCTGCAGGCGCGCGTCATCTTCATCCGCTGGCTGGTGTCCTTCTGGCTGGAGCCCCGCACCAACAAC---CAGACCATCATCCCCGGCACCGAGGGCGAGATCATCCCCAAGAACATC??C
>mezu@E0239
GTGCCACCCATGCGGCCCAAGCCCTACTACAGCGTGGTGCGCCGGGAGCCCGACACTGGCAACGAGCCGCTCTACTGCACCAAGGAAAGCTTCCTGCAGGCGCGGGTCATCTTCATCCGCTGGCTGGTCTCCTTCTGGCTGGAGCCGCGCGCCAACGCC---CAGGCGCTCATCCCCGGCACCGAGGGCGAGATTGTCCCCAAGAATATC??C
>trsc@E0239
GTGCCGCCCATGCGGCCCAAGCCCTACTACAGCGTGGTGCGCAGGGAGCCGGACACCGGCAGCGAGCCGCTCTACTGCACCAAGGAGAGCTTCCTGCAGGCACGCGTCATCTTCATCCGCTGGCTGGTCTCCTTCTGGCTGGAGCCTCGCAGCAACACC---CAGACGCTGATCCCCGGCACCGAGGGCGAGGCCGTCCCCAAGAACATC??C
>momo@E0239
GTGCCACCCATGCGGTCCAAGCCCTACTACAGCATGGTGCGCAGGGAGCCTGACACCGGCAGTGAGCCAGTCTACTGCACCAAGGAGAGCTTCCTGCAGGCGCGGGTCATCTTCATCCGCTGGCTGGTCTCCTTCTGGCTGGAGCCGCGCACCAACGCC---CAGACGCTCATCCCCGGCACAGAGGGCGAGATCATCCCCAAGAACCTC?CA
>lala@E0239
GTGCCCCCCATGCGGCCCAAGCCCTACTACAGCGTGGTGCGCAGGGAGCCCGAGACCGGCAGGGAGCCGCTCTACTGCACCAAGGAGAGCTTCCTGCAGGCGCGGGTCATCTTCATCCGCTGGCTGGTCTCCTTCTGGCTGGAGCCCCGCACCGACACC---CAGACGCTCATCCCCGGCACAGAGGGCGAGGTCGTCCCCAAGAACATC?CA
>mora@E0239
GTACCACCCATGCGGCCCAAGCCCTACTACAGCGTGGTGCGCAGGGAGCCCGAGACCGGCAGGGAGCCGCTCTACTGCACCAAGGAGAGCTTCCTGCAGGCGCGGGTCATCTTCATCCGCTGGCTGGTCTCCTTCTGGCTGGAGCCGCGCACCGACACC---CAGACACTCATCCCCGGCACCGAGGGCGAGATCATCCCCAAGAACATC??C
>meca@E0239
GTGCCGCCCATGCGGCCCAAGCCCTACTACAGCGTGGTGCGCAGGGAGCCCGACACG------GAGCCACTCTACTGCACCAAGGAGAGCTTCCTGCAGGCACGGGTCATCTTCATCCGCTGGCTGGTCTCCTTCTGGCTGGAGCCACGCACCAATGCC---CAGCCACTCATCCCCGGCACCGAGGGCGAGATCATCCCCAAGAACATC??C
>merl@E0239
GTGCCGCCCATGCGGCCCAAGCCCTACTACAGCGTGGTGCGCAGGGAGCCCGACACG------GAGCCACTCTACTGCACCAAGGAGAGCTTCCTGCAGGCACGGGTCATCTTCATCCGCTGGCTGGTCTCCTTCTGGCTGGAGCCACGCACCAATGCC---CAGCCACTCATCCCCGGCACCGAGGGCGAGATCATCCCCAAGAACATC??C
>mepo@E0239
GTGCCGCCCATGCGGCCCAAGCCCTACTACAGCGTGGTGCGCAGGGAGCCCGACACG------GAGCCACTCTACTGCACCAAGGAGAGCTTCCTGCAGGCACGGGTCATCTTCATCCGCTGGCTGGTCTCCTTCTGGCTGGAGCCGCGCACCAATGCC---CAGCCACTCATCCCCGGCACCGAGGGCGAGATCATCCCCAAGAACATC??C
>povi@E0239
GTGCCCCCCATGCGGCCCAAGCCCTACTACAGCATGGTGCGCAGGGAGCCCGAAACCGGCAGCGAGCCCCTCTACTGCACCAAGGAGAGCTTCCTGCAGGCGCGGGTCATCTTCATCCGCTGGCTGGTCTCCTTCTGGCTGGAGCCGCGCAACAACGCC---CAGACCATCATCCCCGGCACCGAGGGCGAGATCATCCCCAAGAACATC??C
>coru@E0239
GTGCCCGCCATGCGGCCCAAGCCCTACTACAGCGTGGTGCGGCGGGAGCCCGACCCCGCCAGCGAGCCGCTCTACTGCACCAAGGAGAGCTTCCTGCAGGCACGCGTCATCTTCATCCGCTGGCTGGTGTCCTTCTGGCTGGAGCCGCGGCCCAACGCC---CCCACGCTCATCCCGGGCACCGAGGGCGAGGTGGTCCCCAAGAACATC??C
>mabe@E0239
GTGCCTGCCATGCGGCCCAAGCCCTACTACAGCGTGGTGCGGCGGGAGCCCGACCCCACCAGCGAGCCCCTATACTGTACCAAGGAGAGCTTCCTGCAGGCGCGCGTCATCTTCATCCGCTGGCTGGTCTCCTTCTGGCTGGAGCCGCGTCCCAACGCC---CCCACACTCATCCCCGGCACCGAGGGCGAGGTGGTCCCCAAGAACATC??C
>maoc@E0239
GTGCCCGCCATGCGGCCCAAGCCCTACTACAGCATGGTGCGCAGGGAGCCCGACCCCGCCACTGAGCCGCTCTACTGCACCAAGGAGAGCTTCCTGCAGGCGCGTGTCATCTTCATCCGCTGGCTGGTCTCCTTCTGGCTGGAGCCACGGCCCAACACC---CAGACACTCATCCCTGGCACCGAGGGTGAGGTGGTCCCCAAGAACATT?CA
>cyro@E0239
?TCCCTCCCATGCGGCCCAAGCCGTACTACAGCGTTGTGCGCAGGGAGCAGGACCCTGGCGCCGAGGCCACGTACTGCACTAAGGAGAGCTTCCTCCAGGCCCGGGTCATCTTCATCCGCTGGCTGGTGTCCTTCTGGCTGGAGCCCcgctccaccaca---cacaccaacatccCCGGCACTGAGGGCGAGAACGTCCCAAAGAACATC?CA
>zefa@E0239
?TCCCTCCCATGCGGCCCAAGCCGTACTACAGCATTGTGCGCAGGGAGCAGGACTCTGGCGCTGAGGCCTTGTACTGCACCAAGGAGAGCTTCCTCCAGGCCCGGGTCATCTTCATTCGCTGGCTGGTGTCCTTCTGGCTGGAGCCCCGCTCCACCACG---CACACCAACATCCCTGGCACGGAGGGTGAGAACGTCCCCAAGAACATC?CA
>brca@E0239
GTGCCCCCGATGCGGCCCAAGCCGTATTACCACATGGTGCGACGTGAGCCGGACGCCGGA---GAGCCTCTCTACTGCACCAAGGAAAGCTTCCTCCAGGCCCGCGTCATCTTCATCCGCTGGTTGGTCAACTTCTGGCTGGAGCCGCGCGTGGCCGCACTCCCCGTGCTCATCCCCGGTACGGAGGGAGAGAACATCCCCAAGAACATC??C
