# Supplementary material for: The Phylogenetic Relationships of the Family Sciaenidae Based on Genome-Wide Data Analysis
Source: Animals (Basel). 2022 Dec 1;12(23):3386. doi: 10.3390/ani12233386 (PMC9741161; doi:10.3390/ani12233386)
Supplement: Supplementary file 1 [file animals-12-03386-s001.zip › File S2/align-1105-genes/bak/E0240_NT.fasta.ali]

>brbr@E0240
??aggtctGAATGACCTGGAGAGCCGGGGCCGCTGGGAGTGGACCACCGGCGAGGCGCTGAGCTACACTAACTGGCGGCGGACGCCCCCGCGCCCCAAGACCAAGACCAGCCGCAGGTGCGTGCTGGTCTGGCGGAGGGCCAAGTGGCAGATCAGGGACTGTCGCGCGGGGCGGGGCCACCGCTACGTGT??------
>coru@E0240
??aggCCTGAACGACCGGGAGAGCCGCGGGCGCTGGGAGTGGACGACCGGCGAGGCGCTCAGCTACACCAACTGGCGGCagacccccccacgccccaagaccaagaccacccGCAGGTGCGTCCTGGTGTGGCGCCGGGCTAAGTGGCAGATCAGGGACTGTCGCACGGGGCGGGGCCACCGCTACGTGTGCT??---
>gace@E0240
??aggtCTGAACGACCGGGAGAGCCGCGGCCGCTGGGAGTGGACCACCGGAGAGGCCCTGAGCTACACCAACTGGAGGCGGACCCCCCCGCGCCCCAAGACCAAGACCAGCCGACGGTGCGTGCTGGTCTGGCGGCGGGCCAAGTGGCAGATCAGGGACTGCCGCACGGGGCGGGGCCACCGCTACGTGTGC------
>gage@E0240
??aggtCTGAACGACCGGGAGAGCCGCGGCCGCTGGGAGTGGACCACCGGAGAGGCCCTGAGCTACACCAACTGGAGGCGGACCCCCCCGCGCCCCAAGACCAAGACCAGCCGACGGTGCGTGCTGGTCTGGCGGCGGGCCAAGTGGCAGATCAGGGACTGCCGCACGGGGCGGGGCCACCGCTACGTGTGC------
>gamo@E0240
??aggtCTGAACGACCGGGAGAGCCGCGGCCGCTGGGAGTGGACCACCGGAGAGGCCCTGAGCTACACCAACTGGAGGCGGACCCCCCCGCGCCCCAAGACCAAGACCAGCCGACGGTGCGTGCTGGTCTGGCGGCGGGCCAAGTGGCAGATCAGGGACTGCCGCACGGGGCGGGGCCACCGCTACGTGTGCT??---
>lohl@E0240
??AGGCCTGAACGACCGGGAGAGCCGCGGCCGCTGGGAGTGGACCACCGGCGAGGCGCTCAGCTATACCAACTGGAGGCGGACCCCCCCGCGCCCCAAGACCAAGACCAGCCGGAGGTGCGTGCTGGTCTGGCGGAGGGCCAAGTGGCAGATCAGGGACTGTCGCACGGGGCGGGGCCATCGCTACGTGTGCT??---
>mezu@E0240
??AGGTCTGAACGACCGAGAGAGCCGCGGACGCTGGGAGTGGACGACCGGCGAGGCGCTCAGCTACACTAACTGGAGGAGGACCCCCCCGCGCCCCAAGACCAAGACCAGCAGGAGGTGCGTGCTGGTGTGGCGCCGGGCCAAGTGGCAGATCAGGGACTGTCGCACGGGGCGGGGCCACCGCTATGTGTGCTCC---
>lolo@E0240
??AGGCCTGAACGACCGGGAGAGCCGCGGCCGCTGGGAGTGGACCACCGGCGAGGCGCTCAGCTATACCAACTGGAGGCGGACCCCCCCGCGCCCCAAGACCAAGACCAGCCGGAGGTGCGTGCTGGTCTGGCGGAGGGCCAAGTGGCAGATCAGGGACTGTCGCACGGGGCGGGGCCATCGCTACGTGTGCT??---
>loxj@E0240
??AGGCCTGAACGACCGGGAGAGCCGCGGCCGCTGGGAGTGGACCACCGGCGAGGCGCTCAGCTATACCAACTGGAGGCGGACCCCCCCGCGCCCCAAGACCAAGACCAGCCGGAGGTGCGTGCTGGTCTGGCGGAGGGCCAAGTGGCAGATCAGGGACTGTCGCACGGGGCGGGGCCATCGCTACGTGTGCT??---
>mabe@E0240
??AGGCCTGAACGACCGGGAGAGCCGCGGCCGCTGGGAGTGGACGACCGGCGAGGCACTCAGCTACACTAACTGGAGGCGAACCCCCCCGCGCCCCAAGGCCAAGACCACACGAAGGTGCGTCCTGGTGTGGCGCCGGGCCAAGTGGCAGATCAGGGACTGTCGCACGGGGCGGGGTCACCGCTACGTGTGTT??---
>loam@E0240
??AGGCCTGAACGACCGGGAGAGCCGCGGCCGCTGGGAGTGGACCACCGGCGAGGTGCTCAGCTATACCAACTGGAGGCGGACCCCCCCGCGCCCCAAGACCAAGACCAGCCGGAGGTGCGTGCTGGTCTGGCGGAGGGCCAAGTGGCAGATCAGGGACTGTCGCACGGGGCGGGGCCATCGCTACGTGTGC------
>maoc@E0240
??AGGCCTGAACGACCGAGAGAGCCGTGGCCGCTGGGAGTGGACGACCGGCGAGCCGCTCAGCTACACCAACTGGAGGCGGACCCCCCCGCGCCCCAAGACCAAGACCACCCGCAGGTGCGTCCTGGTGTGGCGCCGGGCCAAGTGGCAGATCAGGGACTGTCGCACGGGGCGGGGCCACCGCTACGTGTGCT??---
>merl@E0240
??AGGCCTGAACGACCGGGAGAGCCGCGGACACTGGGAGTGGACGAGCGGTGAGGCGCTCAGCTACACCAACTGGAGGAAGACCCCCCCGCGCCCCAAGACCAAGACCAGTCGGAGGTGCGTGCTGGTCTGGCGCAGGGCCAAGTGGCAGATCCGGGACTGTCGCACGGGGCGGGGCCACCGCTACATGTGCTCC??A
>mepo@E0240
??AGGCCTGAACGACCGGGAGAGCCGCGGACACTGGGAGTGGACGAGCGGCGAGGCGCTCAGCTACACCAACTGGAGGAAGACCCCCCCGCGCCCCAAGACCAAGACCAGTCGGAGGTGCGTGCTGGTCTGGCGCAGGGCGAAGTGGCAGATCCGGGATTGTCGCACAGGGCGGGGCCACCGCTACATGTGCTCC??A
>meca@E0240
??AGGCCTGAACGACCGGGAGAGCCGCGGACACTGGGAGTGGACGAGCGGTGAGGCGCTCAGCTACACCAACTGGAGGAAGACCCCCCCGCGccccaagaccaagaccagTCGGAGGTGCGTGCTGGTCTGGCGCAGGGCCAAGTGGCAGATCCGGGACTGTCGCACGGGGCGGGGCCACCGCTACATGTGCTCC??A
>trsc@E0240
---------------------------??NCGCTGGGAGTGGACGACCGGCGAGGCGCTCCGCTACACCAACTGGAGGAGGACCCCCCCACGCCCCAAAACCAAGACCAGCCGGAGGTGCGTACTGGTCTGGCGCAGGGCTAAGTGGCAGATCAGGGACTGCCGCACGGGGCGGGGCCACCGCTACGTGTGC------
>lala@E0240
??AGGCCTGAACGACCGAGAGAGCCGCGGACGCTGGGAGTGGACGACCGGCGAGGCGCTCAGCTACGCCAACTGGAGGCGGACCCCCCCGCGCTCCAAGGCCAAGACCAGCCGGAGGTGCGTGCTGGTGTGGCACAGGGCCAAGTGGCAGATCAGGGACTGTCGCACGGGGCGGGGCCACCGCTACGTGTGC------
>momo@E0240
??aggccTGAACGACCGGGAGAGCCGTGGTCGCTGGGAGTGGACCACCGGCGCGGCGCTGAGCTACACCAACTGGAGGCGGACCCCCCCGCGCCCCAAGACCAAGACCAGCCGGAGGTGCGTGCTGGTCTGGCGGAGGGCCAAGTGGCAGATCAGGGACTGTggcggggggcggggccaccGCTACGTGTGC------
>zefa@E0240
??AGGTCTGAGCGACAGAGAAGGCCGCGGACGGTGGGAGTGGCTGGGCGGCGAGCCGCTCAGCTACACCAACTGGAGGAAAACGCCGCCCAGGTCCAAGAGGAAGGGGGGCGGGAGGTGCGTCCTCGTCTGGAGGAGGGCCAAGTGGCAAATCAGAGACTGCGCAACCGGCAGAGGCCATCGCTACGTGTGCT??---
>cyro@E0240
??AGGTCTGAACGACAGAGAGAGCCGCGGACGCTGGGAGTGGCTGGGCGGCGAGCCAGTCAGCTACACTAACTGGAGAAAAACGCCGCCCAGGTCCAAGAGGAAGGGAGGCCAGAGGTGCGTCCTTGTTTGGAGGAGGGCCAAGTGGCAAATAAGAGACTGCGGAACTGGCAGAGGCCATCGCTACGTGTGCT??---
