# Supplementary material for: The Phylogenetic Relationships of the Family Sciaenidae Based on Genome-Wide Data Analysis
Source: Animals (Basel). 2022 Dec 1;12(23):3386. doi: 10.3390/ani12233386 (PMC9741161; doi:10.3390/ani12233386)
Supplement: Supplementary file 1 [file animals-12-03386-s001.zip › File S2/align-1105-genes/bak/E0241_NT.fasta.ali]

>brbr@E0241
---------AAATACTGTGACCTGCGCGTCATAAGCTCCTCCTACCTGCAGAGGaccacc---cttgagcaagagttAGGATTGGCCGCCTACCTGGTGAGGGCGGAGTCGCGGCCCCCACACGACCCCGGACCAGGAAGTGACCTGCTGGAGAGCGACGCTGACAAACTGAGCAGTACGgacaatgaggaggag?ga
>gace@E0241
??gTCGTTGAAATACTGCGACCTGCGCGTCATAAGCTCCTCCTACCTGCAGCGGACCACC---CTGGAGCAAGAGTTGGGATTGGCCGCCTACCTGGTGAGGGCGGAGTCTCGGCCCCCCCACGACCCCGGACCAGGAAGTGACCTCCTGGAGAGCGACGCGGACAAGCTGAGCAGCACGgacaacgaggaggag?ga
>gaen@E0241
??gTCGTTAAAATACTGCGACCTGCGCGTCATAAGCTCCTCCTACCTGCAGCGGACCACC---CTGGAGCAAGAGTTGGGATTGGCCGCCTACCTGGTGAGGGCGGAGTCTCGGCCCCCCCACGACCCCGGACCAGGAAGTGACCTCCTGGAGAGCGACGCGGACAAGCTGAGCAGCACGgacaacgaggaggag?ga
>trmu@E0241
??GTCATTGAAATACTGCGACCTGCGTGTCATAAGCTCCTCCTACCTGCAGAGGAccacc---cttgagcaagagtTAGGATTGGCCGCCTACCTGGTGAGGGCGGAGTCGCGACCCCCACACGACCCCGGACCAGGAAGTGACCTGCTGGAGAGCGACGCTGACAAACTGAGCAGTACggacaacgaggaggag?ga
>phph@E0241
??gtctCTGAAGTACTGCGACCTGCGCGTCATAAGCTCCTCCTACCTGCAGAGGaccacc---cttgagcaagagtTAGGATTGGCCGCCTACCTGGTGAGGGCGGAGTCCCGCCCCCCGCACGACCCCGGACCAGGAAGTGACCTCCTGGAGAGCGACGCCGACAAGCTGAGCAGCACGgacaacgaggaggag---
>phbl@E0241
??gTCTCTGAAGTACTGCGACCTGCGCGTCATAAGCTCCTCCTACCTGCAGAGGaccacc---cttgagcaagagtTAGGATTGGCCGCCTACCTGGTGAGGGCGGAGTCCCGCCCCCCGCACGACCCCggaccaggaagtgacctcCTGGAGAGCGACGCTGACAAGCTGAGCAGCACGgacaacgaggaggag??g
>momo@E0241
??GTCGTTAAAATACTGCGACCTGCGCGTCATAAGCTCCTCCTACCTGCAGAGGAccacc---cttgagcaagagttAGGATTGGCCGCCTACCTGGTGAGGGCGGAGTCACGGCCCCCACACGACCCCGGACCAGGAAGTGACCTGCTGGAGAGCGACGCTGACAAACTGAGCAGTACGgacaatgaggaggag??g
>mezu@E0241
??gtcgTTGAAATACTGCGACCTGCGCGTCATAAGCTCCTCCTACCTGCAGAGGAccacc---cttgagcaagagcTAGGATTGGCCGCCTACCTGGTGAGGGCGGAGTCGCGACCCCCACACGACCCCGGACCAGGAAGTGACCTGCTGGAAAGCGACGCTGACAAACTAAGCAGTACGgacaatgaggaggag?ga
>gage@E0241
??gtCGTTAAAATATTGCGACCTGCGCGTCATAAGCTCCTCCTACCTGCAGCGGACCACC---CTGGAGCAAGAGTTGGGATTGGCCGCCTACCTGGTGAGGGCGGAGTCTCGGCCCCCCCACGACCCCGGACCAGGAAGTGACCTCCTGGAGAGCGACGCGGACAAGCTGAGCAGCACGgacaacgaggaggag??g
>loxj@E0241
---------AAATACTGCGACCTGCGCGTCATAAGCTCCTCCTACCTACAGAGGACCACC---CTTGAGCAAGAGTTAGGATTGGCCGCCTACCTGGTGAGGGCGGAGTCACGGCCCCCACACGACCCCGGACCAGGAAGTGACCTGCTGGAGAGCGACGCTGACAAACTGAGCAGTACGGACAATGAGGAGGAGGA?
>lolo@E0241
---------AAATACTGCGACCTGCGCGTCATAAGCTCCTCCTACCTACAGAGGACCACC---CTTGAGCAAGAGTTAGGATTGGCCGCCTACCTGGTGAGGGCGGAGTCACGGCCCCCACACGACCCCGGACCAGGAAGTGACCTGCTGGAGAGCGACGCTGACAAACTGAGCAGTACggacaatgaggaggag??g
>lohl@E0241
??GTCATTAAAATACTGCGACCTGCGCGTCATAAGCTCCTCCTACCTACAGAGGACCACC---CTTGAGCAAGAGTTAGGATTGGCCGCCTACCTGGTGAGGGCGGAGTCACGGCCCCCACACGACCCCGGACCAGGCAGTGACCTGCTGGAGAGCGACGCTGACAAACTGAGCAGTACGGACAATGAGGAGGAGGA?
>loam@E0241
??GTCATTAAAATACTGCGACCTGCGTGTCATAAGCTCCTCCTACCTACAGAGGACCACC---CTTGAGCAAGAGTTAGGATTGGCCGCCTACCTGGTGAGGGCGGAGTCACGGCCCCCACACGACCCCGGACCAGGAAGTGACCTGCTGGAGAGCGACGCTGACAAACTGAGCAGTACGGACAATGAGGAGGAGGA?
>gamo@E0241
??gTCGTTAAAATATTGCGACCTGCGCGTCATAAGCTCCTCCTACCTGCAGCGGACCACC---CTGGAGCAAGAGTTGGGATTGGCCGCCTACCTGGTGAGGGCGGAGTCTCGGCCCCCCCACGACCCCGGACCAGGAAGTGACCTCCTGGAGAGCGACGCGGACAAGCTGAGCAGCACGgacaacgaggaggag---
>cyro@E0241
??GTCTTTGAAGTACTGCGACCTGCGAGTGATAAGCTCCTCCTACCTTCAGCGCACCACG---CTGGAACAAGAGCTGGGATTAGCTGCCTACCTGGTGAGGGCGGAGTCACGGCCGCCGCACAACCCCGGCCCAGGAAGCGACCTGTTGGAGAGC------------------AGCACCGacaacgaggaggag??g
>zefa@E0241
??GTCATTGAAGTATTGCGACCTGCGAGTGATAAGCTCCTCCTACCTCCAGCGCACCACG---CTGGAACAAGAGCTGGGATTAGCTGCCTACCTGGTGCGGGCCGAGTCACGGCCTCCGCACAACCCCGGTCCAGGAAGCGACCTGTTGGAGAGC------------------AGCACCGacaacgaggaggag??g
>brca@E0241
??GTCCCTAAAGTACTGCGACCTGCGTGTGATAAGCTCGTCCTACCTCCAAAGGACCACC---ATTGAGCAGGAACTGGGCTTGGCCGCCTACCTGGTGCGGGCCGGGACGCGACCCCCCCATGACCCCGGACCAGGAAGTGACATGTTGGAGAGTGACGCAGACAAACTGAGCAGTACAGACAGTACTGAGGAAGAG
>maoc@E0241
??GTCGTTGAAATACTGTGACCTGCGCGTCATAAGCTCCTCCTACCTGCAGAGGACAACC---CTTGAGCAAGAGTTAGGACTGGCTGCCTACCTGGTGAGGGCAGAGTCTCGTCACCCGCACGACCCTGGACCAGCAAGTGACCTCCTGGAGAGCGACGGTGACAAGCTGAGCAGCACAGACAACGAGGAGGAT---
>coru@E0241
??gtcATTGAAATACTGCGACCTGCGCGTAATAAGCTCCTCCTACCTGCAGAGGACCACC??CCTTGAGCAAGAGTTAGGATTGGC?GCCTACCTGGTGAGGGCGGAGTCTCGTCCCCCGCACGA?CCTGGACCAGGAAGTGACATCCTGGAGAGCGACGCGGACAAGCTGAGCAGCAcggacaacgaggaggag??g
