# Supplementary material for: The Phylogenetic Relationships of the Family Sciaenidae Based on Genome-Wide Data Analysis
Source: Animals (Basel). 2022 Dec 1;12(23):3386. doi: 10.3390/ani12233386 (PMC9741161; doi:10.3390/ani12233386)
Supplement: Supplementary file 1 [file animals-12-03386-s001.zip › File S2/align-1105-genes/bak/E0242_NT.fasta.ali]

>momo@E0242
?TTCTCCAACTGGCTGGAAGGAATCCCTCACTTAAAACTCTCAGTAAGTACTGGACCCCAGCCACTTCCACTCTCAACTTTGATGATTTCTGTGAGATCCTCAAGTTAGAAAAGCAGACGGACGAAAATGAGCTTTTGAGAATTTTCAAAGGGATGGATGTAAACGGAGATGGCTTTATATCGCACAGTGAACTGGAGAAAGCCCTTACT??A
>argl@E0242
?TTCTCCAATTGGCTGGAAGGAATCCCTCACTTAAAACTCTCAGCAAGCACTGGACGCCAGCCACTTCCAATCTCAACTTTGATGATTTCTGTGAGATACTCAAGTTGGAAAAGCAGACAGATGAAAATGAGCTTTTGAGAATTTTCAAAGGAATGGATGCAAACGGAGATGGCTTTATATCGCACAGTAAACTGGAGAAAGCCCTAAC?---
>bosa@E0242
?TTCTCCAATTGGCTGGAAGGAATCCCTCACTTAAAACTCTCAGCAAGTACTGGACGCCAGCCACTTCCAATCTCAACTTTGATGATTTCTGTGAGATACTCAAGTTGGAAAAGCAGACAGATGAAAATGAGCTTTTGAGAATTTTCAAAGGAATGGATGCAAACGGAGATGGCTTTATATCGCACAGTAAACTGGAAAAAGCCCTAAC?---
>gach@E0242
?TTCTCCAATTGGCTGGAAGGAATCCCTCACTTAAAACTCTCAGCAAGTACTGGACGCCAGCCACTTCCAATCTCAATTTTGATGATTTCTGTGAGATACTCAAGTTGGAAAAGCAGACGGATGAAAATGAGCTTTTGAGAATTTTCAAAGGAATGGATGCAAACGGAGATGGCTTTATATCGCACAGTAAACTGGAAAAAGCCCTA------
>gaar@E0242
?TTCTCCAACTGGCTGGAAGGAATCCCTCACTTAAAACTCTCAGTAAGTACTGGACGCCAGCCACTTCCAATCTCAACTTTGATGATTTCTGTGAGATCCTCAAGTTGGAAAAGCAGACAGACGAAAATGAGCTTTTGAGGATTTTCAAAGGGATGGATACAAACGGAGATGGCTTTATATCACACAGTGAACTGGAGAAAGCCCTAAC?---
>gaen@E0242
?TTCTCCAATTGGCTGGAAGGAATCCCTCACTTAAAACTCTCAGCAAGTACTGGACGCCAGCCACTTCCAATCTCAACTTTGATGATTTCTGTGAGATACTCAAGTTGGAAAAGCAGACGGATGAAAATGAGCTTTTGAGAATTTTCAAAGGAATGGATGCAAACGGAGATGGCTTTATATCGCACAGTAAACTGGAAAAAGCCCTAAC?---
>gage@E0242
?TTCTCCAATTGGCTGGAAGGAATCCCTCACTTAAAACTCTCAGCAAGTACTGGACGCCAGCCACTTCCAATCTCAACTTTGATGATTTCTGTGAGATACTCAAGTTGGAAAAGCAGACGGATGAAAATGAGCTTTTGAGAATTTTCAAAGGAATGGATGCAAACGGAGATGGCTTTATATCGCACAGTAAACTGGAAAAAGCCCTAACA---
>gamo@E0242
?TTCTCCAATTGGCTGGAAGGAATCCCTCACTTAAAACTCTCAGCAAGTACTGGACGCCAGCCACTTCCAATCTCAACTTTGATGATTTCTGTGAGATACTCAAGTTGGAAAAGCAGACGGATGAAAATGAGCTTTTGAGAATTTTCAAAGGAATGGATGCAAACGGAGATGGCTTTATATCGCACAGTAAACTGGAAAAAGCCCTAAC?---
>gace@E0242
?TTCTCCAATTGGCTGGAAGGAATCCCTCACTTAAAACTCTCAGCAAGTACTGGACGCCAGCCACTTCCAATCTCAACTTTGATGATTTCTGTGAGATACTCAAGTTGGAAAAGCAGACGGATGAAAATGAGCTTTTGAGAATTTTCAAAGGAATGGATGCAAACGGAGATGGCTTTATATCGCACGGTAAACTGGAAAAAGCCCTAACA---
>meme@E0242
?TTCTCCAAATGGCTGGAAGGAATCCCTCACTTAAAACTCTCAGCAAGTACTGGACGCCAGCCACTTCCAATCTCAACTTTGATGATTTCTGTGAGATACTCAAGTTGGAAAAGCAGACAGATGAAAATGAGCTTTTGAGAATTTTCAAAGGAATGGATGCAAACAGAGATGGCTTTATATCGCACAGTAAACTGGAGAAAGCCTTAACT---
>povi@E0242
?TTCTCCAATTGGCTGGAAGGAATCCCTCACTTAAAACTCTCAGCAAGTACTGGACGCCAGCCACTTCCAATCTCAACTTTGATGATTTCTGTGAGATCCTCAAGTTGGAAAATCAGACAGATGAAAATGAGCTTTTGAGAATTTTCAAAGGAATGGATGCAAACGGAGATGGCTTTATATCGCACAGTAAACTGGAGAAAGCCCTAAC?---
>bame@E0242
---CTCCAGCTGTCTGGGAGGAACCCCTCTCTGAAGACCCTCAGTAAGTACTGGACgccacacacctcctccctcagctTTGATGATTTCTGTGAGATCCTCAAGTTTGAAAAGCAGACCAACGAAAAtgagcttttgaggatcttcaAAGGGATGGATGTAAACGGAGATGGGTTCATATCACACAGTGAACTGGAGAAGGCCCTTACC---
>trmi@E0242
?TTCTCCAACTGGCTGGAAGAAATCCCTCACTTAAAACTCTCAGTAAGTACTGGACGCCGGCCACTTCCTGTCTCAACTTTGATGATTTCTGTGAGATCCTCAAGTTGGAAAAGCAGACAGACGAAAATGAGCTTTTGAGAATTTTCAAAGGGATGGATGTAAACGGAGATGGCTTTATATCGCACAGTGAACTGGAGAAAGCCCTAAC?---
>brbr@E0242
?TTCTCCAACTGGCTGGAAGGAATCCCTCACTTAAAACTCTCAGTAAGTACTGGACGCCAGCCACCTCCACTCTCAACTTTGATGATTTCTGTGAGATCCTCAAGTTGGAAAAGCAGACGGATGAAAATGAGCTCTTGAGAATTTTCAAAGGGATGGATGTAAACGGAGATGGCTTCATATCGCACAGTGAACTGGAGAAAGCCCTTAC?---
>meca@E0242
?TTCTCCAACTGGCTGGAAGAAATCCCTCGCTTAAAACGCTCAGTAAGTACTGGACGCCGGCCACTTCCTCACTCAACTTTGATGATTTCTGTGAGATCCTCAAGTTGGAAAAGGAGGCCGACCAAAATGAGCTTTTGAGAATTTTCAAGGGGATGGATGTCAACGGCGACGGCTTCATATCGCACAGTGAACTGGAGAAGGCCCTTA??---
>mepo@E0242
?TTCTCCAACTGGCTGGAAGAAATCCCTCGCTTAAAACGCTCAGTAAGTACTGGACGCCGGCCACTTCCTCACTCAACTTTGATGATTTCTGTGAGATCCTCAAGTTGGAAAAGGAGGCCGACCAAAATGAGCTTTTGAGAATTTTCAAGGGGATGGATGTCAACGGCGACGGCTTCATATCGCACAGTGAACTGGAGAAGGCCCTTA?G---
>merl@E0242
?TTCTCCAACTGGCTGGAAGAAATCCCTCGCTTAAAACGCTCAGTAAGTACTGGACGCCGGCCACTTCCTCACTCAACTTTGATGATTTCTGTGAGATCCTCAAGTTGGAAAAGGAGGCAGACCAAAAT------------------------------------------------------------------------------?GA---
>phph@E0242
?TTCTCCAACTGGCTGGAAGGAATCCCTCACTGAAAACTCTCAGTCAGTACTGGACCCCAGCCACTTCCACACTCAACTTTGATGATTTCTGTGAGATCCTCAAGTTAGAAAAGCAGACGGACGAAAATGAGCTGTTGAGGATTTTCAAAGGGATGGACATAAACGGAGATGGCTTTATATCGCACCGTGAGCTGGAGAAAGCCCTTACT---
>phbl@E0242
?TTCTCCAACTGGCTGGAAGGAATCCCTCTCTGAAAACTCTCAGTCAGTACTGGACTCCAGCCACTTCCACACTCAACTTTGATGATTTCTGTGAGATCCTCAAGTTAGAAAAGCAGACGGACGAAAATGAGCTGTTGAGGATTTTCAAAGGGATGGACGTAAACGGAGATGGCTTCATATCGCACCGTGAGCTGGAGAAAGCCCTTACT---
>loam@E0242
?TTCTCCAACTGGCTGGAAGGAATCCCTCACTTAAAACTCTCAGTAAGTACTGGACGCCAGCCACTTCCACTCTCAACTTTGATGATTTCTGTGAGATCCTCAAGTTTGAAAAGCAGACGGACGAAAATGAGCTTTTGAGAATTTTCAAAGGGATGGATGTAAACGGAGATGGCTTTATATCGCACAGTGAACTGGAGAAAGCCCTTACT??A
>lolo@E0242
?TTCTCCAACTGGCTGGAAGGAATCCCTCACTTAAAACTCTCAGTAAGTACTGGACGCCAGCCACTTCCACTCTCAACTTTGATGATTTCTGTGAGATCCTCAAGTTTGAAAAGCAGACGGACGAAAATGAGCTTTTGAGAATTTTCAAAGGGATGGATGTAAACGGAGATGGCTTTATATCGCACAGTGAACTGGAGAAAGCCCTTACT---
>trmu@E0242
?TTCTGCAACTGGCAGGAAGGAATCCCTCTCTTAAAACACTCAGTAAGTACTGGACGCCAACCACTTCCACGCTCAACTTTGATGATTTCTGTGAGATCCTCAAGTTTGAAAAGCAGACCGACGAAAATGAGCTTTTGAGAATTTTCAAAGGGATGGATGTAAACGGAGATGGCTTCATATCGCACAGCGAGCTGGAGAAGGCTCTTACC---
>loxj@E0242
?TTCTCCAACTGGCTGGAAGGAATCCCTCACTTAAAACTCTCAGTAAGTACTGGACGCCAGCCACTTCCACTCTCAACTTTGATGATTTCTGTGAGATCCTCAAGTTTGAAAAGCAGACGGACGAAAATGAGCTTTTGAGAATTTTCAAAGGGATGGATGTAAACGGAGATGGCTTTATATCGCACAGTGAACTGGAGAAAGCCCTTACT---
>trsc@E0242
?TTCTCCAACTGGCAGGAAGGAATCCCTCTCTTAAAACACTCAGTAAGTACTGGACGCCAACCACTTCCACACTCAACTTTGATGATTTCTGTGAGATCCTCAAGTTTGAAAAGCAGACGGACGAAAATGAGCTTTTGAGAATTTTCAAAGGGATGGATGTAAACGGAGATGGCTTCATATCGCACAGCGAGCTGGAGAAGGCTCTTACC---
>mezu@E0242
?TTCTCCAACTGGCTGGGAGGAATCCCTCTCTTAAAACCATCAGTAAGTACTGGACGCCAGCCACTTCCACGCTCAACTTTGATGATTTCTGTGAGATCCTCAAGTTTGAAAAGCAGACTGACGAAAATGAGCTTTTGAGAATTTTCAGAGGGATGGATGTAAACGGAGATGGCTTCGTATCGCACAGTGAACTGGAGAAGGCCCTTACT??A
>lohl@E0242
?TTCTCCAACTGGCTGGAAGGAATCCCTCACTTAAAACTCTCAGTAAGTACTGGACGCCAGCCACTTCCACTCTCAACTTTGATGATTTCTGTGAGATCCTCAAGTTTGAAAAGCAGACGGACGAAAATGAGCTTTTGAGAATTTTCAAAGGGATGGATGTAAACGGAGATGGCTTTATATCGCACAGTGAACTGGAGAAAGCCCTTAC?---
>mora@E0242
?TTCTCCAGCTGGCTGGGAGGAACCCCTCTCTTAAAACCCTCAGTAAGTACTGGACGCCGGGCACCACCACACTCAACTTTGATGATTTCTGTGAGATCCTCAAGTCTGAGAAGCAGACCGACGAAAAGGAGCTTCTGAGAGTTTTCAAAGGGATGGATGTGAATGGAGATGGCTTCATATCGCACAGCGAACTGGAGAAGGCCCTCAC?---
>lala@E0242
?TTCTCCAGCTGGCTGGAAGGAATCCCTCTCTTAAAACCCTCAGTAAGTACTGGACGCCGGCCACCTCCACACTCAACTTTGATGATTTCTGTGAGATCCTCAAATCTGAGAAGCAGACCGACGAAAAGGAGCTTTTGCGGATTTTCAAAGGGATGGATGTGAACGGAGATGGCTTCATATCACACAGCGAACTGGAGAAGGCTCTCAC?---
>muma@E0242
?TTCTTCAACTGGCTGGAAGGAACCCCTCTCTTAAAACCCTCAGTAAGTACTGGACGCCGGCCACTTCCTCCCTCAACTTTGATGATTTCTGTGAGATCCTCAAGTGTGAAAAGCAGACTGATGAAAATGAGCTTTTGAGAATTTTCAAAAGGATGGATGTGAACCGAGATGGCTTCATATCGCACAGTGAACTGGAGAAGGCCCTTACT---
>coru@E0242
?TTCTCCAGCTGGCGGGCAGGAACCCCTCTCTGAAGACCCTCCGGAGGTACTGGACCCCGGCCACCTCCTCGCTCAACTTCGACGACTTCTGCGAGATCCTCAAGTTGGAAAAGGAGACGGACGAGGACGAGGTGCTGAGGATCTTCCGAGGGATGGACGTGAACGGAGACGGCTTCATATCGCACCGCGAGATGGAGGCGGCGTTG------
>mabe@E0242
?ttCTCCAGCTGGCGGGCAGGAACCCCTCTCTTCAGACCCTCCGGAGGTACTGGACCCCGGCCACCTCCTCGCTCAACTTCGATGACTTCTGCGAGATCCTCAAGGTGGAAAAGGAGACGGACGAGGAGGACGTCCTGAGGATCTTCCGAGGGATGGACGTGAACGGAGACGGCTTCATCTCCCACCGCGAGATGGAGGCGGCGCTGACC---
>maoc@E0242
---ctcCAGCTGGCTGGCAGGAACCCCTCTCTTAAGACCCTCAGGAAGTACTGGACCCCGGCTACGTCCTCGCTCAACTTCGATGACTTCTGCGAGATCCTCAAGTTGGAAAAGGAGACGGACGAAGACGACGTCCTGAGGATCTTCCGAGGGATGGATGTGAACGGAGACGGCTTCATCTCACAtcgagagatggaggaggcgcTGACG---
>cyro@E0242
?TTCTCCAGCAGGCCGGCAGGAACCCATCGCACGAAACTCTGGATAAGTACTGGACTCCGAGAACGTCCAAACTGAACTTCGATGAATTTTGTGAGATTCTAAAGAGTGAGAAGCAGACGGAGGGAAACCAGCTGCTTAGAGCGTTCCAAAAAATGGACCTGAATGGTGACGGCTATATATCCCATGGTGAACTGGAGAAGGCCCTTAC?---
>zefa@E0242
?TTCTCCAGCAGGCCGGCAGGAACCCATCGCACGAAACTCTGGATAAGTACTGGACTCCGAGAACGTCCAAACTGAACTTCGATGACTTCTGCGAGATTCTCAAGAGTGAGAAGCAGACGGAGGGAAACCAGCTGCTGAGAGCGTTCCAAAAAATGGACCTGAATGGTGACGGCTTTATATCCCACGGTGAACTGGAGAAGGCCCTCACC---
