# Supplementary material for: The Phylogenetic Relationships of the Family Sciaenidae Based on Genome-Wide Data Analysis
Source: Animals (Basel). 2022 Dec 1;12(23):3386. doi: 10.3390/ani12233386 (PMC9741161; doi:10.3390/ani12233386)
Supplement: Supplementary file 1 [file animals-12-03386-s001.zip › File S2/align-1105-genes/bak/E0246_NT.fasta.ali]

>bame@E0246
AACTACGTAGAGGACAAGCTCATCCCCACCTGGAACTGGATGGTGTCCATCATGGATTCCACCGAGGCCCAGCTGCGCTACGGCTCTGCGCTGTCCTCCGCCGGGGACCCCGGGCACCCCAGCCACCCGCTCCACGCCTCACAGCACTCGGCCCGCAGGGAGCGCCTCACCGCCCGGGAGGAGGCCAGTCTCCGCACGCTGGAGGGACGC??A
>bosa@E0246
AACTATGTGGAGGACAAGCTCATCCCCACCTGGAACTGGATGGTGTCCATCATGGACTCCACGGAGGCCCAGCTGCGGTACGGCTCGGCGCTGTCCTCCGCCGGGGACCCGGGTCACCCCAGC------------------------------------------------------------------------------------------
>brbr@E0246
AACTACGTGGAGGACAAGCTCATCCCCACCTGGAACTGGATGGTGTCCATCATGGACTCCACGGAGGCCCAGCTGCGTTACGGCTCGGCGCTGTCCTCCGCCGGGGACCCCGGTCACCCCAGCCACCCGCTCCACGCCTCACAGCACTCGGCCCGCCGGGAGCGCCTCACCGCCCGGGAGGAGGCCAGCCTCCGCACGCTGGAGGGACGC---
>gace@E0246
AACTACGTGGAGGACAAGCTCATCCCCACCTGGAACTGGATGGTGTCCATCATGGACTCCACGGAGGCCCAGCTGCGTTACGGCTCGGCGCTGTCCTCCGCCGGGGACCCGGGTCACCCCAGCCACCCGCTGCACGCCTCGCAGCACTCGGCACGCCGGGAGCGCCTCACCGCCCGGGAGGAGGCCAGCCTCCGCACGCTGGAGGGACGC---
>gage@E0246
AACTACGTGGAGGACAAGCTCATCCCCACCTGGAACTGGATGGTGTCCATCATGGACTCCACGGAGGCCCAGCTGCGTTACGGCTCGGCGCTGTCCTCCGCCGGGGACCCGGGTCACCCCAGCCACCCGCTGCACGCCTCGCAGCACTCGGCACGCCGGGAGCGCCTCACCGCCCGGGAGGAGGCCAGCCTCCGCACGCTGGAGGGACGC---
>coru@E0246
AACTACGTGGAGGACAAACTGATCCCCACCTGGAACTGGATGGTGTCCATCATGGACTCAACGGAGGCCCAGCTGCGCTACGGCTCAGCGCTGTCGTCGGCCGGCGACCCGGGCCACCCCAGCCACCCGCTGCACGCCTCRCAGCACTCTGCCCGCCGCGAGCGCCTGAGCGCCCGCGAGGAGGCCAGCCTCCGCACGCTGGAGGGACGC??A
>povi@E0246
AACTACGTGGAGGACAAGCTCATCCCCACCTGGAACTGGATGGTGTCCATCATGGACTCCACGGAGGCCCAGCTGCGTTACGGCTCGGCGCTGTCCTCCGCCGGGGACCCGGGTCACCCCAGCCACCCGCTGCACGCCTCGCAGCACTCGGCACGCCGGGAGCGCCTCACCGCCCGGGAGGAGGCCAGCCTCCGCACGCTGGAGGGACGC---
>phph@E0246
AACTACGTGGAGGACAAGCTCATCCCCACCTGGAACTGGATGGTGTCCATCATGGACTCCACCGAGGCCCAGCTGCGCTATGGCTCCGCGCTGTCGTCCGCCGGGGACCCGGGTCACCCCAGCCACCCGCTCCACGCCTCGCAGCACTCGGCCCGCCGGGAGCGCCTCACCGCCAGGGAGGAGGCCAGCCTCCGCACGCTGGAGGGACGC---
>phbl@E0246
AACTACGTGGAGGACAAGCTCATCCCCACCTGGAACTGGATGGTGTCCATCATGGACTCCACCGAGGCCCAGCTGCGCTACGGCTCGGCGCTGTCCTCCGCCGGGGACCCGGGTCACCCCAGCCACCCGCTCCACGCCTCGCAGCACTCGGCCCGCCGGGAGCGCCTCACCGCCAGGGAGGAGGCCAGCCTCCGCACGCTGGAGGGACGC??A
>gaar@E0246
AACTACGTGGAGGACAAGCTCATCCCCACCTGGAACTGGATGGTGTCCATCATGGACTCCACGGAGGCCCAGCTGCGTTACGGCTCGGCACTGTCCTCCGCCGGGGACCCGGGTCACCCCAGCCACCCGCTGCACGCCTCGCAGCACTCGGCACGCCGGGAGCGCCTCACCGCCCGGGAGGAGGCCAGTCTCCGCACACTGGAGGGACGC??A
>mora@E0246
AACTACGTGGAGGACAAGCTCATCCCCACCTGGAACTGGATGGTGTCCATCATGGACTCCACAGAGGCCCAGCTGCGCTACGGCTCAGCCCTGTCGTCCGCCGGCGACCCGGGTCACCCGAGCCACCCGCTGCACGCCTCGCAGCACTCGGCCCGCCGGGAGCGGCTCACGGCCCGGGAGGAGGCCAGCCTCCGCACGCTGGAGGGGCGC---
>momo@E0246
AACTACGTGGAGGACAAGCTCATCCCCACCTGGAACTGGATGGTGTCCATCATGGATTCCACGGAGGCCCAGCTGCGTTACGGCTCGGCGCTGTCCTCCGCCGGGGACCCGGGTCACCCCAGCCACCCGCTCCACGCCTCGCAGCACTCGGCACGTCGGGAGCGCCTCACCGCCCGGGAGGAGGCCAGCCTCCGCACGCTGGAGGGCCGC---
>trmi@E0246
AACTACGTCGAGGACAAGCTCATCCCCACCTGGAACTGGATGGTGTCAATCATGGATTCCACGGAGGCCCAGCTGCGTTACGGCTCAGCGCTGTCCTCCGCCGGGGACCCGGGTCACCCCAGCCACCCGCTGCACGCCTCGCAGCACTCGGCTCGTCGGGAGCGCCTCACCGCCCGGGAGGAGGCCAGCCTCCGCACGCTGGAGGGACGC??A
>gamo@E0246
AACTACGTGGAGGACAAGCTCATCCCCACCTGGAACTGGATGGTGTCCATCATGGACTCCACGGAGGCCCAGCTGCGTTACGGCTCGGCGCTGTCCTCCGCCGGGGACCCGGGTCACCCCAGCCACCCGCTGCACGCCTCGCAGCACTCGGCACGCCGGGAGCGCCTCACCGCCCGGGAGGAGGCCAGCCTCCGCACGCTGGAGGGACGC---
>meme@E0246
AACTACGTGGAGGACAAGCTCATCCCCACCTGGAATTGGATGGTGTCCATCATGGACTCCACGGAGGCCCAGCTGCGTTACGGCTCGGCGCTGTCCTCCGCCGGGGACCCGGGTCACCCCAGCCACCCGCTGCACGCCTCGCAGCACTCGGCACGCCGGGAGCGCCTCACCGCCCGGGAGGAGGCCAGTCTCCGCACGCTGGAGGGACGC---
>meca@E0246
AACTTTGTGGAGGACAAGCTCATCCCCACCTGGAACTGGATGGTGTCCATCATGGATTCCACGGAGGCCCAGCTGCGCTACGGCTCGGCGCTGTCCTCCGCCGGAGACCCGGGTCACCCCAGC------------------------------------------------------------------------------------------
>loxj@E0246
AACTACGTGGAAGACAAGCTCATCCCCACCTGGAACTGGATGGTGTCCATCATGGATTCCACGGAGGCCCAGCTGCGTTACGGCTCGGCGCTGTCCTCCGCCGGGGACCCGGGTCACCCCAGCCACCCGCTCCACGCCTCGCAACACTCGGCACGCAGGGAGCGCCTCACCGCCCGGGAGGAGGCCAGCCTCCGCACGCTGGAGGGACGC---
>lolo@E0246
AACTACGTGGAAGACAAGCTCATCCCCACCTGGAACTGGATGGTGTCCATCATGGATTCCACGGAGGCCCAGCTGCGTTACGGCTCGGCGCTGTCCTCCGCCGGGGACCCGGGTCACCCCAGCCACCCGCTCCACGCCTCGCAACACTCGGCACGCAGGGAGCGCCTCACCGCCCGGGAGGAGGCCAGCCTCCGCACGCTGGAGGGACGC??A
>lohl@E0246
AACTACGTGGAAGACAAGCTCATCCCCACCTGGAACTGGATGGTGTCCATCATGGATTCCACGGAGGCCCAGCTGCGTTACGGCTCGGCGCTGTCCTCCGCCGGGGACCCGGGTCACCCCAGCCACCCGCTCCACGCCTCGCAACACTCGGCACGCAGGGAGCGCCTCACCGCCCGGGAGGAGGCCAGCCTCCGCACGCTGGAGGGACGC---
>loam@E0246
AACTACGTGGAAGACAAGCTCATCCCCACCTGGAACTGGATGGTGTCCATCATGGATTCCACGGAGGCCCAGCTGCGTTACGGCTCGGCGCTGTCCTCCGCCGGGGACCCGGGTCACCCCAGCCACCCGCTCCACGCCTCGCAACACTCGGCACGCAGGGAGCGCCTCACCGCCCGGGAGGAGGCCAGCCTCCGCACGCTGGAGGGACGC??A
>lala@E0246
AACTACGTGGAGGACAAGCTCATCCCCACCTGGAACTGGATGGTGTCCATCATGGACTCCACGGAGGCCCAGCTGCGCTACGGCTCGGCCCTGTCCTCCGCTGGAGACCCCGGGCACCCCAGCCACCCGCTGCATGCCTCGCAGCACTCCGCCCGCAGGGAGCGCCTCACCGCCCGGGAGGAGGCCAGCCTCCGCACGCTGGAGGGACGC??A
>trsc@E0246
AACTACGTGGAGGACAAGCTCATCCCCACCTGGAACTGGATGGTGTCCATCATGGACTCCACAGAGGCCCAGCTGCGCTACGGCTCGGCGCTGTCGTCCGCCGGTGACCCCGGTCACCCCAGCCACCCGCTCCACGCCTCGCAGCACTCCGCCCGCCGTGAGCGCCTCACCGCCCGGGAGGAGGCCAGCCTGCGCACGCTGGAGGGCCG?---
>trmu@E0246
AACTACGTGGAGGACAAGCTCATCCCCACCTGGAACTGGATGGTGTCCATCATGGACTCCACGGAGGCCCAGCTGCGCTACGGCTCAGCGCTGTCGTCCGCCGGTGACCCCGGGCACCCCAGCCACCCGCTGCACGCCTCGCAGCACTCCGCCCGCCGGGAGCGCCTCACCGCCCGGGAGGAGGCCAGCCTGCGCACGCTGGAGGGCCG?---
>muma@E0246
??CTACGTGGAGGACAAGCTCATCCCCACCTGGAACTGGATGGTCTCCATCATGGACTCCACGGAGGCTCAGCTGCGCTACGGCTCGGCGCTGTCCTCCGCCGGAGACCCGGGGCACCCCAGCCACCCGCTCCACGCCTCGCAACACTCGGCCCGCAGGGAGCGCCTCACTGCCCGGGAGGAGGCCAGCCTCCGCACACTGGAGGGGCgc---
>gaen@E0246
AACTACGTGGAGGACAAGCTCATCCCCACCTGGAACTGGATGGTGTCCATCATGGACTCCACGGAGGCCCAGCTGCGTTACGGCTCGGCGCTGTCCTCCGCCGGGGACCCGGGTCACCC?---------------------------------------------------------------------------------------------
>gach@E0246
AACTACGTGGAGGACAAGCTCATCCCCACCTGGAACTGGATGGTGTCCATCATGGACTCCACGGAGGCCCAGCTGCGTTACGGCTCGGCGCTGTCCTCCGCCGGGGACCCGGGTCACC??---------------------------------------------------------------------------------------------
>mepo@E0246
AACTTTGTGGAGGACAAGCTCATCCCCACCTGGAACTGGATGGTGTCCATCATGGATTCCACGGAGGCCCAGCTGCGCTACGGCTCGGCGCTGTCCTCCGCCGGAGACCCGG??---------------------------------------------------------------------------------------------------
>zefa@E0246
AACTATGTTGAAGAGAAGTTGATCCCCACCTGGAACTGGATGGTGTCCATCATGGACTCCACTGAGGCCCAGCTGCGCTACGGCTCAGCCCTGTCCTCGGCAGGGGACCCAGGCCACCCCAGCCACCCGCTGCATGCATCCCAGCACTCTGCTCGCAGGGAGCGCATGACTGCCCGGGAGGAGGCCAGCCTCCGCACCCTGGAGGGACGC??A
>mezu@E0246
AACTACGTGGAGGAAAAGCTCATCCCCACCTGGAACTGGATGGTGTCCATCATGGATTCCACGGAGGCGCAGCTGCGCTACGGTTCGGCGCTGTCCTCTGCGGGAGACCCCGGTCACCCCAGCCACCCACTCCACGCCTCGCAGCACTCGGCCCGCCGGGAGCGCCTCACCGCCCGGGAGGAGGCCAGCCTTCGCACGCTGGAGGGACGC---
>cyro@E0246
AACTATGTTGAAGAGAAGTTGATCCCCACCTGGAACTGGATGGTGTCCATCATGGACTCTACCGAGGCCCAGCTGCGCTACGGCTCAGCCCTGTCCTCTGCAGGGGACCCGGGCCACCCCAGCCACCCACTGCACGCCTCCCAACACTCTGCTCGCAGGGAGCGCATGACCGCCCGGGAGGAGGCCAGCCTCCGCACTCTGGAGGGACGC??A
>brca@E0246
AACTATGTGGAAGAAAAGCTGATCCCCACGTGGAACTGGATGGTGTCCATCATGGACTCCACCGAGGCCCAGCTACGCTACGGCTCTGCGCTGTCGTCGGCAGGAGACCCAGGCCACCCCAGCCATCCCCTGCATGCCTCCCAGCACCCTGCCCGCAGGGACAGGCTGGGTGCCCGCGAGGAAGCCAGTCTCCGCACCCTGGAAGGCCGC---
