# Supplementary material for: The Phylogenetic Relationships of the Family Sciaenidae Based on Genome-Wide Data Analysis
Source: Animals (Basel). 2022 Dec 1;12(23):3386. doi: 10.3390/ani12233386 (PMC9741161; doi:10.3390/ani12233386)
Supplement: Supplementary file 1 [file animals-12-03386-s001.zip › File S2/align-1105-genes/bak/E0247_NT.fasta.ali]

>argl@E0247
ctgAAGTGCGGTGCGTGCGGAGCCATCGGCCACATGAGGACCAACAAGTTCTGCCCGCTGTACTACCAGACCAACGCCCCGCCCTCCAACCCCGTGGCCATgacggaggagcaggaggaggagctggagaagacgGTG------------------------------------------ATCCACAACGACAACGAGGAGCTCATCAAGGTGGAGGGCACCAAGATCGTCCTGGGCAAGCAGCTCATCGAG??A
>brbr@E0247
ctgaAGTGCGGTGCGTGTGGAGCCATCGGCCACATGAGGACCAACAAGTTCTGCCCGCTGTACTACCAGACCAACGCCCCGCCCTCCAACCCCGTTGCCAtgacggaggagcaggaggaggagctggagaagaccGTG------------------------------------------ATCCACAACGACAACGAGGAGCTCATCAAGGTGGAGGGGACCAAGATCGTCCTGGGCAAGCAGCTCATCGAG---
>gace@E0247
cTGAAGTGCGGTGCGTGCGGAGCCATCGGCCACATGAGGACCAACAAGTTCTGCCCGCTGTACTACCAGACCAACGCCCCTCCCTCCAACCCCGTGGCCATgacggaggagcaggaggaggagctggagaagacgGTG------------------------------------------ATCCACAACGACAACGAGGAGCTCATCAAGGTGGAGGGCACCAAGATCGTCCTGGGCAAGCAGCTCATCGAG---
>gaen@E0247
ctgAAGTGCGGTGCGTGCGGAGCCATCGGCCACATGAGGACCAACAAGTTCTGCCCGCTGTACTACCAGACCAACGCCCCTCCCTCCAACCCCGTGGCCATgacggaggagcaggaggaggagctggagaagacgGTG------------------------------------------ATCCACAACGACAACGAGGAGCTCATCAAGGTGGAGGGCACCAAGATCGTCCTGGGCAAGCAGCTCATCGAG---
>gage@E0247
CTGAAGTGCGGTGCGTGCGGAGCCATCGGCCACATGAGGACCAACAAGTTCTGCCCGCTGTACTACCAGACCAACGCCCCTCCCTCCAACCCCGTGGCCATgacggaggagcaggaggaggagctggagaagacgGTG------------------------------------------ATCCACAACGACAACGAGGAGCTCATCAAGGTGGAGGGCACCAAGATCGTCCTGGGCAAGCAGCTCATCGAG---
>bame@E0247
ctgAAGTGTGGTGCGTGCGGAGCCATCGGCCACATGAGGACCAACAAGTTCTGCCCGCTGTACTACCAGACCAACGCCCCGCCCTCTAACCCCGTGGCCATGacgcaggagcaggaggaggagctggagaagactGTG------------------------------------------ATCCACAACGACAACGAGGAGCTCATCAAGGTGGAGGGGACCAAGATTGTCCTGGGCAAGCAGCTCATCGAG??A
>gamo@E0247
ctgAAGTGCGGTGCGTGCGGAGCCATCGGCCACATGAGGACCAACAAGTTCTGCCCGCTGTACTACCAGACCAACGCCCCTCCCTCCAACCCCGTGGCCATgacggaggagcaggaggaggagctggagaagacgGTG------------------------------------------ATCCACAACGACAACGAGGAGCTCATCAAGGTGGAGGGCACCAAGATCGTCCTGGGCAAGCAGCTCATCGAG---
>bosa@E0247
ctgAAGTGCGGTGCGTGCGGAGCCATCGGCCACATGAGGACCAACAAGTTCTGCCCGCTGTACTACCAGACCAACGCCCCGCCCTCCAACCCCGTGGCCATgacggaggagcaggaggaggagctggagaagacgGTG------------------------------------------ATCCACAACGACAACGAGGAGCTCATCAAGGTGGAGGGCACCAAGATCGTCCTGGGCAAGCAGCTCATCGAG??A
>mora@E0247
ctgAAGTGTGGTGCGTGCGGAGCCATCGGCCACATGAGGACCAACAAGTTCTGCCCGCTGTACTACCAGACCAACGCCCCGCCCTCCAACCCTGTGGCCAtgacggaggagcaggaggaggagctggagaagacgGTG------------------------------------------ATCCACAACGACAACGAGGAGCTCATCAAGGTAGAGGGGACCAAGATCGTCCTGGGCAAGCAGCTCATCGAG??A
>momo@E0247
ctgAAGTGCGGTGCGTGTGGAGCCATCGGCCACATGAGGACCAACAAGTTCTGCCCACTGTACTACCAGACCAACGCCCCGCCCTCCAACCCCGTGGCCATgacggaggagcaggaggaggagctggagaagaccGTG------------------------------------------ATCCACAACGACAACGAGGAGCTCATCAAGGTGGAGGGGACCAAGATCGTCCTCGGCAAGCAGCTCATCGAG---
>coru@E0247
ctgAAGTGCGGTGCGTGCGGAGCCATCGGCCACATGAGGACCAACAAGTTCTGCCCACTGTACTACCAGACCAACGCCCCACCTTCCAACCCCGTGGCCAtgacggaggagcaggaggaggagctggagaagacgGTG------------------------------------------ATCCACAACGACAACGAGGAGCTCATCAAGGTGGAGGGCACCAAGATCGTCCTGGGCAAACAGCTCATCGAG??A
>merl@E0247
ctGAAGTGCGGCGCGTGCGGCGCCATCGGCCACATGAGGACCAACAAGTTCTGCCCGCTGTACTACCAGACCAACGCGCCGCCCTCCAACCCGGTGGCCATgacggaggagcaggaggaggagctggagaagacgGTC------------------------------------------ATCCACAACGACAACGAGGAGCTCATCAAGGTGGAGGGCACCAAGATCGTCCTGGGCAAGCAGCTCATCGAG??A
>meme@E0247
ctgAAGTGCGGTGCCTGCGGGGCCATCGGCCACATGAGGACCAACAAGTTCTGCCCGCTGTACTACCAGACCAACGCCCCGCCCTCCAACCCCGTGGCCATgacggaggagcaggaggaggagctggagaagacggTG------------------------------------------ATCCACAACGACAACGAGGAGCTCATCAAGGTGGAGGGCACCAAGATCGTCCTGGGCAAGCAGCTCATCGAG---
>maoc@E0247
ctGAAGTGCGGCGCGTGCGGAGCCATCGGGCACATGAGGACCAACAAGTTCTGCCCGCTGTACTACCAGACCAACGCCCCACCCTCCAACCCCGTGGCCAtgacggaggagcaggaggaggagctggagaagacaGTG------------------------------------------ATCCACAACGACAACGAGGAGCTCATCAAGGTGGAGGGCACCAAGATCGTCCTGGGCAAGCAGCTCATCGAG??A
>mabe@E0247
ctGAAGTGCGGCGCGTGCGGAGCCATCGGCCACATGAGGACCAACAAGTTCTGCCCGCTGTACTACCAGACCAACGCACCGCCCTCCAACCCCGTGGCCATgactgaggagcaggaggaggagctggagaagacgGTG------------------------------------------ATCCACAACGACAACGAGGAGCTCATCAAGGTGGAGGGCACCAAGATCGTCCTGGGCAAGCAGCTCATCGAG??A
>loxj@E0247
CTGAAGTGCGGTGCGTGCGGAGCCATCGGCCACATGAGGACCAACAAGTTCTGCCCGCTGTACTACCAGACCAACGCTCCTCCCTCCAACCCTGTGGCCATGACGGAGGAGCAGGAGGAGGAGCTGGAGAAGACGGTG------------------------------------------ATCCACAACGACAACGAGGAGCTCATCAAGGTGGAGGGGACCAAGATTGTCCTGGGCAAGCAGCTCATCGAG---
>lohl@E0247
CTGAAGTGCGGTGCGTGCGGAGCCATCGGCCACATGAGGACCAACAAGTTCTGCCCGCTGTACTACCAGACCAACGCTCCTCCCTCCAACCCTGTGGCCATGACGGAGGAGCAGGAGGAGGAGCTGGAGAAGACGGTG------------------------------------------ATCCACAACGACAACGAGGAGCTCATCAAGGTGGAGGGGACCAAGATTGTCCTGGGCAAGCAGCTCATCGAG---
>gaar@E0247
ctgaAGTGCGGGGCGTGCGGTGCCATCGGCCACATGAGGACCAACAAGTTCTGCCCGCTGTACTACCAGACCAACGCCCCGCCCTCCAACCCTGTTGCCAtgacggaggagcaggaggaggagctggagaagactGTG------------------------------------------ATCCACAATGACAACGAGGAGCTCATCAAGGTGGAGGGGACCAAGATCGTCCTGGGCAAGCAGCTCATCGAG??A
>lala@E0247
ctgaagtGTGGTGCATGTGGAGCCATCGGTCACATGAGGACCAACAAGTTCTGCCCGCTGTACTACCAAACCAACGCCCCGCCCTCCAACCCCGTAGCCAtgacagaggagcaggaggaggagctggagaagacgGTG------------------------------------------ATCCACAACGACAACGAGGAGCTCATCAAGGTAGAGGGGACCAAGATCGTCCTGGGAAAACAGCTCATCGAG??A
>trmi@E0247
CTGAAGTGCGGGGCGTGCGGAGCCATCGGCcacatgaggaccaacaagtTCTGCCCGCTGTACTACCAGACCAACGCCCCGCCCTCCAACCCCGTGGCCATGacggaggagcaggaggaggagctggagaagaccGTC------------------------------------------ATCCACAACGACAACGAGGAGCTCATCAAGGTGGAGGGCACCAAGATCGTCCTGGGCAAGCAGCTCATCGAG??A
>phph@E0247
cTGAAGTGTGGAGCCTGCGGAGCCATCGGCCACATGAGGACCAACAAGTTCTGCCCGCTGTACTACCAGACCAACGCCCCTCCCTCCAACCCCGTGGCCATGaccgaggagcaggaggaggagctggagaagaccgTG------------------------------------------ATCCACAACGACAACGAGGAGCTGATCAAGGTGGAGGGCACCAAGATCGTCCTGGGCAAGCAGCTCATTGAG??A
>povi@E0247
ctgAAGTGCGGTGCGTGCGGAGCCATCGGCCACATGAGGACCAACAAGTTCTGCCCGCTGTACTACCAGACCAACGCCCCGCCCTCCAACCCTGTGGCCATgacggaggagcaggaggaggagctggagaagacgGTG------------------------------------------ATCCACAACGACAACGAGGAGCTCATCAAGGTGGAGGGCACCAAGATCGTCCTGGGCAAGCAGCTCATCGAG??A
>gach@E0247
ctgAAGTGCGGTGCGTGCGGAGCCATCGGCCACATGAGGACCAACAAGTTCTGCCCGCTGTACTACCAGACCAACGCCCCGCCCTCCAACCCCGTGGCCATgacggaggagcaggaggaggagctggagaagacgGTG------------------------------------------ATCCACAACGACAACGAGGAGCTCATCAAGGTGGAGGGCACCAAGATCGTCCTGGGCAAGCAGCTCATCGAG??A
>phbl@E0247
?TGAAGTGTGGAGCCTGCGGAGCCATCGGCCACATGAGGACCAACAAGTTCTGCCCGCTGTACTACCAGACCAACGCCCCTCCCTCCAACCCCGTGGCCAtgacggaggagcaggaggaggagctggagaagaccGTG------------------------------------------ATCCACAACGACAACGAGGAGCTGATCAAGGTGGAGGGCACCAAGATCGTTCTGGGCAAGCAGCTCATTGAG??A
>muma@E0247
?tcaagTGCGGGGCCTGTGGAGCCATCGGTCACATGAGGACCAACAAGTTCTGCCCGCTGTACTACCAGACCAACGCTCCTCCTTCCAACCCGGTGGCCATgacggaggagcaggaagaggagctggagaaaaCGGTC------------------------------------------ATCCACAACGACAATGAGGAGCTCATCAAGGTGGAGGGCACCAAGATTGTCCTGGGCAAGCAGCTCATCGAG??A
>cyro@E0247
CTGAAGTGTGGCGCATGTGGCGCCATTGGCCACATGAGGACCAATAAGTTCTGCCCGCTGTACTACCAAACCAACGCTCCGCCCTCGAACCCAGTGGCCATgacagaggagcaggaggaggagctggagaagacgGTC------------------------------------------ATCCACAACGACAACGAGGAGCTGATCAAGGTGGAAGGCACCAAGATTGTCTTGGGCAAGCAGCTCATTGA?---
>zefa@E0247
CTGAAGTGTGGTGCGTGTGGCGCCATTGGCCACATGAGGACCAATAAGTTCTGCCCGCTGTACTACCAAACAAACGCTCCGCCCTCAAACCCAGTGGCCATgacagaggagcaggaggaggagctggagaagacGGTC------------------------------------------ATCCACAACGACAACGAGGAGCTGATCAAGGTGGAAGGCACCAAGATTGTCTTGGGCAAGCAGCTCATCGA?---
>mezu@E0247
---------------??CGGAGCCATCGGCCACATGAGGACCAACAAGTTCTGCCCGCTGTACTACCAGACCAACGCCCCGCCCTCCAACCCCGTCGCCATgacggaggagcaggaggaggagctggagaagacGGTG------------------------------------------ATCCACAACGACAACGAGGAGCTCATCAAGGTGGAGGGGACCAAGATCGTCCTGGGCAAGCAGCTCATCGAG??A
>brca@E0247
CTGAAGTGCGGTGCGTGCGGCGCCATCGGCCACATGCGGACCAACAAGTTCTGTCCGCTGTACTACCAGACCAACGCTCCTCCGTCCAACCCCGTAGCCATGACTGAGGAGCAGGAGGAAGAGCTGGAGAAGACAGTC------------------------------------------ATCCCTAACGATAACGAGGAGCTGATCAAGGTGGAGGGCACCAAGATCGTGCTGGGCAAGCAGCTCATCGAG---
>loam@E0247
CTGAAGTGCGGTGCGTGCGGAGCCATCGGCCACATGAGGACCAACAAGTTCTGCCCGCTGTACTACCAGACCAACGCTCCTCCCTCCAACCCTGTGGCCATGACGGAGGAGCAGGAGGAGGAGCTGGAGAAGACTGN?NNNNNNNNNNNNNNNNNNNNNNNNNNNNNNNNNNNNNNNNTGATCCACAACGACAACGAGGAGCTCATCAAGGTGGAGGGGACCAAGATTGTCCTGGGCAAGCAGCTCATCGAG---
