# Supplementary material for: The Phylogenetic Relationships of the Family Sciaenidae Based on Genome-Wide Data Analysis
Source: Animals (Basel). 2022 Dec 1;12(23):3386. doi: 10.3390/ani12233386 (PMC9741161; doi:10.3390/ani12233386)
Supplement: Supplementary file 1 [file animals-12-03386-s001.zip › File S2/align-1105-genes/bak/E0249_NT.fasta.ali]

>argl@E0249
?GAAGCTTCGGAGGCATCCGGCTCTACATGACGGAGCTGATCACCATCACCCAGAAGGCCCTGCAGTCCCAGTCCTGGAAGATCAAGGCTCAGGGTGCGGCCGCCATGGCGACGGTCGCCAGAGAACAGACCGGCTCACTAGTGGCGCCGCACCTCGGCCTGGTGTTGACGGCCTTGTTGAACGGCCTGGCCGGGCGCACCTGGGCGGGC?AA
>bame@E0249
?GAAGCTTCGGAGGCATCCGGCTCTATATGACAGAGCTGATCGCCATTACCCAGAAGGCCCTGCAGTCCCAGTCCTGGAAGATAAAGTCTCAGGGCGCCGCCGCCATGGCGACTGTCGCCAGGGAGCAGACGGGCTCGTTAGTCGCGCCACACCTCGGCCTGGTGCTAACGGCTTTACTGAACGGGCTGGCAGGTCGCACCTGGGCGGGC??A
>brbr@E0249
---AGCTTCGGAGGCATCCGGCTGTACATGACGGAGCTGATCACCATCACCCAGAAGGCCCTGCAGTCCCAGTCCTGGAAGATAAAGGCTCAGGGCGCGGCCGCCATGGCGACGGTCGCCAGGGAACAGACCGGCTCGCTGGTGGCGCCACACCTCGGCCTGGTGCTGACGGCCCTGCTGAACGGACTGGCCGGGCGCACCTGGGCGGGC??A
>brca@E0249
---AGCTTCGGGGGCATCCGTCTCTACATGACGGAACTGATCTCCCTCAGTCAGAAGGCCCTGCAGAGCCAGTCTTGGAAGATGAAAGCACAAGGGGCGGCCGCCATGGCCACCGTGGCCAGGGAGCAGACCGGCTCGCTGGTGGCGCCGCACCTCGGGCTGGTGCTGACGGCTCTGCTCAACGGGTTGGCCGGGCGCACCTGGACGGGG??A
>trmu@E0249
?GAAGCTTCGGAGGCATCCGGCTCTACATGACGGAGCTGATCGCCATTACCCAGAAGGCCCTGCAGTCCCAGTCCTGGAAGATAAAGGCCCAGGGCGCGGCCGCCATGGCGACGGTCGCCAGGGAGCAGACAGGCTCGTTGGTGGCGCCGCATCTCGGCCTGGTGCTGACGGCCCTGCTGAACGGGCTGGCCGGACGCACCTGGACGGGC??A
>zefa@E0249
?GAAGCTTCGGGGGCATCAGGCTCTACATGACGGAGCTGATTGCCATTACCCAGAAGGCCTTGCAGTCGCAGTCCTGGAAGATGAAGGCGCAGGGTGCGGCTGCCATGGCGACGGTGGCCAAGGAGCAGACGGGCTCGTTAGTGGCCCCGCACCTGGGCATGGTGCTGACGGCCTTAATGAACGGGCTCGCGGGGCGCACCTGGGCCGGC?AA
>povi@E0249
?GAAGCTTCGGAGGCATCCGGCTCTACATGACGGAGCTGATCACCATCACCCAGAAGGCCCTTCAGTCCCAGTCCTGGAAGATCAAGGCTCAGGGGGCGGCCGCCATGGCGACGGTCGCCAGAGAACAGACCGGCTCGCTAGTGGCGCCGCACCTCGGCCTGGTGCTGACGGCCTTGCTGAACGGCCTGGCCGGGCGCACCTGGGCGGGC??A
>phph@E0249
?GAAGCTTTGGGGGCATCCGCCTCTACATGACAGAGCTGATCACCATTACCCAGAAGGCCCTGCAGTCCCAGTCCTGGAAGATAAAGGCGCAGGGCGCGGCCGCCATGGCGACGGTGGCCAGGGAGCAGACGGGCTCGCTGGTGGCGCCCCACCTCGGCCTGGTGCTCACGGCCTTGCTGAACGGGCTGGCCGGGCGCACCTGGGCTGGC?AA
>bosa@E0249
?GAAGCTTCGGAGGCATCCGGCTCTACATGACGGAGCTGATCACCATCACCCAGAAGGCCCTGCAGTCCCAGTCCTGGAAGATCAAGGCTCAGGGGGCGGCCGCCATGGCGACGGTCGCCAGAGAACAGACCGGCTCGCTAGTGGCGCCGCACCTCGGCCTGGTGTTGACGGCCTTGTTGAACGGCCTGGCCGGGCGCACCTGGGCGGGC?AA
>phbl@E0249
?GAAGCTTCGGGGGCATCCGCCTCTACATGACGGAGCTGATCACCATTACCCAGAAGGCCCTGCAGTCCCAGTCCTGGAAGATCAAGGCGCAGGGCGCGGCCGCCATGGCCACGGTCGCCAGGGAGCAGACGGGCTCGCTGGTGGCGCCCCACCTGGGCCTGGTGCTCACGGCCCTGCTGAACGGGCTGGCCGGGCGCACCTGGGCGGGC??A
>momo@E0249
?GAAGCTTCGGAGGCATCCGGCTCTACATGACGGAGCTGATCACCATCACCCAGAAGGCCCTGCAGTCCCAGTCCTGGAAGATAAAGGCTCAGGGCGCGGCCGCCATGGCGACGGTCGCCAGGGAACAGACCGGCTCTCTGGTGGCACCGCACCTCGGCCTGGTGCTGACGGCCCTACTGAACGGACTGGCCGGGCGCACCTGGGCGGGA??A
>coru@E0249
---AGCTTCGGGGGCATCCGCCTCTACATGACGGAGCTGATCGCCATCACCCAGAAAGCCCTGCAGTCCCAGTCCTGGAAGATAAAGGCCCAGGGCGCGGCCGCCATGGCGACGGTCGCCAGGGAGCAGACGGGCTCGTTGGTGGCGCCGCACCTGGGCCTGGTGCTGACGGCCCTGCTGAATGGGCTGGCCGGCCGCACCTGGGCGGGC?AA
>mepo@E0249
?GAAGCTTTGGAGGCATCCGGCTCTACATGACGGAGCTGATCGCCATTACCCAGAAGGCCCTGCAGTCCCAGTCCTGGAAGATAAAGGCTCAGGGCGCGGCTGCCATGGCGACGGTCGCCCGGGAGCAGACGGGCTCGTTGGTGGCGCCGCACCTCGGCCTGGTGCTCACGGCCCTACTGAACGGGCTGGCCGGTCGCACCTGGGCGGGC??A
>meme@E0249
?GAAGCTTCGGAGGCATCCGGCTCTACATGACGGAGCTGATCACCATCACCCAGAAGGCCCTGCAGTCCCAGTCCTGGAAGATCAAGGCTCAGGGGGCGGCCGCCATGGCGACGGTCGCCAGGGAACAGACCGGCTCGCTAGTGGCGCCGCACCTCGGCCTGGTGCTGACGGCCTTGCTGAACGGCCTGGCCGGGCGCACCTGGGCGGGA?AA
>meca@E0249
?GAAGCTTTGGAGGCATCCGGCTCTACATGACGGAGCTGATCGCCATTACCCAGAAGGCCCTGCAGTCCCAGTCCTGGAAGATAAAGGCTCAGGGCGCGGCCGCCATGGCGACGGTCGCCCGGGAGCAGACGGGCTCGTTGGTGGCGCCGCACCTCGGCCTGGTGCTCACGGCCCTACTGAACGGGCTGGCTGGTCGCACCTGGGCGGGC??A
>maoc@E0249
?GAAGCTTCGGGGGCATTCGCCTCTACATGACGGAGCTGATCGCCATCACCCAGAAGGCCCTGCAGTCCCAGTCCTGGAAGATAAAGGCTCAGGGTGCCGCCGCCATGGCGACGGTCGCCCGGGAGCAGACGGGCTCTTTGGTGGCGCCGCACCTGGGCCTGGTGCTGACGGCCCTGCTGAACGGGCTGGCCGGCCGCACCTGGGCGGGC??A
>mabe@E0249
?GAAGCTTCGGGGGCATCCGCCTCTACATGACGGAGCTGATTGCCATCACCCAGAAGGCCCTGCAGTCCCAGTCCTGGAAGATAAAGTCCCAGGGCGCGGCCGCCATGGCGACAGTCGCCAGGGAGCAGACGGGCTCGCTGGTGGCTCCTCACCTGGGCCTGGTGCTGACAGCCCTGCTCAACGGGCTGACGGGCCGCACCTGGGCGGGC?AA
>loxj@E0249
?GAAGCTTCGGAGGCATCCGTCTCTACATGACGGAGCTGATCACCATCACCCAGAAGGCCCTGCAGTCCCAGTCCTGGAAGATAAAGGCTCAGGGCGCGGCCGCCATGGCGACAGTCGCCAGGGAACAGACCGGCTCGCTAGTGGCGCCGCACCTCGGCCTGGTGCTGACGGCCTTACTGAACGGACTGGCCGGGCGCACCTGGGCGGGC?AA
>lohl@E0249
?GAAGCTTCGGAGGCATCCGTCTCTACATGACGGAGCTGATCACCATCACCCAGAAGGCCCTGCAGTCCCAGTCCTGGAAGATAAAGGCTCAGGGCGCGGCCGCCATGGCGACAGTCGCCAGGGAACAGACCGGCTCGCTAGTGGCGCCGCACCTCGGCCTGGTGCTGACGGCCTTACTGAACGGACTGGCCGGGCGCACCTGGGCGGGC??A
>loam@E0249
?GAAGCTTCGGAGGCATCCGGCTCTACATGACGGAGCTGATCACCATCACCCAGAAGGCCCTGCAGTCCCAGTCCTGGAAGATAAAGGCTCAGGGCGCGGCCGCCATGGCGACAGTCGCCAGGGAACAGACCGGCTCGCTAGTGGCGCCGCACCTCGGCCTGGTGCTGACGGCCTTACTGAACGGACTGGCCGGGCGCACCTGGGCGGGC?AA
>cyro@E0249
?GAAGCTTCGGGGGCATCAGGCTCTACATGACTGAGCTGATTGCCATTACCCAGAAGGCCTTGCAGTCCCAGTCCTGGAAAATGAAGGCTCAGGGTGCGGCTGCCATGGCGACGGTTGCCAAGGAGCAGACGGGCTCCTTAGTGGCCCCGCACCTGGGCATGGTGCTGACGGCCTTAATGAACGGGCTCACAGGGCGCACCTGGGCCGGC?AA
>gamo@E0249
?GAAGCTTCGGAGGCATCCGGCTCTACATGACGGAGCTGATCACCATCACCCAGAAGGCCCTGCAGTCCCAGTCCTGGAAGATCAAGGCTCAGGGGGCGGCCGCCATGGCGACAGTCGCCAGAGAGCAGACCGGCTCGCTAGTGGCGCCGCACCTCGGCCTGGTGTTGACGGCCTTGTTGAACGGCCTGGCCGGGCGCACCTGGGCGGGC?AA
>gage@E0249
?GAAGCTTCGGAGGCATCCGGCTCTACATGACGGAGCTGATCACCATCACCCAGAAGGCCCTGCAGTCCCAGTCCTGGAAGATCAAGGCTCAGGGGGCGGCCGCCATGGCGACAGTCGCCAGAGAGCAGACCGGCTCGCTAGTGGCGCCGCACCTCGGCCTGGTGTTGACGGCCTTGTTGAACGGCCTGGCCGGGCGCACCTGGGCGGGC?AA
>gaen@E0249
?GAAGCTTCGGAGGCATCCGGCTCTACATGACGGAGCTGATCACCATCACCCAGAAGGCCCTGCAGTCCCAGTCCTGGAAGATCAAGGCTCAGGGGGCGGCCGCCATGGCGACAGTCGCCAGAGAGCAGACCGGCTCGCTAGTGGCGCCGCACCTCGGCCTGGTGTTGACGGCCTTGTTGAACGGCCTGGCCGGGCGCACCTGGGCGGGC??A
>gach@E0249
?GAAGCTTCGGAGGCATCCGGCTCTACATGACGGAGCTGATCACCATCACCCAGAAGGCCCTGCAGTCCCAGTCCTGGAAGATCAAGGCTCAGGGGGCGGCCGCCATGGCGACAGTCGCCAGAGAGCAGACCGGCTCGCTAGTGGCGCCGCACCTCGGCCTGGTGTTGACGGCCTTGTTGAACGGCCTGGCCGGGCGCACCTGGGCGGGC?AA
>gace@E0249
?GAAGCTTCGGAGGCATCCGGCTCTACATGACGGAGCTGATCACCATCACCCAGAAGGCCCTGCAGTCCCAGTCCTGGAAGATCAAGGCTCAGGGGGCGGCCGCCATGGCGACAGTCGCCAGAGAGCAGACCGGCTCGCTAGTGGCGCCGCACCTCGGCCTGGTGTTGACGGCCTTGTTGAACGGCCTGGCCGGGCGCACCTGGGCGGGC?AA
>merl@E0249
?GAAGCTTTGGAGGCATCCGGCTCTACATGACGGAGCTGATCGCCATTACCCAGAAGGCCCTGCAGTCCCAGTCCTGGAAGATAAAGGCTCAGGGCGCGGCCGCCATGGCG------------------------------------------------------------------------------------------------------
>mora@E0249
?GAAGCTTCGGAGGCATCCGGCTCTACATGACGGAGCTGATCGGCATCACCCAGAAGGCCCTGCAGTCCCAGTCCTGGAAGATAAAGGCTCAGGGCGCGGCCGCCATGGCAACGGTTGCCAGGGAGCAGACGGGCTCGTTGGTGGCGCCGCACCTCGGCCTGGTGCTGACGGCCTTGCTGAACGGGCTGGCCGGTCGCACCTGGACGGGC?AA
>lala@E0249
?GAAGCTTTGGAGGCATCCGGCTCTACATGACGGAGCTGATCGGCATTACCCAGAAGGCCTTGCAGTCCCAGTCCTGGAAGATAAAGGCTCAGGGCGCGGCCGCCATGGCAACGGTCGCCAGGGAGCAGACAGGGTCGTTGGTGGCACCGCACCTCGGCCTGGTGCTGACGGCCTTACTGAACGGGCTGGCCGGCCGCACCTGGGCGGGC?AA
>trsc@E0249
?GAAGCTTCGGAGGCATCCGGCTCTACATGACGGAGCTGATCGTCATTACCCAGAAGGCCCTGCAGGCCCAGTCCTGGAAGATAAAGGCCCAGGGGGCGGCCGCCATGGCGACGGTCGCCAGGGAGCAGACAGGCTCGTTAGTGGCGCCGCATCTCGGCCTGGTGCTGACGGCCCTGCTGAACGGGCTGGCCGGGCGCACCTGGGCGGGC?AA
>muma@E0249
?GAAGCTTCGGAGGCATCCGGCTCTACATGACGGAGCTGATCGCCATTACCCAGAGGGCCCTGAGTTCCAACTCCTGGAAGATAAAGGCTCAGGGCGCGGCTGCCATGGCGACCATCGCCAGGGAGCAGACGGGCTCGCTGGTGGCGCCGCACCTCGGCCTGGTGCTAACGGCCTTACTGAACGCGCTGGGCGGCCGCACCTGGGCGGGC??A
