# Supplementary material for: The Phylogenetic Relationships of the Family Sciaenidae Based on Genome-Wide Data Analysis
Source: Animals (Basel). 2022 Dec 1;12(23):3386. doi: 10.3390/ani12233386 (PMC9741161; doi:10.3390/ani12233386)
Supplement: Supplementary file 1 [file animals-12-03386-s001.zip › File S2/align-1105-genes/bak/E0250_NT.fasta.ali]

>loxj@E0250
??GTACACTGTGAAAGTGCAGCGGGAGCTGGAGCTG---GACGAGAAGGCACTGTCCAACCTGCAGGCGGACCGGCGGCGCTTCCTGTGCAAGGCGGTGGACAACTACGTCCACTGTCTGGCGGAGGGGGAGCAGCACGACAACTGGGTGTTCCGCCTGGCCTCGCTCTGGCTGGAGAACGCCGACGTCAGGGACATCAACGCCATGATGAAG---
>mabe@E0250
??GTACACGGTGAAGGTGCAgcgggagctggagctg---gacgagAGGGCGCTGTCCGACCTGCAGGCAGACCGCCGGCGTTTCCTGTGCAAGGCGGTGGACAACTACGTGCACTGCCTGGCCGAGGGGGCGGAGCATGACACCTGGGTGTTCCGCCTGGCCTCGCTGTGGCTGGAGAACGCCGACGTCAAGGACGTCAATGCCATGatgaag---
>argl@E0250
------------------GAGAAGGAGCTAAAGATG---GATGAGCTGGCGCTGTCCAACCTGCAGGCGGACCGGCGCCGCTTCCTGTGCAAGGCGGTGGACAACTACATCCACTGCCTGGCGGAGGGGGAGCAGCACGACGACTGGGTGTTCCGCCTGGCCTCGCTGTGGCTGGAGAACGCCGACCTCAAGGAGGTCAACGCCATGATGAAG---
>bosa@E0250
---?ACACTGTGAAACTAGAGAAGGAGCTAAAGATG---GATGAGCTGGCGCTGTCCAACCTGCAGGCGGACCGGCGCCGCTTCCTGTGCAAGGCGGTGGACAACTACGTCCACTGCCTGGCGGAGGGCGAGCAGCACGACGACTGGGTGTTCCGCCTGGCCTCGCTGTGGCTGGAGAACGCCGACCTCAGGGAGGTCAACGCCATGATGAAG??G
>loam@E0250
??GTACACTGTGAAAGTGCAGCGGGAGCTGGAGCTG---GACGAGAAGGCACTGTCCAACCTGCAGGCGGACCGGCGGCGCTTCCTGTGCAAGGCGGTGGACAACTACGTCCACTGTCTGGCGGAGGGGGAGCAGCACGACAACTGGGTGTTCCGCCTGGCCTCGCTCTGGCTGGAGAACGCCGACGTCAGGGACATCAACGCCATGATGAAG---
>lohl@E0250
??GTACACTGTGAAAGTGCAGCGGGAGCTGGAGCTG---GACGAGAAGGCACTGTCCAACCTGCAGGCGGACCGGCGGCGCTTCCTGTGCAAGGCGGTGGACAACTACGTCCACTGTCTGGCGGAGGGGGAGCAGCACGACAACTGGGTGTTCCGCCTGGCCTCGCTCTGGCTGGAGAACGCCGACGTCAGGGACATCAACGCCATGATGAAG---
>gace@E0250
??gTACACTGTGAAACTAGAGAAGGAGCTAAAGATG---GATGAGCTGGCGCTGTCCAACCTGCAGGGGGACCGGCGCCGCTTCCTGTGCAAGGCGGTGGACAACTACGTCCACTGCCTGGCGGAGGGGGAGCAGCACGACGACTGGGTGTTCCGCCTGGCCTCGCTGTGGCTGGAGAACGCCGACCTCAGGGAGGTCAACGCCATGATGAAG---
>gaen@E0250
------ACTGTGAAACTAGAGAAGGAGCTAAAGATG---GATGAGCTGGCGCTGTCCAACCTGCAGGGGGACCGGCGCCGCTTCCTGTGCAAGGCGGTGGACAACTACGTCCACTGCCTGGCGGAGGGGGAGCAGCACGACGACTGGGTGTTCCGCCTGGCCTCGCTGTGGCTGGAGAACGCCGACCTCAGGGAGGTCAACGCCATGATGAAG---
>gage@E0250
??GTACACTGTGAAACTAGAGAAGGAGCTAAAGATG---GATGAGCTGGCGCTGTCCAACCTGCAGGGGGACCGGCGCCGCTTCCTGTGCAAGGCGGTGGACAACTACGTCCACTGCCTGGCGGAGGGGGAGCAGCACGACGACTGGGTGTTCCGCCTGGCCTCGCTGTGGCTGGAGAACGCCGACCTCAGGGAGGTCAACGCCATGATGAAG??G
>gamo@E0250
??GTACACTGTGAAACTAGAGAAGGAGCTAAAGATG---GATGAGCTGGCGCTGTCCAACCTGCAGGGGGACCGGCGCCGCTTCCTGTGCAAGGCGGTGGACAACTACGTCCACTGCCTGGCGGAGGGGGAGCAGCACGACGACTGGGTGTTCCGCCTGGCCTCGCTGTGGCTGGAGAACGCCGACCTCAGGGAGGTCAACGCCATGATGAAG??G
>zefa@E0250
??gtaCACGATGAAGgtgcagagggagctggagctg---gacgaGAAGGCTCTGTCCAACCTGCAGGCGGACCGCCAGCGCTTCCTGTGCAAGGCGGTGGACAACTACATCCACTGCctggcggagggggaggagcacGACACCTGGGTGTTCCGCCTGGCGTCGCTCTGGCTCGAGAACGCCGACGTCAAGGCCGTCAACAGCATGATGAAG??G
>cyro@E0250
??gtACACAATGAAGGTGCAgagggagctggagctg---gacgaGAAGGCTCTGTCCAAcctgcaggcagacaggcagcgCTTCCTGTGCAAGGCGGTGGACAACTACATCCACTGTctggcagagggagaggagcaCGACACCTGGGTGTTCCGCCTGGCATCGCTCTGGCTCGAGAATGCCAACGTCAAGGCCGTCAACGGCATGATGAAG---
>merl@E0250
??gtacaCGGTGAAGGTGCAGCgggagctggagctg---gacgAGAAGGCGCTGTCCAACCTGCAGGCGGACCGGCGGCGCTTCCTGTGCAAGGCGGTGGACAACTACGTGCACTGTCtggcggagggggaggagcatGACACCTGGGTGTTCCGCCTGGCCTCGCTGTGGCTGGAGAACGCAGACGTCAAGGACGTCAACGGCACGATGAAG??G
>lolo@E0250
??gtacACTGTGAAAGTGCAGCGGGAGCTGGAGCTA---GACGAGAAGGCACTGTCCAACCTGCAGGCGGACCGGCGGCGCTTCCTGTGCAAGGCGGTGGACAACTACGTCCACTGTCTGGCGGAGGGGGAGCAGCACGACAACTGGGTGTTCCGCCTGGCCTCGCTCTGGCTGGAGAACGCCGACGTCAGGGACATCAACGCCATGATGAAG??G
>lala@E0250
---tacACGATAAAGGTGCAGGGGGAGCTGAAGCTG---GACGAGCAGGCGCTGTCCAACCTGCGGTCGCACCGGCGGCGCTTCCTGTGCAAGGCGGTGGACAACTACGTGCGCTGCCtggcggagggggaggagcacgACACCTGGGTGTTCCGCCTGGCCTCGCTGTGGCTGGAGAACGCCGACATCAAGGACGTCAATGGCATGATGAAG---
>mora@E0250
??gtacaCAGTGAAGGTGCAgcgggagctggagctg---gacgaGAAGGCGCTGTCCAACCTGCAGGCGGACCGGCGGCGCTTCCTGTGCAAGGCGGTGGACAACTACGTGCGCTGCCtggcggagggggaggagcacgACACCCGGGTGTTCCGCCTCGCCTCGCTCTGGCTGGAGAACGCAGACATCAAGGACGTCAATGGCATGATGAAG---
>mezu@E0250
??gtaCACGGTGAAGGTGCAGCGGGAGTTGGAGCTG---GACGAGAAGGCGCTGTCCAACCTGAAGGCGGACCGGCGGCGCTTCCTGTGCAAGGCGGTGGACAACTACGCGCTTTGTCTGACGGAGGGCGAGGAGCACAACACCGGGGTGTTCCGCCTGGCATCGCTCTGGCTGGAGAACGCCGACGTCAAGGACGTCAATGACATCATGAAG---
>brca@E0250
??GTACACGATCAAGGTGCAGAAGGAACTGGAGCTG---GATGAGAAGGCTCTTTCCAACCTGGAGGCCGACAAGCATCGCTTCCTTTGCAAGGCAGTCAACAACTACATTCACTACCTGGTTGAAAGCCCCGACCACGACACCTGGGTTTTCAGACTGGCTTCTCTATGGCTGAAGAATGCCGACCTCAAGGACGTCAATGACTTGATGAAG??G
>trsc@E0250
??gtacaCGGTGAAGGTGaagcaggagctggagctg---gacgaGAAGGCGCTGTCCAACCTGCAGGCGGACCGGCACCGCTTCCTGTGCAAGGCGGTGGACAACTACGTGCACTGCCTGGCGGAGGGGGCGGAGCACGACACCTGGGTGTTCCGCCTGGCCTCGCTCTGGTTGGAGAACGCCGACTTCAAGGATGTCAACGGCATGATGAAG---
>trmu@E0250
??gtacaCGGTGAAGGTGGAgcgggagctggagctg---gacgaGAAGGCGCTGTCCAACCTGCAGGCGGACCGGCACCGCTTCCTGTGCAAGGCGGTGGACAACTACGTGCACTGCCTGGCGGAGGGGGCGGAGCACGACACCTGGGTGTTCCGTCTGGCCTCGCTCTGGCTGGAGAACGCCGACGTCAAGGATGTCAACGGCATGATGAAG---
>maoc@E0250
??GTACACGGTGAAGGtgatgcgggaggtggagctg---gatgaGAAGGCGATGTCCAACCTGCAGGTGGACCGCCAGCGCTTCCTGTGCAAGGCGGTGGACAACTATGTGCACTGCCtggcggagggggcggagcatgACACCTGGGTGTTCCGCCTGGCCTCGCTCTGGCTGGAGAACGCCGACGTCAC?------------------------
>phph@E0250
??gtACACGGTGAAgcgggagctggagctggagctg---gacgagAAGGCGCTGTCCAGCCTGCAGGCGGACCGGCGGCGATTCCTGTGCAAGGCGGTGAACAACTACATCCACTGCCTGGCCGAGGGCACGGAGCACGACAACTGGGTGTTCCGTCTGGCCTCGCTCTGGCTGGAGAACGCCGACGTCCGGGACGTCAACGCCATGATGGAG---
>phbl@E0250
??gtaCACGGTGAAGGTGCAGCGGGAGCTGGCGCTG---GACGAGAAGGCGCTGTCCAGCCTGCAGGCGGACCGCCAGCGCTTCCTGTGCAAGGCGGTGAACAACTACGTCCACTGCCTGGCCGAGGGGACGGAGCACGACACCTGGGTGTTCCGCCTGGCCTCGCTGTGGCTGGAGAACGCCGACGTCCGGGAGGTCAACGCCATGATGGAG---
>bame@E0250
??gtacaCGTTGAAGGTTGCgggggagctggagctg---gacaaGAGGGCGTTGTCCAACCTGCAGGCGGACCGCCTGCGCTTCCTGTGCAAGGCGGTGGACAACTACATGCACTGTCTGGCGGAGGGCGATGAGCACGACACCTGGGTGTTCCGCCTGGCCTCGCTCTGGCTGGAGAACGCCGACGTGAAGGACGTCAACGGCACGATGAAG---
>momo@E0250
??gtacACTGTGAAGGTGCAGCGGGAGCTGGAAATG---GACGAGAAGGAGCTGTCCAACCGGCAGGCGGACCGGCGGTGCTTCCTGTGCAAGGCGGTGGACAACTACGTCCACTGTctggtggagggggagcagCACGACAACTGGGTGTTCCGCCTGGCCTCGCTCTGGCTGGAGAACGCCGACGTCAGGGACGTCAACAGCATGATGAAG---
>muma@E0250
??GTACACATCGAAGGTGCAGCGGGAGCTGGTGCTG---GACGAGAAGGCGCTGTCCAGCCTGCAGGCGGACCGGCGCCGCTTCCTCTGCAAGGCGGTGGACAACTACGTCCACTGCCTGGCGGAGGGCGAAGAGCACGACACCGGCGTGTTCCGCCTGGCCTCGCTCTGGCTGGAGAACGCCGACGACAAGGACATCAACAccgtgatgaag??g
>coru@E0250
---tacaGGGTGAAGGTGCAGAGGGAGCTGGAGGCT?GAGATGAGAGGGGCCTGTCCAACCTGCAGGGCGGACGCGGCGGCTTCCTGTGC?AGGCGGTGGACAACTACGTGCACTGCCTggccgagggggcggagcatgACACCTGGGTGTTC?GCCTGGCCTCGCTGTGGCTGGAGAAC---GACGTCAAGGACGTCAACAGCAAGATGAag??g
