# Supplementary material for: The Phylogenetic Relationships of the Family Sciaenidae Based on Genome-Wide Data Analysis
Source: Animals (Basel). 2022 Dec 1;12(23):3386. doi: 10.3390/ani12233386 (PMC9741161; doi:10.3390/ani12233386)
Supplement: Supplementary file 1 [file animals-12-03386-s001.zip › File S2/align-1105-genes/bak/E0253_NT.fasta.ali]

>argl@E0253
?TGCGTCACTTTGGGCGGGAGCAGGCCTCGGCGGAGGAGGTGGTCTCCTACCTGGAGGGGGTCTACTGCGGCCCCATCTCCGTGGAGACCAGCCAGCTCAGCacgctggaggagagggagtggatGGCCGAGCGCTTCGAGGAGCTCCGGCAGCACACCTTTTCCCCCGAGGAGAGGAAACGGCTGGCCACCATCATGCTACAGTCT?CA
>bosa@E0253
?TGCGTCACTTTGGGCGGGAGAAGGCCTCGGCGGAGGAGGTGGTCTCCTACCTGGAGGGGGTCTACTGCGGCCCCATCTCCGTGGAGACCAGCCAGCTCAGCacgctggaggagagggagtggaTGGCCGAGCGCTTTGAGGAGCTCCGGCAGCACACCTTCTCCCccgaggagaggagacggcTGGCCACCATCATGCTACAGTCT??C
>gach@E0253
?TGCGTCACTTTGGGCGGGAGCAGGCCTCGGCGGAGGAGGTTGTCTCCTACCTGGAGGGGGTCTACTGTGGCCCCATCTCCGTGGAGACCAGCCAGCTCAGCacgctggaggagagagagtggatggCCGAGCGCTTTGAGGAGCTCCGGCAGCACACCTTCTCCCCCGAGGAGAGGAGACGGCTGGCCACCATCATGCTACAGTCT??C
>gace@E0253
CTGCGTCACTTTGGGCGGGAGCAGGCCTCGGCGGAGGAGGTGGTCTCCTACCTGGAGGGGGTCTACTGCGGCCCCATCTCCGTGGAGACCAGCCAGCTCAGCacgctggaggagagagagtggatggCCGAGCGCTTTGAGGAGCTCCGGCAGCACACCTTCTCCCCCGAGGAGAGGAGACGGCTGGCCACCATCATGCTACAGTCT??C
>gaen@E0253
CTGCGTCACTTTGGGCGGGAGCAGGCCTCGGCGGAGGAGGTGGTCTCCTACCTGGAGGGGGTCTACTGCGGCCCCATCTCCGTGGAGACCAGCCAGCTCAGCacgctggaggagagagagtggatggCCGAGCGCTTTGAGGAGCTCCGGCAGCACACCTTCTCCCCCGAGGAGAGGAGACGGCTGGCCACCATCATGCTACAGTCT?CA
>gage@E0253
CTGCGTCACTTTGGGCGGGAGCAGGCCTCGGCGGAGGAGGTGGTCTCCTACCTGGAGGGGGTCTACTGCGGCCCCATCTCCGTGGAGACCAGCCAGCTCAGCacgctggaggagagagagtggatggCCGAGCGCTTTGAGGAGCTCCGGCAGCACACCTTCTCCCCCGAGGAGAGGAGACGGCTGGCCACCATCATGCTACAGTCT?CA
>gamo@E0253
?TGCGTCACTTTGGGCGGGAGCAGGCCTCGGCGGAGGAGGTGGTCTCCTACCTGGAGGGGGTCTACTGCGGCCCCATCTCCGTGGAGACCAGCCAGCTCAGCacgctggaggagagagagtggatggCCGAGCGCTTTGAGGAGCTCCGGCAGCACACCTTCTCCCCCGAGGAGAGGAGACGGCTGGCCACCATCATGCTACAGTCT?CA
>meme@E0253
---------------------------------------?TGGTTTCCTACCTGGAGGGGGTCTACTGCGGCCCCATCTCCGTGGAGACCAGCCAGCTTAGCacactggaggagaaggagtggaTGGCCGAGCGCTTTGAGGAGCTCCGGCAGCACACCTTCTCCCCCGAGGAGAGGAGACGGCTGGCCACCATCATGCTACAGTCT?CA
>povi@E0253
---CGTCACTTTGGGCGGGAGCAGGCCTTGGCGGAGGAGGTGGTCTCCTACCTGGACGGGGTCTACTGCGGCCCCATCTCCGTGGAGACCAGCCAGCTCAGCactctggaggagagggagtggatGGCCGAGCGCTTTGAGGAGCTCCGGCAGCACACCTTCTCCCCCGAGGAGAGGAGACGGCTGGCCACCATCATGCTACAGTCT??C
>gaar@E0253
?TGCGTCACTTTGGGCGGGAGCAGGCgtcggtggaggaggtggtctcCTACCTGGACGGGGTCTACTGCGGCTCCATCTCCGTGGAGACCAGCCAGCTCAgcaccctggaggagagggagtggaTGGCCGAGCGTTTTGAGGAGCTCCAGCAGCACACCTTCTCCCCCGAGGAGAGGAGGCGGCTGGCCACCATCATGCTGCAGTCT?CA
>bame@E0253
?TGCAGCATTTTGGCAAGGAGCAGGCTTCGGTCGAGGAAGTGATTTTGTACTTGGAAGGTGCCTACTGTGGTCATATGTCGGTGGAGACCAGCCATCTGAGCACCCTGCAGGAGCGGGAGTGGTTCGCTCACCGCTTTGAGGAGATCAAGAAGGAAACCTTCTCCACCGAGGAGAAGAGGCGGCTAGCGACAATCATGCTGGAGTCC??C
>muma@E0253
?TGCGGCACTTTGGCAAGGACCAGGCTTCGGTTGAGGAGGTGATTTCATACTTGGAAGGTGCTTACTGTGGCCACATCTCGGTGGAGACCAGCCAGCTGAGCACGCTGCAGGAGCGGGAGTGGTTCGCCGACCGCTTTGAGGAGCTCAAGAAGCTAACCTTCTCCACCGAGGAGAAGAGGCAGCTAGCGACACTCATGCTCGAGTCT??C
>lala@E0253
?TGCGGCATTTTGCCAAGGAGCAGGCGTCGGTCGAGGAAGTGGTTTCGTACTTGGAAGGTGCCTACTGTGGTCACATCTCGGTGGAGACCAGCCAGCTGAGCACACTCCAGGAGCGGGAGTGGTTCGCAGACCGCTTTGAGGAGCTCAAGAAGCAAACCTTCTCCACCGAGGAGAAGAGGCAGCTAGCGACCATCATGCTCGAGTCA??C
>mora@E0253
?TGCGGCATTTCGCCAAGGAGCAGGCTTCGGTTGAGGAAGTGGTTTCGTACTTGGAAGGTGCCTACTGTGGTCACATCTCGGTGGAGACCAGCCAGCTGAGCACACTGCAGGAGCGGGAGTGGCTCACCGACCGCTTTGAGGAGCTCAAGAAGCAAACCTTCTCCACCGAGGAGAAGAGGCAGCTAGCGACAATCATGCTTGAGTCT??C
>mezu@E0253
?TGCGGCATTTTGGCAAGGAGCAGGCTTTGGTTGAGGAAGTAATTTCGTACTTGGAAGGTGCCTACTGTGGTCACATCTCGGTGGAGACCAGCCAGCTGAGCACACTGCAGGAGCGGGAGTGGTTGGCCAACCGCTTTGAGGAGCTCAAGAAGCAAACCTTCTCCACCGAGGAGAAGAGGCGGCTAGCGACAATCATGCTCGAGTCT?CA
>trsc@E0253
?TGCGGCATTTTGGCAAGGAGCAGGCTCCAGTTGAGGAAGTGGTTTCGTACTTGGAAGGGGCCTACTGTGGTCACATCTCGGTGGAGACCAGCCAGCTGAGCACACTGCAGGAGCGGGAGTGGCTGGCCGACCGCTTCGAGGAGCTCAAGAAGCAATCCTTCTCCACCGAGGAGAAGAGGCAGCTAGCGACAATCATGCTGGAGTCT?CA
>trmu@E0253
?TGCGGCATTTTGGCAAGGAGCAGGCTCCAGTTGAGGAAGTGGTTTCCTACTTGGAAGGGGCCTACTGTGGTCACATATCGGTGGAGACCAGCCAGCTGAGCACACTGCAGGAGCGCGAGTGGCTGGCCGACCGCTTCGAGGAGCTCAAGAAGCAATCCTTCTCCACCGAGGAGAAGAGGCAGCTAGCGACAATCATGCTGGAGTCT??C
>merl@E0253
?TGCGCCACTTCGGCAGGGAGCAGGCCTCGGCTGAGGAGGTGCGGTCCTACCTGGAGGGGGCGTACTGCGGTCACATCTCGGTGGAGACCAGCCAGCTGAGCACCCTGGAGGAGCGGGAGTGGCTGGCCGACCGCTTCGAGGAGCTCAAGAAGCAAACCTTCTCCGCCGAGGAGAAGAGGCGGCTGGCGACCATCATGCTCGAGTCT?CA
>meca@E0253
?TGCGCCACTTCGGCAGGGAGCGGGCCTCGGCTGAGGAGGTGCGGTCCTACCTGGAGGGGGCGTACTGCGGTCACATCTCGGTGGAGACCAGCCAGCTGAGCACCCTGGAGGAGCGGGAGTGGCTGGCCGACCGCTTCGAGGAGCTCAAGAAGCAAACCTTCTCCGCCGAGGAGAAGAGGCGGCTGGCGACCATCATGCTCGAGTCT??C
>mepo@E0253
?TGCGCCACTTCGGCAGGGAGCAGGCCTCGGCTGAGGAGGTGCGGTCCTACCTGGAGGGGGCGTACTGCGGTCACATCTCGGTGGAGACCAGCCAGCTGAGCACCCTGGAGGAGCGGGAGTGGCTGGCCGACCGCTTCGAGGAGCTCAAGAAGCAAACGTTCTCCGCCGAGGAGAAGAGGCGGCTGGCGACCATCATGCTCCAGTCT?CA
>brbr@E0253
?TGCGGCATTTCGGGAAGGAGCAGGCTTCGGTTGAGGAGCTGATCTCCTACCTGGAAGAGGCCTACTGCGGCCACATCTCCGTGGAGACCAGCCAGCTCGGCACGCTGCAGGAGCGCCAGTGGATGGCCGACCGCTTTGAGGAGCTCAAGAAGCAGACGTTCTCCCCTGAGGAGAAGAGGCGTCTGGCCACCATCATGCTCCAGTCT??C
>phph@E0253
?TGCGCCATTTTGGCAAGGAGCAGGCTTCGATTGAGGAGGTGGTCTCCTACCTGGAAGGAGCCTACTGTGGCCACATCTCCGTGGAGACCAGCCAGCTGAGCACCCTGCAGGAGAGGGAGTGGATCGCCGACCGCTTTGAGGAGCTCCAGAAGCAAAGCTTCTCCCCCGAGGAGAAGAGGCAGCTGGCGACCGTCATGCTGGAGTCT?CA
>momo@E0253
?TGCGTCACTTTGGGAAGGAGCAGGCCTCGGTGGAGGAGGTGACCTCCTACCTGGAAGGGGCTTACTGCGGGCACATCTCTGTGGAGACCAGCCAGCTGAGCACCCTGCAGGAGAGGGAGTGGGTGGCCGACCGCTTTGAGGAGCTCAAGAAGCAAACGTTCTCCCCCGAGGAGAAGAGACGGCTGGCCACCATCATGCTCCAGTCT??C
>loam@E0253
?TGCGTCACTTTGGGAAGGAGCAGGCTTCGGTTGAGGAGGTGATCTCCTACCTGGACGGAGCCTACTGCGGCCACATCTCCGTGGAGACCAGCCAGCTCAGCACGCTGCTGGAGCGCGAGTGGATGGCCGACCGCTTTGAGGAGCTCAAGAAGCAGACGTTCTCCCCCGAGGAGAAGAGACGGCTAGCCACCATCATGCTGCAGTCC?CA
>loxj@E0253
?TGCGTCACTTTGGGAAGGAGCAGGCTTCGGTTGAGGAGGTGATCTCCTACCTGGACGGAGCCTACTGCGGCCACATCTCCGTGGAGACCAGCCAGCTCAGCACGCTGCTGGAGCGCGAGTGGATGGCCGACCGCTTCGAGGAGCTCAAGAAGCAGACGTTCTCCCCCGAGGAGAAGAGACGGCTAGCCACCATCATGCTGCAGTCC??C
>lolo@E0253
?TGCGTCACTTTGGGAAGGAGCAGGCTTCGGTTGAGGAGGTGATCTCCTACCTGGACGGAGCCTACTGCGGCCACATCTCCGTGGAGACCAGCCAGCTCAGCACGCTGCTGGAGCGCGAGTGGATGGCCGACCGCTTCGAGGAGCTCAAGAAGCAGACGTTCTCCCCCGAGGAGAAGAGACGGCTAGCCACCATCATGCTGCAGTCC?CA
>lohl@E0253
?TGCGTCACTTTGGGAAGGAGCAGGCTTTGGTTGAGGAGGTGATCTCCTACCTGGACGGAGCCTACTGCGGCCACATCTCCGTGGAGACCAGCCAGCTCAGCACGCTGCTGGAGCGCGAGTGGATGGCCGACCGCTTTGAGGAGCTCAAGAAGCAGACGTTCTCCCCCGAGGAGAAGAGACGGCTAGCCACCATCATGCTGCAGTCC?CA
>mabe@E0253
?TGCGCCATTTTGGCAAGGAACATTCTTCGGTGGAGGAAGTGGTTTCGTACTTGGACGGCGCCTACTGTGGCCACATCTCGGTGGAGACGGGCCACCTCAGCACGCTGCAGGAGCGGGAGTGGCTCGCCGACCGCTTCGAGGAGCTCCGGAAGCAGAGCTTCTCCCCCGAGGAGAAGAGGCGTCTGGCCACAATCATGCTGGAGTCT??C
>coru@E0253
?TGCGCCATTTTGGAAAAGACCAGGCTTCGGTGGAGGAAGTGGTTTCGTACTTGGACGGCGCCTACTGTGGCCCCATCTCTGTGGAGACGGGTCATCTGAGCACGCTGCAGGAGCGGGAGTGGCTCGCCGACCGCTTCGAGGAGCTCAGGAAGCAAACCTTCTCCGCCGAGGAGAAGAGGCGGCTGGCCGCAATCATGCTGGAGTCT??C
>zefa@E0253
?TGAGGCATTTTGGGAAGGCGGAGGCCTCAGTGGAGGAGGTGCGAGTGTACCTGGAGAGCGCCTACTGTGGTCACCTCTCGGTGGAGACCAGCCAGCTGACcacgctggaggagagggagtggTTTGCTGAGCGCTTCGAGGAGCTGAAGAAACAAACCTTCTCCCCCGAGGAGAGGAGGCGGCTCGCTAAACTCATGCTGGAGTCC?CA
>cyro@E0253
?TGAGGCATTTTGGGAAGGCGGAGGCCTCAGTGGAGGAGGTGCAGGCGTACCTGGAGAGCGCCTACTGTGGTCACCTCTCGGTGGAGACCAGCCAGATGACCaggctggaggagagggagtggTTCGCTGAGCGCTTCGAGGAGCTGAAGAAGCAAACCTTCTCCACTGAGGAGAGAAGGCAGCTCGCTAAACTCATGCTGGAGTCC?CA
>brca@E0253
?TGCGTCACCTGGGTAAGTCGGAGGCGTCGGTGGACGAGGTGGTCTCCTACCTGCAGTCGGTCTACTGCGGCCCCCTGTCTGTGGAGCTGGGACACCTCGGCACGCTGCAGGAGCGCCAGTGGCTGGCCGATCAGTTCGAAGAGCTGAGCTCGCACACCTTCTCTGCCGAGGAGAGGAAGAAGCTGGCCGTACTTATGCTGGAGTCC?CA
