# Supplementary material for: The Phylogenetic Relationships of the Family Sciaenidae Based on Genome-Wide Data Analysis
Source: Animals (Basel). 2022 Dec 1;12(23):3386. doi: 10.3390/ani12233386 (PMC9741161; doi:10.3390/ani12233386)
Supplement: Supplementary file 1 [file animals-12-03386-s001.zip › File S2/align-1105-genes/bak/E0255_NT.fasta.ali]

>trsc@E0255
------------------?TGCTGGTAGAGCTGTGCAGTCGCCACCACCTGAACCCGGCCCTGCACACCCTGGAGCTGCTGTCCCCCGAGGGCCTCCCGCTGGCCTTCAAGCCCAACTCGCCGCTGGGCTCGCAGGACGTCGCCCGCATCCTCATCAAGGAGAAAGAT---------AGAGTGCTGCGCAGGCCGGCGCCCAAAGTACCC?GA
>coru@E0255
??TAAGGCTCTGATGgacctgctggtggagctgtgCAGTCGGCACCACCTGAACCCGGCCCTGCACACGCTGGAGCTGCTGTCCGCCGAGGGCCTGCCGCTGGCCTTCAAGCCCAACGCGCTGCTGGGCTCGCTGGACGTGGCGCGCCTCCTCATCAAGGAGAAGGTCTGGGAGGATAAGGTGGTGCGCAGGCCGGCGCCCAAAGTCCCC?GA
>gace@E0255
??TAAGGCTCTGATGGACCTGAGGGTGGAGCTGTGCAGTCGTCAGCACCTGAACCCGTCCCTGCACGCCCTGGAGCTGCTGTCCCCGGAGGGCCTCCCGCTGGCCTTCAAGCCCAACGCGCTGCTGGGCTCCCTGGACCTCGCCCGCATCCTCATCAAGGAGAAGGACGTGAGGAAGGACGGGCTGCGCAGGCCGGCGCCCAAAATACCC?GA
>gage@E0255
??TAAGGCTCTGATGGACCTGAGGGTGGAGCTGTGCAGTCGTCAGCACCTGAACCCGTCCCTGCACACCCTGGAGCTGCTGTCCCCGGAGGGCCTCCCGCTGGCCTTCAAGCCCAACGCGCTGCTGGGCTCCCTGGACCTCGCCCGCATCCTCATCAAGGAGAAGGACGTGAGGAAGGAAGGGCTGCGCAGGCCGGCGCCCAAAATACCc?ga
>gamo@E0255
??TAAGGCTCTGATGGACCTGAGGGTGGAGCTGTGCAGTCGTCAGCACCTGAACCCGTCCCTGCACACCCTGGAGCTGCTGTCCCCGGAGGGCCTCCCGCTGGCCTTCAAGCCCAACGCGCTGCTGGGCTCCCTGGACCTCGCCCGCATCCTCATCAAGGAGAAGGACGTGAGGAAGGAAGGGCTGCGCAGGCCGGCGCCCAAAATACCc?ga
>loam@E0255
??TAAGGCTCTGATGGACCTGCTGGTGGAGCTGTGCAGTCGTCACCACCTGAATCCGTCCGTGCACACCCTGGAGCTGCTGTCCCCCGAGGGCCTCCCGCTCGCCTTCAAGCCCAACGCGCTGCTGGGCTCGCTTGACGTGGCCCGCATCCTGATCAAGGAGAAAGACTTGAAGGAGAAAGGGGTGCGCAGGCCGGCACCCAAAGTACCC??G
>lohl@E0255
??TAAGGCTCTGATGGACCTGCTGGTGGAGCTGTGCAGTCGTCACCACCTGAATCCGTCCGTGCACACCCTGGAGCTGCTGTCCCCCGAGGGCCTCCCGCTCGCCTTCAAGCCCAACGCGCTGCTGGGCTCGCTTGACGTGGCCCGCATCCTGATCAAGGAGAAAGACTTGAAGGAGAAAGGGGTGCGCAGGCCGGCGCCCAAAGTACCC?GA
>loxj@E0255
??TAAGGCTCTGATGGACCTGCTGGTGGAGCTGTGCAGTCGTCACCACCTGAATCCGTCCGTGCACACCCTGGAGCTGCTGTCCCCCGAGGGCCTCCCGCTCGCCTTCAAGCCCAACGCGCTGCTGGGCTCGCTTGACGTGGCCCGCATCCTGATCAAGGAGAAAGACTTGAAGGAGAAAGGGGTGCGCAGGCCGGCGCCCAAAGTACCC?GA
>trmu@E0255
??TAAGGCTCTGATGGACCTGCTGGTAGAGCTGTGCAGTTGCCACCACCTGAACCCGGCCCTGCACACCCTGGAGCTGCTGTCCCCCGAGGGCCTCCCGCTGGCCTTCAAGCCCAACTCGCCGCTGGGCTCGCAGGACGTCGCCCGCATCCTCATCAAGGAGAAAGTCTGGGAGGAGAAAGTGGTGCGCAGGCCGGCACCCAAAGTACCC??G
>phbl@E0255
??TAAGGCTCTGAtggacctgctggtggagctgtgcAGTCGCCACCACCTGAACCCGTCCGTGCACACCCTGGAGCTGCTGTCCCCCGAGGGCGCCCCGCTGGCCTTCAAGCCCAACGTGCTGCTGGGCTCGCTGGACGTGGCCCGCATCCTCATCAGGGAGAAGGACCCCAAGCTGAACGCGCCGCGCAGGCCGGCGCCCAAAGTACCC?GA
>cyro@E0255
??taAGGCGCTGATGGACCTGCTGGTGGAGCTGTGCAGTCGCCACCACCTGAACCCGGCCGTGCACACCCTGGAGCTGCTGTCCCCCGAGGGCCACCAGCTGGGCTTCAAGCCCAACACGCTGCTGGGCTCCCTGGATGTGGAGCGTGTCCTCATAAGGGAGAAGGTCTGGGAGGACAAAGTGCCACGCAGGCCGGCACCCAAAGTGCCT?GA
>zefa@E0255
??TAAGGCGCTGATGGACCTGCTGGTGGAGCTGTGCAGTCGCCACCACCTGAACCCGGCCATGCACACCCTGGAGCTGCTTTCCCCCAAGGGCCACCAGCTGGGCTTCAAGCCCAATGCGCCGCTGGGCTCCCTGGATGTGGAGCGTGTCATCATCAGGGAGAAGGTCTGGGAGGACAAAGTGCTGCGCAGGCCGGCGCCCAAAGTGCCA?GA
>muma@E0255
??taAGGCTCTTATGGACCTGCTGGTGTATCTGTGTAGTCGTTACAACCTGAACCCAGCGCTCCACACCCTGGAGCTGCTGTCCCGGGAGGACGTCCTGCTGCCCTTCAAGCCCAACACCCTGCTGGGGTCCCTGGACGTGTCCCGGGTCCGGGTCAAGGACCGGGTCTGGGAGGACAAGGTGGTCCGCAGGCTGGCACCAAAAGCCCCT??G
