# Supplementary material for: The Phylogenetic Relationships of the Family Sciaenidae Based on Genome-Wide Data Analysis
Source: Animals (Basel). 2022 Dec 1;12(23):3386. doi: 10.3390/ani12233386 (PMC9741161; doi:10.3390/ani12233386)
Supplement: Supplementary file 1 [file animals-12-03386-s001.zip › File S2/align-1105-genes/bak/E0257_NT.fasta.ali]

>argl@E0257
GCCATGAGGGTGCTGCTGAAGTCCGGCGACACAGAGAAGATCGTGTTCTTCGCCGGCGTGTCCAGGCAGAAGGAGATCTACATCATGGCGGGGAACTACCTGCAGTCTCTGGACTGGCGCAAGAACCCTGACATCATGAAGAACATCATCGGCTTCTACACCAAGGGCCGCGCCCTGGACCTGCTGGCCGGCTTCTACCAGGCCTGCGCA?CA
>bosa@E0257
GCCATGAGGGTGCTGCTGAAGTCCGGCGACACAGAGAAGATCGTGTTCTTCGCCGGTGTGTCCAGGCAGAAGGAGATCTACATCATGGCGGGGAACTACCTGCAGTCTCTGGACTGGCGCAAGAACCCTGACATCATGAAGAACATCATCGGCTTCTACACCAAGGGCCGCGCCCTGGACCTGCTGGCCGGCTTCTACCAGGCCTGCGCA??C
>brbr@E0257
GCCATGAGGGTGCTGCTAAAGTCCGGCGACACAGAGAAGATTGTGTTCTTCGCCGGCGTGTCCAGACAGAAGGAGATCTACATCATGGCGGGGAACTACCTGCAGTCTCTGGACTGGCGCAAGAACCCCGACATCATGAAGAACATCATCGGCTTCTACACCAAGGGCCGCGCCCTGGACCTGCTGGCCGGCTTCTACCAAGCCTGCGCA?CA
>gace@E0257
GCCATGAGGGTGCTGCTGAAGTCCGGCGACACAGAGAAGATCGTGTTCTTCGCCGGCGTGTCCAGGCAGAAGGAGATCTACATCATGGCGGGGAACTACCTGCAGTCTCTGGACTGGCGCAAGAACCCTGACATCATGAAGAACATCATCGGCTTCTACACCAAGGGCCGTGCCCTGGACCTGCTGGCCGGCTTCTACCAGGCCTGCGCA?CA
>gach@E0257
GCCATGAGGGTGCTGCTGAAGTCCGGCGACACAGAGAAGATTGTGTTCTTCGCCGGCGTGTCCAGGCAGAAGGAGATCTACATCATGGCGGGGAACTACCTGCAGTCTCTGGACTGGCGCAAGAACCCTGACATCATGAAGAACATCATCGGCTTCTACACCAAGGGCCGCGCCCTGGACCTACTGGCCGGCTTCTACCAGGCCTGCGCA??C
>trmi@E0257
GCCATGAGGGTGCTGCTGAAGTCGGGGGACACAGAGAAGATCGTGTTCTTCGCGGGCGTGTCCAGGCAGAAGGAGATCTACATCATGGCCGGGAACTACCTGCAGTCTCTGGACTGGCGCAAGAACCCGGACATCATGAAGAACATCATCGGCTTCTACACCAAGGGCCGCGCCCTGGACCTGCTGGCCGGCTTCTACCAGGCCTGCGCA?CA
>povi@E0257
GCCATGAGGGTGCTGCTGAAGTCCGGCGACACAGAGAAGATCGTGTTCTTCGCCGGCGTATCCAGGCAGAAGGAGATCTACATCATGGCGGGGAACTACCTGCAGTCTCTGGACTGGCGTAAGAACCCTGACATCATGAAGAACATCATCGGCTTCTACACCAAGGGCCGCGCCCTGGACCTGCTGGCTGGCTTCTACCAGGCCTGTGCA??C
>gaen@E0257
GCCATGAGGGTGCTGCTGAAGTCCGGCGACACAGAGAAGATTGTGTTCTTCGCCGGCGTGTCCAGGCAGAAGGAGATCTACATCATGGCGGGGAACTACCTGCAGTCTCTGGACTGGCGCAAGAACCCTGACATCATGAAGAACATCATCGGCTTCTACACCAAGGGCCGTGCCCTGGACCTGCTGGCCGGCTTCTACCAGGCCTGCGCA?CA
>gage@E0257
GCCATGAGGGTGCTGCTGAAGTCCGGCGACACAGAGAAGATCGTGTTCTTCGCCGGCGTGTCCAGGCAGAAGGAGATCTACATCATGGCGGGGAACTACCTGCAGTCTCTGGACTGGCGCAAGAACCCTGACATCATGAAGAACATCATCGGCTTCTACACCAAGGGCCGTGCCCTGGACCTGCTGGCCGGCTTCTACCAGGCCTGCGCA??C
>gamo@E0257
GCCATGAGGGTGCTGCTGAAGTCCGGCGACACAGAGAAGATTGTGTTCTTCGCCGGCGTGTCCAGGCAGAAGGAGATCTACATCATGGCGGGGAACTACCTGCAGTCTCTGGACTGGCGCAAGAACCCTGACATCATGAAGAACATCATCGGCTTCTACACCAAGGGCCGTGCCCTGGACCTGCTGGCCGGCTTCTACCAGGCCTGCGCA??C
>loam@E0257
GCCATGAGGGTGCTGCTGAAGTCCGGCGACACAGAGAAGATTGTGTTCTTTGCCGGCGTGTCCAGACAGAAGGAGATCTACATCATGGCGGGGAACTACCTGCAGTCTCTGGACTGGCGCAAGAACCCCGACATCATGAAGAACATCATCGGCTTCTACACCAAGGGCCGCGCCCTGGACCTGCTGGCCGGCTTCTACCAAGCCTGCGCA?CA
>momo@E0257
GCCATGAGGGTGCTGCTGAAGTCCGGCGACACAGAGAAGATTGTGTTCTTCGCCGGCGTGTCCAGACAGAAGGAGATCTACATCATGGCGGGGAACTACCTGCAGTCTCTGGACTGGCGCAAGAACCCCGACATCATGAAGAACATCATCGGCTTCTACACCAAGGGCCGCGCCCTGGACCTGCTGGCCGGCTTCTACCAAGCCTGTGCA?CA
>lohl@E0257
GCCATGAGGGTGCTGCTGAAGTCCGGCGACACAGAGAAGATTGTGTTCTTTGCCGGCGTGTCCAGACAGAAGGAGATCTACATCATGGCGGGGAACTACCTGCAGTCTCTGGACTGGCGCAAGAACCCCGACATCATGAAGAACATCATCGGCTTCTACACCAAGGGCCGCGCCCTGGACCTGCTGGCCGGCTTCTACCAAGCCTGCGCA?CA
>lolo@E0257
GCCATGAGGGTGCTGCTGAAGTCCGGCGACACAGAGAAGATTGTGTTCTTTGCCGGCGTGTCCAGACAGAAGGAGATCTACATCATGGCGGGGAACTACCTGCAGTCTCTGGACTGGCGCAAGAACCCCGACATCATGAAGAACATCATCGGCTTCTACACCAAGGGCCGCGCCCTGGACCTGCTGGCCGGCTTCTACCAAGCCTgcgca??c
>loxj@E0257
GCCATGAGGGTGCTGCTGAAGTCCGGCGACACAGAGAAGATTGTGTTCTTTGCCGGCGTGTCCAGACAGAAGGAGATCTACATCATGGCGGGGAACTACCTGCAGTCTCTGGACTGGCGCAAGAACCCCGACATCATGAAGAACATCATCGGCTTCTACACCAAGGGCCGCGCCCTGGACCTGCTGGCCGGCTTCTACCAAGCCTGCGCA?CA
>bame@E0257
GCCATGAGGGCGTTGCTGAAGTCCGGCGACACAGAGAAGATTGTGTTCTTTGCTGGCGTGTCCAGACAGAAGGAGATCTACATCATGGCGGGGAACTACCTGCAGTCTCTGGACTGGCGCAAGAACCCCGACATCATGAAGAACATCATCGGCTTCTACACCAAGGGCCGCGCCCTGGACTTGCTGGCCGGCTTCTACCAGGCCTGCgcc?ca
>trsc@E0257
GCCATGAGGGCGTTGCTGAAGTCCGGCGACACAGAGAAGATCGTGTTCTTTGCAGGTGTGTCCAGACAGAAGGAGATCTACATCATGGCAGGGAACTACCTGCAGTCTCTGGACTGGCGCAAGAACCCTGACATCATGAAAAACATCATCGGCTTCTACACCAAGGGCCGTGCCCTGGACCTGCTGGCCGGCTTCTACCAGGCCTGcgcc?ca
>trmu@E0257
GCCATGAGGGCGTTGCTGAAGTCCGGCGACACAGAGAAGATCGTGTTCTTTGCAGGTGTGTCCAGACAGAAGGAGATCTACATCATGGCAGGGAACTACCTGCAGTCTCTGGATTGGCGCAAGAACCCTGACATCATGAAGAACATCATCGGCTTCTACACCAAGGGCCGTGCCCTGGACCTGCTGGCCGGCTTCTACCAGGCCTGtgcc?ca
>mabe@E0257
GCCATGAGGGCATTGCTGAAgtctggagacacagagaagatCGTGTTCTTTGCCGGCGTGTCCAGACAGAAGGAGATCTACATCATGGCGGGGAACTATCTGCAGTCTCTGGACTGGCGCAAGAACCCCGACATCATGAAGAACATCATTGGCTTCTACACCAAGGGCCGtgccctggacctgctggccggcTTCTACCAGGCCTGCGCc?ca
>meme@E0257
GCCATGAGGGTGCTGCTCAAGTCCGGCGACACGGAGAAGATCGTGTTCTTCGCCGGCGTGTCCAGGCAGAAGGAGATCTACATCATGGCGGGGAACTACCTGCAGTCTCTGGACTGGCGCAAGAACCCTGACATCATGAAGAACATCATCGGCTTCTACACCAAGGGCCGCGCCCTGGACCTGCTGGGCGGCTTCTACCAGGCCTGCGCA??C
>gaar@E0257
GCCATGAGGGTGCTGCTGAAGTCCGGCGACACGGAGAAGATCGTGTTCTTCGCGGGCGTGTCCAGGCAGAAGGAGATCTACATCATGGCCGGGAACTACCTGCAGTCTCTGGACTGGCGCAAGAGCCCCGACATCATGAAGAACATCATCGGCTTCTACACCAAGGGACGCGCCCTGGACCTGCTGGCCGGCTTCTACCAGGCCTGCGCA?CA
>muma@E0257
GCCATGAGGGCGTTGCTGAAGTCCGGCGACACAGAGAAGATCGTGTTCTTCGCTGGCGTGTGCAGACAGAAGGAGATCTACATCATGGCGGGGAACTACCTGCAGTCTCTGGACTGGCGCAAGAACCCCGACATCATGAAGAACATCATCGGCTTCTACACCAAGGGCCGCGCCCTGGACCTGCTGGCAGGCTTCTACCAGGCCTGTGCC??C
>maoc@E0257
GCCATGAGGGCGTTGCTGAAGTCCGGTGACACAGAGAAGATTGTGTTCTTTACTACGGTGTCCAGACAGAAGGAGATCTACATCATGGCGGGGAACTACCTGCAGTCTCTGGACTGGCGCAAGAACCCCGACATCATGAAGAACATCATTGGGTTCTACACCAAGGGCCGCGCCATGGACCTACTGGCCGGCTTCTACCAGGCCTGCGCc??c
>mora@E0257
GCCATGAGGGCGCTGCTGAAGTCCGGCGACACAGAGAAGATTGTGTTCTTTGCTGGCGTGTCCAGACAGAAGGAGATCTACGTCATGGCGGGGAACTACCTGCAGTCTCTGGACTGGCGCAAGAACCCTGACATCATGAAGAACATCATCAGCTTCTACACCAAGGGCCGCGCACTGGACCTGCTGGCCGGCTTCTACCAGGCCTGCGCC??C
>lala@E0257
GCCATGAGGGCGTTGCTAAAGTCTGGCGACACAGAGAAGATTGTGTTCTTTGCTGGCGTGTCCAGACAGAAGGAGATCTATGTCATGGCAGGGAACTACCTGCAGTCTCTGGACTGGCGCAAGAACCCTGACATCATGAAGAACATCATCAGCTTCTACACCAAGGGCCGCGCACTGGACCTGCTGGCCGGCTTCTACCAGGCCTGCGCC??C
>meca@E0257
GCCATGAGGGCGTTGCTGAAGTCCGGCGACACAGAGAAGATTGTGTTCTTTGCCGGCGTGTCCAGACAGAAGGAGATCTACATCATGGCGGGGAACTACCTGCAGTCTCTGGACTGGCGCAAGAACCCTGAAATCATGAAGAACATCATCAGCTTCTACACAAAGGGCCGCGCCCTGGACCTGCTGGCCGGCTTCTACCAGGCCTGCGCC??C
>merl@E0257
GCCATGAGGGCGTTGCTGAAGTCCGGCGACACAGAGAAGATTGTGTTCTTTGCCGGCGTGTCCAGACAGAAGGAGATCTACATCATGGCGGGGAACTACCTGCAGTCTCTGGACTGGCGCAAGAACCCTGAAATCATGAAGAACATCATCAGCTTCTACACAAAGGGCCGCGCCCTGGACCTGCTGGCCGGCTTCTACCAGGCCTGCGCC??C
>mepo@E0257
GCCATGAGGGCGTTGCTGAAGTCCGGCGACACAGAGAAGATTGTGTTTTTTGCCGGCGTGTCCAGACAGAAGGAGATCTACATCATGGCGGGGAACTACCTGCAGTCTCTGGACTGGCGCAAGAACCCTGAAATCATGAAGAACATCATCAGCTTCTACACAAAGGGCCGCGCCCTGGACCTGCTGGCCGGCTTCTACCAGGCCTGCGCC??C
>mezu@E0257
GCCATGAGGGCGCTGCTGAAGTCCGGCGACACGGAGAAGATCGTGTTCTTCGCCGGCGTCTCCAGGCAGAAGGAGATCTACGTCATGGCGGGGAACTACCTGCAGTCCCTGGACTGGCGCAAGAACCCCGACATCATGAAGAACATCATCGCCTTCTACACCAAGGGCCGCGCCCCGGACCTGCTGGCCGGCTTCTACCGGGCCTGCGCC?CA
>phph@E0257
GCCATGAGGGCATTGCTGAAATCCGGCGACACAGAGAAGATTGTGTTCTTTGCCGGCGTGTCCAGACAGAAGGAGATCTACATCATGGCAGGGAACTACCTGCAGTCTCTGGACTGGCGCAAGAACCCCGACATCATGAAAAACATTATCAACTTCTACACCAAGGGCCGCgccctggacctgctggccggCTTCTACCAAGCCTGCGCC??C
>phbl@E0257
GCCATGAGGGCATTGCTGAAATCCGGCGACACAGAGAAGATTGTGTTCTTTGCCGGCGTGTCCAGACAGAAGGAGATCTACATCATGGCAGGGAACTACCTGCAGTCTCTGGACTGGCGCAAGAACCCCGACATCATGAAAAACATTATCAACTTCTACACCAAGGGCCGCgccctggacctgctggccggCTTCTACCAAGCCTGCGCC?CA
>zefa@E0257
GCCATGAGGGCCCTGCTCAAGTCGGGCGACACCGAGAAGATTGTGTTCTTCGCCGGCTTGTCCCGCCAGAAGGAGATCTACATCATGGCGGGGAACTACCTGCAGTCGCTGGACTGGCGCAAGGACCCGGAGATCATGAAGAACATCATCGGCTTCTACACCAAAGGCCGAGCGCTGGACCTGCTGGCCGGCTTCTACCAAGTCTGCGCT?CA
>cyro@E0257
GCCATGAGGGCTCTTCTCAAGTCGGGCGACACGGAGAAGATCGTGTTCTTCGCGGGCGTGTCCCGCCAGAAGGAGATCTACATCATGGCAGGGAACTACCTGCAGTCGCTGGACTGGCGCAAGGACCCGGAGATCATGAAGAACATCATCGGCTTCTACACCAAAGGCCGAGCACTGGACCTGCTGGCCGGCTTCTACCAAGTCTGCGCT??C
>brca@E0257
GCTATGAGGGCCCTGCTGAAGTCTGGCGATACGGAAAAGATTGTGTTCTTCGCGGGTGTCTCTAGACAGAAGGAGATCTACATCATGGCCGCCAACTACCTGCAGTCTCTGGACTGGCGTAAGAACCCTGAGATCATGAAGAACATCATCTCCTTCTACACCAAGGGCCGCGCCCTCGACCTGCTAGCTGCCTTCTACCAGGCATGTGCA??C
>coru@E0257
ATGAGGGGGCGTTGCTTGAAGTCCGGTGACACGGAGAAGATCGTGTTCTTCGCC?GCGTGTCCAGACAGAAGGAGATCTATATCATGGCGGGGAAA?CTCTGCAGTCTCTGGACTGGCGCAAGAACCCG?ACATCATGAAGAAACATCATCGCTTCTACACAAGGGCGCGCGCT---GACCTC?TG---------------------------
