# Supplementary material for: The Phylogenetic Relationships of the Family Sciaenidae Based on Genome-Wide Data Analysis
Source: Animals (Basel). 2022 Dec 1;12(23):3386. doi: 10.3390/ani12233386 (PMC9741161; doi:10.3390/ani12233386)
Supplement: Supplementary file 1 [file animals-12-03386-s001.zip › File S2/align-1105-genes/bak/E0259_NT.fasta.ali]

>trmu@E0259
---??TAACCAGGACAAGACGCAGGAATTTTTTCAGCGCTTGGGGGCGGAGCTTCAGGGGGCAGTGGAGTGGCGTGATTGGTTCGCTCTGCCCTTTATCCCTGCCCCCGAGCAGAACCCCGCCTTCGCACTCTACTTCTCCCGCCAGTGGGCTGACACCTTCCTGGTCTCCCTGCACAACTTCCTGTCCGCGCTATTCCAGTGCATGCAT?AT
>argl@E0259
??AGGGAACCAGGAAAGGACCCAGGAGTTTTTTCAGCGAATGGGGGCGGAGCTTCAGGGGGCCGCGGAGTGGCGTGATTGGTTCGCTCTCCCCTTCATCTTTGCACCTGAGCAGAACCCCACCTTCGCGCTGTACTTTTCCCGCCAGTGGACTGACACCTTCCTGGTGTCCCTGCACAACTTCCTGTCCGCACTATTCCAGTGCATGCAT?AT
>bosa@E0259
??AGGGAACCAGGAAAGGACCCAGGAGTTTTTTCAGCGAATGGGGGCGGAGCTTCAGGGGGCCGCGGAGTGGCGTGATTGGTTCGCTCTCCCCTTCATCTTTGCACCTGAGCAGAACCCCACCTTCGCGCTGTACTTTTCCCGCCAGTGGACTGACACCTTCCTGGTGTCCCTGCACAACTTCCTGTCCGCACTATTCCAGTGCATGCAT??A
>gace@E0259
??AGGGAACCAGGAAAGGACCCAGGAGTTTTTTCAGCGAATGGGGGCGGAGCTTCAGGGGGCCGCGGAGTGGCGTGATTGGTTCGCTCTGCCCTTCATCTTTGCGCCTGAGCAGAACCCCACCTTCGCGCTGTACTTTTCCCGCCAGTGGACTGACACCTTCCTGGTGTCCCTGCACAACTTCCTGTCCGCACTATTCCAGTGCATGCAT??A
>gach@E0259
??AGGGAACCAGGAAAGGACCCAGGAGTTTTTTCAGCGAATGGGGGCGGAGCTTCAGGGGGCCGCGGAGTGGCGTGATTGGTTCGCTCTCCCCTTCATCTTTGCGCCTGAGCAGAACCCCACCTTCGCGCTGTACTTTTCCCGCCAGTGGACTGACACCTTCCTGGTGTCCCTGCACAACTTCCTGTCCGCACTATTCCAGTGCATGCAT??A
>gage@E0259
??AGGGAACCAGGAAAGGACCCAGGAGTTTTTTCAGCGAATGGGGGCGGAGCTTCAGGGGGCCGCGGAGTGGCGTGATTGGTTCGCTCTGCCCTTCATCTTTGCGCCTGAGCAGAACCCCACCTTCGCGCTGTACTTTTCCCGCCAGTGGACTGACACCTTCCTGGTGTCCCTGCACAACTTCCTGTCCGCACTATTCCAGTGCATGCAT?AT
>gamo@E0259
??AGGGAACCAGGAAAGGACCCAGGAGTTTTTTCAGCGAATGGGGGCGGAGCTTCAGGGGGCCGCGGAGTGGCGTGATTGGTTCGCTCTGCCCTTCATCTTTGCGCCTGAGCAGAACCCCACCTTCGCGCTGTACTTTTCCCGCCAGTGGACTGACACCTTCCTGGTGTCCCTGCACAACTTCCTGTCCGCACTATTCCAGTGCATGCAT??A
>trmi@E0259
??AGGGAACCCGGACAAGACCCAGGAGTTCTTTCAGCGAATGGGGGCAGAGCTCCAGGGGGCCGCGGAGTGGCGTGATTGGTTCGCTCTCCCCTTCATCTTCGCCCCGGAGCAGAACCCCGCCTTCGCGCTGTACTTCTCCCGCCAGTGGACCGACACCTTCCTGGTGTCGCTGCACAACTTCCTGTCAGCGCTGTTCCAGTGCATGCAT?AT
>brbr@E0259
??AGGGAACCAGGACAAGACCCAGGAGTTTTTTCAGCGAATGGGGGCGGAGCTTCAGGGGGCCGTGGAGTGGCGTGATTGGTTTGCTCTTCCCTTTATCTTTGCCCCCGAGCAGAACCCCACCTTCGCACTATACTTCTCCCGCCAGTGGACCGACACCTTCCTGGTCTCCCTGCACAACTTCCTGTCAGCACTATTCCAGTGCATGCAT?AT
>phph@E0259
??AGGGAACCAGGACAAGACCCAAGAGTTTTTTCAGCGCTTGGGGGCGGAGCTTCAGGGGGCCGTGGAGTGGCGTGATTGGTTCGCTCTTCCTTTTATCTTTGCCCCCGAGCAGAACCCCACTTTCGCACTGTACTTCTCCCGCCAGTGGGCCGACACCTTCCTGGTCTCCCTGCACAACTTCCTGTCCGCGCTGTTCCAGTGCATGCAT?AT
>phbl@E0259
??AGGGAACCAGGACAAGACCCAAGAGTTTTTTCAGCGCTTGGGGGCAGAGCTTCAGGGGGCCGTGGAGTGGCGTGATTGGTTCGCTCTTCCTTTTATCTTTGCCCCCGAGCAGAACCCCACCTTCGCACTGTACTTCTCCCGCCAGTGGGCCGACACCTTCCTGGTCTCCCTGCACAACTTCCTGTCCGCACTGTTCCAGTGCATGCAT??A
>loam@E0259
??AGGAAACCAGGACAAGACCCAGGAGTTTTTTCAGCGAATGGGGGCGGAGCTTCAGGGGGCCATGGAGTGGCGTGATTGGTTTGCTCTTCCCTTTATCTTTGCTCCTGAGCAGAACCCCACCTTCGCGCTATACTTCTCCCGCCAGTGGGCCGACACCTTCCTGGTCTCCCTGCACAACTTCCTGTCAGCACTATTCCAGTGCATGCAT?AT
>lohl@E0259
??AGGAAACCAGGACAAGACCCAGGAGTTTTTTCAGCGAATGGGGGCGGAGCTTCAGGGGGCCATGGAGTGGCGTGATTGGTTTGCTCTTCCCTTTATCTTTGCTCCTGAGCAGAACCCCACCTTCGCGCTATACTTCTCCCGCCAGTGGGCCGACACCTTCCTGGTCTCCCTGCACAACTTCCTGTCAGCACTATTCCAGTGCATGCAT??A
>momo@E0259
??AGGGAACCAGGACAAGACCCAGGAGTTTTTTCAGCGAATGGGGGCGGAGCTTCAGGGGGCCGTGGAGTGGCGTGATTGGTTTGCTCTTCCCTTTATCTTTGCCCCTGAGCAGAACCCCACCTTCGCGCTATACTTCTCCCGCCAGTGGACCGACACCTTCCTGGTCTCCCTGCACAACTTCCTGTCAGCACTATTCCAGTGCATGCAT?AT
>lolo@E0259
??AGGAAACCAGGACAAGACCCAGGAGTTTTTTCAGCGAATGGGGGCGGAGCTTCAGGGGGCCATGGAGTGGCGTGATTGGTTTGCTCTTCCCTTTATCTTTGCTCCTGAGCAGAACCCCACCTTCGCGCTATACTTCTCCCGCCAGTGGGCCGACACCTTCCTGGTCTCCCTGCACAACTTCCTGTCAGCACTATTCCAGTGCATGCAT?AT
>meme@E0259
??AGGGAATCAGGACAAGACCCAGGAGTTTTTTCAGCGAATGGGGGCGGAGCTTCAGGGGGCCGTGGAGTGGCGTGATTGGTTTGCTCTCCCCTTCATCTTTGCACCTGAGCAGAACCCCACCTTCGCGCTGTACTTTTCCCGCCAGTGGACTGACACCTTCCTGGTGTCCCTGCACAACTTCCTGTCCGCACTATTCCAGTGCATGCAT?AT
>loxj@E0259
??AGGAAACCAGGACAAGACCCAGGAGTTTTTTCAGCGAATGGGGGCGGAGCTTCAGGGGGCCATGGAGTGGCGTGATTGGTTTGCTCTTCCCTTTATCTTTGCTCCTGAGCAGAACCCCACCTTCGCGCTATACTTCTCCCGCCAGTGGGCCGACACCTTCCTGGTCTCCCTGCACAACTTCCTGTCAGCACTATTCCAGTGCATGCAT??A
>povi@E0259
??AGGGAACCAGGACAAGACCCAGGAGTTTTTTCAGCGAATGGGGGCGGAGCTTCAGGGGGCCCCGGAGTGGCGTGATTGGTTCGCTCTCCCCTTCATTTTCGCCCCTGAGCAGAACCCCACCTTCGCGCTGTACTTTTCCCGCCAGTGGACTGACACCTTCCTGGTGTCCCTGCACAACTTCCTGTCCGCACTATTCCAGTGCATGCAT??A
>lala@E0259
??AGGGAACCAGGACAAGACACTGGAGTTTTTCCAGCGCTTGGGGGCGGAGCTTCAGGGGGCAGTGGAGTGGCGTGATTGGTTCGCTCTGCCCTTCATCTTTGCCCCCGAGCAGAACCCTGCCTTTGCGCTCTACTTCTCCCGCCAGTGGGCTGACACCTTCCTGGTCTCCCTGCataacttcctgtctgcacTATTCCAGTGCATGCAT?AT
>mora@E0259
??AGGGAACCAGGACAAGACGCTGGAGTTCTTCCAGCGCTTGGGGGCGGAGCTTCAGGGGGCACTGGAGTGGCGTGATTGGTTCGCTCTGCCCTTCATCTTCGCCCCCGAGCAAAACCCTGCCTTCGCGCTCTACTTCTCCCGCCAGTGGGCCGACACCTTCCTGGTCTCCCTGCACAACTTCCTGTCTGCGCTCTTCCAGTGCATGCAT?AT
>gaar@E0259
---GGGAACCAGGACAAGACCCAGGAGTTCTTTCAGCGCATGGGGGCGGAGCTTCAGGGGGCGGCGGAGTGGCGTGATTGGTTTGCTCTGCCCTTCATCTTGACCCCGGAGCAGAACCCCACCTTCGCACTGTACTTCTCCCGCCAGTGGACTGACACCTTCCTGGTGTCCCTGCACAACTTCCTGTCCACACTGTTCCAGTGCATGCAT?AT
>mepo@E0259
??AGGAAACCAGGACAAGACGCAGGAGTTCTTCCAGCGCTTGGGGGCGGAGCTTCAGGGGGCCGCGGAGTGGCGTGATTGGTTCGCTCTGCCCTTCATCGTTTCCCCCGAGCAGAACTCCGCCTTCGCCCTCTACTTCTCCCGCCAGTGGGCCGACACCTTCCTGGTGTCGCTGCACAACTTCCTGTCCGCGCTGTTCCAGTGCATGCAT??A
>bame@E0259
??AGGGAACCATGAAAAGACGCAGGAATTTTTTCAGCGCTTGGGGGCGGAGCTTCAGGGGGCAGTGGAGTGGCGTGATTGGTTCGCCCTGCCCTTTATCTTGGCCCCCGAGCAGAACCCAGCCTTCACGCTATACTTCTCCCGCCAGTGGGCCGACACCTTCCTGGTCTCCCTGCACAACTTCCTGTCTGCGCTATTCCAGTGCATGCAT?AT
>coru@E0259
??AGGAAACCAAGAAAAGACGCAGGAGTTTTTTCAGCGCTTGGGGACAGAGCTTCAAGGGGCAGTGGAGTGGCATGATTGGTTTGCTCTGCCCTTTATCCTGGCCCCCGAGCAGAACCCTGCCTTTGCGCTCTACTTCTCCCGCCAGTGGGCTGACACCTTCCTGGTCTCACTGCACAACTTCCTGTCTGCACTATTCCAGTGCATGCAT?AT
>maoc@E0259
??AGGGAACCAGGAAAAGACGCAGGAGTTTTTTCAgcggttgggggcggagcttcaagGGGCAGTGGAGTGGCATGATTGGTTCGCTCTGCCCTTTATCCTGACCCCCGAGCAGAACCCCGCCTTCGCGCTCTACTTCTCCCGCCAGTGGGCTGACACCTTCCTGGTCTCACTGCACAACTTCCTGTCTGCACTTTTCCAGTGCAtgcat?at
>mabe@E0259
??aggaaaccaggaaaagacGCTGGAGTTTTTTCAGCGCTTGGGGGCAGAGCTTCAAGGGGCAGTGGAGTGGCATGATTGGTTCGCTCTGCCCTTTATACTGGCACCGGAGCAGAACCCTTATTTTGCGCTGTACTTCTCCCGCCAGTGGGCTGACACCTTCCTGGTCTCACTACACAACTTCCTGTCTGCACTATTCCAGTGCATGCAT?AT
>brca@E0259
---GGGAACCATGACAAGACTCAGGAATTCTTCCAGCGTCTGGGATCCGAGCTGCAGGGGGCAGCAGAGTGGAGAGACTGGTTCGCTCTGCCCTTCCTATCCAACCCGGAGCAGAACCCCACCTTCGCCCTGTACTTCTCCCGACAGTGGGCCGACACTTTCCTGGTGTCCCTGCGCAACTTCCTGTCTGCGCTCTTCCAGTGCATGCAT??A
>muma@E0259
---CG?AACCACGACAAGACGCAGGAGTTTTTTCAGCGCATGGGGGCGGAGCTTCAGGGGTCAGCGGAGTGGCGTGATTGGTTTGCTCTGCCCTTTATCCCCGCCCCCGAGCAGAACCCGACCTTCGCAAACTACTTCTCCCGCCAGTGGGCTGACACCTTCCTGGTCTCCCTGCACAACTTCCTGTCTGCGCTGTTCCAGTGCATGCAT?AT
>zefa@E0259
---------CA?GAGAAGACCCTGGACTTCTTCCAGCGCTCGGCCTCCGAGCTCCAGTCTCAGGCCGAGTGGCGTGATTGGTTCGTGCTGCCCTTTGTCTCTGCCCCTGAGCTAAGCCCCGCCTTCGCACCCTACTTCACCCGCCAGTGGAGCGACACCTTCCTGGTGTCGCTGCACAACTTCCTGTCCGTGCTCTTCCAGGGCATTCAT??A
