# Supplementary material for: The Phylogenetic Relationships of the Family Sciaenidae Based on Genome-Wide Data Analysis
Source: Animals (Basel). 2022 Dec 1;12(23):3386. doi: 10.3390/ani12233386 (PMC9741161; doi:10.3390/ani12233386)
Supplement: Supplementary file 1 [file animals-12-03386-s001.zip › File S2/align-1105-genes/bak/E0263_NT.fasta.ali]

>argl@E0263
?TGTTCCGGAAGCTGGAGCAGTGCAACACGGAGCTGAAGAAGTACAGCCACGTCAACAAGAAGGCTCTGGACCAGTTCGTCAACTTCTcggagcagaaggagaagctGATCAAGCGGCAGGAGGAGCTCGACCGGGGCCACAAGTCCATCATGGAGCTCATGAACGTGCTGGAACTGCGCAAATACGAGGCCATCCAGCTCACCTTCAAG??C
>bosa@E0263
?TGTTCCGGAAGCTGGAGCAGTGCAACACGGAGCTGAAGAAGTACAGCCACGTCAACAAGAAGGCCCTGGACCAGTTCGTCAACTTCtcggagcagaaggagaagctGATCAAGCGGCAGGAGGAGCTCGACCGGGGCCACAAGTCCATCATGGAGCTCATGAACGTGCTGGAGCTGCGCAAATACGAGGCCATCCAGCTCACCTTCAAG??C
>brbr@E0263
?tgtTCCGAAAGCTGGAGCAGTGCAACACGGAGCTGAAGAAGTACAGCCACGTCAACAAGAAGGCCCTGGACCAGTTCGTCAACTTCtcggagcagaaggagaagctgATCAAGCGGCAAGAGGAGCTGGACCGGGGCCACAAGTCCATCATGGAGCTGATGAACGTGCTGGAGCTGCGCAAATACGAGGCCATCCAGCTCACCTTCAAG??C
>gaar@E0263
?TGTTCCGGAAGCTGGAGCAGTGCAACACGGAGCTGAAGAAGTACAGCCACGTCAACAAGAAGGCCCTGGACCAGTTCGTCAACTTCtcggagcagaaggagaagctGATCAAGCGGCAGGAGGAGCTCGACCGCGGCCATAAGTCCATCATGGAGCTCATGAACGTGCTGGAGCTGCGCAAATACGAGGCCATCCAGCTCACCTTCAAG??C
>gace@E0263
?TGTTCCGGAAGCTGGAGCAGTGCAACACGGAGCTGAAGAAGTACAGCCACGTCAACAAGAAGGCCCTGGACCAGTTCGTCAACTTCTCGGAGCAGAAGGAGAAGCTGATCAAGCGGCAGGAGGAGCTCGACCGGGGCCACAAGTCCATCATGGAGCTCATGAACGTGCTGGAGCTGCGCAAATACGAGGCCATCCAGCTCACCTTCAAG??C
>gach@E0263
?tGTTCCGTAAGCTGGAGCAGTGCAACACGGAGCTGAAGAAGTACAGCCACGTCAACAAGAAGGCCCTGGACCAGTTCGTCAACTTCtcggagcagaaggagaagctgATCAAGCGGCAGGAGGAGCTCGACCGGGGCCACAAGTCCATCATGGAGCTCATGAACGTGCTGGAGCTGCGCAAATACGAGGCCATCCAGCTCACCTTCAAG??C
>povi@E0263
?TGTTCCGGAAGCTGGAGCAGTGCAACACGGAGCTGAAGAAGTACAGCCACGTCAACAAAAAGGCCCTGGACCAGTTCGTCAACTTCtcggagcagaaggagaagctgATCAAGCGGCAGGAGGAGCTCGACCGGGGCCACAAGTCCATCATGGAGCTCATGAACGTGCTGGAGCTGCGCAAATACGAGGCCATCCAGCTCACCTTCAAG?CA
>gaen@E0263
?TGTTCCGGAAGCTGGAGCAGTGCAACACGGAGCTGAAGAAGTACAGCCACGTCAACAAGAAGGCCCTGGACCAGTTCGTCAACTTCTCGGAGCAGAAGGAGAAGCTGATCAAGCGGCAGGAGGAGCTCGACCGGGGCCACAAGTCCATCATGGAGCTCATGAACGTGCTGGAGCTGCGCAAATACGAGGCCATCCAGCTCACCTTCAAG??C
>gage@E0263
?TGTTCCGGAAGCTGGAGCAGTGCAACACGGAGCTGAAGAAGTACAGCCACGTCAACAAGAAGGCCCTGGACCAGTTCGTCAACTTCTCGGAGCAGAAGGAGAAGCTGATCAAGCGGCAGGAGGAGCTCGACCGGGGCCACAAGTCCATCATGGAGCTCATGAACGTGCTGGAGCTGCGCAAATACGAGGCCATCCAGCTCACCTTCAAG?CA
>gamo@E0263
?TGTTCCGGAAGCTGGAGCAGTGCAACACGGAGCTGAAGAAGTACAGCCACGTCAACAAGAAGGCCCTGGACCAGTTCGTCAACTTCTCGGAGCAGAAGGAGAAGCTGATCAAGCGGCAGGAGGAGCTCGACCGGGGCCACAAGTCCATCATGGAGCTCATGAACGTGCTGGAGCTGCGCAAATACGAGGCCATCCAGCTCACCTTCAAG??C
>mabe@E0263
?tgTTCCGTAAGCTGGAGCAGTGCAACACGGAGCTGAAGAAGTACAGCCACGTTAACAAGAAGGCCTTGGACCAGTTCGTCAACTTCTCGGAGCAGAAGGAGAGGCTGATCAAGcggcaggaggagctggaccgcGGCCACAAATCCATCATGGAACTGATGAACGTGCTGGAGCTCCGCAAATACGAGGCCATCCAACTCACCTTCAAG??C
>trmi@E0263
?TGTTCCGGAAGCTGGAGCAGTGCAACACGGAGCTGAAGAAGTACAGTCACGTCAACAAAAAGGCCCTGGACCAGTTTGTCAACTTCTcggagcagaaggagaagctGATCAAGCGGCAGGAGGAGCTCGACCGGGGCCACAAGTC?------------------------------------------------------------------
>bame@E0263
?TGTTCCGTAAACTGGAGCAGTGTAACACAGAGCTGAAGAAGTACAGCCACGTCAACAAGAAAGCCCTGGACCAGTTTGTCAACTTCTcggagcagaaggagaagctgATCAAgcggcaggaggagctggaccgcGGCTACAAGTCCATCATGGAGCTGATGAACGTGCTGGAGCTCCGTAAATACGAGGCCATCCAGCTGACCTTCAAG??C
>trsc@E0263
?tgttCCGTAAGCTGGAGCAGTGCAACACGGAGCTGAAGAAGTACAGCCACGTCAACAAGAAGGCCCTGGACCAGTTCGTCAACTTCtcggagcagaaggagaagctgATCAAGcggcaggaggagctggaccggGGCTACAAGTCCATCATGGAGCTGATGAACGTGCTGGAGCTGCGCAAATACGAGGCCATCCAGCTCACCTTCAAA??C
>mezu@E0263
?tgtTCCGTAAGCTGGAGCAGTGCAACACGGAGCTGAAGAAGTACAGCCACGTCAACAAGAAGGCCCTGGACCAGTTCGTCAACTTCTCCGAGCAGAAGGAGAAGCTGATCAAGcgccaggaggagctggaccgcGGCTACAAGTCCATCATGGAGCTGATGAATGTGCTGGAGCTGCGCAAGTACGAGGCCATCCAGCTCACCTTCAAG??C
>brca@E0263
?TGTTCCGTAAACTGGAGCAGTGTAACACGGAGCTGAAGAAGTACAGTCATGTCAACAAGAAGGCTTTGGACCAGTTCGTCAACTTCTCTGAGCAGAAGGAGAAGCTGATCAAGAGACAGGAGGAGCTGGATCGAGGCTACAAGTCCATCATGGAGCTCATGAACGTCCTGGAGCTGCGCAAGTACGAGGCCATCCAGCTCACCTTCAAA??C
>meca@E0263
?tgTTCCGTAAACTGGAGCAGTGCAACACAGAGCTGAAGAAGTACAGCCACGTCAACAAGAAGGCTCTGGACCAGTTTGTCAACTTCtcggagcagaaggagaagttgATCAAGCGGCAAGAGGAGCTGGACCGGGGCTACAAGTCCATCATGGAGCTGATGAACGTGCTGGAGCTGCGCAAATACGAGGCCATCCAGCTCACCTTTAAG?CA
>coru@E0263
?tgTTCCGTAAGCTGGAGCAGTGCAACACAGAGCTGAAGAAGTACAGCCACGTCAACAAGAAGGCCTTGGACCAGTTTGTCAACTTCtcggagcagaaggagaagctgATCAAGcggcaggaggagctggaccgtGGCTACAAGTCCATCATGGAGCTGATGAACGTGCTGGAGCTCCGCAAATACGAGGCCATCCAGCTCACCTTCAAG??C
>maoc@E0263
?TGTTCCGTAAGTTGGAGCAGTGCAACACGGAGTTGAAGAAGTACAGCCATGTGAACAAGAAGGCCTTGGACCAGTTCGTCAACTTCTCCGAGCAGAAAGAGAAGCTGATCAAGCGACAGGAGGAACTGGACCGTGGCTACAAGTCCATCATGGAGCTGATGAACGTGCTGGAGCTCCGGAAATACGAGGCCATCCAGCTCACCTTCAAG?CA
>loxj@E0263
?TGTTCCGGAAGCTGGAGCAGTGCAACACGGAGCTGAAGAAGTACAGCCACGTCAACAAGAAGGCCCTGGACCAGTTCGTCAACTTCTCGGAGCAGAAGGAGAAGCTGATCAAGCGGCAGGAGGAACTGGACCGCGGCTACAAGTCCATCATGGAGCTGATGAACGTGCTGGAGCTGCGCAAATACGAGGCCATCCAGCTCACCTTCAAG??C
>momo@E0263
?tgtTCCGGAAGCTGGAGCAGTGCAACACGGAGCTGAAGAAATACAGCCACGTCAACAAGAAGGCCCTGGACCAGTTCGTCAACTTCtcggagcagaaggagaagctgATCAAAcggcaggaggagctggaccgcGGCTACAAGTCCATCATGGAGCTGATGAACGTGCTGGAGCTGCGCAAATACGAGGCCATCCAGCTCACCTTCAAG?CA
>lohl@E0263
?TGTTCCGGAAGCTGGAGCAGTGCAACACGGAGCTGAAGAAGTACAGCCACGTCAACAAGAAGGCCCTGGACCAGTTCGTCAACTTCTCGGAGCAGAAGGAGAAGCTGATCAAGCGGCAGGAGGAGCTGGACCGCGGCTACAAGTCCATCATGGAGCTGATGAATGTGCTGGAGCTGCGCAAATACGAGGCCATCCAGCTCACCTTCAAG??C
>loam@E0263
?TGTTCCGGAAGCTGGAGCAGTGCAACACGGAGCTGAAGAAGTACAGCCACGTCAACAAGAAGGCCCTGGACCAGTTCGTCAACTTCTCGGAGCAGAAGGAGAAGCTGATCAAGCGGCAGGAGGAGCTGGACCGCGGCTACAAGTCCATCATGGAGCTGATGAACGTGCTGGAGCTGCGCAAATACGAGGCCATCCAGCTCACCTTCAAG??C
>lala@E0263
?TGTTCCGTAAGCTGGAGCAGTGCAACACGGAGCTGAAGAAGTACAGCCACGTCAACAAGAAGGCCCTGGACCAGTTCGTCAACTTCTcggagcagaaggagaagctgaTCAAgcggcaggaggagctggaccgGGGCTACAAGTCCATCATGGAGCTGATGAACGTGCTGGAGCTGCGCAAATACGAGGCCATCCAGCTCACCTTCAAG?CA
>mora@E0263
?tGTTCCGCAAGCTGGAGCAGTGCAACACGGAGCTGAAGAAGTACAGCCACGTCAACAAGAAGGCCCTGGACCAGTTCGTCAACTTCtcggagcagaaggagaagctgATCAAGcggcaggaggagctggaccgtGGCTACAAGTCCATCATGGAGCTGATGAACGTGCTGGAGCTCCGCAAATACGAGGCCATCCAGCTCACCTTCAAG?CA
>trmu@E0263
?tgttTCGTAAGCTGGAGCAGTGCAACACGGAGCTGAAGAAGTACAGCCACGTCAACAAGAAGGCCCTGGACCAGTTTGTCAACTTCTCGGAGCAGAAGGAGAGGCTGATCAAGCGGCAGGAGGAGTTGGACCGGGGCTACAAGTCCATCATGGAGCTGATGAACGTGCTGGAGCTGCGCAAATATGAGGCCATCCAGCTCACCTTCAAA??C
>phbl@E0263
?tgttCCGTAAGCTGGAGCAGTGCAACACGGAGCTGAAGAAGTACAGCCACGTCAACAAGAAGGCCCTGGACCAGTTCGTCAACTTCTccgagcagaaggagaagctcATCAAgcgccaggaggagctggaccgggGCTACAAGTCCATCATGGAGCTGATGAACGTGCTGGAGCTGCGCAAATACGAGGCCATCCAGCTGACCTTCAAG?CA
>phph@E0263
?TGTTCCGGAAGCTGGAGCAGTGCAACACGGAGCTGAAGAAGTACAGCCACGTCAACAAGAAGGCCCTGGACCAGTTCGTCAACTTCTccgagcagaaggagaagctgaTCAAgcgccaggaggagctggaccgggGCTACAAGTCCATCATGGAGCTGATGAACGTGCTGGAGCTGCGCAAATACGAGGCCATCCAGCTTACCTTCaaa?ca
>lolo@E0263
---------------------------------------------AGCCACGTCAACAAGAAGGCCCTGGACCAGTTCGTCAACTTCtcggagcagaaggagaagctgATCAAGcggcaggaggagctggaccgcGGCTACAAGTCCATCATGGAGCTGATGAACGTGCTGGAGCTGCGCAAATACGAGGCCATCCAGCTCACCTTCAAG?CA
>merl@E0263
ctgttcCGGAAACTGGAGCAGTGCAACACAGAGCTGAAGAAGTACAGCCACGTCAACAAGAAGGCTCTGGACCAGTTTGTCAACTTCTcagagcagaaggagaagttGATCAAGCGGCAAGAGGAGCTGGACCGGGGCTACAAGTCCATCATGGAGCTGATGAA?------------------------------------------------
>zefa@E0263
?TGTTCCGTAAGCTGGAGCAGTGCAACACGGAGCTGAAGAAGTACAGCCACGTCAACAAGAAGGCCCTGGACCAGTTTGTCAACTTCTCAgagcagaaggagaagctgaTCAAGCGGCAGGACGAGCTGGACCGCGGCCACAAGTCCATCATGGAGCTGATGAACGTCCTGGAGCTGCGCAAGTACGAGGCCATTCAGCTCACCTTCAAG?CA
>cyro@E0263
?TGTTCCGTAAGCTGGAACAGTGCAACACGGAGCTGAAGAAGTACAGCCACGTCAACAAGAAGGCCCTGGATCAGTTTGTCAACTTCTCAGAGCAGAAGGAGAAGCTGATCAAGCGGCAGGACGAGCTGGATCGCGGCCACAAGTCCATCATGGAGCTGATGAACGTCCTGGAGCTGCGCAAGTACGAGGCCATTCAGCTCACCTTCAAA??C
>muma@E0263
?TGTTCCGGAAGCTGGAGACGTGCAACACCGAGCTGAAGAAGTACAGCCATGTCAACAAGAAGGCCCTGGACCAGTTCGTAAACTTCTCAGAGCAGAAGGAAAGGCTGATCAAGCGACAGGAAGAGCTGGACCGGGGCCACAAGTCCATCATGGAGCTGATGAACGTGCTGGAGCTGCGCAAATACGAGGCCATCCAGCTCACCTTCAAG?CA
