# Supplementary material for: The Phylogenetic Relationships of the Family Sciaenidae Based on Genome-Wide Data Analysis
Source: Animals (Basel). 2022 Dec 1;12(23):3386. doi: 10.3390/ani12233386 (PMC9741161; doi:10.3390/ani12233386)
Supplement: Supplementary file 1 [file animals-12-03386-s001.zip › File S2/align-1105-genes/bak/E0264_NT.fasta.ali]

>argl@E0264
AACAAGAAGTGTGACGAGGCCCGCCAGGAGAAGGAGACCATGGTGATGAAGTACgtgaggggggagaaggaggcgcTGGACCTGCGCAGGGACAAGGAGTCGCTGGAGAAGAAGCTGAGGGAGGCCACCAAGGAGGTGGACCGCCAGGCCCTGAGGGGGAACCAGCTGGCCCAGGAGAAAGGCCGGCTGCAGCAGCTCCACGATGCT?AA
>bame@E0264
AATAAGAAGTGTGACGAGGCCCGCCAGGAGAAGGAGACCATGGTGATGAAGTAtgtgagaggggagaaggaggcgcTGGACCTGCGGAGGGACAAGGAGTCGCTGGAGAAGAAGCTGAGGGAGGCCACCAAGGAGGTGGACCGCCAAGCCCTTCGAGGGAACCAGCTGGCCCAGGAGAAAGGCCGGTTACAGCAGCTCCACGATGCT?AA
>zefa@E0264
AATAAGAAGTGTGACGAGGCCCGCCAGGAGAAGGAGACCATGGTGATGAAGTACGTGCGGGGGGAGAAGGAGTCTCTGGACCTGCGCAGGGACAAGGAGTCGCTGGAGAAGAAGCTGAGGGAGGCCAGCAGGGAAGTGGACCGCCAAGCCCTGCGGGGGAACCAGCTAGCCCAGGAAAAAGGCcgcctgcagcagctgcacgACGCC??A
>trsc@E0264
AATAAGAAGTGTGACGAGGCCCGCCAGGAGAAGGAGACCATGGTGATGAAGTATgtgagaggggagaaggaggcaCTGGACCTGCGGAGGGACAAGGAGTCGCTGGAAAAGAAGCTGAGGGAGGCCACCAAGGAGGTGGACCGCCAAGCCCTTCGAGGGAACCAGCTAGCGCAGGAGAAAGGCCGACTACAGCAGCTCCATGATGCT?AA
>trmu@E0264
AATAAGAAGTGTGACGAGGCCCGCCAGGAGAAGGAGACCATGGTGATGAAGTAtgtgagaggggagaaggaggcaCTGGACCTGCGGAGGGACAAGGAGTCGCTGGAAAAGAAGCTGAGGGAGGCCACCAAGGAGGTGGACCGCCAAGCCCTTCGAGGGAACCAGCTAGCGCAGGAGAAAGGCCGACTACAGCAGCTCCATGATGCT?AA
>trmi@E0264
AACAAGAAGTGTGACGAGGCCCgccaggagaaggagaccaTGGTGATGAAGTATGTgaggggggagaaggaggcgcTGGACCTGCGGAGGGACAAGGAGTCGCTGGAGAAGAAGCTGAGGGAGGCCACCAAGGAGGTGGACCGCCAGGCCCTGCGGGGGAACCAGCTAGCCCAGGAGAAAGGCCggctgcagcagctccacGATGCT?AA
>povi@E0264
AACAAGAAGTGTGACGAGGCCCGCCAGGAGAAGGAGACCATGGTGATGAAGTACGtaaggggggagaaggaggccctggacCTGCGGAGAGACAAGGAGTCGCTGGAGAAGAAGCTGAGGGAGGCCACCAAGGAGGTGGACCGCCAGGCCCTGAGGGGGAACCAGCTGGCCCAGGAGAAAGGCcggctgcagcagctccacgATGCT??A
>phph@E0264
AACAAGAAGTGTGACGAGGCGCGCCAGGAGAAGGAGACCATGGTGATGAAGTACGTGAGGGGTGAGAAGGAGGCCCTGGACCTGCGGAGGGACAAGGAGtcgctggagaagaagctgagGGAGGCCACCAAGGAGGTGGACCGCCAAGCCCTGCGCGGGAACCAGCTAGCCCAGGAGAAAGGccggctgcagcagctccacgaTGCC?AA
>phbl@E0264
AACAAGAAGTGTGACGAGGCGCGCCAGGAGAAGGAGACCATGGTGATGAAGTACgtgaggggggagaaggaggcccTGGACCTGCGGAGGGACAAGGAGtcgctggagaagaagctgagGGAGGCCACCAAGGAGGTGGACCGCCAAGCCCTGCGCGGGAACCAGCTAGCCCAGGAGAAAGGccggctgcagcagctccacgaTGCC?AA
>muma@E0264
AACAAGAAGTGTGATGAGGCGCGCCAGGAGAAAGAGACCATGGTGATGAAGTATGTGAGGGGGGAAAAGGAGGCGCTGGACCTGCGGAGAGACAAGGAGTCGCTGGAGAAGAAGCTGAGGGAGGCCACCAAGGAGGTGGACCGCCAAGCTCTCCGCGGGAACCAGCTAGCCCAGGAGAAAGGCCGGCTACAGCAGCTCCACGATGCT??A
>bosa@E0264
AACAAGAAGTGTGACGAGGCCCGGCAGGAGAAGGAGACCATGGTGATGAAGTACgtgaggggggagaaggaggcgcTGGACCTGCGCAGGGACAAGGAGTCGCTGGAGAAGAAGCTGAGGGAGGCCACCAAGGAGGTGGACCGCCAGGCCCTGAGGGGGAACCAGCTGGCCCAGGAGAAAGGCcggctgcagcagctccacgATGCT??A
>momo@E0264
AATAAGAAGTGTGACGAGGCCCGCCAGGAGAAGGAGACCATGGTGATGAAGTACgtgagaggggagaaggaggcgcTGGACCTGCGGAGGGACAAGGAGTCGCTGGAGAAGAAGCTTAGGGAGGCCACCAAGGAGGTGGACCGCCAAGCCCTGCGAGGGAACCAGCTTGCCCAGGAGAAAGGCCGGCTACAGCAGCTCCACGATGCT?AA
>mezu@E0264
AATAAGAAGTGTGACGAGGCCCGCCAGGAGAAGGAGACCATGGTGATGAAGTATgtgagaggggagaaggaggcaCTGGACCTGCGGAGGGACAAGGAGTCGCTGGAAAAGAAGCTGAGGGAGGCCACCAAGGAGGTGGACCGCCAAGCCCTTCGAGGGAACCAGCTAGCCCAGGAGAAAGGCCGGCTACAGCAGCTCCACGATGCT?AA
>merl@E0264
AATAAGAAGTGTGACGAGGCCCGACAGGAGAAGGAGACCATGGTGATGAAGTATGtgaggggggagaaggaggcACTGGACCTGCGGAGGGACAAGGAGTCGCTGGAGAAGAAGCTGAGGGAGGCCACCAAGGAGGTGGATCGCCAAGCCCTTCGAGGGAACCAGCTAGCCCAGGAGAAAGGCCGGCTACAGCAGCTCCACGATGCT??A
>mepo@E0264
AATAAGAAGTGTGACGAGGCCCGACAGGAGAAGGAGACCATGGTGATGAAGTATGtgaggggggagaaggaggcACTGGACCTGCGGAGAGACAAGGAGTCGCTGGAGAAGAAGCTGAGGGAGGCCACCAAGGAGGTGGATCGCCAAGCCCTTCGAGGGAACCAGCTAGCCCAGGAGAAAGGCCGGCTACAGCAGCTCCACGATGCT??A
>meme@E0264
AACAAGAAGTGTGACGAGGCCCGTCAGGAGAAGGAGACCATGGTGATGAAGTACgtgaggggggagaaggaggcgctGGACCTGCGCAGGGACAAGGAGTCGCTGGAGAAGAAGCTAAGAGAGGCCACCAAGGAGGTGGACCGCCAGGCCCTGAGGGGCAACCAGCTGGCCCAGGAGAAGGGCCggctgcagcagctccacgATGCT?AA
>meca@E0264
AATAAGAAGTGTGACGAGGCCCGACAGGAGAAGGAGACCATGGTGATGAAGTATGtgaggggggagaaggaggcaCTGGACCTGCGGAGGGACAAGGAGTCGCTGGAGAAGAAGCTGAGGGAGGCCACCAAGGAGGTGGATCGCCAAGCCCTTCGAGGGAACCAGCTAGCCCAGGAGAAAGGCCGGCTACAGCAGCTCCACGATGCT?AA
>brbr@E0264
AATAAGAAGTGTGACGAGGCCCGCCAGGAGAAGGAGACCATGGTGATGAAGTACgtgagaggggagaaggaggcgcTGGACCTGCGGAGGGACAAGGAGTCGCTGGAGAAGAAGCTAAGGGAGGCCACCAAGGAGGTGGACCGCCAAGCCCTGCGAGGGAACCAGCTAGCGCAGGAGAAAGGCCGGCTACAGCAGCTCCACGATGCT??A
>cyro@E0264
AATAAGAAGTGTGACGAGGCCCGCCAGGAGAAAGAGACCATGGTGATGAAGTATGTGCGGGGGGAGAAGGAGTCTCTGGACCTGCGCAGGGACAAGGAGGCACTGGAGAAGAAGCTGAGGGAGGCCAGCAGGGAGGTGGACCGCCAGGCCCTCCGGGGGAACCAGCTGGCCCAGGAGAAAGGccggctgcagcagctgcatgaCGCC?AA
>loxj@E0264
AATAAGAAGTGTGATGAGGCCCGCCAGGAGAAGGAGACCATGGTCATGAAGTATGTGAGAGGGGAGAAGGAGTCGCTGGACCTGCGGAGGGACAAGGAGTCGCTGGAGAAGAAGCTCAGGGAGGCCACCAAGGAGGTGGACCGCCAAGCCCTGCGAGGGAACCAGCTAGCCCAGGAGAAAGGCCGGCTACAGCAGCTCCACGATGCT??A
>lolo@E0264
AATAAGAAGTGTGATGAGGCCCGCCAGGAGAAGGAGACCATGGTCATGAAGTATgtgagaggggagaaggagtcGCTGGACCTGCGGAGGGACAAGGAGTCGCTGGAGAAGAAGCTCAGGGAGGCCACCAAGGAGGTGGACCGCCAAGCCCTGCGAGGGAACCAGCTAGCCCAGGAGAAAGGCCGGCTACAGCAGCTCCACGATGCT??A
>lohl@E0264
AATAAGAAGTGTGATGAGGCCCGCCAGGAGAAGGAGACCATGGTCATGAAGTATGTGAGAGGGGAGAAGGAGTCGCTGGACCTGCGGAGGGACAAGGAGTCGCTGGAGAAGAAGCTCAGGGAGGCCACCAAGGAGGTGGACCGCCAAGCCCTGCGAGGGAACCAGCTAGCCCAGGAGAAAGGCCGGCTACAGCAGCTCCACGATGCT?AA
>loam@E0264
AATAAGAAGTGTGATGAGGCCCGCCAGGAGAAGGAGACCATGGTCATGAAGTATGTGAGAGGGGAGAAGGAGTCGCTGGACCTGCGGAGGGACAAGGAGTCGCTGGAGAAGAAGCTCAGGGAGGCCACCAAGGAGGTGGACCGCCAAGCCCTGCGAGGGAACCAGCTAGCCCAGGAGAAAGGCCGGCTACAGCAGCTCCACGATGCT?AA
>lala@E0264
AATAAGAAGTGTGACGAGGCCcgccaggagaaggagaccaTGGTGATGAAATATgtgagaggggagaaggaggcaTTGGACCTGCGGCGGGACAAGGAGTCGCTGGAGAAGAAGCTGAGGGAGGCCACCAAGGAGGTGGACCGCCAAGCCCTTCGAGGGAACCAGCTAGCCCAGGAGAAAGGCCGGCTACAGCAGCTCCACGATGCT??A
>gamo@E0264
AACAAGAAGTGTGACGAGGCCCGCCAGGAGAAGGAGACCATGGTGATGAAGTACgtgaggggggagaaggaggcgcTGGACCTGCGCAGGGACAAGGAGTCGCTGGAGAAGAAGCTGAGGGAGGCCACCAAGGAGGTGGACCGCCAGGCCCTGAGGGGGAACCAGCTGGCCCAGGAGAAAGGCCGGCTGCAGCAGCTCCACGATGCT?AA
>gage@E0264
AACAAGAAGTGTGACGAGGCCCGCCAGGAGAAGGAGACCATGGTGATGAAGTACgtgaggggggagaaggaggcgcTGGACCTGCGCAGGGACAAGGAGTCGCTGGAGAAGAAGCTGAGGGAGGCCACCAAGGAGGTGGACCGCCAGGCCCTGAGGGGGAACCAGCTGGCCCAGGAGAAAGGCCGGCTGCAGCAGCTCCACGATGCT??A
>gaen@E0264
AACAAGAAGTGTGACGAGGCCCGCCAGGAGAAGGAGACCATGGTGATGAAGTACgtgaggggggagaaggaggcgcTGGACCTGCGCAGGGACAAGGAGTCGCTGGAGAAGAAGCTGAGGGAGGCCACCAAGGAGGTGGACCGCCAGGCCCTGAGGGGGAACCAGCTGGCCCAGGAGAAAGGCCGGCTGCAGCAGCTCCACGATGCT??A
>gach@E0264
AACAAGAAGTGTGACGAGGCCCGCCAGGAGAAGGAGACCATGGTGATGAAGTACgtgaggggggagaaggaggcgcTGGACCTGCGCAGGGACAAGGAGTCGCTGGagaagaggctgagggaggCCACCAAGGAGGTGGACCGCCAGGCCCTGAGGGGGAACCAGCTGGCCCAGGAGAAAGGCcggctgcagcagctccacgATGCT??A
>gace@E0264
AACAAGAAGTGTGACGAGGCCCGCCAGGAGAAGGAGACCATGGTGATGAAGTACgtgaggggggagaaggaggcgcTGGACCTGCGCAGGGACAAGGAGTCGCTGGAGAAGAAGCTGAGGGAGGCCACCAAGGAGGTGGACCGCCAGGCCCTGAGGGGGAACCAGCTGGCCCAGGAGAAAGGCCGGCTGCAGCAGCTCCACGATGCT??A
>maoc@E0264
AACAAGAAGTGTGAGGAAGCTCGGCAGGAGAAGGAGACCATGGTGATGAAGTACgtgaggggggagaaggaggcgctGGACCTGCGGCGGGACAAGGAGGCGCTGGAGAAGAGGCTGCGGGAAGCCACCAAGGAGGTGGACCGCCAGGCGCTCCGGGGGAACGGCCTGGCCCAGGAGAAGGGtcggctgcagcagctccacgaCGCC---
>brca@E0264
------A??TTCGAGGAGGCTCGGCAGGAGAAGGAGACCATGGTGATGAAGTACGTACGGGGGGAGAAGGAGGCGCTGGACCTGCGGAGGGACAAGGAGGCCCTGGAGAAGAAGCTGAGGGAGGCCACCAAGGAGGTGGACAAGCAGGCGCTGAGGGGCAACGGTCTGGCCCAGGAGAAAGGACGATTACAGCAGCTGTTTGAT??A---
>gaar@E0264
AACAAGAAGTGTGAGGAGGCCCGGCAGGAGAAGGAGACCATGGTGATGAAGTACGTGAGGGGCGAGAAAGAGGCGCTGGACATGCGCAGGGACAAGGAGGCACTGGAGAAGAAGCTGAGGGAGGCCACCAAGGAGGTGGACCGCCAGGCCCTGCGGGGGAACCAGCTAGCCCAGGAAAAAGGccggctgcagcagctccacgaTGCC??A
>coru@E0264
AACAAGAAGTGTGAGGAGGCGCGCCAGGAGAAGGAGACCATGGTGATGAAGTatgtgaggggagagaaggaggcactGGACCTGCGGCGGGACAAGGAGTCGCTGGAGAAGAAGCTGCGGGAGGCCACCAAAGAGGTGGACCGCCAGGCCCTCCGGGGAAACAGCCTGGCCCAAGAGAAGGGtcggctgcagcagctccacgaCGCC?AA
>mora@E0264
AATAAGAAGTGTGAGGAGGCCCGCCAGGAGAAGGAGACCATGGTGATGAAGTAtgtgagaggggagaaggaggcgctGGACCTGCGGAGGGACAAGGAGTCGCTGGAGAAGAAGCTGAGGGAGGCCACCAAGGAGGTGGACCGCCAAGCCCTTCGAGGGAACCAGCTAGCCCAGGAGAAAGGCCGGCTGCAGCTGCTCCACGATGCT?AA
>mabe@E0264
AACAAGAAGTCTGAGCAGGCGCGCCAGGAGAAGGAGACCATGGTGATGAAGTACgtgaggggggagaaggaggcgctGGACCTGCGGCGGGACAAGGAGGCGCTGGAGAAGAAGCTGCGGGAGGCCACCAAAGAGGTGGACCGCCAGTCCTTCCGGGGTAACTGCCTGGCCCAGGAGAAGGGctggctgcagcagctccacgaTGCC?AA
