# Supplementary material for: The Phylogenetic Relationships of the Family Sciaenidae Based on Genome-Wide Data Analysis
Source: Animals (Basel). 2022 Dec 1;12(23):3386. doi: 10.3390/ani12233386 (PMC9741161; doi:10.3390/ani12233386)
Supplement: Supplementary file 1 [file animals-12-03386-s001.zip › File S2/align-1105-genes/bak/E0266_NT.fasta.ali]

>bame@E0266
TCGGAGGACATCCTGCCCTACAGCCGACCACAGTTCCCCACCACAGTGAACAGTCCCCGGgaccccagctcctccagctccatgtcCTCCAGGGGCTCCGGAGGCcggcggagagga---gagggagggccaGGGGGC------------CGCAGGAAC---CCTGCAGACATGGGCCTC------------AGCACCACAGGAGCCTTCCAGCCAGGAGAGGACGGCCTG---
>trmu@E0266
TCGGAGGACATCCTGCCCTACAGCCGACCACAGTTCCCCACcacagttaacagtccccgggaccccagctcctccagctccatgtcCTCCAGGGGCTCCGGAGGCcggcggagagga---gagggagggcccGGCGGC------------CGCAGGAAC---CCTGCAGACATGGGCCTC------------AGCACCACAGGAGCCTTCCAGCCAGGAGAGGACGGCCTG---
>trsc@E0266
TCGGAGGACATCCTGCCCTACAGCCGACCACAGTTCCCCACCACAGTGAACAGTCCCCGGgaccccagctcctccagctccatgtcCTCCAGGGGCTCCGGAGGCcggcggagagga---gagggagggcccGGCGGC------------CGCAGGAAC---CCTGCAGACATGGGCCTC------------AGCACCACAGGAGCCTTCCAGCCAGGAGAGGACGGCCTG??G
>lala@E0266
TCGGAGGACATCCTGCCCTACAGCCGACCACAGTTCCCCACCACAGTGAACAGTCCCCGGgaccccagctcctccagctccatgtcCTCTCGGGGCTCCGGGGGCcggcggagagga---gagggcggGCCGGGGGGC------------CGCAGGAAC---CCCGCAGACATGGGCCTC------------AGCACCGCAGGAGCCTTCCAGCCAGGAGAGGACAGCCTG??G
>mora@E0266
TCGGAGGACATCCTGCCCTACAGCCGACCACAGTTCCCCACCACAGTGAACAGCCCCCGGgaccccagctcctccagctccatgtcCTCCCGGGGCTCCGGGGGCcggcggagagga---gagggcggGCCGGGGGCC------------CGCAGGAAC---CCCGCAGACATGGGCCTC------------AGCACCACAGGAGCCTTCCAGCCAGGAGAGGACGGCCTG---
>mepo@E0266
TCGGAGGACATCCTGCCCTACAGCCGACCCCAGTTCCCCACCACAGTGAACAGTCCCCGGGaccccagctcctccagctccatgtCCTCCCGGGGCTCCGGAGGCcggcggagagga---gagggagggccGGGGGGC------------CGCAGGAAC---CCCGCAGACATGGGACTC------------AGCACCACA---GCCTTCCAGCCGGGAGAGGACGGCCTG?GA
>merl@E0266
TCGGAGGACATCCTGCCCTACAGCCGACCCCAGTTCCCCACCACAGTGAACAGTCCCCGGgaccccagctcctccagctccatgTCCTCCCGGGGCTCCGGAGGCcggcggagagga---gagggagggccGGGGGGC------------CGCAGGAAC---CCCGCAGACATGGGACTC------------AGCACCACA---GCCTTCCAGCCGGGAGAGGACGGCCTG??G
>meca@E0266
TCGGAGGACATCCTGCCCTACAGCCGACCCCAGTTCCCCACCACAGTGAACAGTCCCCGGgaccccagctcctccagctccatgtCCTCCCGGGGCTCCGGAGGCcggcggagagga---gagggagggccGGGGGGC------------CGCAGGAAC---CCCGCAGACATGGGACTC------------AGCACCACA---GCCTTCCAGCCGGGAGAGGACGGCCTG?GA
>brbr@E0266
TCAGAGGACATCCTGCCCTACAGCCGACCACAGTTCCCCACCACAGTGAACAGCCCCCGGgaccccagctcctccagctccatgtcCTCCCGGGGCTCCGGGGGCcggcggagagga---gagggagggccgGGCGGC------------CGTAGGAAC---CCTGCGGACATGGCCCTC------------AGCACCGCAGGGGCCTTCCAGCCAGGAGAGGACGGCCTG---
>loam@E0266
TCAGAGGACATCCTGCCCTACAGCCGACCACAGTTCCCCACCACAGTGAACAGCCCCCGGGACCCCAGCTCCTCCAGCTCCATGTCCTCCCGGGGCTCCGGGGGTCGGCGGAGAGGA---GAGGGAGGGCCAGGCGGC------------CGTAGGAAC---CCTGCAGACATGGCCCTC------------AGCACCGCAGGGGCCTTCCAGCCAGGAGAGGACGGCCTG?GA
>lohl@E0266
TCAGAGGACATCCTGCCCTACAGCCGACCACAGTTCCCCACCACAGTGAACAGCCCCCGGGACCCCAGCTCCTCCAGCTCCATGTCCTCCCGGGGCTCCGGGGGTCGGCGGAGAGGA---GAGGGAGGGCCAGGCGGC------------CGTAGGAAC---CCTGCAGACATGGCCCTC------------AGCACCGCAGGGGCCTTCCAGCCAGGAGAGGACGGCCTG??G
>loxj@E0266
TCAGAGGACATCCTGCCCTACAGCCGACCACAGTTCCCCACCACAGTGAACAGCCCCCGGGACCCCAGCTCCTCCAGCTCCATGTCCTCCCGGGGCTCCGGGGGTCGGCGGAGAGGA---GAGGGAGGGCCAGGCGGC------------CGTAGGAAC---CCTGCAGACATGGCCCTC------------AGCACCGCAGGGGCCTTCCAGCCAGGAGAGGACGGCCTG?GA
>momo@E0266
------------------------------------------??AGTGAACAGCCCCCGGgaccccagctcctccagctccatgtCCTCCCGGGGCTCCGGGGGCcggcggagagga---gagggagggcccGGTGGC------------CGTAGGAAC---CCCGCAGACATGGCCCTC------------AGCACCGCAGGGGCCTTCCAGCCAGGAGAGGATGGCCTG---
>phph@E0266
TCGGAGGACATCCTGCCCTACAGCCGACCACAGTTCCCCACCACAGTGAACAGCCCCCGGgaccccagctcctccagctccatgtcCTCCCGGGGCTCCGGGGGccggcggagagga---gagggagggccggGGGGC------------CGCAGGAAC---CCCGCGGACATGGGCCCC------------GGCGCCGCGGGGGCCTTCCAGCCCGGAGAGGACAGCCTG??G
>phbl@E0266
TCGGAGGACATCCTGCCCTACAGCCGACCACAGTTCCCCACCACAGTGAACAGCCCCCGGgaccccagctcctccagctccatgtcctcccggggctccgggggccggcggagagga---gagggagggccggGCGGC------------CGCAGGAAC---CCCGCGGACATGggcccc------------ggcgccgcgggggccTTCCAGCCCGGAGAGGACGGCCTG---
>mezu@E0266
---GAGGACATCCTGCCCTACAGCCGACCACAGTTCCCCACCACAGTGAACAGTCCCCGGGaccccagctcctccagctccatgtcCTCCAGGGGCTCCGGAGGCCGGCGGAGAGGA---GAAGCAGGGCCAGGGGGC------------CGCAGGAAC---CCCGCAGACATGGGCCTC------------AGCACCACAGGAGCCTTTCAGCCAGGAGAGGACGGCCTG??G
>bosa@E0266
TCAGAGGACATCCTGCCCTACAGCCGACCCCAGTTCCCCACCACAGTGAACAGCCCACGGgaccccagctcctccagctccatgtCCTCCCGGGGCTCCGGGGGCcggcggagagga---gaggcagggcCGGTGGGC------------CGCAGGAAC---CCCGCAGACATGGCCCTC------------AGCACCGCAGGGGCCTTCCAGCCTGGAGAGGACGGCCTG??G
>gach@E0266
TCAGAGGACATCCTGCCCTACAGCCGACCCCAGTTCCCCACCACAGTGAACAGCCCACGGGaccccagctcctccagctccatgtCCTCCCGGGGCTCCGGGGGCcggcggagagga---gaggcagggcCGGTGGGC------------CGTAGGAAC---CCCGCTGACATGGCCCTC------------AGCACCGCAGGGGCCTTCCAGCCTGGAGAGGACGGCCTG---
>gamo@E0266
TCAGAGGACATCCTGCCCTACAGCCGACCCCAGTTCCCCACCACAGTGAACAGCCCACGGGaccccagctcctccagctccatgtCCTCCCGGGGCTCCGGGGGCcggcggagagga---gaggcagggcCGGTGGGC------------CGTAGGAAC---CCCGCAGACATGGCCCTC------------AGCACCGCAGGGGCCTTCCAGCCTGGAGAGGACGGCCTG---
>povi@E0266
TCAGAGGACATCCTGCCCTACAGCCGACCCCAGTTCCCCACCACAGTGAACAGCCCGCGGGaccccagctcctccagctccatgtcCTCCCGGGGCTCCGGGGGCcggcggagagga---gaggcagggccGGTGGGC------------CGTAGGAAC---CCCGCAGACATGGCCCTC------------AGCACCGCAGGGGCCTTCCAGCCAGGAGAGGACGGCCTG---
>gace@E0266
TCAGAGGACATCCTGCCCTACAGCCGACCCCAGTTCCCCACCACAGTGAACAGCCCACGGGaccccagctcctccagctccatgtCCTCCCGGGGCTCCGGGGGCcggcggagagga---gaggcagggcCGGTGGGC------------CGTAGGAAC---CCCGCAGACATGGCCCTC------------AGCACCGCAGGGGCCTTCCAGCCTGGAGAGGACGGCCTG?GA
>gaen@E0266
TCAGAGGACATCCTGCCCTACAGCCGACCCCAGTTCCCCACCACAGTGAACAGCCCAAGGGaccccagctcctccagctccatgtCCTCCCGGGGCTCCGGGGGCcggcggagagga---gaggcagggcCGGTGGGC------------CGTAGGAAC---CCCGCAGACATGGCCCTC------------AGCACCGCAGGGGCCTTCCAGCCTGGAGAGGACGGCCTG?GA
>gage@E0266
TCAGAGGACATCCTGCCCTACAGCCGACCCCAGTTCCCCACCACAGTGAACAGCCCACGGGaccccagctcctccagctccatgtCCTCCCGGGGCTCCGGGGGCcggcggagagga---gaggcagggcCGGTGGGC------------CGTAGGAAC---CCCGCAGACATGGCCCTC------------AGCACCGCAGGGGCCTTCCAGCCTGGAGAGGACGGCCTG?GA
>meme@E0266
TCAGAGGACATCCTGCCCTACAGCCGACCCCAGTTCCCCACCACAGTGAACAGCCCACGGgaccccagctcctccagctccatgtCCTCCCGGGGCTCCGGGGGCCggcggagagga---gaggcagggcCGGTGGGC------------CGTAGGAAC---CCCGCAGACATGGCCCTC------------AGCACCGCAGGGGCCTTCCAGCCAGGAGAGGACGGTCTG??G
>maoc@E0266
TCGGAGGACATCCTGCCCTACAGCCGACCACAGTTCCCCACCACAGTCAACAGCCCCCGGGaccccagctcctccagctccatgtcCTCCCGGGGCTCCGGGGGCCGGCGGAGAGGCGGGGAGGCGGGGTCCGGATCCGGGGGGGCCCACCGCAGGAACCACCCGGCCGACATGGGCCTGGGaagcaccagcaacaccacaggGGCCTTCCAGCCAGGAGAGGACGGCCTG---
>cyro@E0266
TCAGAGGACATTCTGCCCTACAGCCGGCCACAGTTCCCC---ACAGTCAACAGTCCCCGGGACccgagctcctccagctccatgtCCTCCAGGGGCTCAGGAGGCCggcggagagga---gagggaggcctGGGGGGG------------CGCAGGCAC---CCTGCAGATATGAGCCTC------------AACACCACTGGGGCCTTCCAAGCAGGAGACGAGGACCTA??G
>zefa@E0266
TCAGAGGACATTCTGCCCTACAGCCGACCACAGTTCCCC---ACAGTCAACAGTCCCCGGGACCcgagctcctccagctccatgtCCTCCAGGGGCTCAGGAGGCCggcggagagga---gagggaggcctGGGGGGG------------CGCAGGCAC---CATGCAGATATGAGCCTC------------AACACCACCGGGGCCTTCCAAGCAGGAGACGAGGACCTA---
