# Supplementary material for: The Phylogenetic Relationships of the Family Sciaenidae Based on Genome-Wide Data Analysis
Source: Animals (Basel). 2022 Dec 1;12(23):3386. doi: 10.3390/ani12233386 (PMC9741161; doi:10.3390/ani12233386)
Supplement: Supplementary file 1 [file animals-12-03386-s001.zip › File S2/align-1105-genes/bak/E0267_NT.fasta.ali]

>muma@E0267
AAACAGGCATGTATGCTGTTGAGGAACCTGGTGAGTCGCATGGACACCTTCTGCCAACCCATCCTGGAGTTGGGTGTAGAACCCCTGATAGCGCAGGCGCTGCAAACCCAC---------GAAGACCTTGGAGACGTGGGCAGAGCGGCCCTTCGTGACCTGGGCTGTAAAGTGGAACTCAAAGAGCTGTGGACCGGCAAGAAGGGCAGTCTCACAAA?---
>argl@E0267
??ACAGGCGTGTATGCTGTTGAGGAACCTGGTGAGTAGCATGGAACACTTCTGCCAACCAATCCTGGCGATGGGTGCCCAGCCGCTGATAGCCCAGGCGCTGCAGACCCAC---------GGAGACCTCGGGGATGTGTTCAAAGCGGCCCTCCGAGACCTGGGCTGTGAGGTGGAGCTCAAAGAGCTGTGGACGGGCAAGAAGGGCAGCCTCACATAC?TG
>gace@E0267
??ACAGGCGTGTATGCTGTTGAGGAACCTGGTGAGTAGCATGGAACACTTCTGCCAACCCATCCTGGCGATGGGTGCCCAGCCGCTGATAGCTCAGGCGCTGCAGACCCAC---------GGAGACCTCGGGGATGTGTTCAAAGCGGCCCTCCGAGACCTGGGCTGTGAGGTGGAGCTCAAAGAGCTGTGGACGGGCAAGAAGGGCAGCCTCACATAC?TG
>gach@E0267
??ACAGGCGTGTATGCTTTTGAGGAACCTGGTGAGCAGCATGGAACACTTCTGCCAACCCATCCTGGCGATGGGTGCCCAGCCGCTGATAGCCCAGGCGCTGCAGACCCAC---------GGAGACCTCGGGGATGTGTTCAAAGCGGCCCTCCGAGACCTGGGCTGTGAGGTGGAGCTCAAAGAGCTGTGGACGGGCAAGAAGGGCAGCCTCACATAC??T
>gaen@E0267
??ACAGGCGTGTATGCTGTTGAGGAACCTGGTGAGTAGCATGGAACACTTCTGCCAACCCATCCTGGCGATGGGTGCCCAGCCGCTGATAGCTCAGGCGCTGCAGACCCAC---------GGAGACCTCGGGGATGTGTTCAAAGCGGCCCTCCGAGACCTGGGCTGTGAGGTGGAGCTCAAAGAGCTGTGGACGGGCAAGAAGGGCAGCCTCACATAC?TG
>gage@E0267
??ACAGGCGTGTATGCTGTTGAGGAACCTGGTGAGTAGCATGGAACACTTCTGCCAACCCATCCTGGCGATGGGTGCCCAGCCGCTGATAGCTCAGGCGCTGCAGACCCAC---------GGAGACCTCGGGGATGTGTTCAAAGCGGCCCTCCGAGACCTGGGCTGTGAGGTGGAGCTCAAAGAGCTGTGGACGGGCAAGAAGGGCAGCCTCACATAC??T
>gamo@E0267
??ACAGGCGTGTATGCTGTTGAGGAACCTGGTGAGTAGCATGGAACACTTCTGCCAACCCATCCTGGCGATGGGTGCCCAGCCGCTGATAGCTCAGGCGCTGCAGACCCAC---------GGAGACCTCGGGGATGTGTTCAAAGCGGCCCTCCGAGACCTGGGCTGTGAGGTGGAGCTCAAAGAGCTGTGGACGGGCAAGAAGGGCAGCCTCACATAC??T
>povi@E0267
??ACAGGCGTGTATGCTGTTGAGGAACCTGGTGAGTAGCATGGAACACTTCTGCCAACCCATCCTGGCGATGGGCGCCCAGCCGCTGATAGCCCAGGCGCTGCAGACTCAC---------GGAGACCTCGGGGATGTGTTCAAAGCGGCCCTCCGAGACCTGGGCTGTGAGGTGGAGCTCAAAGAGCTGTGGACGGGCAAGAAGGGCAGCCTCGCATAC??T
>meme@E0267
??ACAGGCGTGTATGCTGCTGAGGAACCTGGTGAGTAGCATGGAACACTTCTGCCAACCAATCCTGGCGATGGGTGCCCAGCCGCTGATAGCCCAGGCGCTGCAGACCCAT---------GGAGACCTCGGGGATGTGTTCAAAGCGGCCCTCCGAGACCTGGGCTGCGAGGTGGAGCTCAAAGAGCTGTGGACGGGCAAGAAGGGCAGCCTCACATAC?TG
>bosa@E0267
??ACAGGCGTGTATGCTGTTGAGGAACCTGGTGAGTAGCATGGAACACTTCTGCCCACCCATCCTGGCGATGGGTGCCCAGCCGCTGATAGCCCAGGCGCTGCAGACCCAC---------GGAGACCTCGGGGATGTGTTCAAAGCGGCCCTCCGAGACCTGGGCTGTGAGGTGGAGCTCAAAGAGCTGTGGACGGGCAAGAAGGGCAGCCTCGCATAC?TG
>gaar@E0267
AAACAGGCGTGTATGCTGTTGAGGAACCTGGTGAGTAGCACGGGACACTTCTGCAAACCTATCCTGGAGATGGGTGCCCAGCCGCTGATAACCCAGGCGCTGCAGACCCAC---------GGAGACGTCGGGGACGTGTTCAAAGCGGCCCTCCGAGACCTGGGCTGTGAGGTGGAGCTCAAGGAGCTGTGGACGGGGAAGAAGGGCAGCCTCACCAAC?TG
>trmi@E0267
AAACAGGCGTGCATGCTGCTGAGGAACCTGGTGAGCAGCACGCAACGCTTCTGCCAGCCCATCCTGGAGATGGGGGCCCAGCCGCTCATAGCCCAGGCGCTGCAGACCCAC---------GGAGACATGGGGGAAGTGTTCAAAGCGGCCCTCCGGGACCTGGGCTGTGAGGTGGAGCTCAAAGAGCTGTGGACGGGGAAAAAGGGCAGCATCACTTAC?TG
>bame@E0267
AAACAGGCATGTATGCTGTTGAGGAACCTGGTGAGTCGCATGGACAACTTCTGCCAACCTATCCTGGAGATGGGTGCCGAACCCCTGATAGCGGAGGCCCTGCAAGCCCAC---------CAAGACCTCGGAGATGTGGGCAGAGCTGCCCTCCGAGACCTGGGCTGTCAAGTGGAACTCAGAGAGCTGTGGACCGGCAAAAAGGGCAGCCTCACAAAC??T
>lala@E0267
AAACAGGCATGTATGCTGCTGAGGAACCTGGTGAGTCGCATGGACAACTTCTGCCAACCCATCCTGGAGATGGGTGCCGAACCCCTGATATCGCAGGCATTGCAAACCCAC---------CAAGACCTCGGCGATGTGGGCAGAGCTGCCCTTCGAGACCTGGGGTGTCAGGTGGAACTCAGAGAGCTGTGGACTGGCAAAAAGGGTAGCCTCACAAAC?TG
>meca@E0267
AAACAGGCATGTATGCTGTTGAGGAACCTGGTGAGTCGCATGGACAACTTCTGCCAACCTATCCTGGAGATGGGTGCTGAACCCCTGATAGCGCAGGCGCTGCAAACCCAC---------CAAGACCTCGGAGATGTGGGCAGAGCTGCCCTTCGAGACCTCGGCTGTCAAGTGGAACTCAGAGAGCTGTGGACTGGCAAAAAGGGCAGCCTCACAAAC??T
>mepo@E0267
AAACAGGCATGTATGCTGTTGAGGAACCTGGTGAGTCGCATGGACAACTTCTGCCAACCTATCCTGGAGATGGGTGCTGAACCCCTGATAGCGCAGGCGCTGCAAACCCAC---------CAAGACCTCGGAGATGTGGGCAGAGCTGCCCTTCGAGACCTCGGCTGTCAAGTGGAACTCAGAGAGCTGTGGACTGGCAAAAAGGGCAGCCTCACAAAC??T
>merl@E0267
AAACAGGCATGTATGCTGTTGAGGAACCTGGTGAGTCGCATGGACAACTTCTGCCAACCTATCCTGGAGATGGGTGCTGAACCCCTGATAGCGCAGGCGCTGCAAACCCAC---------CAAGACCTCGGAGATGTGGGCAGAGCTGCCCTTCGAGACCTCGGCTGTCAAGTGGAACTCAGAGAGCTGTGGACTGGCAAAAAGGGCAGCCTCACAAAC??T
>mezu@E0267
AAACAGGCGTGCATGCTGTTGAGGAACCTGGTGAGTCGCATGGACAACTTCTGCCAACCTATCCTGGAGATGGGTGCCGAACCCCTTATAGCGCAGGCGCTGCAAACCCAC------CATGAAGACCTCGGGGATGTGGGCAGAGCTGCCCTTCGAGACCTGGGCTGTCAGGTGGAACTCAGAGAGCTGTGGACTGGCAAAAAGGGCAGCCTCACAAAC?TG
>maoc@E0267
AAACAGGCATGTATGCTGCTGAGGAACTTGGTGAGTCGCATGGGCAACTTCTGCCAACCGATCCTGGAGATGGGTGCCGAACCTCTGATCACACAGGCCCTGCAAACCCAC---------CAAGACATGGGAGATGTGGGCAGAGCAGCTCTTCGAGACCTGGGCTGTCAAGTGGAGCTCAGAGAGCTGTGGACCGGCCAAAAAGGCAGCCTCACAAAC??T
>mabe@E0267
AAACAGGCATGCATGCTGCTGAGGAACCTGGTGAGTCGCATGGACAACTACTGCCAACCCATTCTGGAGATGGGTGCTGAACCCCTGATTACACAGGCCCTGCAAACCCAC---------CAAGACATGGACGACGTGGGCAAAGCGGCCCTTCGAGACCTGGGCTGTCAAGTGGAGCTTAAAGAGCTGTGGACCGGCAAAAAGGGCAGCCTCAGTTAC?TG
>trsc@E0267
AAACAGGCATGTATGGTGTTGAGGAACCTGGTGAGTCGCATGGACAATTTCTGCCAACCTATCCTGGATTTGGGTGCCGAACCCCTGATAGCGCAGGCGCTGCAAACCCAC---------CAAGACCTCGGAGATGTAGGCCGAGCTGCCCTTCGAGACCTGGGCTGTCAAGTGGAACTCAGAGAGCTGTGGACTGGCAAAAAGGGCAGCCTCACAAAC?TG
>mora@E0267
AAACAGGCATGTATGCTGCTGAGGAACCTGGTGAGTCGCATGGACAACTTCTGCCAACTCATCCTGGACATGGGTGCCGAACCCCTGATAGCGCAGGCGTTGCAAACCCAC---------CAAGACCTGGGCGATGTGGGCAGAGCTGCCCTTCGAGACCTGGGCTGTCAAGTGGAACTCAGGGAGCTGTGGACTGGAAAAAAGGGCAGCCTCACAAAC??T
>trmu@E0267
AAACAGGCATGTATGGTGTTGAGGAACCTGGTGAGTCGCATGGACAACTTCTGCCAACCGATCCTGGAGATGGGTGCCGAACCCCTGATAGCGCAGGCGCTGCAAACCCACCAAACCCACCAAGACCTCAGAGATATAGGCCGAGCTGCCCTTCGAGACCTGGGCTGTCAAGTGGAACTCAGAGAGCTGTGGACTGGCAAAAAGGGCAGCCTCTCAAAC?TG
>loam@E0267
??ACAGGCGTGCATGCTGTTGAGGAACCTGGTGAGCAGCATGGAAAACTTCTGCCAACCTATCCTCGAGATGGGCGCCGAGCCCCTGATAGCCCAGGCGCTGCAAACCCAC---------CAAGACCTCGGAGACGTCGGCAAAGCGGCCCTGCGAGACCTGGGCTGTGAAGTGGAACTCCGAGAGCTGTGGACGGGAAAGAAGGGCAGCCTCACGTAC??T
>lohl@E0267
??ACAGGCGTGCATGCTGTTGAGGAACCTGGTGAGCAGCATGGAAAACTTCTGCCAACCTATCCTCGAGATGGGCGCCGAGCCCCTGATAGCCCAGGCGCTGCAAACCCAC---------CAAGACCTCGGAGACGTCGGCAAAGCGGCCCTGCGAGACCTGGGCTGTGAAGTGGAACTCCGAGAGCTGTGGACGGGAAAGAAGGGCAGCCTCACGTAC?TG
>lolo@E0267
??ACAGGCGTGCATGCTGTTGAGGAACCTGGTGAGCAGCATGGAAAACTTCTGCCAACCTATCCTCGAGATGGGCGCCGAGCCCCTGATAGCCCAGGCGCTGCAAACCCAC---------CAAGACCTCGGAGACGTGGGCAAAGCGGCCCTGCGAGACCTGGGCTGTGAAGTGGAACTCCGAGAGCTGTGGACGGGAAAGAAGGGCAGCCTCACATAC?TG
>loxj@E0267
??ACAGGCGTGCATGCTGTTGAGGAACCTGGTGAGCAGCATGGAAAACTTCTGCCAACCTATCCTCGAGATGGGCGCCGAGCCCCTGATAGCCCAGGCGCTGCAAACCCAC---------CAAGACCTCGGAGACGTCGGCAAAGCGGCCCTGCGAGACCTGGGCTGTGAAGTGGAACTCCGAGAGCTGTGGACGGGAAAGAAGGGCAGCCTCACGTAC?TG
>phph@E0267
---CAGGCATGCATGCTGTTGAGGAACCTGGTGAGTAGCATGGGCACCTTCTGCCAACCTATCCTAGAGATGGGGGCTGAGCCACTGATAGCTCAGGCGCTGCAGACCCAC---------GGAGACCTCGGGGACGTGGGCAAAGCGGCCCTCCGAGACCTGGGCTGTGAAGTGGAACTCCGAGAGCTGTGGACGGGCAAGAAGGGCAGCCTCACAAAC??T
>phbl@E0267
---CAGGCATGTATGCTGTTGAGGAACCTGGTGAGTAGCATGGGCACCTTCTGCCAACCTATCCTGGAGATGGGGGCTGAACCCCTGATAGCTCAGGCGCTGCAGACCCAC---------GGAGACCTCGGGGATGTGGGCAAAGCGGCCCTTCGAGACCTGGGCTGTGAAGTGGAACTGAGAGAGCTGTGGACGGGCAAGAAGGGCAGCCTCACAAAC?TG
>momo@E0267
??ACAGGCATGTATGCTGCTGAGGAACCTGGTGAGCAGCATGGAAAACTTCTGCCAACCTATCCTAGAGATGGGCGCCGAACCCCTGATAACTCAGGCACTGCAAACCCAC---------GGAGACCTCGGAGATGTGGGCAAAGCGGCCCTTCGAGACCTGGGCTGTGAGGTGGAACTCAAGGAGCTGTGGACGGGAAAGAAGGGCAGCATCACAAAC?TG
>coru@E0267
AAACAGGCATGCATGCTGCTGAGGAACCTGGTGAGTCGCATGGACAACTTCTGCAAACCGATCCTGGAGATGGGTGCCGAATCCCTGATCGCACAGGCCCTGCGAACCCAC---------CAAGACATGGGCGACGTGGGCAAAGCGGCCCTTCGAGACCTGGGCTGTCAAGTGGATCTCAGAGAGCTGTGGACTGGCAAAAAGGGCAGCCTCACAAAC?TG
>brbr@E0267
??ACAGGCATGTATGCTGTTGAGGAACCTGGTGAGTAGCATGGAACACTTCTGCCGACCAATCCTAGAGATGGGTGCCGAACCCCTGATAACTCAGGCGCTGCACACCCAT---------GGAGACCTCGGAGATGTGGGCAAAGCGGCCCTTCGCGACCTGGGCTGTGCAGTGGAACTCAAAGAGCTGTGGACGGGAAAGAAAGGCAGCCTCACAAAC?TG
>brca@E0267
AAACAGGCATGCATGCTTCTGAGGAACCTGGTGAGTCGTTCTGGAGCCTTCTGCCAGCCCATCCTGGAGATGGGAGCCGAGCCGCTCATCGTGCAGGCCCTGGAGGCCCAC---------CGGGAGCTCGGAGATGTGGGCAAAGCAGCGCTCCGAGATCTAGGCTGCCAGGTGCAACTCCGTGAGCTGTGGACTGGCAAGATGGGCAGCCTGGCACAT---
>cyro@E0267
?AGCAAGCCTGTATGCTGTTGAGAAACTTGGTCTCTCGCATGCCCAACTTCAATCAAATCATCCTGGAGATGGGTGCAGAAGCCCTGATAGCCCAGGCGTTGCAAACCCAC---------CAAGACTGTGCAGATGTGGCCCGAGCAGCCCTCAGAGACCTGGGCTGTCAAGTGGAGCTCCGAGAGCTGTGGACTGGGAAAAAGGGCAGCCTCGCAAAC?TG
>zefa@E0267
?AGCAAGCCTGTATGCTTTTGAGAAACCTGGTCTCTCGCATGCGCAACTTCAATCAAATCATCCTGGACATGGGTGCAGAAACCCTGATAGCCCAGGCATTGCAAACCCAC---------CAAGACTGTGCAGATGTGGCCCGAGCAGCCCTCAGAGACCTGGGCTGTCAAGTGGAGCTCAGAGAGCTGTGGACTGGGAAAAAGGGCAGCCTTGCAAAC---
