# Supplementary material for: The Phylogenetic Relationships of the Family Sciaenidae Based on Genome-Wide Data Analysis
Source: Animals (Basel). 2022 Dec 1;12(23):3386. doi: 10.3390/ani12233386 (PMC9741161; doi:10.3390/ani12233386)
Supplement: Supplementary file 1 [file animals-12-03386-s001.zip › File S2/align-1105-genes/bak/E0268_NT.fasta.ali]

>meca@E0268
?TGTGCACGGACAACGAAGGGAGGCCCCGGGCCCCTGACGAGGTGTGGAACAGCTCGCTGCGGGGCTGCTGTCTCTACCAGTGTATGGCCAACGGCTCGGTGGTGGCCGTGGAGCCGGACTGCGGCAGCGCC---------CCCGCCGTGCTGTgcgagagggagggggagtatGTGCTGGACGTCCTCGAGGAGGGGGCCTGCTGCCCAAAGAAGATC---
>phbl@E0268
?TGTGCACGGACAACGAGGggaggccccgggcccccgacGAGGTGTGGAACAGCTCCGAGCGCGGCTGCTGCCTCTACCAGTGCATGGCCAACGGCTCCGTGGTGGCCGTGGAGCCAGACTGCAgctccagc---------cccgccccgctGTGCGAGCGGGAGGGCGAGTAcgtgctggaggtcctggaggagggggtctgcTGCCCCAAGAAGATC---
>lala@E0268
?TGTGCACGGACAACGAAGGGAGGCCCCGGGCCCCCGGCGAGGAGTGGAACAGCTCCCTGCGGGGCTGCTGTCTCTACCAGTGTATGGCCAACGGCTCGGTGGTGGCCGTGGAGCCGGACTGCAGCTCCACC---------CCCGCCCTGctgtgtgagagggagggggagtaCGTGCTGGACGTCGTGGAGGAAGGGGTCTGCTGCCCCAAGAAGATT---
>brca@E0268
---TGTACGGACAGCGAGGGCCGTCCACGGGCTCCAGACGAAGTGTGGAACAGCTCCCCACGCGGCTGCTGCCTGTACCAGTGCATGGCCAACGGCTCGGTGGTGCCGGTGGAAGCCGACTGCAGCTCCACC---------CCGGCCCCGctgtgtgagagggagggagagtacGTTCTGGACGTCCTAGAGGAAGGGCAGTGCTGCCCCAAGAAGATCTGT
>cyro@E0268
?TGTGCACAGATAATGAGGGTAGCCCGCGGGCCCCCGGCGAGGTGTGGAACGGCTCTGGTCTTGGCTGCTGCCTGTACAAGTGCATGGAGAATGGCTCCGTGGTCGCGGTGGAGCCAGACTGCAGTGCCAGC---------CTGACTCCTCTgtgcgagagggagggagagtatgTTCTAGATGTACTGGAGGAAGGAGCCTGCTGCCCTAAAAAGATC??T
>bame@E0268
?tgtgCACGGACAATGAAGggaggccccgggcccctgacGAGGTGTGGAACAGCTCCCTGCGGAGCTGCTGTCTCAACCAGTGTATGGCGAACGGCTCAGTGGTGGCCGTGGAGCCAGACTGCAGCTCCACC---------CCCGCCCTgctgtgtgagagggagggggagtacGTGCTGGACGTCCTGGAGGAAGGTGCCTGCTGCCCAAAGAAAATCTGT
>mezu@E0268
?TGTGCACGGATAACGAGGGGAGGCCCCGGGCCCCTGACGAGGTGTGGAACAGCTCCCTGTGGGGCTGCTACCTCAACCAGTGTATGTCCAACGGCTCGGTGGTGGCTGTGGAGCCAGACTGCAGCTCCACC---------CCCGCCCTGctgtgtgagagggagggggagtaCGTACTGGACGTCCTGGAGGAGGGAGCCTGCTGCCCAAAGAAGATCTG?
>trmu@E0268
?TGTGCACCGACAACGAAGggaggccccgggcccctgacGAGGTGTGGAACGGCTCCCTGCGGGGCTGCTGTCTCAACCAGTGTATGGCCAACGGCTCGGTGGTGGCCGTGGAGCCGGACTGCAGCTCCACC---------CCTGCCCtgctgtgtgagagggagggggagtacGTACTGGACGTCCTGGAGGAAGGGGCCTGCTGCCCAAAGAAGATC---
>muma@E0268
?TGTGCACGGACAACGAAGGGAGGCCCCGGGCCCCTGACGAGGTGTGGAACGGCTCCCTGCGGGGCTGCTGTCTCTACCAGTGTTTGGCCAACGGCTCGGTGGTGGCCTTGGAGCCCGActgtagctcctcc---------cccgccctgctgtgcgagagggagggggagtacGTGCTGGACGTCCTGGAGGAAGGGGCCTGCTGCCCAAGGAAGATC??T
>mepo@E0268
?TGTGCACGGACAACGAAGGGAGGCCCCGGGCCCCTGACGAGGTGTGGAACAGCTCGCTGCGGGGCTGCTGTCTCTACCAGTGTATGGCCAACGGCTCGGTGGTGGCCGTGGAGCCGGNNNNNNNNNNNNNNNNNNNNNCCCCCGCCGTGCTGtgcgagagggagggggagtaTGTGCTGGACGTCCTCGAGGAGGGGGCCTGCTGCCCAAAGAAGATC---
>zefa@E0268
?TGTGCACGGATAATGAGGGCAACCCGCGGGCCCCCGGCGAGGTGTGGAACGGCTCTGGCCGGGGCTGCTGCCTGTACAAGTGCGTGGAGAACGGCTCCGTGGTTGCGGTGGAGCCGGACTGCGGCGCCAGC---------CCGGCTCCCCTgtgcgagagggagggggagtacGTCCTAGATGTACTGGAGGAAGGAGCCTGCTGCCCTAAAAAGATC---
>coru@E0268
?tgtgcacggacaACGAGGGCCGTCCGCGGGCCCCTGACGAGGTGTGGAACAGCTCCCAGCGGGGCTGCTGCCTCTACCAGTGCCTGGCCAACGGCTCGGTGGTGGCCGTGGAGCCCGACTGCAGCTCCAGC---------CCCGCCCTGCTGTGCGAGCGGGAGGGCGAGTACGTGCTGGAGGTCATGGAGGAGGGGGCCTGCTGCCCCAAGAAGATC---
>brbr@E0268
?TGTGCACGGACAATGAGGGGCGGCCCCGGGCCCCTGACGAGGTGTGGAACGGCTCCCTGCGGGGCTGCTGTCTCTACCAGTGCATGGCCAACGGCTCGGTGGTGGCCGTGGAGCCGGACTGCGTCTCCAGC---------CCCGCCCCGctgtgtgagagggagggggagtacGTGCTAGGCGTCCTGGAGGAGGGGGTCTGCTGCCCCAAGAAGATCTGT
>loam@E0268
?TGTGCACGGACAATGAGGGGCGGCCCCGGGCCCCCGACGAGGTGTGGAACGGCTCCCTGCGGGGCTGCTGTCTCTACCAGTGCATGGCCAACGGCTCGGTGGTGGCCGTGGAGCCGCACTGCGGCTCCAGC---------CCCGCCCCGCTATGTGAGAGAGAGGGGGAGTACGTACTGGACGTCCTGGAGGAGGGCGTCTGCTGCCCCAAGAAGATCTG?
>lohl@E0268
?TGTGCACGGACAATGAGGGGCGGCCCCGGGCCCCCGACGAGGTGTGGAACGGCTCCCTGCGGGGCTGCTGTCTCTACCAGTGCATGGCCAACGGCTCGGTGGTGGCCGTGGAGCCACACTGCGGCTCCAGC---------CCCGCCCCGCTGTGTGAGAGGGAGGGGGAGTACGTACTGGACGTCCTGGAGGAGGGCGTCTGCTGCCCCAAGAAGATCTGT
>lolo@E0268
?TGTGCACGGACAATGAGGGGCGGCCCCGGGCCCCCGACGAGGTGTGGAACGGCTCCCTGCGGGGCTGCTGTCTCTACCAGTGCATGGCCAACGGCTCGGTGGTGGCCGTGGAGCCGCACTGCGGCTCCAGC---------CCCGCCCCGctgtgtgagagggagggggagtacGTACTGGATGTCCTGGAGGAGGGCGTCTGCTGCCCCAAGAAGATCTGT
>loxj@E0268
?TGTGCACGGACAATGAGGGGCGGCCCCGGGCCCCTGACGAGGTGTGGAACGGCTCCCTGCGGGGCTGCTGTCTCTACCAGTGCATGGCCAACGGCTCGGTGGTGGCCGTGGAGCCGCACTGCGGCTCCAGC---------CCCGCCCCGCTGTGTGAGAGAGAGGGGGAGTACGTACTGGACGTCCTGGAGGAGGGCGTCTGCTGCCCCAAGAAGATCTGT
>gace@E0268
?TGTGCACGGACAACGAGggccggccccgggcccctggcgAGGTGTGGAACGGCTCCCTGCGCGGCTGCTGCCTCAACCAGTGCCTGGCCAACGGCTCGGTGGTGGCCGTGGAGCCCGACTGCAGCACCAGC---------CCCGCCCCTCTgtgcgagagggagggggagtacgTTCTGGACGTCCTGGAGGAGGGGGTCTGCTGCCCCAAGAAGATCTGT
>gaen@E0268
?TGTGCACGGACAACGAGggccggccccgggcccctggcgAGGTGTGGAACGGCTCCCTGCGCGGCTGCTGCCTCAACCAGTGCCTGGCCAACGGCTCGGTGGTGGCCGTGGAGCCCGACTGCAGCACCAGC---------CCCGCCCCTCTgtgcgagagggagggggagtacgTGCTGGACGTCCTGGAGGAGGGGGTCTGCTGCCCCAAGAAGATCTGT
>gamo@E0268
?TGTGCACGGACAACGAGggccggccccgggcccctggcgAGGTGTGGAACGGCTCCCTGCGCGGCTGCTGCCTCAACCAGTGCCTGGCCAACGGCTCGGTGGTGGCCGTGGAGCCCGACTGCAGCACCAGC---------CCCGCCCCTCTgtgcgagagggagggggagtacgTTCTGGACGTCCTGGAGGAGGGGGTCTGCTGCCCCAAGAAGATCTG?
>gage@E0268
?TGTGCACGGACAACGAGggccggccccgggcccctggcgAGGTGTGGAACGGCTCCCTGCGCGGCTGCTGCCTCAACCAGTGCCTGGCCAACGGCTCGGTGGTGGCCGTGGAGCCCGACTGCAGCTCCAGC---------CCCGCCCCTCTgtgcgagagggagggggagtacgTGCTGGACGTCCTGGAGGAGGGGGTCTGCTGCCCCAAGAAGATCTG?
