# Supplementary material for: The Phylogenetic Relationships of the Family Sciaenidae Based on Genome-Wide Data Analysis
Source: Animals (Basel). 2022 Dec 1;12(23):3386. doi: 10.3390/ani12233386 (PMC9741161; doi:10.3390/ani12233386)
Supplement: Supplementary file 1 [file animals-12-03386-s001.zip › File S2/align-1105-genes/bak/E0269_NT.fasta.ali]

>argl@E0269
ATCTACCAGCTCCCCGACTGGCGTCTGGTGTTCCTGGTGAAGAACTTCCCC---GTCGGCCAGCGGGTGTTGGTGGACAGCTCCTCGGGCCAGTCGGCCACGCAG------GGGGAGGGTAAAAAGGAGGAGGTGACGCGGCAGGGGGAGATCCCTCTGGTCAGGGAGGTGACCCTGGTGTCGCTCGGCAACAACCACACCAGGCCCTACCTG??C
>loam@E0269
ATTTACCAGCTTCCCGACTGGCGACTGGTGTTCCTGGTGAAGAACTTCCCC---GTTGGCCAGAGGGTGTTGGTGGATAGTTCCTCGGGCCAATCGGCAACACAG------GGGGAGGGTAAAAAAGAGGAGGTGACGCGACAGGGGGAGATTCCTCTGGTCAAAGAGGTGACCCTGGTATCGCTTGGCAACAATCACACCAGGCCCTATCTG---
>lohl@E0269
ATTTACCAGCTTCCCGACTGGCGACTGGTGTTCCTGGTGAAGAACTTCCCC---GTTGGCCAGAGGGTGTTGGTGGATAGTTCCTCGGGCCAATCGGCAACACAG------GGGGAGGGTAAAAAAGAGGAGATGACGCGACAGGGAGAGATTCCTCTGGTCAAAGAGGTGACCCTGGTATCGCTTGGCAACAATCACACCAGGCCCTATCTG---
>lolo@E0269
ATTTACCAGCTTCCCGACTGGCGACTGGTGTTCCTGGTGAAGAACTTCCCC---GTTGGCCAGAGGGTGTTGGTGGATAGTTCCTCGGGCCAATCGGCAACACAG------GGGGAGGGTAAAAAAGAGGAGGTGACGCGACAGGGAGAGATTCCTCTGGTCAAAGAGGTGACCCTGGTATCGCTTGGCAACAATCACACCAGGCCCTATCTG---
>loxj@E0269
ATTTACCAGCTTCCCGACTGGCGACTGGTGTTCCTGGTGAAGAACTTCCCC---GTTGGCCAGAGGGTGTTGGTGGATAGTTCCTCGGGCCAATCGGCAACACAG------GGGGAGGGTAAAAAAGAGGAGGTGACGCGACAGGGAGAGATTCCTCTGGTCAAAGAGGTGACCCTGGTATCGCTTGGCAACAATCACACCAGGCCCTATCTG---
>bosa@E0269
ATCTACCAGCTCCCCGACTGGCGTCTGGTGTTCCTGGTGAAGAACTTCCCC---GTCGGCCAGAGGGTGTTGGTGGACAGCTCCTCGGGCCAGTCGGCCACACAG------GGGGAGGGTAAAAAGGAGGAGGTGACGCGGCAGGGGGAGATCCCTCTGGTCAGGGAGGTGACCCTGGTGTCGCTCGGCAACAACCACACCAGGCCCTACCTG??C
>povi@E0269
ATCTACCAGCTCCCCGACTGGCGTCTGGTGTTCCTAGTGAAGAACTTCCCC---GTCGGCCAGAGGGTGTTGGTGGACAGCTCCTCGGGCCAGTCGGCCACACAG------GGGGAGGGTAAAAAAGAGGAGGTGACGCGACAGGGGGAGATCCCTCTGGTCAAGGAGGTGACCCTGGTGTCGCTCGGCAACAACCACAGCAGGCCCTACCTG---
>gaen@E0269
ATCTACCAGCTCCCCGACTGGCGGCTGGTGTTCCTGGTGAAGAACTTCCCT---GTCGGCCAGAGGGTGTTGGTGGACAGCTCCTCGGGCCAGTCGGCCACGCAG------GGGGAGGGTAAAAAGGAGGAGGTGACGCGGCAGGGGGAGATCCCTCTGGTCAGGGAGGTGACCCTGGTGTCGCTCGGCAACAACCACACCAGGCCCTACCTC??C
>mora@E0269
ATTTACCAGCTTCCCGACTGGCGGCTGGTGTTCCTGGTGAAGAACTTCCCC---GTCGGCCAGAGGGTGTTGGTCGACAGCTCCTCGGGCCAGTCGGCAACGCAG------GGGGAGGGTAAAAAGGAGGAGGTGACGCGACAGGGGGAGATTCCCCTGGTCAAGGAGGTGACCCTGGTCTCCCTCGGCAACAACCACACCAGGCCCTATCTG??C
>momo@E0269
ATTTACCAGCTTCCCGACTGGCGACTGGTGTTCCTGGTGAAGAACTTCCCC---GTTGGCCAGAGGGTGTTGGTGGATAGTTCCTCGGGCCAATCGGCAACACAG------GGGGAGGGTAAAAAAGAGGAAGTGACACGACAGGGGGAGATTCCTCTGGTCAAAGAGGTGACCCTGGTATCGCTTGGCAACAATCACACCAGGCCCTATCTG??C
>gage@E0269
ATCTACCAGCTCCCCGACTGGCGGCTGGTGTTCCTGGTGAAGAACTTCCCT---GTCGGCCAGAGGGTGTTGGTGGACAGCTCCTCGGGCCAGTCGGCCACGCAG------GGGGAGGGTAAAAAGGAGGAGGTGACGCGGCAGGGGGAGATCCCTCTGGTCAGGGAGGTGACCCTGGTGTCGCTCGGCAACAACCACACCAGGCCCTACCTC??C
>merl@E0269
ATTTACCAGCTTCCCGACTGGCGGCTGGTGTTCCTGGTGAAGAACTTCCCC---GTTGGCCAGAGGGTGTTGGTGGACAGCTCCTCAGGCCAATCGGCAACACAG------GGGGAGGGTAAAAAAGAGGAAGTGACACGACAAGGGGAGATTCCTCTGGTCAAAGAGGTGACCCTGGTGTCGCTTGGCAACAATCACACTAGACCCTATCTG??C
>mepo@E0269
ATCTACCAGCTTCCCGACTGGCGGCTGGTGTTCCTGGTGAAGAACTTCCCC---GTTGGCCAGAGGGTGTTGGTGGACAGCTCCTCAGGCCAATCGGCAACACAG------GGGGAGGGTAAAAAAGAGGAAGTGACACGACAAGGGGAGATTCCTCTGGTCAAAGAGGTGACCCTGGTGTCGCTTGGCAACAATCACACTAGACCCTATCTG??C
>meme@E0269
ATCTACCAGCTCCCCGACTGGCGTCTGGTGTTCCTGGTGAAGAACTTCCCC---GTGGGCCAGAGGGTGTTGGTGGACAGCTCCTCGGGCCAGTCGGCCACACAG------GGGGAGGGGAAAAAAGAGGAGGTGACGCGGCAGGGGGAGATGCCTCTGGTCAAGGAGGTGACCCTGGTGTCGCTGGGCAACAACCACAGCAGGCCCTACCTG??C
>meca@E0269
ATTTACCAGCTTCCCGACTGGCGGCTGGTGTTCCTGGTGAAGAACTTCCCC---GTTGGCCAGAGGGTGTTGGTGGACAGCTCCTCAGGCCAATCGGCAACACAG------GGGGAGGGTAAAAAAGAGGAAGTGACACGACAAGGGGAGATTCCTCTGGTCAAAGAGGTGACCCTGGTGTCGCTTGGCAACAATCACACTAGACCCTATCTG---
>gamo@E0269
ATCTACCAGCTCCCCGACTGGCGGCTGGTGTTCCTGGTGAAGAACTTCCCT---GTCGGCCAGAGGGTGTTGGTGGACAGCTCCTCGGGCCAGTCGGCCACGCAG------GGGGAGGGTAAAAAGGAGGAGGTGACGCGGCAGGGGGAGATCCCTCTGGTCAGGGAGGTGACCCTGGTGTCGCTCGGCAACAACCACACCAGGCCCTACCTC??C
>gaar@E0269
ATCTACCAGCTCCCCGACTGGCGGCTGGTGTTCCTGGTGAAGAACTTCCCC---GTTGGCCAGAGGGTGTTGGTGGACAGCTCCTCGGGGCAGTCGGCCACACAG------GGGGAGGGTAAAAAAGAGGAAGTGACGCGACAGGGGGAGATTCCTCTGGTCAAGGAGGTGACCCTGGTATCGCTCGGCAACAACCACACCAGGCCCTATC??---
>bame@E0269
ATTTACCAGCTCCCCGACTGGCGGCTGGTGTTCCTGGTGAAGAACTTCCCT---GTTGGCCAGAGGGTGTTGGTCGACAGCTCTTCGGGCCAATCGGCAACACAG------GGGGAGGGTAAAAAAGAGGAAGTGACACGGCAGGGGGAGATTCCTCTGGTCAAAGAGGTGACCCTGGTATCGCTTGGCTACAATCACACCAGGCCCTATCTG---
>phbl@E0269
ATTTACCAGCTTCCCGACTGGCgcctggtgttcctggtgaaGAACTTCCCG---GTTGGCCAGAGGGTGTTGGTGGACAGCTCCTCGGGCCAATCGGCAGCCCAG------GGGGAGGGTAAAAAGGAGGAAGTGACGCGGCAGGGGGAGATTCCTCTGGTCAAAGAGGTGACCCTGGTATCGCTTGGTTACAATCACACCAGGCCCTATCTG---
>coru@E0269
ATTTACCAGCTTCCCGACTGGCGGCTGGTGTTCCTGGTGAAGAACTTCCCC---GTGGGCCAGAGGGTGCTGGTGGACAGCTCCTCAGGCCAATCGGCGAcacag------ggggaggggaaaaaggagGAGGTGACCCGACAGGGGGAGATCCCTCTGGTCAAAGAGGTGACCCTGGTGTCGCTTGGCTACAATCACACCAGGCCCTATTTA??C
>mabe@E0269
ATTTACCAGCTTCCCGACTGGCGGCTGGTGTTCCTGGTGAAGAACTTCCCC---GTGGGCCAGAGGGTGCTGGTGGACAGCTCCTCAGGCCAATCGGCAACACAG------GGGGAGGGGAAAAAGGAGGAAGTGACCCGACAGGGGGAGATCCCTCTGGTCAAAGAGGTGACCTTGGTGTCGCTTGGCTACAATCACACCAGGCCCTATTTG??C
>trmu@E0269
ATTTACCAGCTTCCCGACTGGCGACTGGTGTTCCTGGTTAAGAACTTCCCT---GTTGGCCAGAGGGTGTTGGTTGACAGCTCGTCGGGCCAATCGGCAACACAG------GGGGAGGGTAAAAAAGAGGAAGTGACACGACAGGGGGAGATTCCTCTGGTCAAAGAGGTGACCCTGGTATCACTTGGCAACAGTCACACCAGGCCCTATCTG---
>trsc@E0269
ATTTACCAGCTTCCCGACTGGCGACTGGTGTTCCTGGTTAAGAACTTCCCC---GTTGGCCAGAGGGTGTTGGTTGACAGCTCGTCGGGCCAATCGGCAACACAG------GGGGAGGGTAAAAAAGAGGAAGTGACACGACAGGGGGAGATTCCTCTGGTCAAAGAGGTGACCCTGGTATCACTTGGCAACAGTCACACCAGGCCCTATCTG---
>mezu@E0269
ATTTACCAGCTTCCTGACTGGCGCCTGGTGTTCCTGGTGAAGAACTTCCCC---GTCGGCCAGAGGGTGTTGGTCGACAGCTCC------CAATCGGCGGCACAG------GGGGAgggtaaaaaagaagaagtgacACGACAGGGGGAGATCCCTCTGGTCAAAGAGGTGACCCTAGTGTCGCTCGGCAACAACCACACCAGGCCCTATCTG??C
>brbr@E0269
ATTTACCAGCTTCCCGACTGGCGACTGGTGTTCCTGGTGAAGAACTTCCCC---GTTGGCCAGAGGGTGTTGGTGGACAGTTCCTCCGGCCAGTCGGCAACACAG------GGGGAGGCTAAAAAAGAGGAAGTGACACGACAGGGGGAGATTCCTCTGGTCAAAGAGGTGACCCTGGTATCGCTTGGCAACAATCACACCAGGCCCTATCTG??C
>trmi@E0269
ATCTACCAGCTCCCCGACTGGCGGCTGGTGTTCCTGGTGAAGAACTTCCCT---GTGGGCCAGAGGGTGTTGGTGGATAGTTCCTCGGGTCAGTCGGCCACACAG------GGGGAGGCTAAAAAAGAGGAGGTGACACGACAGGGAGAGATTCCTCTGGTCAAGGAGGTGACCCTGGTGTCGCTAGGCAACAACCACACCAGGCCCTATCTG---
>zefa@E0269
ATTTACCAGCTCCCAGACTGGCGACTGGTGTTCCTGGTGAAGAACTTCCCC---GTCGGGCAGAGGGTGCTGGTTGACAGCTCCTCCGGCCAGTCAGCCACACAT------GGGGAGGGCAAAAAAGAGGAAGTGACACGACAGGGGGATATCCCATTGGTCAAGGAGGTGGCCCTGGTGTCGCTCGGCAACAATCATAGCAGACCGTACTTA---
>cyro@E0269
ATTTACCAGCTCCCAGACTGGCGACTGGTGTTCCTGGTGAAGAACTTCCCC---GTCGGGCAGAGGGTGCTGGTTGACAGCTCCTCCGGCCAGTCAGCCACAcat------ggagagggaaaaaaagaggaagtgaCACGACAGGGAGATATCCCATTGGTCAAGGAGGTGGCCCTGGTGTCGCTTGGCAACAATCATAGCAGACCGTACTT?---
>brca@E0269
ATTTACCAGCTGCCAGACTGGCGGCTGGTGTTCCTGGTGAAGAACTTCCCG---GTGGGCCAGAGGGTTCTGGTGGACAGCTCGGCGGGTCAATCAGCCTCCAGCCAGGGCGGAGATCTGAAGAAGGAGGAGGTCACTCGTCAGGGAGAGATTCCACTGGTCAAGGAGGTCACCCTGGTGTCCCTTGGCTACAATCACTGTAGACCATATCTA??C
>gace@E0269
ATCTACCAGCTCCCCGACTGGCGGCTGGTGTTCCTGGTGAAGAACTTCCCC??TGTCGGCCAGAGGGTCTTGGTGGACAGCTCCTCGGGCCAGTCGGCCACGCAG------GGGGAGGGTAAAAAGGAGGAGGTGACGCGGCAGGGGGAGATCCCTCTGGTCAGGGAGGTGACCCTGGTGTCGCTCGGCAACAACCACACCAGGCCCTACCTC---
