# Supplementary material for: The Phylogenetic Relationships of the Family Sciaenidae Based on Genome-Wide Data Analysis
Source: Animals (Basel). 2022 Dec 1;12(23):3386. doi: 10.3390/ani12233386 (PMC9741161; doi:10.3390/ani12233386)
Supplement: Supplementary file 1 [file animals-12-03386-s001.zip › File S2/align-1105-genes/bak/E0270_NT.fasta.ali]

>argl@E0270
GTGTTTGTGAACTTCGCCAAGAAGCAGAGCGACAACCTGGATCAGCAGGAG---AGctcgccctctggtggcggc---cGGTCGCCACTGCAGTGCATCTTGAGC------------------------CTGCTGAGGTCCAGGCCAGCCACCACGGAGCTCAGCGCTCTGGTCAGCGAGGAGCCGGAGGAGATGGAGTCAGACGATGATGAGGGACTCATCAGctttgaggaggag---
>bosa@E0270
GTGTTTGTGAACTTCGCCAAGAAGCAGAGCGACAACCTGGATCAGCAGGAG---AGctcgccctctggtggcggc---cGGTCGCCACTGCAGTGCATCTTGAGC------------------------CTGCTGAGGTCCAGGCCAGCCACCACGGAGCTCAGCGCTCTGGTCAGCGAGGAGCCGGAGGAGATGGAGTCAGACGATGATGAGGGACTCATCAGctttgaggaggag??a
>gach@E0270
GTGTTTGTGAACTTCGCCAAGAAGCAGAGCGACAACCTGGATCAGCAGGAG---AGctcgccctctggtggcggc---cGGTCGCCACTGCAGTGCATCTTGAGC------------------------CTGCTGAGGTCCAGACCAGCCACCACGGAGCTCAGCGCTCTGGTCAGCGAGGAGCCGGAGGAGATGGAGTCAGACGATGATGAGGGACTCATCAGctttgaggaggag---
>trmu@E0270
GTGTTTGTGAACTTTGCCAAGAAGCAGAGCGACAACCTGGACCAGCAGGAG---AGCTCGCCCTCCGGTGGCGGC---CAGTCGCCACTGCAGTGCATCCTGAGC------------------------CTGCTGAAGGCGCGGCCAGCCACCACTGAGCTCAGCGCCCTGGTCAGTGAGGAGCCGGAGGAGCTGGAGTCAGATGACGACGAGGGACTCATCAGCttcgaggaggag---
>gamo@E0270
GTGTTTGTGAACTTCGCCAAGAAGCAGAGCGACAACCTGGATCAGCAGGAG---AGctcgccctctggtggcggc---cGGTCGCCACTGCAGTGCATCTTGAGC------------------------CTGCTGAGGTCCAGACCAGCCACCACGGAGCTCAGCGCTCTGGTCAGCGAGGAGCCGGAGGAGATGGAGTCAGACGATGATGAGGGACTCATCAGctttgaggaggag---
>gace@E0270
GTGTTTGTGAACTTCGCCAAGAAGCAGAGCGACAACCTGGATCAGCAGGAG---AGctcgccctctggtggcggc---cGGTCGCCACTGCAGTGCATCTTGAGC------------------------CTGCTGAGGTCCAGACCAGCCACCACGGAGCTCAGCGCTCTGGTCAGCGAGGAGCCGGAGGAGATGGAGTCAGACGATGATGAGGGACTCATCAGctttgaggaggag??a
>povi@E0270
GTGTTTGTGAACTTCGCCAAGAAGCAGAGCGACAACCTGGATCAGCAGGAG---AGCTCGCCTTCTGGTGGCGGC---CGGTCGCCACTGCAGTGCATCCTGAGC------------------------CTGCTGAGGTCCAGGCCAGCCACCACGGAGCTCAGCGCTCTGGTCAGTGAGGAGCCGGAGGAGATGGAGTCAGACGATGATGAGGGACTCATCAGctttgaggaggag---
>phph@E0270
GTGTTTGTGAACTTTGCCAAGAAGCAGAGCGACAACCTGGATCAGCAGGAG---AGCtcgccctctggtggcggc---CGCTCGCCACTGCAGTGCATCCTGAGC------------------------CTGCTGAAGGCCCGGCCGGCCACCACGGAGCTCAGCGCTCTGGTCAgcgaggagccggaggagctgGAGTCAGACGACGACGAGGGACTCATCAGCttcgaggaggag??a
>trmi@E0270
GTGTTTGTGAACTTTGCCAAGAAGCAGAGCGACAACCTGGATCAGCAGGAG---AGctcgccctctggtggtgga---cGGTCGCCACTGCAGTGCATCCTGAGC------------------------CTGCTGAGGGCCAGGCCAGCCACCACGGAGCTCAGCGCTCTGGTCAGCGAGGAGCCGGAAGAGATGGAGTCGGACGATGATGAGGGACTCATCAGCTtcgaggaggag??a
>mora@E0270
GTGTTCGTGAACTTTGCCAAGAAGCAGAGTGACAATCTGGATCAGCAAGAG---AGCTCGCCCTCCGGTGGCGGC---CAGTCGCCACTGCAGTGCATCCTGAGC------------------------CTGCTGAAGGCAAGGCCAGCCACCACGGAGCTCAGCGCCCTGGTCagcgaggagccggaggagctggagtcagatgatgatgagggacTCATCAGCttcgaggaggag??a
>gaen@E0270
GTGTTTGTGAACTTCGCCAAGAAGCAGAGCGACAACCTGGATCAGCAGGAG---AGctcgccctctggtggcggc---cGGTCGCCACTGCAGTGCATCTTGAGC------------------------CTGCTGAGGTCCAGACCAGCCACCACGGAGCTCAGCGCTCTGGTCAGCGAGGAGCCGGAGGAGATGGAGTCAGACGATGATGAGGGACTCATCAGctttgaggaggag??a
>gage@E0270
GTGTTTGTGAACTTCGCCAAGAAGCAGAGCGACAACCTGGATCAGCAGGAG---AGctcgccctctggtggcggc---cGGTCGCCACTGCAGTGCATCTTGAGC------------------------CTGCTGAGGTCCAGACCAGCCACCACGGAGCTCAGCGCTCTGGTCAGCGAGGAGCCGGAGGAGATGGAGTCAGACGATGATGAGGGACTCATCAGctttgaggaggag??a
>merl@E0270
GTGTTTGTGAACTTTGCCAAGAAGCAGAGCGACAACCTGGACCAGCAGGAG---AGCTCGCCCTCCGGTGGCGGC---CAGTCGCCACTGCAGTGCATCCTGAGC------------------------CTGCTGAAGGCGAGGCCAGCGACCACGGAGCTCAGCGCCCTGGTCAGCGAGGAGCCGGAGGAGCTGGAGTCAGACGACGACGAGGGACTCATCAGCttcgaggaggag---
>mepo@E0270
GTGTTTGTGAACTTTGCCAAGAAGCAGAGCGACAACCTGGACCAGCAGGAG---AGCTCGCCCTCCGGTGGCGGC---CAGTCGccactgcagtgcatcctgAGC------------------------CTGCTGAAGGCGAGGCCAGCGACCACGGAGCTCAGCGCCCTGGTCAGCGAGGAGCCGGAGGAGCTGGAGTCAGACGACGACGAGGGACTCATCAGCTTCGAGGAGGAG??A
>meme@E0270
GTGTTTGTGAACTTCGCCAAGAAGCAGAGCGACAACCTGGATCAGCAGGAG---AGctcgccctctggtggcggc---cGTTCGCCACTGCAGTGCATCCTGAGC------------------------CTGCTGAGGTCCAGGCCAGCCACCACGGAGCTCAGCGCTCTGGTCAGCGAGGAGCCGGAGGAGATGGAGTCAGACGACGATGAGGGACTCATCAGCtttgaggaggag---
>meca@E0270
GTGTTTGTGAACTTTGCCAAGAAGCAGAGCGACAACCTGGACCAGCAGGAG---AGCTCGCCCTCCGGTGGCGGC---CAGTCGCCACTGCAGTGCATCCTGAGC------------------------CTGCTGAAGGCGAGGCCAGCGACCACGGAGCTCAGCGCCCTGGTCAGCGAGGAGCCGGAGGAGCTGGAGTCAGACGACGACGAGGGACTCATCAGCttcgaggaggag---
>brbr@E0270
GTGTTTGTGAACTTTGCCAAGAAGCAGAGTGACAACCTGGATCAGCAGGAG---AGCTCGCCCTCCGGTGGTGGC---CGGTCGCCACTGCAGTGCATCCTGAGC------------------------CTGCTTAGGGCCCGGCCAGCCACCACGGAGCTCAGCGCTCTGGTCAGCGAGGAGCCGGAGGAGATGGAGTCGGACGATGATGAGGGACTCATCAGCTTCGAGGAG??G---
>coru@E0270
GTGTTCGTGAACTTTGCCAAGAAGCAAAGCGACAACCTGGATCAGCAGGAGCAGAGCTCGCCCTCCGGTGGCGGC---CAGTCGCCCCTTCAGTGCATCCTGAGC------------------------CTGCTGAAGGCGCGGCCCGCCACCACGGAGCTCAGCGCCCTGGTCAGCGAGGAGCCCGAGGAGCTGGAGTCCGATGACGACGAGGGACTCATCAGcttcgaggaggag---
>maoc@E0270
GTGTTTGTGAACTTTGCCAAGAAGCAGAGTGACAACCTggaccagcaggagcagagctcGCCCTCCGGTGGCGGC---CAGTCGCCATTGCAGTGCATCCTGAGC------------------------CTTTTGAAGTCGCGGCCTGCCACCACCGAGCTCAGCGCCCTGGTCAGCGAGGAGCCCGAGGAGTTGGAGTCGGACGACGACGAGGGACTCATCAGCttcgaggaggag---
>gaar@E0270
GTGTTTGTGAACTTTGCCAAGAAGCAGAGCGACAacctggagcagcaggag---agctcGCCCTCCGGTGGCGGC---CGCTCGCCGCTGCAGTGCATCCTGAGC------------------------CTGCTGAGGGCGCGGCCGGCCACCACCGAGCTCAGTGCTCTGGTCAGCGAGGAGCCCGAGGAGATGGAGTCGGACGACGACGAGGGACTCATCAGctttgaggaggag??a
>phbl@E0270
GTGTTTGTGAACTTTGCCAAGAAGCAGAGCGACAACCTGGAACAGCAGGAG---AGCTCGCCCTCTGGTGGCGGC---CGCTCGCCACTGCAGTGCATCCTGAGC------------------------CTGCTGAAGGCCCGGCCGGCCACCACGGAGCTCAGCGCTCTGGTCAgcgaggagccggaggagctgGAGTCAGACGACGACGAGGGACTCATCAGCttcgaggaggag---
>mezu@E0270
GTGTTTGTGAACTTTGCCAAGAAGCAGAGTGACAACCTGGATCAGCAGGAG---AGCCCGCCCTCTGGTGGCGGC---CAGTCGCCACTGCAGTGCATCCTGAGC------------------------CTGCTGAAGGCACGGCCGGCCACCACGGAGCTCAGTGCCCTGGTCAGCGAGGAACCGGAGGAGCTGGAGTCAGACGACGATGAGGGACTCATCAGCTTCGAGGAGGAG??A
>muma@E0270
GTGTTTGTGAACTTTGCCAAGAAGCAGAGCGACAACCTGGACCAGCAGGAG---AGCTTGCCCTCTGGTGGCGGC---CAGTCGCCACTGCAGTGCATCCTGAGC------------------------CTGCTGAAGGCGCGGCCGGCCACCACGGAGCTCAGCGCCCTGGTTAGCGAGGAGCCAGAGGAGCTGGAGTCGGACGATGACGAGGGACTCATCAGCttcgaggaggag??a
>loxj@E0270
GTGTTTGTGAACTTTGCAAAGAAGCAGAGCGACAGCCTGGATCAGCAGGAG---AGCTCGCCCTCCGGTGGTGGC---CGGTCGCCACTGCAGTGCATCCTGAGC------------------------CTGCTGAGGGCCCGGCCAGCCACCACGGAGCTCAGTGCTCTGGTCAGCGAGGAGCCGGAGGAGATGGAGTCGGACGATGATGAGGGACTCATCAGCTTCGAGGAGGAG??A
>loam@E0270
GTGTTTGTGAACTTTGCAAAGAAGCAGAGCGACAGCCTGGATCAGCAGGAG---AGCTCGCCCTCCGGTGGTGGC---CGGTCGCCACTGCAGTGCATCCTGAGC------------------------CTGCTGAGGGCCCGGCCAGCCACCACGGAGCTCAGTGCTCTGGTCAGCGAGGAGCCGGAGGAGATGGAGTCGGACGATGATGAGGGACTCATC------------------
>lohl@E0270
GTGTTTGTGAACTTTGCAAAGAAGCAGAGCGACAGCCTGGATCAGCAGGAG---AGCTCGCCCTCCGGTGGTGGC---CGGTCGCCACTGCAGTGCATCCTGAGC------------------------CTGCTGAGGGCCCGGCCAGCCACCACGGAGCTCAGTGCTCTGGTCAGCGAGGAGCCGGAGGAGATGGAGTCGGACGATGATGAGGGACTCATCAGCTTCGAGGAGGAG---
>lolo@E0270
GTGTTTGTGAACTTTGCAAAGAAGCAGAGCGACAGCCTGGATCAGCAGGAG---AGCTCGCCCTCCGGTGGTGGC---CGGTCGCCACTGCAGTGCATCCTGAGC------------------------CTGCTGAGGGCCCGGCCAGCCACCACGGAGCTCAGTGCTCTGGTCAGCGAGGAGCCGGAGGAGATGGA?------------------------------------------
>lala@E0270
GTGTTTGTGAACTTTGCCAAGAAGCAGAGCGACAATCTGGACCAGCAAGAG---GGCTCGCCCTCCAGTGGCGGC---CAGTCGCCACTGCAGTGCATCCTGAGC------------------------CTGCTGAAGGCGCGGCCGGCGACCACAGAGCTCAGCGCCCTGGTCAGCGAGGAGCCAGAGGAGCTGGAGTCAGACGATGACGAGGGACTCATCAGCttcgaggaggag---
>bame@E0270
GTGTTTGTGAACTTTGCCAAGAAGCAGAGCGACAACCTGGACCAGCAGGAG---AGCTCGCCCTCTGCTGGTAGCGTCAAGTCACCACTGCAGTGCATCCTGAGC------------------------CTGCTGAAGGCACGACCAGCCAACACTGAGCTCAGTGCCCTGGTCAGCGAGGAGCCGGAGGAGCTGGAgtcagatgatgatgagggacTCATCAGCttcgaggaggag---
>momo@E0270
GTGTTTGTGAACTTTGCCAAGAAGCAGAGCGACAACCTGGATCAGCAGGAG---AGCTCGCCCTCTGGTGGTGGC---CGGTCGCCACTGCAGTGCATCCTGAGC?NNNNNNNNNNNNNNNNNNNNAGCCTGCTGAGGGCCCGGCCAGCCACCACGGAGCTCAGCGCTCTGGTCAGCGAGGAGCCAGAGGAGATGGAGTCGGATGATGATGAGGGACTCATCAGCTTTGAGGAGGAG---
>zefa@E0270
GTGTTTGTGAACTTTGCCAAGAAGCAGAGCGACAACTTGGAGCAGCAGGAG---AGTTCGCCTCCTGGTGATGGC---CAGTCACCACTGCAGCGCCTCCTCAGC------------------------CTGCTGAAGCCCCGGCCAGCCAACACGGAGCTCAGCGCCCTGGTCAGCGAGGAGCCCGAGGAGCTGGAGTCTGACGACGATGAAGGGCTCATCAGCTTCGAAGAggag??a
>cyro@E0270
gtgtttGTGAACTTTGCCAAGAAGCAGAGCGACAACTTGGAGCAGCAAGAG---AGTTCGCCGCCTGGTGGCGGC---CAGTCACCACTGCAGCGGCTCCTCAGC------------------------CTGCTGAAGCCCCGGCCGGCCAACACGGAGCTCAGCGCCCTGGTCAGCGAGGAGCCTGAGGAGCTGGAGTCCGACGACGATGAAGGGCTCATCAGCTTCGAAGAGGAG---
>brca@E0270
GTGTTTGTCAACTTTGCCAAGAAGCAGAGCGACAGCCTGCAGCAGCAGGAG---AGCTCCCCCTCTGCTGGTGGC---CAGACGCCACTGCAGTGTATCTTGGAT------------------------CTCCTGAAGGCGCGGCCCGCCAGCACGGAGCTGAGCGCCCTGGACGGCCCCGAGCCACCAGAGCTGGAGTCTGACGACGACGAAGGCCTGATCAGCTTCGAGGAGGAG??C
