# Supplementary material for: The Phylogenetic Relationships of the Family Sciaenidae Based on Genome-Wide Data Analysis
Source: Animals (Basel). 2022 Dec 1;12(23):3386. doi: 10.3390/ani12233386 (PMC9741161; doi:10.3390/ani12233386)
Supplement: Supplementary file 1 [file animals-12-03386-s001.zip › File S2/align-1105-genes/bak/E0272_NT.fasta.ali]

>momo@E0272
CTGCAGAGCGCCGGTCGCCTGCTGGAGGCCCAGCTCCCGGAGATGATGACAGACCTGCTGGCCGCGGCCCGCGACAAGATGCTGTGCCCGGCCGAGTCGCAGCTCACGCGCTCCCTCCTCATGGAGGTCATCGAGCTGCACGCCCACCAGTGGAACCCCCTGGGCGCGCTCACCACTCAGTACTACAACCGCACCATCCAGAAGCTCACC---
>phbl@E0272
?TGCAGAGCGCCGGTCgcctgctggaggcccagcTCCCGGAGATGATGACGGACCTGCTGGCCGCCGCCCGCGACAAGATGCTGTGCCCGGCCGAGTCGCAGCTCACGCGCTCCCTCCTCATGGAGGTCATCGAGCTGCACGCCCACCAGTGGAACCCCCTGGGGCCGCTCACCACGCAGTACTACAACCGCACCATCCAGAAGCTCACC---
>trmu@E0272
?TTCAGAGTGCGGGTCGTCTGCTGGAGGTCCAGCTACCAGAGATGATGACGGACCTGCTGGCCGCGGCCCGCGACAAGATGCTGTGCCCGGCCGAGTCGCAGCTCACGCGCTCCCTCCTCATGGAGGTCATCGAGCTGCACGCGCACCAGTGGGACCCCCTGGAGGCACTCACCACCCAGTACTACAACCGCACCATCCAGAAGCTCACC---
>argl@E0272
------------------------------------------------ACGGACCTGCTGGCCGCGGCCCGCGACAAGATGCTGTGCCCGGCCGAGTCGCAGCTCACGCGCTCCCTCCTCATGGAGGTCCTCGAGCTGCACGCCCACCAGTGGAACCCCCTGGGGCCGCTCACCACCCAGTACTACAACCGCACCATCCACAAGCTCAC?---
>bosa@E0272
------------------------------CAGCTCCCCGAGATGATGACGGACCTGCTGGCCGCGGCCCGCGACAAGATGCTGTGCCCGGCCGAGTCGCAGCTCACGCGCTCCCTCCTCATGGAGGTCCTCGAGCTGCACGCCCACCAGTGGAACCCCCTGGGGCCGCTCACCACCCAGTACTACAACCGCACCATCCACAAGCTCACC---
>gace@E0272
?T?GCAGAGCGCCGCCGCCTGCTGGAAGACCAGCTCCCCGAGATGATGACGGACCTGCTGGCCGCGGCCCGCGACAAGATGCTGTGCCCGGCCGAGTCGCAGCTCACGCGCTCCCTCCTCATGGAGGTCATCGAGCTGCACGCCCACCAGTGGAACCCCCTGGGGCCGCTCACCACCCAGTACTACAACCGCACCATCCACAAGCTCACC---
>gaen@E0272
?TGCAGAGCGCCGGCCGCCTGCTGGAAGACCAGCTCCCCGAGATGATGACGGACCTGCTGGCCGCGGCCCGCGACAAGATGCTGTGCCCGGCCGAGTCGCAGCTCACGCGCTCCCTCCTCATGGAGGTCATCGAGCTGCACGCCCACCAGTGGAACCCCCTGGGGCCGCTCACCACCCAGTACTACAACCGCACCATCCACAAGCTCACC---
>gage@E0272
?TGCAGAGCGCCGGCCGCCTGCTGGAAGACCAGCTCCCCGAGATGATGACGGACCTGCTGGCCGCGGCCCGCGACAAGATGCTGTGCCCGGCCGAGTCGCAGCTCACGCGCTCCCTCCTCATGGAGGTCATCGAGCTGCACGCCCACCAGTGGAACCCCCTGGGGCCGCTCACCACCCAGTACTACAACCGCACCATCCACAAGCTCACC---
>gamo@E0272
?TGCAGAGCGCCGGCCGCCTGCTGGAAGACCAGCTCCCCGAGATGATGACGGACCTGCTGGCCGCGGCCCGCGACAAGATGCTGTGCCCGGCCGAGTCGCAGCTCACGCGCTCCCTCCTCATGGAGGTCATCGAGCTGCACGCCCACCAGTGGAACCCCCTGGGGCCGCTCACCACCCAGTACTACAACCGCACCATCCACAAGCTCACC---
>povi@E0272
?TGCAGAGCGCCGGTCGCTTGCTGGAAGACCAGCTCCCCCAGATGATGACGGACCTGCTGGCCGCGGCCCGCGACAAGATGCTGTGCCCGGCCGAGTCGCAGCTCACGCGCTCCCTCCTCATGGAGGTCATCGAGCTGCACGCCCACCAGTGGAACCCCCTGGGGCCCCTCACCACCCAGTACTACAACCGCACCATCCACAAGCTCACC---
>gach@E0272
------------------?TGCTGGAAGACCAGCTCCCCGAGATGATGACGGACCTGCTGGCCGCGGCCCGCGACAAGATGCTGTGCCCGGCCGAGTCGCAGCTCACGCGCTCCCTCCTCATGGAGGTCATCGAGCTGCACGCCCACCAGTGGAACCCCCTGGGGCCGCTCACCACCCAGTACTACAACCGCACCATCCACAAGCTCACC??G
>brbr@E0272
------------------------?AGGCCCAGCTCCCGGAGATGATGACAGACCTGCTGGCCGCGGCCCGCGACAAGATGCTGTGCCCGGCCGAGTCGCAGCTCACGCGCTCCCTCCTCATGGAGGTCATCGAGCTGCACGCCCACCAGTGGAACCCCCTGGGCGCGCTCACCACCCAGTACTACAACCGCACCATCCAGAAGCTCACC??A
>cyro@E0272
?TGCAGAGTACTGGGCGTCTACTGGAGGCCCAGCTCCCTGAGATGATGACGGATCTCCTCGCCGCAGCCAGGGATAAGATGCTGTGTCCAGCCGAATCTCAGCTCACCCGCTCTCTCCTCATGGAGGTCATTGAGCTTCACGCCCACCAATGGAACCCCTTGGAGGCCCTCACCACCCAGTACTACAACCGTACCATCCAGAAGCTCACC??A
>loam@E0272
CTGCAGAGCGCCGGTCGCCTGCTGGAGGCCCAGCTCCCGGAGATGATGACGGACCTGCTGGCCGTGGCCCGCGACAAGATGCTGTGCCCGGCCGAGTCGCAGCTCACACGCTCCCTCCTCATGGAGGTCATCGAGCTGCACGCCCACCAGTGGAACCCCCTGGGTGCGCTCACCACCCAGTACTACAACCGCACCATCCATAAGCTCACC---
>loxj@E0272
CTGCAGAGCGCCGGTCGCCTGCTGGAGGCCCAGCTCCCGGAGATGATGACGGACCTGCTGGCCGTGGCCCGCGACAAGATGCTGTGCCCGGCCGAGTCGCAGCTCACACGCTCCCTCCTCATGGAGGTCATCGAGCTGCACGCCCACCAGTGGAACCCCCTGGGTGCGCTCACCACCCAGTACTACAACCGCACCATCCATAAGCTCACC---
>lohl@E0272
?TGCAGAGCGCCGGTCGCCTGCTGGAGGCCCAGCTCCCGGAGATGATGACGGACCTGCTGGCCGTGGCCCGCGACAAGATGCTGTGCCCGGCCGAGTCGCAGCTCACACGCTCCCTCCTCATGGAGGTCATCGAGCTGCACGCCCACCAGTGGAACCCCCTGGGTGCGCTCACCACCCAGTACTACAACCGCACCATCCATAAGCTCACC---
>lolo@E0272
?TGCAGAGCGCCGGTCGCCTGCTGGAGGCCCAGCTCCCGGAGATGATGACGGACCTGCTGGCCGTGGCCCGCGACAAGATGCTGTGCCCGGCCGAGTCGCAGCTCACACGCTCCCTCCTCATGGAGGTCATCGAGCTGCACGCCCACCAGTGGAACCCCCTGGGTGCGCTCACCACCCAGTACTACAACCGCACCATCCATAAGCTCACC??A
>bame@E0272
?TCCAGAGTGCGGGTCGTCTCCTGGAGGCCCAGCTGCCGGAGATGATGACAGAGCTGCTGGCCGCCGCCCGCGACAAGATGCTGTGCCCGGCCGAGTCGCAGCTCACACGCTCCCTCCTCATGGAGGTCATCGAGCTGCACGCCCACCACTGGGACCCGCTGGAGGCTCTCACCACCCAGTACTACGACCGCACCATCCAGAAGCTCACC---
>maoc@E0272
C??------GCCGGCCGTCTGCTGGAGGCCCAGCTGCCGGAGATGATGACGGAGCTGCTGGCGGCCGCCCGTGACAAGATGCTGTGCCCGGCCGAGTCGCCCCTCACGCGCTCCCTCCTCATGGAGGTGATCGAGCTGCATGCCCACCAGTGGGACCCGCTGGAGACTCTCACCACCCAGTACTACAACCGCACCATCCAGaagctcacc??a
>mabe@E0272
?tccagagCGCCGGCCGTCTGCTGGAGGCCCAGCTGCCGGAGATGATGACGGAGCTGCTGGCGGCCACCCGAGACAAGATGCTGTGCCCGGCAGAGTCGCCACTCACACGATCCCTCCTCATGGAGGTGATCGAGCTGCATGCTCACCAGTGGGACCCGCTGGAGACGCTCACCACCCAGTACTATGACCGCACCATCCAGAAGCTCACC---
>coru@E0272
?tccagagCGCCGGCCGTCTGCTGGAGGCCCAGCTGCCGGAGATGATGACGGAGCTGCTGGCGGCCGCCCGTGACAAGATGCTGTGCCCGGCCGAGTCGTCGCTCACGCGCTCCCTCCTCATGGAGGTGATCGAGCTGCACGCCCACCAGTGGGACCCGCTGGAGACGCTCACCACCCAGTACTACGACCGCACCATCCAGAagctcacc??a
>brca@E0272
?TCCAGAGCTGTGGCAGTCTGCTGGAGGCCGCCCTTCCAGAGATGATGACCGAGCTGTTGGCGGCTGCACGAGACAAGATGCTCTGTCCGGGGGAGTCTCCTTTAACGCGCTCCTTGCTTCTGGAGGTCATCGAGCTCCACGCCCACCGCTGGCGCCCACTGGAGGGCCCTACCAGCCAGTACTACCACCGCACCATC---------------
