# Supplementary material for: The Phylogenetic Relationships of the Family Sciaenidae Based on Genome-Wide Data Analysis
Source: Animals (Basel). 2022 Dec 1;12(23):3386. doi: 10.3390/ani12233386 (PMC9741161; doi:10.3390/ani12233386)
Supplement: Supplementary file 1 [file animals-12-03386-s001.zip › File S2/align-1105-genes/bak/E0273_NT.fasta.ali]

>trsc@E0273
?GAAAGAAGCGTCCCACGCGA------GACTTCTCGGCCATCGCCGTGCCCTCCATG---CGGGGGCTGGGTTACCTGGACTACACCATCAAGAGCCACGCCTCCAGGTCACTGACCGCCATGGACGAGTTCCGACATCACGAGATGCTGTGCGACCTCGTCCTACACGTCACGCAGAAGGACCGGACCGTGGACTTC---?AA
>argl@E0273
AGGAAGAAGCGTCCGACGCGTGACAAGGacttctcggccatggtggtgCCCTCGGTG---CGCGGGCTTGGTTACCTTGACTACAACATAGAGAGCCACGCCTCCCGCTCGCTGAGCGCCATGGACGAGTTCCGGCGCCACGACCTGCTCTGCGACCTGGTGCTCCACGTCACGCAGAAGGACCGCACCGTGGACTTC---??A
>gace@E0273
AGGAAGAAGCGTCCGACGCGTGACGAGGACTTCTCGGCCATGGTGGTGCCCTCGGTG---CGCGGGCTTGGTTACCTTGACTACAACATAGAGAGCCACGCCTCCCGCTCGCTGAGCGCCATGGACGAGTTCCGGCGCCACGACCTGCTCTGCGACCTGGTGCTCCACGTCACGCAGAAGGACCGCACCGTGGACTTC---?AA
>gach@E0273
AGGAAGAAGCGTCCGACGCGTGACGAGGACTTCTCGGCCATGGTGGTGCCCTCGGTG---CGCGGGCTTGGTTACCTTGACTACAACATAGAGAGCCACGCCTCCCGCTCGCTGAGCGCCATGGACGAGTTCCGGCGCCACGACCTGCTCTGCGACCTGGTGCTCCACGTCACGCAGAAGGACCGCACCGTGGACTTC---??A
>gaen@E0273
AGGAAGAAGCGTCCGACGCGTGACGAGGACTTCTCGGCCATGGTGGTGCCCTCGGTG---CGCGGGCTTGGTTACCTTGACTACAACATAGAGAGCCACGCCTCCCGCTCGCTGAGCGCCATGGACGAGTTCCGGCGCCACGACCTGCTCTGCGACCTGGTGCTCCACGTCACGCAGAAGGACCGCACCGTGGACTTC---??A
>gage@E0273
AGGAAGAAGCGTCCGACGCGTGACGAGGACTTCTCGGCCATGGTGGTGCCCTCGGTG---CGCGGGCTTGGTTACCTTGACTACAACATAGAGAGCCACGCCTCCCGCTCGCTGAGCGCCATGGACGAGTTCCGGCGCCACGACCTGCTCTGCGACCTGGTGCTCCACGTCACGCAGAAGGACCGCACCGTGGACTTC---?AA
>gamo@E0273
AGGAAGAAGCGTCCGACGCGTGACGAGGACTTCTCGGCCATGGTGGTGCCCTCGGTG---CGCGGGCTTGGTTACCTTGACTACAACATAGAGAGCCACGCCTCCCGCTCGCTGAGCGCCATGGACGAGTTCCGGCGCCACGACCTGCTCTGCGACCTGGTGCTCCACGTCACGCAGAAGGACCGCACCGTGGACTTC---?AA
>meme@E0273
AGGAAGAAGCGTCCGACGCGTGACGAGGACTTCTCGGCCATGGTGGTGCCCTCGGTG---CGCGGGCTTGGTTACCTTGACTACAACATAGAGAGCCACGCCTCCCGCTCGCTGAGCGCCATGGACGAGTTCCGGCGCCACGATCTGCTCTGCGACCTGGTGCTCCACGTCACGCAGAAGGACCGCACCGTGGACTTC---??A
>loam@E0273
AGAAAGAAACGTCCGACGCGAGACGAGGACTTCTCGGCCATCGTGGTGCCGTCCGTG---CGCGGGCTGGGTTACCTTGACTACACCATCGAGAGCCACGCCTCCAGGTCGCTGACCGCCATGGACGAGTTCCGGCGCCACGATATGCTCTGCGACATGGTGCTACACGTCACGCAGAAGGACCGGACCGTGGACTTC---??A
>lohl@E0273
AGAAAGAAACGTCCGACGCGAGACGAGGACTTCTCGGCCATCGTGGTGCCGTCCGTG---CGCGGGCTGGGTTACCTTGACTACACCATCGAGAGCCACGCCTCCAGGTCGCTGACCGCCATGGACGAGTTCCGGCGCCACGATATGCTCTGCGACATGGTCCTACACGTCACGCAGAAGGACCGGACCGTGGACTTC---??A
>lolo@E0273
AGAAAGAAACGTCCGACGCGAGACGAGGACTTCTCGGCCATCGTGGTGCCGTCCGTG---CGCGGGCTGGGTTACCTTGACTACACCATCGAGAGCCACGCCTCCAGGTCGCTGACCGCCATGGACGAGTTCCGGCGCCACGATATGCTCTGCGACATGGTCCTACACGTCACGCAGAAGGACCGGACCGTGGACTTC---??A
>loxj@E0273
AGAAAGAAACGTCCGACGCGAGACGAGGACTTCTCGGCCATCGTGGTGCCGTCCGTG---CGCGGGCTGGGTTACCTTGACTACACCATCGAGAGCCACGCCTCCAGGTCGCTGACCGCCATGGACGAGTTCCGGCGCCACGATATGCTCTGCGACATGGTCCTACACGTCACGCAGAAGGACCGGACCGTGGACTTC---??A
>brbr@E0273
AGAAAGAAACGCCCGACGCGAGACGAGGACTTCTCGGCCATCGTGGTGCCGTCCGTG---CGCGGGCTGGGTTACCTCGACTACACCATCGAGAGGCACGCCTCCCGGTCGCTGACCGCCATGGACGAGTTCCGGCGCCACGATATGCTCTGCGACCTGGTCCTGCACGTCACGCAGAAGGACCGGACCGTGGACTTC---?AA
>bosa@E0273
AGGAAGAGGCGTCCGACGCGTGACAAGGACTTCTCGGCCATGGTGGTGCCCTCGGTG---CGCGGGCTTGGTTACCTTGACTACAACATAGAGAGCCACGCCTCCCGCTCGCTGAGCGCCATGGACGAGTTCCGGCGCCACGACCTGCTCTGCGACCTGGTGCTCCGCGTCACGCAGAAGGACCGCACCGTGGACTTC---?AA
>povi@E0273
AGGAAGAAGCGTCCGACGCGCGACGAGGACTTCTCGGCCATGGTGGTGCCCTCGGTG---CGCGGGCTTGGTTACCTTGACTACAACATAGAGAGCCACGCCTCCCGCTCGCTGAGCGCCATGGACGAATTCCGACGCCACGACCTTCTCTGCGACCTGGTGCTCCGCGTCACGCAGAAGGACCGCACCGTGGAATTC---??A
>momo@E0273
AGAAAGAAACGACCAACGCGAGACGAGGACTTCTCAGCCATCGTGGTGCCGTCTGTG---CGCGGGCTGGGTTACCTTGACTACACCATCGAGAGCCACGCCTCCAGGTCGCTGACCGCCATGGACGAGTTCCGGCGCCAAGATATGCTCTGCGACCTGGTCCTACACGTCACGCAGAAGGACCGGACCGTGGACTTC---?AA
>gaar@E0273
AGGAAGAAGCGTCCGACGCGCGACGAGGACttctcggccatggtggtgCCGTCGATG---TGCGGGCTGGGTTACCTCGACTACACCATCGAGAGCCACGCCTCGCGCTCGCTCAGCGCCATGGACGAGTTTCGGCGCCACGACCTGCTCTGCGACCTGGTGCTCCGCGTCACGCAGAAGGACCGCACCGTGGACTTC---?AA
>trmi@E0273
AGGAAGAAGCGGCCGACGCGCGACGAGGACTTCTCGGCCATGGTGGTGCCGTCGGTG---CGCGGGCTGGGTTACCTCGACTACACCATCGAGAGCCACGCCTCCCGCTCGCTCAGCGCCATGGACGAGTTCCGCCGCCACGACCTGCTCTGCGACGTGGTGCTCCGCGTCACGCAGAAGGACCGCACCGTGGACTTC---??A
>bame@E0273
?GAAAGAAACGTCCCACGCGAGACAAGGACTTCTCAGCCATCGTGGTGCCCTCCATG---CGGGGGCTCGGTTACCTGGACTACACCATCGAGAGCCACGCCTCCAGGTCGCTGACCGCCATGGACGAGTTCCGACGCCACGAGATGCTGTGCGACCTCGTCCTACACGTCACGCAGAACGACCGGACCATGGACTTT---?AA
>mabe@E0273
?GAAAGAAGCGTCCCACGAGAGACAAGGACTTCTCCGCCATCGCGGTGCCCTCCATG---CGAGGGCTGGGCTACCTGGACTACACCATCGAGAGCCACGCCTCCAGGGCGCTGGCCGCCATGGACGGGTTCCGGCGCGACGACATGCTGTGCGACATCGTCCTGCACGTCACGCAGAAGGAGCGCACCGTGGACTTC---??A
>maoc@E0273
?GAAGGAAGCGTCCCACGAAAGACGAGGACTTCTGCACCATCGCGGTGCCCTCCATG---CGGGGGCTGGGCTACCTGGACTACACCATCGAGAGCCACGCCTCTCGGTCGCTGACCGCCATGGACGAGTTCCGTCGCCACGGGATGCTGTGCGACCTCGTCCTACACGTCACGCAGAAGGAGCGCACCGTGGACTTC---??A
>lala@E0273
?GGAAGAGACGTCCCACG---------GACTTCTCAGCCATCGCAGTGCCCTCGATG---CGGGGGCTGGGCTACCTGGACTACACCATCGAGGGCCACGCCTCCAGGTCGCTGATCGCCATGGACGAGTTCCGACGCCACGAGATGCTGTGCGACCTCGTCCTGCACGTCACGCAGAAGGACCGGACCGTGGACTTC---?AA
>mora@E0273
?GGAAGAAACGGCCCACGCGAGACACGGACTTCTCGGCGATCGCGGTGCCCTCCGTG---CGGGGGCTGGGTTACCTGGACTACACCATCGAGGGCCACGCCTCCAGGTCGCTGACCGCCATGGACGAGTTCCGACGGCACGAGATGCTGTGCGACCTCGTCCTGCACGTCACCCAGAAGGACCGCACCGTGGACTTC---?AA
>trmu@E0273
?GAAAGAAACGTCCCACGCGAGACGCGGACTTCTCAGCCATCGCCGTGCCCTCCATG---CGGGGGCTGGGTTACCTGGACTACACCATCGAGAGCCACGCCTCCAGGTCACTGACCGCCATGGACGAGTTCCGACGTCACGAGATGCTGTGCGACCTCGTCCTACACGTCACGCAGAAGGACCGGACCGTGGACTTC---?AA
>meca@E0273
?GGAAGAAGCGCCCCACGCGGGACGCCGACTTCTCGGCCATCGCCGTGCCGTCGGTG---CGCGGGATCGGTTACCTGGACTACGCCATCGAGAGCCACGCCTCCCGGTCGCTGACCGCCATGGACGAGTTCAGGCGCCACGACATGCTGTGTGACCTCGTGCTGCACGTCACGCAGAAGGACCGCACCGTGGACTTC---??A
>phph@E0273
?GGAAGAAACGGCCGACGCGCGACGCCGACTTCTCCGCCATCGCGGTGCCGTCCGTG---CGGGGCCTGGGCTACCTCGACTACACCATCGAGAGCCACGCCTCCAGGTCGCTGACCGCCATGGACGAGTTCCGGCGCCACGACATGCTGTGTGACCTCGTCCTGCACGTCACGCAGAAGGATCGCACCGTGGACTTT---??A
>merl@E0273
?GGAAGAAGCGCCCCACGCGGGACGCCGACTTCTCGGCCATCGCCGTGCCGTCGGTG---CGCGGGATCGGTTACCTGGACTACGCCATCGAGAGCCACGCCTCCCGGTCGCTGACCGCCATGGACGAGTTCAGGCGCCACGACATGCTGTGTGACCTCGTGCTGCACGTCACGCAGAAGGACCGCACCGTGGACTTC---??A
>muma@E0273
AGGAAGAAGCGGCCCACGCGCGACTCGGACTTCTCGGCGGTGGCGGTGCCCTCGGTG---CGGGGGTTGGGCTACCTGGACTACGCCATCCAGAGCCACGCCTCCCGGGCGCTGGCCGCCATGGACGAGTTCCGCCGCCACGGGACGCTGTGTGACCTGGTGCTGCACGTCACCCAGAAGGACCGCACCGTGGACTTC---?AA
>cyro@E0273
?GAAGGAGGAGGCCTACTCGGGATGCTGATTTTTCGGCCATCGCGGTTCCCTCCGTG---CGCGGCTTAGGTTACCTGGACTACACCATCGAGACGCACGCCTCCAGATCTCTGAAGACCATGGACGAGTTCAGACGCCACGAGATGCTGTGCGACTTGGTGCTGCATGTCACACACAGGGGCAAGACGGTGGACTTT---?AA
>zefa@E0273
?G?AGGAGAAGGCCGACTCGGGATGCTGATTTTTCGGCCATTGCAGTTCCCTCCGTG---CGGGGGTTAGGTTACCTGGACTACACCATCGAGACGCACGCCTCCAGATCTCTGAGCAGCATGGCCGAGTTCAGACGCCACGAGATGCTGTGCGACTTGGTGCTACATGTCACCCACAAGGACAAGACGGTGGACTTT---?AA
>mezu@E0273
AGAAAGAAACGTTCCGCGCGGGACGCGGACCTCTCGGCCGTCGTGGTGCCCTCCATG---CGGGGGCTGGGTTGCCTGGACTACACCATCGAGAGCCACGCCTCCAGGTCGCTGACCGCCATGGACGAGTTCCGACGCCACGGGATGCTGTGCGACCTCGTCCTGCACGTCACGCAGAAGGACCGGACCGTGGACTTC---??A
>coru@E0273
?GAAAAAAGCGTCCCACGAGACAGAAGGACTTCTCCGCCATCGCGGTGCCCTCCATG---AGCGGGATGGGCTACCTGGAGTACACCATCGAGAGCCACGCCTCCCGGGCGCTCAACGCCATGGACGAGTTCCGTCGCGACGAGATGCTGTGCGACCTCGTCCTGCACGTCACGCAGAAGGAGCGCACCGTGGACTTC---??A
>brca@E0273
?GGAAGAAGCGTCCCATGCGTGAAAGCGACTTCTCGGCGGTCGCCGTGCCTTCCATCTGGGGCGGGCTGGGCTGTCTGGACTACACAATCGAGGGCCACGCCCCCAAGGCACTCGCCGCCATGAATGACTTCCGACGCAATGACGTCCTCTGCGACCTTGTGCTGCACGTCGCCCAAAAG------------GATTTCAAG??G
