# Supplementary material for: The Phylogenetic Relationships of the Family Sciaenidae Based on Genome-Wide Data Analysis
Source: Animals (Basel). 2022 Dec 1;12(23):3386. doi: 10.3390/ani12233386 (PMC9741161; doi:10.3390/ani12233386)
Supplement: Supplementary file 1 [file animals-12-03386-s001.zip › File S2/align-1105-genes/bak/E0275_NT.fasta.ali]

>phph@E0275
---------------------------------?CGGACCTGGAGGACTTCGGCCAGCCCCCCAGAGCCCTGCTGCCCGCCGTGCTGATCAGCACCAAGCGAAAGCGTGCGTcccagggggaggagagccAGGTGGAGTCCCAGGACCTGGAGCTCACCCAGTCCTGGAGGGAGATCCTGGGGGCGCCGCCCCCACGGGGCA?C---
>phbl@E0275
ACAGGCCAT---------------------GCGGCAGACCTGGAGGACTTCGGCCAGCCCCCCAGAGCCCTGCTGCCCGCCGTGCTGATCAGCACCAAGCGGAAGCGGGCgtcccagggggaggagagccaggtGGAGTCCCAGGACCTGGAGCTCACCCAGTCCTGGAGGGAGATCCTGGGGGCGCCGCCCCCGCGGGGCA?C---
>merl@E0275
?TTGCCCACCAGCCCCTGGAGGCCGGCCAGGCAGCAGACATGGAGGACTTCGGCCTGCCACCCAGACCCCTGCAGCCCGCCGTGCTGATCACCACCAAGCGCAAGCGTCAGTCCCAGGGGGAGGCGAGCCAGGGGGAGTCCCAGGACATGGATCTCACCCAGTCCTGGAGGGAGATCCTGGGGGCCCCGCCCCCACAGGGCACC---
>gace@E0275
gtggcCCACCAGCCCCTCCAGCCCGGCGAGGCGGCGGACCTGGAGGACTTCGggcggcccccccgccccctgcagcCGGCCGTGCTGATCAGCACCAAGCGGCGCCGCGCCTCCCAGGGGGAGGAGAGCCAGGGGGTGTCCCAGGACCTGGAGCTCACCCAGTCCTGGAGGGAGATCCTGGgggccccacccccccaggGCACC---
>gamo@E0275
gtggccCACCAGCCCCTCCAGCCCGGCGAGGCGGCGGACCTGGAGGACTTCGGgcgtcccccccgccccctgcagcCGGCCGTGCTGATCAGCACCAAGCGGCGCCGCGCCTCCCAGGGGGAGGAGAGCCAGGGGGTGTCCCAGGACCTGGAGCTCACCCAGTCCTGGAGGGAGATCCTGGgggccccacccccccaggGCACC---
>brbr@E0275
gTGGCCCACCAGCCCCTGGAGCCGGGCCAGGCGGCGGACCTGGAGGACTTCGGCCGCCCCCCTAGACCCCTTCAGCCGGCCGTGCTGATCAGCACTAAGCGCAAGCGGGCTTCCCAGGGGGAGGAGAGCCAGGTGGAGTCCCAGGACGTGGAGCTCACCCAGTCCTGGAGGGAGATCTTGGGGGCCCCGCCCCCACAGGGCACC---
>loam@E0275
GTGGCCCACCAGCCCCTGGAGCCGGGCCAGGCGGCGGACCTGGAGGACTTCGGCCGCCCCCCCCGCCCCCTGCAGCCCGCCGTGCTGATCAGCACCAAGCGCAAGCGGGCTTCTCAGGGGGAGGAGAGCCAGGTGGAGTCCCAGGACCTGGAGCTCACCCAGTCCTGGAGGGAGATCCTGGGGGCCCCGCCCCCACAGGGCACC---
>lohl@E0275
GTGGCCCACCAGCCCCTGGAGCCGGGCCAGGCGGCGGACCTGGAGGACTTCGGCCGCCCCCCCCGCCCCCTGCAGCCCGCCGTGCTGATCAGCACCAAGCGCAAGCGGGCTTCTCAGGGGGAGGAGAGCCAGGTGGAGTCCCAGGACCTGGAGCTCACCCAGTCCTGGAGGGAGATCCTGGGGGCCCCGCCCCCACAGGGCACC---
>loxj@E0275
GTGGCCCACCAGCCCCTGGAGCCGGGCCAGGCGGCGGACCTGGAGGACTTTGGCCGCCCCCCCCGCCCCCTGCAGCCCGCCGTGCTGATCAGCACCAAGCGCAAGCGGGCTTCTCAGGGGGAGGAGAGCCAGGTGGAGTCCCAGGACCTGGAGCTCACCCAGTCCTGGAGGGAGATCCTGGGGGCCCCGCCCCCACAGGGCACC---
>gage@E0275
---------------------------------------------------------------?G?CCCCTGCAGCCGGCCGTGCTGATCAGCACCAAGCGGCGCCGCGCCTCCCAGGGGGAGGAGAGCCAGGGGGTGTCCCAGGACCTGGAGCTCACCCAGTCCTGGAGGGAGATCCTGGgggccccacccccccaggGCACC??A
>mezu@E0275
GTGGCTCACCAGCCCCTGGAGGCGGGCCAGGCAGCAGACATAGAGGACTTCGGTCGCCCCCCTAGACCCCTGCAGCCCGCCGTGCTCATCAGCACCAAGCGGAAGCGGGCGTCCCAGGGGGAGGAGAGCCAGGTGGAGTCCCAGGACATGGAGCTCACCCAGTCCTGGAGGGAGATCCTCGGGCCCCCGCCCCCACAGGGCACC---
>coru@E0275
GTGGCCCACCAGCCCCTGGAGCCCGGTCAGGCAGCGGACATGGAGGACTTTGGGCAGCCCCCCAGACCCCTGCAGCCCGCCGTGCTCATCAGCACCAAGCGCAAACGGGTGTCCCAGGGGCAGGAGAGCCAGGTGGAATCCCAGGACACAGAGCTCACCCAGTCCTGGAGGGAGATCCTGGGGGCCCCACCCCTGCGGGGCA??---
>muma@E0275
gTGGCCCACCAGCCCCTGGAGGCCGGCCAGACGGCAGACATGGAGGACTTCGGCCGACCGCCCCGACCGCTGCAGCCCGCCGTGCCCATCACCACCAAGCGGAAGCGGGTGTCCCAGGGGGAGGACAGCCAGGTGGAGTCTCAGGACGTGGAGCTCACCCAGTCCTGGAGGGAGATCCTGGGGGCCCCGCCCCCACAGGGCACC---
>lala@E0275
gtgGCCCACCAGCCCCTGGAGGCTGGCCAGGCAGCAGACATGGAGGACTTTGGACGACCCCCCAGACCCCTGCAGCCCGCCGTGCCCATCAGCACCAAACGCAAGCGGACGtcccagggggaggagagtcAGGTGGAGTCCCAGGACATGGAGCTCACCCAGTCCTGGAGGGAGATCCTGGGGGCCCCACCCCCACAGGGCA?C---
>trsc@E0275
GTGGCCCACCAGCCCCTGGAGGCCGGCCAGGCAGCAGACATGGAGGACTTTGGGCGACCACCCAGACCCCTGCTGCCCGCTGTGCCCATCAGCACCAAGCGGAAGCGGGCGTCCCAGGGGGAGGAGAGCCAGGTGGAGTCCCAGGACATGGAGCTCACCCAGTCCTGGAGGGAGATCCTGGGGGCTCCGCCCCCACAGGGCA?C---
>trmu@E0275
GTGGCCCACCAGCCCCTGGAGGCCGGCCAGGCAGCAGACATGGAGGACTTTGGGCGACCACCCAGACCCCTGCTGCCCGCTGTGCCCATCAGCACCAAGCGGAAGTGGGCGTCCCAGGGGGCGGAGAGCCAGGTGGAGTCCCAGGACATGGAGCTCACCCAGTCCTGGAGGGAGATCCTGGGGGCTCCGCCCCCACAGGGCATC??A
>mora@E0275
GTGGCCCACCAGCCCCTGGTGGCTGGCCAGGCAGCAGACATGGAGGACTTTGGCCGACCACCCAGACCCCTGCAGCCTGCCGTGCCCATCAGCACCAAACGCAAGCGGCCGTCCCAGGGGGACGAGAGCCAGGTGGAGTCCCAGGACATGGAGCTCACCCAGTCCTGGAGGGAGATCCTGGGGGCTCCGCCCCCACAGGGCA?C---
>maoc@E0275
GTGGCCCACCAGCCCCTGGAGCCCGGTCAGGTACCGGACATGGAGGACTTTGGGCACCCAGCCAGACCCCTGCAGCCCGCCGTGCTCATCAGCACCAAGCGCAAGCGGGTGtcccagggggaggagagccAGGTGGAGTCCCAGGATGTGGAGCTCATCCAGTCCTGGAGGGAGATTCTGGGGGCTCCACCCCCACGGGGC------
>meca@E0275
tT?GCCCACCAGCCCCTGGAGGCCGGCCAGGCAGCAGACATGGAGGACTTCGGCCTGCCACCCAGACCCCTGCAGCCCGCCGTGCTGATCACCACCAAGCGCAAGCGTCAGTCCCAGGGGGAGGCGAGCCAGGGGGAGTCCCAGGACATGGATCTCACCCAGTCCTGGAGGGAGATCCTGGGGGCCCCGCCCCCACAGGGCACC??A
>mepo@E0275
?TTGCCCACCAGCCCCTGGAGACCGGCCAGGCAGCAGACATGGAGGACTTCGGCCTGCCACCCAGACCCCTGCAGCCCGCCGTGCTGATCACCACCAAGCGCAAGCGTCAGTCCCAGGGGGAGGCGAGCCAGGGGGAGTCCCAGGACATGGATCTCACCCAGTCCTGGAGGGAGATCCTGGGGGCCCCGCCCCCACAGGGCACC??A
>cyro@E0275
?TCGCCCATCAGACTCTCGAGGCACGCCCGGCTGCAGACATTGAGGATTTTGGGATGGCAGCCAAGCCCCTGAAGCCGGCCATTCTGATCAGCACCAAGCGGAAGCGAGCATCCCAGGGTGAGGACAGTCAGGTGGAGTCTCAGGACGTGGAGCTCACACAGTCCTGGAGAGAGATCCTGGGACCGCCACCCGTGATGGGAACC---
>zefa@E0275
?TCGCCCATCAGACTCTTGAGGACCGCCCGACTGCGGACATTGAGGATTTTGGGATGCCGGCTAAGCCCCTGCAGCCGGCCGTCCTGATCAGCACCAAGCGGAAGCGAGCATCCCAGGGTGAAGACAGCCAGGTGGAGTCGCAGGACATGGAGCTCACACAGTCCTGGAGAGAGATTCTGGGACCGCCACCCCCGATGGGAACC---
