# Supplementary material for: The Phylogenetic Relationships of the Family Sciaenidae Based on Genome-Wide Data Analysis
Source: Animals (Basel). 2022 Dec 1;12(23):3386. doi: 10.3390/ani12233386 (PMC9741161; doi:10.3390/ani12233386)
Supplement: Supplementary file 1 [file animals-12-03386-s001.zip › File S2/align-1105-genes/bak/E0278_NT.fasta.ali]

>argl@E0278
ATGATGGGCAAGGCGGACGGCGACAACTACACGCTGGACGACATGTTTGTGTCGAGCGCGGCGcagcgggagggagagggccGGGACGAGGAGCGCATGAGGAGCCAGGCGGTGGCGGAGAGCCGGCGGCTGGCCGCCTCCATGGACCAGTGCCCGCGCTGCTTCAACAGCCAGGAGCTGCAGAAGCACCTCATCGTGGCCATCGGGGCC??A
>gace@E0278
atgATGGGCAAGGCGGACGGCGACAACTACACGCTGGACGACATGTTTGTGTCGAGCGCGGCGcagcgggagggagagggccgGGACGAGGAGCGCATGAGGAGCCAGGCGGTGGCGGAGAGCCGGCGGCTGGCCGCCTCCATGGACCAGTGCCCGCGCTGCTTCAACAGCCAGGAGCTGCAGAAGCACCTCATCGTGGCCATCGGGGCC?AA
>trsc@E0278
ATGATGGGCAAGGCGGATGGCGACAACTACACCCTGGACGACATGTTTGTGTCAAGTGCAGCGCAGCGCGAGGGCGAGGGCCGCGACGAGGAGCGCATGAGGAGCCAGGCGGTGGCGGAGGCCCGACGGCTGGCGGCCTCCATGGACCAGTGTCCCCGCTGCTTCAACAGCCAGGAGCTGCAGAAGCACCTCATCGTGGCCATCGGGACC??A
>gach@E0278
ATGATGGGCAAGGCGGACGGCGACAACTACACGCTGGACGACATGTTTGTGTCGAGCGCGGCGcagcgggagggagagggccGGGACGAGGAGCGCATGAGGAGCCAGGCGGTGGCGGAGAGCCGGCGGCTGGCCGCCTCCATGGACCAGTGCCCGCGCTGCTTCAACAGCCAGGAGCTGCAGAAGCACCTCATCGTGGCCATCGGGGCC??A
>povi@E0278
ATGATGGGCAAGGCGGACGGCGACAACTACACGCTGGACGACATGTTTGTGTCGAGCGCGGCGcagcgggagggagagggccGGGACGAGGAGCGCATGAGGAGCCAAGCGGTGGCGGAGAGCCGGCGGCTGGCTGCCTCCATGGACCAGTGTCCCCGCTGCTTCAACAGCCAGGAGCTGCAGAAGCACCTCATCGTGGCCATCGGGGCC??A
>gaen@E0278
atgATGGGCAAGGCGGACGGCGACAACTACACGCTGGACGACATGTTTGTGTCGAGCGCGGCGcagcgggagggagagggccgGGACGAGGAGCGCATGAGGAGCCAGGCGGTGGCGGAGAGCCGGCGGCTGGCCGCCTCCATGGACCAGTGCCCGCGCTGCTTCAACAGCCAGGAGCTGCAGAAGCACCTCATCGTGGCCATCGGGGCC??A
>mora@E0278
ATGATGGGCAAGGCGGACGGCGACAACTACACGCTGGACGACATGTTTGTGTCGAGCGCCGCGCAGCGGGAGGGCGAGGGCCGCGACGAGGAGCGCATGAGGAGCCAGGCGGTGGCGGAGAGCAGGCGGCTGGCCGCCTCCATGGACCAGTGTCCCCGCTGCTTCAACAGCAAGGAGCTGCAGAAGCACCTCATCGTGGCCATCGGGACC?Aa
>momo@E0278
ATGATGGGCAAGGCGGACGGTGACAACTACACGCTGGACGACATGTTTGTGTCGAGCGCGGCGCAGCGGGAGGGTGAGGGCCGGGACGAGGAGCGCATGAGGAGTCAGGCGGTGGCGGAGAGCAGGCGGCTGGCGGCTTCCATGGACCAGTGTCCCCGCTGCTTCAACAGCCAGGAGCTGCAGAAGCACCTCATCGTGGCCATCGGGGCC??A
>gage@E0278
atgATGGGCAAGGCGGACGGCGACAACTACACGCTGGACGACATGTTTGTGTCGAGCGCGGCGcagcgggagggagagggccgGGACGAGGAGCGCATGAGGAGCCAGGCGGTGGCGGAGAGCCGGCGGCTGGCCGCCTCCATGGACCAGTGCCCGCGCTGCTTCAACAGCCAGGAGCTGCAGAAGCACCTCATCGTGGCCATCGGGGCC?AA
>meme@E0278
ATGATGGGCAAGGCGGACGGCGACAACTACACACTGGACGACATGTTTGTGTCGAGCGCGGCGcagcgggagggagagggccGGGACGAGGAGCGCATGAGGAGCCAGGCGGTGGCGGAGAGCCGGCGGCTGGCCGCCTCCATGGACCAGTGCCCCCGCTGCTTCAACAGCCAGGAGCTGCAGAAGCACCTCATCGTGGCCATCGGGGCC??A
>gamo@E0278
atgATGGGCAAGGCGGACGGCGACAACTACACGCTGGACGACATGTTTGTGTCGAGCGCGGCGcagcgggagggagagggccgGGACGAGGAGCGCATGAGGAGCCAGGCGGTGGCGGAGAGCCGGCGGCTGGCCGCCTCCATGGACCAGTGCCCGCGCTGCTTCAACAGCCAGGAGCTGCAGAAGCACCTCATCGTGGCCATCGGGGCC??A
>bosa@E0278
------------------------------------------------?TGTCGAGCGCGGCGcagcgggagggagagggccGGGACGAGGAGCGCATGAGGAGCCAGGCGGTGGCGGAGAGCCGGCGGCTGGCCGCCTCCATGGACCAGTGCCCGCGCTGCTTCAACAGCCAGGAGCTGCAGAAGCACCTCATCGTGGCCATCGGGGCC?AA
>brbr@E0278
---------------------------------------------TT?GTGTCGGGCGCGGCGCAGCGCGAGGGCGAGGGCCGGGACGAGGAGCGCATGAGGAGTCAGGCGGTGGCGGAGGGCCGGCGGCTGGCGGCCTCCATGGACCAGTGTCCCCGCTGCTTCAACAGCAAGGAGCTGCAGAAGCACCTCATCGTGGCCATCGGGGCC??A
>trmu@E0278
atGATGGGCAAGGCGGATGGCGACAACTACACCCTGGACGACATGTTTGTGTCAAGTGCAGCGCAGCGCGAGGGCGAGGGCCGCGACGAGGAGCGCATGAGGAGCCAGGCGGTGGCGGAGGGCCGACGGCTGGCGGCCACCATGGACCAGTGTCCCCGCTGCTTCAACAGCCAGGAGCTGCAGAAGCACCTCATCGTGGCCATCGGGACC?Aa
>mezu@E0278
ATGATGGGCAAGGCGGACGGCGACAACTACACGCTGGATGACATGTTTGTGTCGAGTGCGGCGCAGCGTGAGGGCGAGGGCCGTGACGAGGAGCGCATGAGATCCCAGGCGGTGGCGGAGGGCAGACGGCTGGCGGCCTCCATGGACCAGTGTCCCCGCTGCTTCAACAGCAAGGAGCTGCAGAAGCACCTCATCGTGGCCATTGGGACc?aa
>lohl@E0278
ATGATGGGCAAGGCGGACGGGGACAACTACACGCTGGACGACATGTTTGTGTCGAGCGCGGCGCAGCGTGAGGGTGAGGGCCGGGACGAGGAGCGAATGAGGAGTCAGGCGGTGGCGGAGGGCAGGCGGCTGGCGGCCTCTATGGACCAGTGTCCCCGCTGCTTCAACAGCCAGGAGCTGCAGAAGCACCTCATCGTGGCCATCGGTGCC?AA
>loam@E0278
ATGATGGGCAAGGCGGACGGGGACAACTACACGCTGGACGACATGTTTGTGTCGAGCGCGGCGCAGCGTGAGGGTGAGGGCCGGGACGAGGAGCGAATGAGGAGTCAGGCGGTGGCGGAGGGCAGGCGGCTGGCGGCCTCTATGGACCAGTGTCCCCGCTGCTTCAACAGCCAGGAGCTGCAGAAGCACCTCATCGTGGCCATCGGTGCC?AA
>loxj@E0278
ATGATGGGCAAGGCGGACGGGGACAACTACACGCTGGACGACATGTTTGTGTCGAGCGCGGCGCAGCGTGAGGGTGAGGGCCGGGACGAGGAGCGAATGAGGAGTCAGGCGGTGGCGGAGGGCAGGCGGCTGGCGGCCTCTATGGACCAGTGTCCCCGCTGCTTCAACAGCCAGGAGCTGCAGAAGCACCTCATCGTGGCCATCGGTGCC??A
>lolo@E0278
ATGATGGGCAAGGCGGACGGTGACAACTACACGCTGGACGACATGTTTGTATCGAGCGCGGCGCAGCGTGAGGGTGAGGGCCGGGACGAGGAGCGAATGAGGAGTCAGGCGGTGGCGGAGGGCAGGCGGCTGGCGGCCTCTATGGACCAGTGTCCCCGCTGCTTCAACAGCCAGGAGCTGCAGAAGCACCTCATCGTGGCCATCGGTGCC??A
>lala@E0278
---------------------------TACACGCTGGACGACATGTTTGTGTCGAGCGCGGCGCAGCGCGAGGGCGAGGGCCGCGACGAGGAGCGCATGAGGAGCCAGGCGGTGGCGGAGGGCAGGCGGCTGGCGGCCTCCATGGACCAGTGTCCCCGCTGCTTCAACAGCAAGGAGCTGCAGAAGCACCTCATCGTGGCCATCGGGACC?AA
>phbl@E0278
ATGATGGGCAAGGCGGACGGGGACAACTACACCCTGGACGACATGTTCGTGTCGAGCGCGGCGCAGCGCGAGGGCGAGGGCCGGGACGAGGAGCGCATGAGGAGCCAGGCGGTGGCGGAGGGCCGGCGGATGGCCGCCTCCATGGACCAGTGTGCCCGCTGCTTCAGCAGCCCGCAGCTGCGCAAGCACCTCGTCGTGGCCATCGGCGCC??A
>coru@E0278
atGATGGGAAAGGCGGACGGCGACAACTACACGCTGGACGACATGTTTGTGTCGAGCGCAGCACA?CGCGAGGGTGAGGGCCGCGACGAGGAGCGCATGCGGAGCCAGGCGGTGGCAGAGGGCCGGCGGCTGGCGGCCTCCCTGGACCAGTGTCCCCGCTGCTTCAACAGCCAGCAGCTGCAGAAGCACCTCATCGTGGCCATTGGGGCc?aa
>cyro@E0278
atGATGGGGAAGACGGACGGGGACAACTACACGCTGGACGACATGTTTGTGTCGAGCGCGGCGCAGCGGGAGGGCGAGggacgggaggaggagaggatgaggagccGGGCTGTCGGGGAGAGCAGGAGGATGGCAGCCTCGATGGAGAAGTGTCCGCGCTGCTTTAGCAGCCAGGAGCTGCAGAAACACCTCATCGTGGCCATTGGgagc?aa
>brca@E0278
---------------------------TTCACACTGGACGACATGTTTGTGTCGAGCGCGGCACAGCGCGAGCCGGAGGGCCGCGACGAGCAGCGCCAGCGCAGCCAGGCAGCTGCCGAGGGCCGTCAGCTGGCGTCTTCCATGGACCAGTGTCCTCACTGTTTCAGCAGCCCCAAGCTGCTCAAGCACCTCATTGTCTGCATCGGCTCC?aa
