# Supplementary material for: The Phylogenetic Relationships of the Family Sciaenidae Based on Genome-Wide Data Analysis
Source: Animals (Basel). 2022 Dec 1;12(23):3386. doi: 10.3390/ani12233386 (PMC9741161; doi:10.3390/ani12233386)
Supplement: Supplementary file 1 [file animals-12-03386-s001.zip › File S2/align-1105-genes/bak/E0281_NT.fasta.ali]

>cyro@E0281
GACTTCACTTCGGTGGACACGCGCAGCAGCGAACGGGAGGCGGCCACGTTCAGCCGCATGCAGGAAATCACCTCCTCCTACCGGGACTCGGCCATCTACCTCAGCATGCTGGAGAAGATGGACCGGACCCTGAAGCGCGAGCACAAGCCGGCCGTCCCCTTCAAGAGCAAAGAGTCGCCAAGTGCCGCGGCCAAACTGGGAGTCCTGTTC---
>zefa@E0281
GACTTCACTTCGGTGGACACGCGCAGCAGCGAACGGGAGGCGGCCTCGTTCATCCGCATGCAGAAAATCACCTCCGCCTACCGGGACTCGGCCATCTACCGCAGCATGCTGGAGAAGATGGACCGCACCCTCACGCGCGAGCGCAAGCCGGCCGTCCCCTTCAAGAGCAGAGAGTCGCCGAGCGGCGCGGCCAAACTGGGAGTCCTGAT?---
>bame@E0281
GACCTCACCTCGGTGGACACGCGCAGCAGCGAGAGGGAGTCAGCCACGTTCAGCCGTATGCaggacatcacttcctcctACCAGGGCTCGGCCATCTACCAGAGTATGCTGGGAAAGATGGAGCAGAGCCTCCAGAGCAGCAACAAGGTGGCCATCCCCTTTAAGAGCAAAGAGTCTCCGAACGGCTTGGCTAAACTTGGAGTTCTCTTT??A
>maoc@E0281
GACCTCACCTCGGTGGACACGCGCAGCACCGAGAGGGAGGCGGCCACGTTCAGCCGCAtgcatgacatcacttcctcctaTCAAGGCTCGGCCATCTACCAGAGCATGCTGGGAAAGATCGAGCAGAGCCTCCAGAGTAGCAACAAGGTGGCCATTCCCTTTAAGAGCAAAGAGACTCCCAATGGTGTGGCCAAACTTGGAGTGCTC------
>argl@E0281
GACTTCACGTCGGTGGATACGCGCAGCGTGGAGAGGGAGGCAGCCACGTTCAGCCGTATGCACGACATCACTTCCTCTTATCAAGGCTCAGCCATCTACCAGAGCATGCTGGGAAAGATGGAACAGAGCCTCCGGGTCAGCAACAAGGCGGCCATCCCCTTCAAGAGCAAAGAGTCTCCCAGCAGCCTGGTCAAAATGGGGGTCCTCTTC??A
>gace@E0281
GACTTCACGTCGGTGGATACGCGCAGCGTGGAGAGGGAGGCAGCCACGTTCAGCCGTATGCACAACATCACTTCCTCTTATCAAGGCTCAGCCATCTACCAGAGCATGCTGGGAAAGATGGAACAGAGCCTCCGGGTCAGCAACAAGGCGGCCATCCCCTTCAAGAGCAAAGAGTCTCCCAGCAGCCTGGTCAAAATGGGGGTCCTCTTC---
>gaen@E0281
GACTTCACGTCGGTGGATACGCGCAGCGTGGAGAGGGAGGCAGCCACGTTCAGCCGTATGCACAACATCACTTCCTCTTATCAAGGCTCAGCCATCTACCAGAGCATGCTGGGAAAGATGGAACAGAGCCTCCGCGTCAGCAACAAGGCGGCCATCCCCTTCAAGAGCAAAGAGTCTCCCAGCAGCCTGGTCAAAATGGGGGTCCTCTTC---
>gage@E0281
GACTTCACGTCGGTGGATACGCGCAGCGTGGAGAGGGAGGCAGCCACGTTCAGCCGTATGCACAACATCACTTCCTCTTATCAAGGCTCAGCCATCTACCAGAGCATGCTGGGAAAGATGGAACAGAGCCTCCGCGTCAGCAACAAGGCGGCCATCCCCTTCAAGAGCAAAGAGTCTCCCAGCAGCCTGGTCAAAATGGGGGTCCTCTTC---
>gach@E0281
GACTTCACGTCGGTGGATACGCGCAGCGTGGAGAGGGAGGCAGCCACGTTCAGCCGTATGCACAACATCACTTCCTCTTATCAAGGCTCAGCCATCTACCAGAGCATGCTGGGAAAGATGGAACAGAGCCTCCGGGTCAGCAACAAGGCGGCCATCCCCTTCAAGAGCAAAGAGTCTCCCAGCAGCCTGGTCAAAATGGGGGTCCTCTTC??A
>gamo@E0281
GACTTCACGTCGGTGGATACGCGCAGCGTGGAGAGGGAGGCAGCCACGTTCAGCCGTATGCACAACATCACTTCCTCTTATCAAGGCTCAGCCATCTACCAGAGCATGCTGGGAAAGATGGAACAGAGCCTCCGGGTCAGCAACAAGGCGGCCATCCCCTTCAAGAGCAAAGAGTCTCCCAGCAGCCTGGTCAAAATGGGGGTCCTCTTC??A
>meme@E0281
GACTTCACGTCTGTGGATACGCGCAGCGTGGAGAGGGAGGCAACCACGTTCAGCCGTATGCACGACATCACTTCCTCTTATCAAGGCTCAGCCATCTACCAGAGCATGCTGGGAAAGATGGAACAGAGCCTCCAGGTCAGCAACAAGGCGGCCATCCCCTTCAAGAGCAAAGAGTCTCCCAGCAGCCTGGTCAAAATGGGGGTCCTCTTC??A
>bosa@E0281
GACTTCACGTCGGTGGATACACGCAGCGTGGAGAGGGAGGCAGCCACGTTCAGCCGTATGCACGACATCACTTCCTCTTATCAAGGCTCAGCCATCTACCAGAGAATGCTGGGAAAGATGGAACAGAGCCTCCGGGTCAGCAACAAGGCGGCCATCCCCTTCAAGAGCAAAGAGTCTCCCAGCAGCCTGGTCAAAATGGGGGTCCTCTTC---
>povi@E0281
GACTTCACGTCGGTGGATACGCGCAGCGTGGAGAGGGAGGCAGCCACGTTCAGCCGTATGCACAACATCACTTCCTCTTATCAAGGCTCAGCCATCTACCAGAGCATGCTGGGAAAGATGGAGCAGAGCCTCCGGGCCAGCAACAAGGCGGCCATCCCCTTCAAGAGCAAAGAGTCTCCCAGCAGCCTGGTCAAAATGGGGGTCCTCTTC??A
>gaar@E0281
GACTTCACGTCAGTGGACACACGCAGCGTGGAGAGGGAGGCAGCCACGTTCAGCCGCATGCACGACATTACTTCCTTCTATCAAGGCTCGGCCATCTACCAGAGCATGCTGGGAAAGATTGAGCAGAGCCTCCGGAGCAGCAACAAGGCagccatcccctttaagagcacAGAGTCTCCCAGCGGCCTGGTCAAATTGGGGGTCCTCTTC---
>trmi@E0281
GACTTCACATCAGTGGACACGCGCAGTGTGGACAGGGAGGCGGCCACGTTCAGCCGCATGCACGACATCACTTCCTCCTATCAAGGCTCGGCCATCTACCAGAGCATGCTGGGACAGATGGAGCAGAGCCTCCGGAGCAGCAACAAGGCGGCCATCCCCTTCAAGAGCACAGAGTCTCCCAGCAGCCTCGTCAAACTGGGGGTCCTCTTC??A
>momo@E0281
GACTTCACTTCGGTGGACACACGCAGCGTGGAGAGGGAGGCGGCCACGTTCAGCCGCATGCACAACATCACTTCCTCCTATCAAGGCTCGACCATCTAccagagcatgctgggaaagaTGGAGCAGAGCCTCCAGAGAAACAACAAGGTGGCCATCCCCTTTAAGAGCAAAGAGTCTCCGAACGGCGCGGCTAAACTCGGAGTTCTCTTC---
>phph@E0281
GACTTCACCTCGGTGGACACACGCAGCATTGAGAGGGAGGCGGCCACGTTCAGCCGCATGcacgacatcacttcctcctaTCAGGGCTCGGCCATCTATCAGAGCAtgctggagaagatggagcaCAGCCTCCAGAGCAGCAACAAGTTGGCCATCCCCTTTAAGAGCAAAGAGTCTCCGAGCGGCGTGGTTAAACTGGGAGTTCTCTTG---
>phbl@E0281
GACTTCACCTCGGTGGACACACGCAGCATTGAGAGGGAGGCGGCCACGTTCAGCCGCATGCacgacatcacttcctcctATCAGGGCTCGGCCATCTACCAGAGCATGCTGGGGAAGATGGAGCACAGCCTCCAGAGCAGCAACAAGTTGGCCATCCCCTTTAAGAGCAAAGAGTCTCCGAGCGGCGTGGTTAAACTGGGAGTTCTCTTG---
>brbr@E0281
GACTTCACCTCGGTGGACACGCGCAGCATAGAGCGGGAGGCCACCACCTTCAGCCGCATGcacgacatcacttcctcctatCAAGGCTCGGCCATCTACCAGAGCATGCTGGGAACTATGGAGGAGAGCCTCCGGGTCAGCAACAAGGTGgccatcccctttaagagcacAGAGTCTCCGAGCGGCCTGGTCAAACTGGGAGTTCTCTTC??A
>mora@E0281
GACTTCACCTCGGTGGACACTCGCAGCAGCGAGAGGGAGGCGGCCACATTCAGCCGCATGcacgacatcacttcctcctaccGGGGCTCGGCCATCTAccagagcatgctgggaaagaTGGAGCAGAGCCTCCAGAGCAGCAACAAGGTGGCCATCCCCTTTAAGAGCAAAGAGTCTCCCAACGGCGCGGCTAAACTTGGAGTTCTCT??---
>meca@E0281
GACTTCACCTCGGTGGACACGCGCAGCAGCGAGAGGGAGGTGGCCACGTTCAGCCGCATGCACAACATCACTTCCTCCTATCAGGGCTCGGCCATCTACCAGAGCATGCTGGGAAAGATGGAGCAGAGCCTCCAGAGCAGCAACAAGGCGGCCATCCCCTTTAAGAGCAAAGAGTCTCCGAATGGCATGGCTAAACTTGGAGTTCTCTTT---
>merl@E0281
GACTTCACCTCGGTGGACACGCGCAGCAGCGAGAGGGAGGTGGCCACGTTCAGCCGCATGCACGACATCACTTCCTCCTATCAGGGCTCGGCCATCTACCAGAGCATGCTGGGAAAGATGGAGCAGAGCCTCCAGAGCAGCAACAAGGCGGCCATCCCCTTTAAGAGCAAAGAGTCTCCGAATGGCATGGCTAAACTTGGAGTTCTCTTT---
>trsc@E0281
GACTTCACCTCGGTGGACACGCGCAGCAGCGAGAGGGAGGCGGCCACGTTCAGCCGCAtgcatgacatcacttcctcctaTCAGGGCTCGGCCGTCTACcagagcatgctgggaaggaTGGAGCAGAGCCTCCAGAGCAGCAACAAGGCGGCCATCCCCTTTAAGAGCAAAGAGTCTCCGAACGGCGTGGCTAAACTTGGAGTTCTCTTT---
>lala@E0281
GACTTCACCTCGGTGGACACGCGcagcagcgagagagaggcagccaCATTCAGCCGCATGCacgacatcacttcctcctaTCAGGGCTCGGCCATCTACCAGAGCATGCTGGGAAAGATGGAGCAGAGCCTCCAGAGCAGCAACAAGGCAGCCATCCCCTTTAAGAGCAAAGAGTCTCCGAATTGCGCGGCTAAACTTGGAGTTCTC------
>trmu@E0281
GACTTCACCTCAGTGGACACGCGCAGCAGCGAGAGGGAGGCAGCCACGTTCAGCCGCAtgcatgacatcacttcctcctaTCAGGGCTCGGCCGTCTACCAGAGGATGCTGGCAAGGATGGAGCAGAGCCTCCAGAGCAGCAACAAGGCGGCCATCCCCTTTAAGAGCAAAGAGTCTCCGAACGGCGTGGCTAAACTTGGAGTTCTCTTT---
>coru@E0281
GACCTCACCTCGGTGGACACAcgcagcagcgagagagaggcggccaCCTTCAGCCGCATGCATGACATTACTTCCTCCTATCAGGGCTCGGCCATCCACCAGAGCATGCTGGGAAAGATGCAGCAGAGCCTCCAGCGCAGCAACAAGGCGGCCATTCCCTTTAAGAGCAAAGAGTCTCCCAACGGCGTGGCCAAACTCGGAGTGCTCTTT---
>mabe@E0281
GACCTCACCTCGGTGGACACACGCAGCAGCGAGAGGGAGGCGGCCACGTTCAGCCGCATGCACGAGATCACTTCCTCCTATCAGGGCTCAGCTATCTACCAGAGCATGCTGGGCAAGATGCAGCAGAGCCTCCAGCATAGCAACAAGGCGGCCGTCCCCTTTAAGAGCAAAGAGTCTCCCAACGGCGTGGCCAAACTCGGAGTGCTGTTT---
>mezu@E0281
GACTTCACGTCGGTGGACACCCGCAGCAGCGAGAGGGAGGCGGCCACGTTCAGCCGCATGCACGACATCACTTCCTCCTATCAGGGCTCGGCTATCTACCAGAGAATGCTGGGAAATATGGAGCACGGCCTCCAGAGGAGCAACAAGCCGGCCGTCCCCTTTAAGAGCAAGGAGTCTCCCAACGGCGTCGCCAAACTTGGAGTTCTCTTT---
>muma@E0281
GACTTCACCTCGGTGGACACGCGcaccagcgagagagaggcggcCACGTTCAGCCGCAtgcatgacatcacttcctcctACCGGGCCTCGGACATCTACCAGAGCATGCTGACCAAGATGGAGCTCAGCCTCCACGGCAGCAACAAAGTAGCCATCCCCTTCAAGAGCAAAGAGTCTCCCAGCGGCTTGGTGAAGCTCGGAGTTCTCTTC---
>loam@E0281
GACTTCACTTCGGTGGACACGCGCAACATGGAGAGGGAGGCGGCCACGTTCAGCCGCATGCACAGCATCACTTCCTGCTATCAAGGCTCGGCCATCTACCAGAGCATGCTGGGCAAGATGGAGCAGAGCCTCCAGGGCGGCAACAAGGTGGCCATCCCCTTTAAGAGCAAAGAGTCTCCGAACGGCGCCGTTAAACTCCGAGTTCTCTTC??A
>lohl@E0281
GACTTCACTTCGGTGGACACGCGCAACATGGAGAGGGAGGCGGCCACGTTCAGCCGCATGCACAGCATCACTTCCTGCTATCAAGGCTCGGCCATCTACCAGAGCATGCTGGGCAAGATGGAGCAGAGCCTCCAGGGCGGCAACAAGGTGGCCATCCCCTTTAAGAGCAAAGAGTCTCCGAACGGCGCCGTTAAACTCCGAGTTCTCTTC---
>lolo@E0281
GACTTCACTTCGGTGGACACGCGCAACATGGAGAGGGAGGCGGCCACGTTCAGCCGCATGCACAGCATCACTTCCTGCTATCAAGGCTCGGCCATCTACCAGAGCATGCTGGGCAAGATGGAGCAGAGCCTCCAGGGCGGCAACAAGGTGGCCATCCCCTTTAAGAGCAAAGAGTCTCCGAACGGCGCCGTTAAACTCCGAGTTCTCTTC---
>loxj@E0281
GACTTCACTTCGGTGGACACGCGCAACATGGAGAGGGAGGCGGCCACGTTCAGCCGCATGCACAGCATCACTTCCTGCTATCAAGGCTCGGCCATCTACCAGAGCATGCTGGGCAAGATGGAGCAGAGCCTCCAGGGCGGCAACAAGGTGGCCATCCCCTTTAAGAGCAAAGAGTCTCCGAACGGCGCCGTTAAACTCCGAGTTCTCTTC??A
>brca@E0281
GATTTCACCTCGGTGGACACACGCAGCAGCGAACGTGAGATGGCCACATACAGCCGCATGGCCGCCATCACAGGATCGTACCGCCGCTCCGCCATCTACCAGAACATGCTGGTGGACATGGACGCCGCCCTTCGCCTCGTCAACAAACCTATCATACCGTTCAAGAGCAAGGAGTCCCCAAATGGCTTGGCCAAGCTTACCGTGCTGTTC---
