# Supplementary material for: The Phylogenetic Relationships of the Family Sciaenidae Based on Genome-Wide Data Analysis
Source: Animals (Basel). 2022 Dec 1;12(23):3386. doi: 10.3390/ani12233386 (PMC9741161; doi:10.3390/ani12233386)
Supplement: Supplementary file 1 [file animals-12-03386-s001.zip › File S2/align-1105-genes/bak/E0282_NT.fasta.ali]

>argl@E0282
GTGAAGCTGGTGTCTGTGGAGAAGAAGATCAACGAGATCGTCAACAGACTGGAGAAGACGAAGGACGAGCGCCACCCGGACCTGGCGGCGGAGCGGGCCGCCCGCGACCAGGAGGAGCGCAACGAGAAGAAGGCCGTGCTCCAGGAGACGAAGAAACGCGAGAAGGACgaggtgaagaagaagagggaggtggaggaactCAGG
>bosa@E0282
GTGAAGCTGGTGTCTGTGGAGAAGAAGATCAACGAGATCGTCAACAGACTGGAGAAGACGAAGGACGAGCGCCACCCGGACCTGGCGGCGGAGCGGGCCGCCCGCGACCAGGAGGAGCGCAACGAGAAGAAGGCCGTGCTCCAGGAGACGAAGAAACGCGAGAAGGAcgaggtgaagaagaagagggaggtggaggaactCAGG
>gamo@E0282
GTGAAGCTGGTGTCTGTGGAGAAGAAGATCAACGAGATCGTCAACAGACTGGAGAAGACGAAGGACGAGCGCCACCCGGACCTGGCGGCGGAGCGGGCCACCCGCGACCAGGAGGAGCGCAACGAGAAGAAGGCCGTGCTCCAGGAGACGAAGAAACGCGAGAAGGACgaggtgaagaagaagaaggaggtggaggaactcAGG
>meme@E0282
GTGAAGCTGGTGTCTGTGGAGAAGAAGATCAATGAGATCGTCAACAGACTAGAGAAGACAAAGGACGAGCGCCACCCGGACCTGGCGGCGGAGCGGGCCGCCCGCGACCAGGAGGAGCGCAACGAGAAGAAGGCCGTGCTCCAGGAGACGAAGAAACGCGAGAAGGACgaagtgaagaagaagaaggaggtggaggaactCAGG
>gace@E0282
GTGAAGCTGGTGTCTGTGGAGAAGAAGATCAACGAGATCGTCAACAGACTGGAGAAGACGAAGGACGAGCGCCACCCGGACCTGGCGGCGGAGCGGGCCACCCGCGACCAGGAGGAGCGCAACGAGAAGAAGGCCGTGCTCCAGGAGACGAAGAAACGCGAGAAGGACgaggtgaagaagaagaaggaggtggaggaactcAG?
>gach@E0282
GTGAAGCTGGTGTCTGTGGAGAAGAAGATCAACGAGATCGTCAACAGATTGGAGAAGACGAAGGACGAGCGCCACCCGGACCTGGCGGCGGAGCGGGCCACCCGCGACCAGGAGGAGCGCAACGAGAAGAAGGCCGTGCTCCAGGAGACGAAGAAACGCGAGAAGGAcgaggtgaagaagaagaaggaggtggaggaactCAG?
>gaen@E0282
GTGAAGCTGGTGTCTGTGGAGAAGAAGATCAACGAGATCGTCAACAGACTGGAGAAGACGAAGGACGAGCGCCACCCGGACCTGGCGGCGGAGCGGGCCACCCGCGACCAGGAGGAGCGCAACGAGAAGAAGGCCGTGCTCCAGGAGACGAAGAAACGCGAGAAGGACgaggtgaagaagaagaaggaggtggaggaactcAG?
>gage@E0282
GTGAAGCTGGTGTCTGTGGAGAAGAAGATCAACGAGATCGTCAACAGACTGGAGAAGACGAAGGACGAGCGCCACCCGGACCTGGCGGCGGAGCGGGCCACCCGCGACCAGGAGGAGCGCAACGAGAAGAAGGCCGTGCTCCAGGAGACGAAGAAACGCGAGAAGGACgaggtgaagaagaagaaggaggtggaggaactcAG?
>povi@E0282
GTGAAGCTGGTGTCTGTGGAGAAGAAGATCAACGAGATCGTCAACAGACTGGAGAAGACGAAGGACGAGCGCCACCCGGACCTGGCGGCGGAGCGGGCCGCCCGCGACCAGGAGGAGCGCAACGAGAAGAAGGCCATGCTCCAGGAGACGAAGAAACGCGAGAAGGAcgaggtgaagaagaagaaggaggtggaggaactCAG?
>gaar@E0282
GTGAAGCTGGTGTCTGTGGAGAAGAAGATCAACGAGATCGTCAACAGGCTGGAGAAGACGAAGGACGAGCGCCACCCGGACCTGGCGGCTGAGCGGGCGTCCCGTGACCAGGAGGAGCGCAACGAGAAGAAGGCCGTGCTCCAGGAGCAGAAGAAACGCGAGAAGGACgaagtgaagaagaagaaggaggtggaggaactCAG?
>trmi@E0282
GTGAAGCTGGTGTCTGTGGAGAAGAAGATCAACGAGATCGTCAACAGGCTGGAGAAGACGAAGGACGAGCGGCACCCGGACCTGGCGGCGGAGCGGGCGTCCCGCGACCAGGAGGAGCGCAACGAGAAGAAGGCCGTCATCCAGGAGCAGAAGAGACGCGAGAAGGATGaagtgaagaagaagaaggaggtggaggaactCAGG
>bame@E0282
GTGAAGCTGGTGGCCGTGGAGAAGAAGATCAACGAGATCGTCAACCGCCTGGAGAAGACAAAGGACGAGCGCCACCCGGACCTGGCGGCAGAGAGGGAGGCCCGCGACCAGGAGGAGCGCAACGAGAAGAAGGCCCAGCTCCAGGAGCAGAAGAAACGCGAGAAGGACGAGGCGAAGAGGAAAAAGGAAATGGAGGAACTCAGG
>maoc@E0282
GTGAAGCTGGTGACAGTGGAGAAGAAGATCAATGAGGTCATCAACCGGCTGGAGAAGACTAAGGACGAGCGGCACCCGGACCTGGCGGCAGAGAGGGAGTCCCGCGACCAGGAAGAGCGCAACGAGAAGAAGGCCCAGCTTCAGGAGCAGAAGAAGCGTGAGAAGGATGAGGCCAAGAGGAAAAAGGAAATGGAGGAACTCAG?
>mezu@E0282
GTGAAGCTGGTGACCGTGGAGAAGAAGATCAATGAGATCGTCAACAGGCTGGAGAAGACGAAGGACGAGCGCCACCCGGACCTGGCGGCAGAGAGGGAGTCCCGTGACCAGGAGGAGCGCAATGAGAAGAAGGCCCAGCTCCAGGAGCAGAAGAAACGCGAGAAGGATGAGGTGAAGAGGAAAAAGGAAATGGAGGAACTCAG?
>trsc@E0282
GTGAAGCTGGTGGCCGTGGAGAAGAAGATCAACGAGATCGTCAACAGGCTGGAGAAGACGAAGGACGAGCAGCACCCGGACctggcagcagagagggagtcCCGCGACCAGGAGGAGCGCAACGAGAAGAAGGCCCAGCTCCAGGAGCAGAAGAAACGCGAGAAGGACGAGGTGAAGAGGAAAAAGGAAATGGAGGAACTCAGG
>lala@E0282
GTGAAGCTGGTGGCAGTGGAGAAGAAGATCAACGAGATCGTCAACAGGCTGGAGAAGACGAAGGACGAGCGGCACCCGGACCTGGCAGCCGAGAAGGAGTCCCGCGACCAGGAGGAGCGCAACGAGAAGAAGGCCCAGCTCCAGGAGCAGAAGAAGCGCGAGAAGGACGAGGTGAAGAGGAAAAAGGAAATGGAGGAACTCCGG
>meca@E0282
GTGAAGCTGGTGGCCGTGGAGAAGAAGATCAACGAGATTGTCAACAGGCTGGAGAAGACGAAGGACGAGCGGCACCCGGACCTGGCGGCAGAGAGGGAGTCCCGTGACCAGGAGGAGCGCAATGAGAAGAAGGCCCAACTCCAGGAGCAGAAAAAACGTGAGAAGGACGAGGTGAAGAGGAAAAAGGAAATGGAGGAACTCAGG
>mepo@E0282
GTGAAGCTGGTGGCCGTGGAGAAGAAGATCAACGAGATTGTCAACAGGCTGGAGAAGACGAAGGACGAGCGGCACCCGGACCTGGCGGCAGAGAGGGAGTCCCGTGACCAGGAGGAGCGCAATGAGAAGAAGGCCCAACTCCAGGAGCAGAAAAAACGTGAGAAGGACGAGGTGAAGAGGAAAAAGGAAATGGAGGAACTCAG?
>phbl@E0282
gtGAAGCTGGTGGCCGTGGAGAAGAAGATCAACGAGATCGTCAACCGGCTGGAGAAGACGAAGGACGAGCGGCACCCGGACCTGGCGGCCGAGAGGGAGTCCCGCGACCAGGAGGAGCGCAACGAGAAGAAGGCCCAGCTCCAGGAGCAGAAGAAACGCGACAAGGACgaggtgaagaggaaaaaggagatggaggagctcaGG
>merl@E0282
GTGAAGCTGGTGGCCGTGGAGAAGAAGATCAACGAGATTGTCAACAGGCTGGAGAAGACGAAGGACGAGCGGCACCCGGACCTGGCGGCAGAGAGGGAGTCCCGTGACCAGGAGGAGCGCAATGAGAAGAAGGCCCAACTCCTGGAGCAGAAAAAACGTGAGAAGGACGAGGTGAAGAGGAAAAAGGAAATGGAGGAACTCAG?
>mora@E0282
GTGAAGCTGGTGGCCGTGGAGAAGAAGGTCAACGAGATCGTGAACAGGCTGGAGAAGACGAAGGACGAGCGCCACCCGGACCTGGCAGCCGAGAGGGAGTCCCGCGACCAGGAGGAGCGCAACGAGAAGAAGGCCCAGCTCCAGGACCAGAAGAAACGCGAGAAGGACGAGGTGAAGAGGAAAAAGGAGATGGAGGAACTCAG?
>brbr@E0282
GTGAAGCTGGTGTCTGTGGAGAAGAAGATCAACGAGATCGTCAACAGGCTGGAGAAGACGAAGGACGAGCGCCACCCGGACCTGGCGGCAGAGCGGGAGTCCCGGGACCAGGAGGAGCGCAACGAGAAGAAGGCCGTGCTCCAGGAGCAGAAGAAACGTGAGAAGGACgaggtgaagaagaaaaaggaggtggaggaactcAG?
>loam@E0282
GTGAAGCTGGTGTCTGTGGAGAAGAAGATCAACGAGATTGTCAACAGGCTGGAGAAGACAAAGGACGAGCGCCACCCGGACCTGGCGGCAGAGCGGGAGTCTCGTGACCAGGAGGAGCGCAACGAGAAGAAGGCCGTGCTCCAGGAGCAGAAGAAACGCGAGAAGGACGAGGTGAAGAAGAAGAAGGAGGTGGAGGAACTCAG?
>lohl@E0282
GTGAAGCTGGTGTCTGTGGAGAAGAAGATCAACGAGATTGTCAACAGGCTGGAGAAGACAAAGGACGAGCGCCACCCGGACCTGGCGGCAGAGCGGGAGTCTCGTGACCAGGAGGAGCGCAACGAGAAGAAGGCCGTGCTCCAGGAGCAGAAGAAACGCGAGAAGGACGAGGTGAAGAAGAAGAAGGAGGTGGAGGAACTCAG?
>lolo@E0282
GTGAAGCTGGTGTCTGTGGAGAAGAAGATCAACGAGATTGTCAACAGGCTGGAGAAGACAAAGGACGAGCGCCACCCGGACCTGGCGGCAGAGCGGGAGTCTCGTGACCAGGAGGAGCGCAACGAGAAGAAGGCCGTGCTCCAGGAGCAGAAGAAACGCGAGAAGGAcgaggtgaagaagaagaaggaggtggaggaactcAG?
>loxj@E0282
GTGAAGCTGGTGTCTGTGGAGAAGAAGATCAACGAGATTGTCAACAGGCTGGAGAAGACAAAGGACGAGCGCCACCCGGACCTGGCGGCAGAGCGGGAGTCTCGTGACCAGGAGGAGCGCAACGAGAAGAAGGCCGTGCTCCAGGAGCAGAAGAAACGCGAGAAGGACGAGGTGAAGAAGAAGAAGGAGGTGGAGGAACTCAGG
>trmu@E0282
GTGAAGCTGGTGGCCGTGGAGAAGAAGATCAACGAGATCGTCAACAGGCTGGAGAAGACGAAGGACGAGCAGCACCCGGACCTGGCGGCAGAGAGGGAGTCCCGCGACCAGGAGGAGCGCAACGAGAAGAAGGCCCTGCTCCAGGAGCAGAAGAAACGCGAGAAGGACGAGGTGAAGAGGAAAAAGGAAATGGAGGAACTCAGG
>momo@E0282
GTGAAGCTGGTGTCTGTGGAGAAGAAGATCAACGAGATCGTCAACAGGCTGGAGAAGACGAAGGACGAGCGCCACCCGGACCTGGCGGCAGAGCGGGAGTCCCGCGACCAGGAGGAGCGCAACGAGAAGAAGGCCGTGCTCCAGGAGCAGAAGAAACGCGAGAAGGACgaggtgaagaagaaaaaggagtcGGAGGAACTCAG?
>muma@E0282
GTAAAGCTGGTGTCCGTGGAGAAGAAGGTCAACGAGATCGTCAACAGGCTGGAGAAGACGAAGGACGAGCAGCACCCGGACCTGGCGGCGGAGAGGGAGTCCCGCGACCAGGAGGAGCGCAACGAGAAGAAGGCCCAGCTCCAGGAGGTGAAGAAACGTGAGAAGGacgaggtgaagaagaagaaggaactgGATGAACTCAGG
>mabe@E0282
GTGAAGCTGGTGGCCGTGGAGAAGAAGATCAATGAGATCGTCAACCGGCTGGAGAAGACGAAGGATGAGCGGCACCCGGACCTGGCGGCGGAGAGGGAGTCCCGCAACCAGGAGGAGCGCAACGAGAAGAAGGCCCTGCTCCAAGAGCAGAAGAAGTGCGAGAAGGATGAGGCCAAGAGGAAAAAGGAAATGGAGGAACTCAG?
>coru@E0282
GTGAAGCTGGTGGCCGTGGAAAAGAAGATCAACGAGATCGTCAACCGGCTGGAGAAGACGAAGGAGGAACGGCACCCGGACCTGGCGGCGGAGAGGGAGTCCCGCGACCAGGAGGAGCGCAACGAGAAGAAGGCCCAGCTCCAGGAGCAGAAGAAGCGCGAGAAGGACGAGGCCAAGAGTAAAAAGGAAATGG??---------
>zefa@E0282
?TGAAAGTTGTGTTGGTGGAGAAGAAGATCAATGAGATTGTCAACCGGGTGGAGAAGACCAAGAATGAGCGCTGCCCGGACCTGGCGGCCGAGAAGGAGTCACGGGACCGGGAGGAGCGGAATGAGAAGAAGGCCCAGCTCCAGGACCAGAAGAAGCGGGAGAAGGATGAGATGAAGAGGaaagtggagatggaggagctCAGG
>cyro@E0282
?tGAAAGTCGTGTTGGTGGAGAAGAAGATCAACGAGATCGTCAACAGGGTGGAGAAAACCAAGAACGAGCGCTGGCCGGACCTGGCGGCCGAGAAGGAATCAAGGGACCGGGAAGAGCGGAACGAGAAGAAGGCCCAGCTCCAGGACCAGAAGAAGCGGGAGAAGGATGAGGTGAAGAGGAAAATGGAGATGGAGGAACTCAGG
>brca@E0282
GTGAAGCTGGTGGCCGTGGAAAAGAAGGTGAACGAAATTGTGAATCGGTTGGAGAAGACCAAGGAGGAGCGGCACCCCGACCTGGCCGCTGAACGCGAGTCGCGCGACGCCCAGGAGCGCAGCGAGAAGAAGGCCCAGCTGGCTGAACACAAGAAGCAGGAGAAGGAGGAGCAGAGGAGGAAGAAGGAGCAGGAGGAGCTCAG?
