# Supplementary material for: The Phylogenetic Relationships of the Family Sciaenidae Based on Genome-Wide Data Analysis
Source: Animals (Basel). 2022 Dec 1;12(23):3386. doi: 10.3390/ani12233386 (PMC9741161; doi:10.3390/ani12233386)
Supplement: Supplementary file 1 [file animals-12-03386-s001.zip › File S2/align-1105-genes/bak/E0283_NT.fasta.ali]

>argl@E0283
---CTGGCCCAGGCAACCCAGGAGAGGACAGACCTGTACGCCAAGCAGGGCCGCGGGAGCCAGTTCACCTccaaggaggagagggacaagTGGATCAAGAAGGAGCTCAAATCCCTGGACCAGGCGATCAACGACAAGAAGAGGCAGATCACGGCCATCCACAAAGACCTGGAGGACACGGAGACCAGCAAGGAGAAGAATCTGGAGCAGTA?
>bosa@E0283
---CTGGCCCAGGCAACCCAGGAGAGGACAGACCTGTACGCCAAGCAGGGCCGCGGGAGCCAGTTCACCTccaaggaggagagggacaagTGGATCAAGAAGGAGCTCAAATCCCTGGACCAGGCGATCAACGACAAGAAGAGGCAGATCACGGCCATCCACAAAGACCTGGAGGACACGGAGACCAGCAAGGAGAAGAATCTGGAGCAGTAC
>gaar@E0283
---CTGGCCCAGGCGACGCAGGAGAGGACGGACCTGTACGCCAAGCAGGGTCGCGGCAGCCAGTTCACCTccaaggaggagagggacaagTGGATCAAGAAGGAGCTCAAGTCCCTGGACCAGGCGATCAACGACAAGAAGAGGCAGATCACAGCCATCCACAAAGACCTGGAGGACACGGAGACCAGCAAGGAGAAGAACCTGGAGCAGTAC
>mora@E0283
---CTGGCCCAGGCGACGCAGGAGAGGACAGACCTGTACGCCAAGCAGGGCCGTGGCAGCCAGTTCACCtcgaaggaggagagggacaagTGGATCAAGAAGGAGCTCAAGTCCCTGGACCAGGCCATCAACGACAAGAAGAGGCAGATCACCGCCATCCACAAAGACCTGGAGGACACGGAGACCAGCAAGGAGAAGAATCTGGAGCAGTAC
>bame@E0283
---CTGGCCCAGGCTACGCAGGAGAGAACAGACCTGTACGCCAAGCAGGGCCGTGGCAGCCAGTTCACCtcgaaggaggagagggacaagTGGATCAAGAAGGAGCTGAAGTCCCTGGACCAGGCTATCAACGACAAGAAGAGGCAGATCACCGCCATCCACAAAGACTTGGAGGACACGGAGACTAACAAGGAGAAGAATCTGGAGCAGTA?
>brbr@E0283
---CTGGCCCAGGCTACGCAGGAGAGGACAGACCTGTACGCCAAGCAGGGCCGCGGCAGCCAGTTCACCTccaaggaggagagggacaagTGGATCAAGAAGGAGCTCAAGTCCCTGGACCAGGCCATCAACGACAAGAAGAGGCAGATCACGGCCATCCACAAAGACCTGGAGGACACGGAGACCAACAAGGAGAAGAATCTGGAGCAGTA?
>cyro@E0283
---CTAGCTCAGGCGACGCAGGAGAGGACGGACCTTTATGCCAAGCAGGGCCGAGGCAGCCAGTTCACCTCCAAAGAGGAGCGTGACAAGTGGATCAAGAAGGAGCTCAAGTCCCTGGACCAGGCCATCAACGACAAGAAGAGGCAGATCACCGCCATCCACAAGGACCTGGAGGACACAGAGACCAACAAGGAGAAGAACCTGGAACAGTA?
>lolo@E0283
---CTGGCTCAGGCTACGCAGGAGAGGACGGACCTGTACGCCAAGCAGGGACGCGGCAGCCAGTTCACCTccaaggaggagagggacaagTGGATCAAGAAAGAGCTCAAGTCACTGGACCAGGCCATCAACGACAAGAAGAGGCAGATCACGGCCATCCACAAAGACCTGGAGGACACGGAGACCAACAAGGAGAAGAATCTGGAGCAGTA?
>lohl@E0283
---CTGGCTCAGGCTACGCAGGAGAGGACGGACCTGTACGCCAAGCAGGGACGCGGCAGCCAGTTCACCTCCAAGGAGGAGAGGGACAAGTGGATCAAGAAAGAGCTCAAGTCACTGGACCAGGCCATCAACGACAAGAAGAGGCAGATCACGGCCATCCACAAAGACCTGGAGGACACGGAGACCAACAAGGAGAAGAATCTGGAGCAGTA?
>phph@E0283
---CTGGCTCAGGCCACGCAGGAGAGGACAGACCTGTACGCCAAGCAGGGCCGCGGCAGCCAGTTCACCtccaaggaggagagggacaagTGGATCAAGAAGGAGCTCAAGTCCCTGGACCAGGCCATCAACGACAAGAAGAGGCAGATCACTGCCATCCACAAAGACCTGGAGGACACGGAGACCAACAAGGAGAAGAATCTGGAGCAGTA?
>gamo@E0283
---CTGGCCCAGGCAACCCAGGAGAGGACAGACCTGTACGCCAAGCAGGGCCGCGGGAGCCAGTTCACCTccaaggaggagagggacaagTGGATCAAGAAGGAGCTCAAATCCCTGGACCAGGCGATCAACGACAAGAAGAGGCAGATCACGGCCATCCACAAAGACCTGGAGGACACGGAGACCAACAAGGAGAAGAATCTGGAGCAGTA?
>zefa@E0283
---CTAGCGCAGGCAACGCAGGAGAGGACAGACCTTTACGCCAAGCAGGGCCGAGGCAGCCAGTTCACCTCCAAGGAGGAGCGTGACAAGTGGATCAAGAAGGAGCTCAAGTCCCTGGACCAGGCCATCAATGACAAGAAGAGGCAGATCGCCGCCATCCACAAGGACCTGGAGGACACAGAGACCAACAAGGAGAAGAACCTGGAGCAGTAC
>gach@E0283
---CTGGCCCAGGCAACCCAAGAGAGGACAGACCTGTACGCCAAGCAGGGCCGCGGGAGCCAGTTCACCTccaaggaggagagggacaagTGGATCAAGAAGGAGCTCAAATCCCTGGACCAGGCGATCAACGACAAGAAGAGGCAGATCACGGCCATCCACAAAGACCTGGAGGACACGGAGACCAACAAGGAGAAGAATCTGGAGCAGTAC
>gage@E0283
??ACTGGCCCAGGCAACCCAGGAGAGGACAGACCTGTACGCCAAGCAGGGCCGCGGGAGCCAGTTCACCTccaaggaggagagggacaagTGGATCAAGAAGGAGCTCAAATCCCTGGACCAGGCGATCAACGACAAGAAGAGGCAGATCACGGCCATCCACAAAGACCTGGAGGACACGGAGACCAACAAGGAGAAGAATCTGGAGCAGTAC
>maoc@E0283
---CTGGCCCAGGCCACTCAAGAGAGGACAGACCTGTACGCCAAGCAGGGCCGAGGCAGCCAGTTTACCTCcaaggaggagagggacaaGTGGATCAAGAAGGAGCTCAAGTCTCTGGACCAGGCGATCAACGACAAGAAGAGGCAGATCACCGCCATCCACAAAGACCTGGAGGACACGGAGACCAACAAGGAGAAGAACCTGGAGCAGTAC
>phbl@E0283
---CTGGCCCAGGCCACGCAGGAGAGGACAGACCTGTACGCCAAGCAGGGCCGCGGCAGCCAGTTCACCTCCAAGGAGGAGCGGGACAAGTGGATCAAGAAGGAGCTCAAGTCCCTGGACCAGGCCATCAACGACAAGAAGAGGCAGATCACCGCCATCCACAAAGACCTGGAGGACACGGAGACCAACAAGGAGAAGAATCTGGAGCAGTAC
>loam@E0283
??ACTGGCTCAGGCTACGCAGGAGAGGACGGACCTGTACGCCAAGCAGGGACGCGGCAGCCAGTTCACCTCCAAGGAGGAGAGGGACAAGTGGATCAAGAAAGAGCTCAAGTCACTGGACCAGGCCATCAACGACAAGAAGAGGCAGATCACGGCCATCCACAAAGACCTGGAGGACACGGAGACCAACAAGGAGAAGAATCTGGAGCAGTAC
>loxj@E0283
??ACTGGCTCAGGCTACGCAGGAGAGGACGGACCTGTACGCCAAGCAGGGACGCGGCAGCCAGTTCACCTCCAAGGAGGAGAGGGACAAGTGGATCAAGAAAGAGCTCAAGTCACTGGACCAGGCCATCAACGACAAGAAGAGGCAGATCACGGCCATCCACAAAGACCTGGAGGACACGGAGACCAACAAGGAGAAGAATCTGGAGCAGTAC
>meca@E0283
??ACTGGCCCAGGCTACGCAGGAGAGAACAGACCTGTACGCCAAGCAGGGCCGTGGCAGCCAGTTCACCTCCAAGGAGGAGAGGGACAAGTGGATCAAGAAGGAGCTGAAGTCCCTAGACCAGGCCATCAACGACAAGAAGAGGCAGATCACCGCCATCCACAAAGACCTGGAGGACACAGAGACTAACAAGGAGAAGAATCTGGAGCAGTAC
>momo@E0283
??ACTGGCCCAGGCTACGCAGGAGAGGACAGACCTTTACGCCAAGCAGGGCCGCGGTAGCCAGTTCACCTccaaggaggagagggacaagTGGATCAAGAAGGAGCTCAAGTCCCTGGACCAGGCTATCAACGACAAGAAGAGGCAGATCACGGCCATCCACAAAGACCTGGAGGACACGGAGACCAACAAGGAGAAGAATCTGGAGCAGTAC
>mezu@E0283
??ACTGGCCCAGGCCACGCAGGAGAGGACGGACCTGTACGCCAAGCAGGGCCGCGGCAGCCAGTTCACCTCGAAGGAGGAGCGGGACAAGTGGATCAAGAAAGAGCTGAAGTCCCTGGACCAGGCCATCAACGACAAGAAGAGGCAGATCACCGCCATCCACAAAGACCTGGAGGACACAGAGACCAACAAGGAGAAGAATCTGGAGCAGTAT
>merl@E0283
??ACTGGCCCAGGCTACGCAGGAGAGAACAGACCTGTACGCCAAGCAGGGCCGTGGCAGCCAGTTCACCTCCAAGGAGGAGAGGGACAAGTGGATCAAGAAGGAGCTGAAGTCCCTAGACCAGGCCATCAATGACAAGAAGAGGCAGATCACCGCCATCCACAAAGACCTGGAGGACACAGAGACTAACAAGGAGAAGAATCTGGAGCAGTAC
>mepo@E0283
??ACTGGCTCAGGCTACGCAGGAGAGAACAGACCTGTACGCCAAGCAGGGCCGTGGCAGCCAGTTCACCTCCAAGGAGGAGAGGGACAAGTGGATCAAGAAGGAGCTGAAGTCCCTAGACCAGGCCATCAACGACAAGAAGAGGCAGATCACCGCCATCCACAAAGACCTGGAGGACACAGAGACTAACAAGGAGAAGAATCTGGAGCAGTAC
>meme@E0283
??ACTGGCCCAGGCGACCCAGGAGAGGACAGACCTGTACGCCAAGCAGGGCCGCGGCAGCCAGTTCACCTccaaggaggagagggacaagtGGATCAAGAAGGAGCTCAAGTCCCTGGACCAGGCGATCAACGACAAGAAGAGGCAGATCACGGCCATCCACAAAGACCTGGaagacacagagaccaacaaGGAGAAGAATCTGGAGCAGTAC
>gace@E0283
??ACTGGCCCAGGCAACCCAGGAGAGGACAGACCTGTACGCCAAGCAGGGCCGCGGGAGCCAGTTCACCTccaaggaggagagggacaagTGGATCAAGAAGGAGCTCAAATCCCTGGACCAGGCGATCAACGACAAGAAGAGGCAGATCACGGCCATCCACAAAGACCTGGAGGACACGGAGACCAACAAGGAGAAGAATCTGGAGCAGTA?
>gaen@E0283
??ACTGGCCCAGGCAACCCAGGAGAGGACAGACCTGTACGCCAAGCAGGGCCGCGGGAGCCAGTTCACCTccaaggaggagagggacaagTGGATCAAGAAGGAGCTCAAATCCCTGGACCAGGCGATCAACGACAAGAAGAGGCAGATCACGGCCATCCACAAAGACCTGGAGGACACGGAGACCAACAAGGAGAAGAATCTGGAGCAGTA?
>povi@E0283
---CTGGCCCAGGCGACCCAGGAGAGGACAGACCTGTACGCCAAGCAGGGCCGCGGCAGCCAGTTCACCTccaaggaggagagggacaagTGGATCAAGAAGGAGCTCAAGTCCCTGGACCAGGCGATCAACGACAAGAAGAGGCAGATCACGGCTATCCACAAAGACTTGGAGGATACAGAGACCAACAAGGAGAAGAATCTGGAGCAGTA?
>trmi@E0283
------------------------------------------------------GGCAGCCAGTTCACCTccaaggaggagagggacaagTGGATCAAGAAGGAGCTCAAGTCCCTTGACCAGGCGATCAACGACAAGAAGAGGCAGATCACGGCCATCCACAAAGACCTAGAGGACACGGAGACCAACAAGGAGAAGAATCTGGAGCAGTA?
>brca@E0283
---CTAGCTCAAGCCACCCAGGAGAGAACAGACCTTTACGCCAAGCAGGGTCGTGGCAGCCAGTTCACCTCCAAGGAGGACCGAGACAAGTGGATCAAGAAGGAGCTGAAGTCTTTGGATCAAGCCATCAACGACAAGAAGAGACAGATCACGGCCATCCACAAAGACCTGGAGGACACAGAGACCAACAAGGAGAAAAACCTGGAGCAGTAC
>muma@E0283
---CTGGCCCAGGCTACGCAGGAGAGAACAGACTTGTACGCCAAGCAGGGCCGTGGCAGCCAGTTCACCtccaaggaggagagggacaagTGGATCAAGAAGGAGCTAAAGTCCCTGGACCAGGCCATCACCGACAAGAAGAGGCAGATTGCCACCATCCACAAAGACCTGGAGGACACGGAGACATGCAAGGAGAAGAATCTGGAGCAGTA?
>mabe@E0283
---CTGGCCCAGGCCACGCAGGAGAGGACAGACCTGTATGCCAAGCAAGGCCGAGGTAGCCAGTTCACCTccaaggaggagagggacaagTGGATCAAGAAGGAGCTCAAGTCCCTGGACCAGGCGATCAATGACAAGAAGAGGCAGATCACCGCCATCCACAAAGACCTGGAGGACACGGAGACCTGCAAGGAGAAGAACCTGGAGCAGTA?
>trsc@E0283
---CTGGCCCAGGCTACGCAGGAGAGAACAGACCTGTACGCCAAGCAGGGCCGTGGCAGCCAGTTCACCtcgaaggaggagagagacaagtgGATCAAGAAGGAGCTGAAGTCCCTGGACCAGGCTATCAACGACAAGAAGAGGCAGATCGCCGCCATCCACAAAGACCTGGAGGACACGGAGACATGCAAGGAGAAGAATCTGGAGCAGTA?
>trmu@E0283
---CTGGCCCAGGCTACGCAGGAGAGAACAGACCTGTACGCCAAGCAGGGCCGTGGCAGCCAGTTCACCtcgaaggaggagagagacaagtggATCAAGAAGGAGCTGAAGTCCCTGGACCAGGCTATCAACGACAAGAAGAGGCAGATCGCCGCCATCCACAAAGACCTGGAGGACACGGAGACATGCAAGGAGAAGAATCTGGAGCAGTA?
>coru@E0283
---CTGGCCCAGGCTACGCAGGAGAGGACAGACCTGTACGCCAAGCAGGGCCGAGGCAGCCAGTTCACCtccaaggaggagagggacaagtGGATCAAGAAGGAGCTCAAGTCCCTGGACCAGGCAATCAACGACAAGAAGAGGCAGATCACCGCCATCCACAAAGATCTGGAGGACACGGAGACCTGCAAGGAGAAGAACCTGGAGCAGTA?
