# Supplementary material for: The Phylogenetic Relationships of the Family Sciaenidae Based on Genome-Wide Data Analysis
Source: Animals (Basel). 2022 Dec 1;12(23):3386. doi: 10.3390/ani12233386 (PMC9741161; doi:10.3390/ani12233386)
Supplement: Supplementary file 1 [file animals-12-03386-s001.zip › File S2/align-1105-genes/bak/E0288_NT.fasta.ali]

>argl@E0288
---------------------------------------------------?CAGGC---ATGGACTCCTACCTGGACAAGGCCAACGTCTGGCTGACCGGGAGGAAGGGCGCGGCCGAGCGGCTGCTGAAGACCACC---CCCAAGCCTGACGTCAGGGGCTTCTTGGGGGGCTTGGAGAGCAAGCTCA?G---------------
>bame@E0288
??GAGGTCCCAGCTGTCACCCTCTGAGCTGCTGGATCCCAGCAGCCCCCCAGTGAGC---CTGGACTCCTACCTGGACAAGGCCAACTGCTGGCTGACCGGGAGGAAGGACGCGGCCGAGCGCTTACTGAAGACCACC---CCCAAGCCCGATGTCAGGGGCTTCTTCGGTGGCCTGGAAAGCAAGCTGAGGGGGCCGGTGGTGCGC
>bosa@E0288
------------C?ATCCCCCTCTGAATTGCTGGGGCCTAGCAGC------TCAGGC---ATGGACTCCTACCTGGACAAGGCCAACGTCTGGCTGACCGGGAGGAAGGGCGCGGCCGAGCGGCTGCTGAAGACCACC---CCCAAGCCCGACGTCAGGGGCTTCTTGGGGGGCTTGGAGAGCAAGCTCAGG------------??G
>gace@E0288
??GAGGTTCCAGCCATCCCCCTCTGATTTGCTGGGGCCTAGCAGC------TCAGGC---ATGGACTCCTACCTGGACAAGGCCAACGTCTGGCTGACCGGGAGGAAGGGCGCGGCCGAGCGGCTGCTGAAGACCACC---CCCAAGCCCGACGTCAGGGGCTTCTTGGGGGGCTTGGAGAGCAAGCTCAGG------------??G
>gaen@E0288
??GAGGTTCCAGCCATCCCCCTCTGATTTGCTGGGGCCTAGCAGC------TCAGGC---ATGGACTCCTACCTGGACAAGGCCAACGTCTGGCTGACCGGGAGGAAGGGCGCGGCCGAGCGGCTGCTGAAGACCACC---CCCAAGCCCGACGTCAGGGGCTTCTTGGGGGGCTTGGAGAGCAAGCTCAGG------------??G
>gage@E0288
??GAGGTTCCAGCCATCCCCCTCTGATTTGCTGGGGCCTAGCAGC------TCAGGC---ATGGACTCCTACCTGGACAAGGCCAACGTCTGGCTGACCGGGAGGAAGGGCGCGGCCGAGCGGCTGCTGAAGACCACC---CCCAAGCCCGACGTCAGGGGCTTCTTGGGGGGCTTGGAGAGCAAGCTCAGG---------------
>gamo@E0288
??GAGGTTCCAGCCATCCCCCTCTGATTTGCTGGGGCCTAGCAGC------TCAGGC---ATGGACTCCTACCTGGACAAGGCCAACGTCTGGCTGACCGGGAGGAAG---------GAGCGGCTGCTGAAGACCACC---CCCAAGCCCGACGTCAGGGGCTTCTTGGGGGGCTTGGAGAGCAAGCTCAGG------------??G
>meme@E0288
??GAGGTTCCAGCTGTCCCCCTCTGAGCTGCTGGGGGCCAGCAGC------TCTGGC---ATGGACTCCTACCTGGACAAGGCCAACATCTGGCTGACTGGGAGGAAGGGCGCGGCCGAGCGGCTGCTGAAGACCACC---CCCAAGCCCGACGTCAGGGGCTTCTTGGGGGGCTTGGAGAGCAAGCTCAGG------------??G
>povi@E0288
------------------CC?TCTGAGCTGTTGGGGCCCAGCAGC------TCAGGC---ATGGACTCCTACCTGGACAAGGCCAACGTCTGGCTGACCGGGAGGAAGGGCGCGGCCGAGCGGCTGCTGAAGACCCCC---CCCAAGCCCGACGTCAGGGCCTTCTTGGGGGGCTTGGAGAGCAAGCTCAGG---------------
>mezu@E0288
?ggagGTCCCAGCTGTCACCCTCTGAGCTGCTGGAGCCCAGCAGCCCCCCGGTGAAC---CTGGACTCCTACCTCGACAAGGCTAACTGCTGGCTGACCGGGAGGAAGGACGCGGCCGAGCGGCTACTGAAGACCACC---TCCAAGCCCGATGTCAGGGGCTTCTTCGGTGGCCTGGAGAGCAAGCTG?CG---------------
>trsc@E0288
??gaGGTCCCAGCTGTCACCCTCTGAGCTGCTGGAGCCCAGCGGGCCCCCAGGGGGC---CTGGACTCCTACCTGGACAAGGCCAACTACTGGCTGACCGGGAGGAAGGACGCGGCCGAGCGGCTAATGAAGACCACC---TCCAAGCCCGATGTCAAGGGCTTCTTCGGTGGCCTGGAGAGCAAGCTGAGGGGGCCG------GTG
>trmu@E0288
??gaGGTCCCAGCTGTCACCCTCTGAGCTGCTGGAGCCCAGCGGGCCCCCGGGGGGC---CTGGACTCCTACCTGGACAAGGCCAACTGCTGGCTGACCGGGAGGAAGGACGCGGCCGAGCGGCTAATGAAGACCACC---TCCAAGCCCGATGTCAAGGGCTTCTTCGGTGGCCTGGAGAGCAAGCTGAGGGGGCCG------??G
>meca@E0288
??gaGGTCCCAGCTGTCACCCTCTGAGCTGCTGGGGCCCAGCGGCCCTCCGGTGAGC---CTGGACTCCTACCTCGACAAGGCCAACTGCTGGCTGACCGGGAGGAAGGACGCGGCCGAGCGGCTACTGAAGACCACC---TCCAAGCACGACGTCAGGGGCTTCTTCGGTGGCCTGGAGAGCAAGCTGAGGGGGCCG------GTG
>mepo@E0288
??gAGGTCCCAGCTGTCGCCCTCTGAGCTGCTGGAGCCCAGCGGCCCTCCGGTGAGC---CTGGACTCCTACCTCGACAAGGCCAACTGCTGGCTGACCGGGAGGAAGGACGCGGCCGAGCGGCTACTGAAGACCACC---TCCAAGCACGACGTCAGGGGCTTCTTCGGTGGCCTGGAGAGCAAGCTGAGGGGGCCG------GT?
>merl@E0288
?ggAGGTCCCAGCTGTCACCCTCTGAGCTGCTGGAGCCCAGCGGTCCTCCGGTGAGC---CTGGACTCCTACCTCGACAAGGCCAACTGCTGGCTGACCGGGAGGAAGGACGCGGCCGAGCGGCTACTGAAGACCACC---TCCAAGCACGACGTCAGGGGCTTCTTCGGTGGCCTGGAGAGCAAGCTGAGGGGGCCG------GT?
>mora@E0288
??gaggTCCCAGCTGTCACCCTCTGAGTTGCTGGAGCCCAGCACCCCCCCGGCGGGC---CAGGACTCCTACCTCGACAAGGCCAACTGCTGGCTGACCGGGAAGAAGGACGCGGCCGAGCGGCTACTCAAGACCACC---TCCAAGCCCGACGTCAGGGGCTTCTTCGGTGGCCTGGAGAACAAGCTGAGGGGGCCG------GTG
>lala@E0288
??gagGTCCCAGCTGTCACCCTCTGAGCTGCTGGAGCCCAGCGGCCCCCCGGTGAGC---CAGGACTCCTACCTCGACAAGGCCAACTGCTGGCTGACCGGGAAGAAGGACGCGGCCGAGCGGCTACTGAAGACCACC---TCCAAGCCCGACGTCAGGGGCTTCTTCGGTGGCCTGGAGAACAAGCTGAGGGGGCCG---------
>momo@E0288
??GAGGTCCCAGCTGTCACCCTCTGAGCTGCTGGGGCCCAGCGGCCCCCCGGTGGGC---CTGGACTCCTACCTGGACAAGGCCAACTGCTGGCTGACCGGGAAGAAGGACGCGGCTGAGCGGCTGCTGAAGACCACC---TCCAAGCCCGACGTCAGGGGCTTCTTGGGTGGCTTGGAGAGCAAGCTGAGG---------------
>trmi@E0288
??GAGGTTCCAGATGTCCCCCTCGGAGTTGCTGGGGCCCAGCGGCCCCCCGGTGGGC---ATGGACTCCTACCTGGACAAGGCCAACTGCTGGCTTACCGGGAGGAAAGACGCGGCCGAGCGGCTGCTGAAGACCACC---TCCAAGCCCGACGTCCGGGGCTTCTTGGGGGGCTTGGAGAGCAAGCTGAGG---------------
>brbr@E0288
??GAGGTCCCAGCTGTCACCGTCTGAGCTGCTGGGGTCCAGCGGGCCCCCGCTGGGC---CTGGACTCCTACCTGGACAAAGCCAACTGCTGGCTGACCGGGAGGAAGGACGCGGCCGAGCGGCTGCTGAAGACCACC---TCCAAGCCCGACGTCAGGGGCTTCTTGGGCGGCTTGGAGAGCAAGCTGAGG---------------
>lolo@E0288
??GAGGTCCCAGCTGTCACCCTCTGAGCTGCTGGGGTCCAGCGGCCCCCCGGTGGGC---ATGGACTCCTACCTGGACAAGGCCAACTGCTGGCTGACTGGGAGGAAGGACGCGGCCGAGCGGCTGCTGAAGACCACC---TCCAAACCTGACGTCAGGGGCTTCTTGGGTGGCTTGGAGAGCAAGCTG------------------
>loam@E0288
?GGAGGTCCCAGCTGTCACCCTCTGAGCTGCTGGGGTCCAGCGGCCCCCCGGTGGGC---ATGGACTCCTACCTGGACAAGGCCAACTGCTGGCTGACTGGGAGGAAGGACGCGGCCGAGCGGCTGCTGAAGACCACC---TCCAAGCCT---------------------------------------------------------
>loxj@E0288
??GAGGTCCCAGCTGTCACCCTCTGAGCTGCTGGGGTCCAGCGGCCCCCCGGTGGGC---ATGGACTCCTACCTGGACAAGGCCAACTGCTGGCTGACTGGGAGGAAGGACGCGGCCGAGCGGCTGCTGAAGACCACC---TCCAAGCCTGATGTCAGGGGCTTCTTGGGTGGCTTGGAGAGCAAGCTGATG------------G?G
>lohl@E0288
??GAGGTCCCAGCTGTCACCCTCTGAGCTGCTGGGGTCCAGCAGCCCCCCGGTGGGC---ATGGACTCCTACCTGGACAAGGCCAACTGCTGGCTGACTGGGAGGAAGGACGCGGCCGAGCGGCTGCTGAAGACCACC---TCCAAGCCTGACGTCAGGGGCTTCTTGGGTGGCTTGGAGAGCAAGCTG------------------
>gaar@E0288
??GAGGTTCCAGCTGTCCCCCTCTGAGCTGCTGGGTCCCAGCGGCCCCCCGCCGGGC---CTGGACTCCTACCTGGATAAGGCCAACTGCTGGCTGACCGGGAGGAAGGACGCGGCCGAGCGGCTGCTGAAGACCACC---CCCAAGCCCCACGTCAGGGGCTTCCTGGGCGGCTTGGAGAGCAAGCTTAGGGGC---------??C
>maoc@E0288
??GAGGTCCCAGCTGTCACCCTCCGAGCTGCTGGAGTCCGGCACGCCCCCGGGGAGCCCACTGGACTCCTACCTGGACAAGGCCAACTTCTGGCTGACGGGGAGGAGGGACGCGGCCGAGCGTCTCCTGAAGACCACCGCGCCCAAGACCGACGTCAGGGGCTTCTTC---------GAGAGCAAGCTG?CG---------------
>coru@E0288
??gaggtCCCACCTGTCACCCTCTGAGCTGCTGGAGTCCGGCGGGCCCCCTGGGAGCCCACGGGACTCCTACCTGGACAAGGCCAACTGCTGGCTGACGGGGAGGAAGGACGCGGCCGAGCGGCTCCTGAAGACCACC---CCCAAGCCCGACGTCAGGGGCTTCTTC---------GAGAGCAAGCTG------------------
>cyro@E0288
---AAATCCCAGCTGTCCCCTGCGGAGCTGCTGGAGCGTGGCACCCCGCCCACTTCC------------TATCTGAATAAGGCCAACTCCTGGCTGACCGGCAAGCGGGATGCGGCCGAGCGCATGCTCAAGAACACC---TCCAAGAGCGACGTGCGGGGCTTCTTCGGGGGCCTCGAGAGCAAGCTGAAGGGG---------C?C
>zefa@E0288
---AAAACCCTGCTGTCCCCTGTAGAGCTGCTGGAGCGTGGTGTCCCGCCCGCCTCC------------TATCTGAACAAGGCCAACTCCTGGCTGAGCGGCAAGCGGGACGCTGCCGAGCGCATGCTCAAGAACACC---TCCAAGAGCGACGTGCGGGGCTTCTTTGGGAGCCTCGAGAGCAAGCTAAAGGGGCCCACG---G?C
