# Supplementary material for: The Phylogenetic Relationships of the Family Sciaenidae Based on Genome-Wide Data Analysis
Source: Animals (Basel). 2022 Dec 1;12(23):3386. doi: 10.3390/ani12233386 (PMC9741161; doi:10.3390/ani12233386)
Supplement: Supplementary file 1 [file animals-12-03386-s001.zip › File S2/align-1105-genes/bak/E0291_NT.fasta.ali]

>argl@E0291
AACCTGATCTCAGCAGCCACGGGCATGAACCTGACCACCGTTGACGACCCCATTCAGCGGAAGTTCCTGCCTAGCTTCCTGCGGGGCGTGGCAGAAGAGAACAAGCTGGTCACGTCGCCCAACTTCGTGGTGACCCAGGCGCTGGTGGCCCTGCTGGCGGACAAAGGGGCCCGACTTAGGCCCGCGTACGACAAGACAGACATTGAGAAAAGA
>bame@E0291
AACCTGATCTCCGCAGCCACGGGCATGAACCTGACCACCGTGGATGACCCCATCCAGCGGAAGTTCCTGCCCAGCTTCCTGCGGGGCGTGGCAGAGGAGAACAAGCTGGTCACCTCGCCCAACTTCGTGGTGACCCAGGCGCTGGTGGCCTTGCTGGCTGACAAAGGGGCCCGGCTGAGGCCCGCGTACGACAAGACAGACCTGGAGAAAAGA
>brbr@E0291
AACCTGATCTCAGCGGCCACGGGCATGAACCTGACCACCGTGGACGACCCCATCCAGCGGAAGTTCCTGCCCAGCTTCCTGCGGGGCGTGGCAGAAGAGAACAAGCTGGTCACCTCGCCCAACTTCGTGGTGACCCAGGCGCTGGTGGCCCTGCTGGCGGACAAAGGGGCGCGGCTGAGGCCCGCCTTCGACAAGACGGACCTGGAGAAAAGA
>gaar@E0291
AACCTGATCTCAGCGGCTACGGGCATGAACCTGACCACCGTCGACGACCCCATTCAGCGGAAGTTCCTGCCTAGCTTCCTGCGGGGTGTGGCAGAAGAGAACAAGCTGGTCACATCGCCCAACTTCGTGGTGACCCAGGCCCTGGTGGCCCTGCTGGCGGACAAAGGGGCCCGGCTGAGGCCCGCCTACGACAAGACGGACCTTGAGAAAAGA
>gace@E0291
AACCTGATCTCAGCTGCCACGGGCATGAACCTGACCACCGTTGACGACCCCATTCAGCGGAAGTTCCTGCCTAGCTTCCTGCGGGGTGTGGCAGAAGAGAACAAGCTGGTCACGTCGCCCAACTTCGTGGTGACCCAGGCGCTGGTGGCCCTGCTGGCGGACAAAGGGGCCCGGCTTAGGCCCGCGTACGACAAGACAGACATTGAGAAAAGA
>trmi@E0291
AACCTGATCTCAGCAGCTACGGGCATGAACCTTACCACCATTGATGACCCCATTCAACGGAAGTTCCTGCCTAGCTTCCTGCGGGGTGTGGCAGAAGAGAACAAGCTGGTCACATCGCCCAACTTCGTGGTGACCCAGGCACTGGTGGCCCTGCTGGCAGACAAAGGAGCCCGGCTGAGGCCCGCGTACGACAAGACTGATCTTGAGAAAAGA
>gach@E0291
AACCTGATCTCAGCTGCCACGGGCATGAACCTGACCACCGTTGACGACCCCATTCAGCGGAAGTTCCTGCCTAGCTTCCTGCGGGGTGTGGCAGAAGAGAACAAGCTGGTCACGTCGCCCAATTTCGTGGTGACCCAGGCGCTGGTGGCCCTGCTGGCGGACAAAGGGGCCCGGCTTAGGCCCGCGTACGACAAGACAGACATTGAGAAAAGA
>gaen@E0291
AACCTGATCTCAGCTGCCACGGGCATGAACCTGACCACCGTTGACGACCCCATTCAGCGGAAGTTCCTGCCTAGCTTCCTGCGGGGCGTGGCAGAAGAGAACAAGCTGGTCACGTCGCCCAACTTCGTGGTGACCCAGGCGCTGGTGGCCCTGCTGGCGGACAAAGGGGCCCGGCTTAGGCCCGCGTACGACAAGACAGACATTGAGAAAAGA
>muma@E0291
AACCTGATCTCTGCGGCCACAGGCCTGAACCTGACCACCGTGGACGACCCCATCCAGCGCAAGTTCCTGCCCAGCTTTCTGCGGGGCGTGTCCGAGGAGAACAAGCTGGTCACCTCGCCCAACTTTGTGGTGACTCAGGCCCTGGTGGCCCTGCTGGCGGACAAGGGGGCCCGGCTGAGGCCCGCCTACGACAAGACGGACCTGGAGAAAAGA
>mora@E0291
aacCTGATCTCTGCAGCCACGGGCATGAACCTGACCACCGTGGACGACCCCATCCAGCGGAAGTTCCTGCCCAGCTTCCTGCGGGGCGTGGCGGAGGAGAACAAGCTGGTCACCTCTCCTAACTTTGTGGTGACCCAGGCGCTGGTGGCCCTGCTGGCGGACAAAGGGGCCCGGCTGAGGCCCGCGTACGACAAGACGGACCTGGAGAAAAGA
>gage@E0291
AACCTGATCTCAGCTGCCACGGGCATGAACCTGACCACCGTTGACGACCCCATTCAGCGGAAGTTCCTGCCTAGCTTCCTGCGGGGCGTGGCAGAAGAGAACAAGCTGGTCACGTCGCCCAACTTCGTGGTGACCCAGGCGCTGGTGGCCCTGCTGGCGGACAAAGGGGCCCGGCTTAGGCCCGCGTACGACAAGACAGACATTGAGAAAAGA
>meme@E0291
AACCTGATCTCAGCAGCCACGGGCATGAACCTGACCACCGTTGACGACCCCATTCAGCGGAAGTTCCTGCCTAGCTTCTTGCGGGGCGTGGCAGAAGAGAACAAGCTGGTCACGTCGCCCAACTTCGTGGTGACCCAGGCGCTGGTGGCCCTGCTGGCGGACAAAGGGGCCCGGCTTAGGCCCGCGTACGACAAGACAGACCTTGAGAAAAGA
>bosa@E0291
AACCTGATCTCAGCAGCCACGGGCATGAACCTGACCACCGTTGACGACCCCATTCAGCGGAAGTTCCTGCCTAGCTTCCTGCGGGGCGTGGCAGAAGAGAACAAGCTGGTCACATCGCCCAACTTCGTGGTGACCCAGGCGCTGGTGGCCCTGCTGGCGGACAAAGGGGCCCGACTTAGGCCCGCGTACGACAAGACAGACATTGAGAAAAG?
>coru@E0291
AACCTCATCTCTGCTGCCACGGGCATGAACCTGACCACCGTGGACGACCCCATCCAGCGCAAGTTCCTGCCCAGCTTCCTGCGGGGCGTGGCGGAGGAGAACAAGCTGGTGACCTCGCCCAACTTCGTGGTGACCCAGGCGTTGGTGGCCCTGCTGGCCGACAAAGGGGCCCGGCTGAGGCCAACGTATGACAAGACGGACCTGGAGAAAAG?
>povi@E0291
AACCTGATCTCAGCAGCCACGGGCATGAACCTGACCACCGTTGACGACCCCATTCAGCGGAAGTTCCTGCCTAGCTTCCTGCGGGGCGTGGCAGAGGAGAACAAGCTGGTCACATCGCCCAACTTCGTGGTGACCCAGGCGCTGGTGGCCCTGCTGGCGGACAAAGGGGCCCGGCTTAGGCCCGCGTACGACAAGACAGACCTTGAGAAAAG?
>phbl@E0291
AACCTGATCTCGGCCGCCACGGGCATGAACCTGACCACCGTGGACGACCCCATTCAGCGGAAGTTCCTGCCCAGCTTCCTGCGGGGCGTGGCGGAGGAGAACAAGCTGGTGACGTCGCCCAACTTTGTGGTGACCCAGGCGCTGGTGGCCCTGCTGGCGGACAAGGGGGCCCGGCTGAGGCCCGCGTACGACAAGACGGACCTGGAGAAAAG?
>momo@E0291
AACCTGATCTCAGCAGCCACGGGCATGAACCTGACCACCGTGGACGACCCCATTCAGCGGAAGTTCCTGCCCAGCTTCCTGCGGGGCGTGGCAGAAGAGAACAAGCTGGTCACGTCGCCCAACTTCGTGGTGACCCAGGCGCTGGTGGCCCTGCTGGCGGACAAAGGGGCCCGGCTTAGGCCCGCATACGACAAGACGGACCTGGAGAAGAG?
>gamo@E0291
AACCTGATCTCAGCTGCCACGGGCATGAACCTGACCACCGTTGACGACCCCATTCAGCGGAAGTTCCTGCCTAGCTTCCTGCGGGGCGTGGCAGAAGAGAACAAGCTGGTCACGTCGCCCAACTTCGTGGTGACCCAGGCGCTGGTGGCCCTGCTGGCGGACAAAGGGGCCCGGCTTAGGCCCGCGTACGACAAGACAGACATTGAGAAAAG?
>lala@E0291
AACCTGATCTCCGCAGCCACGGGCATGAACCTGACCACCGTGGACGACCCCATTCAGCGGAAGTTCCTGCCCAGCTTCCTGCGGGGCGTGGCAGAGGAGAACAAGCTGGTCACCTCGCCCAACTTCGTGGTGACCCAGGCGCTGGTGGCCCTGCTGGCGGACAAAGGGGCCCGGCTGAGGCCCGCGTACGACAAGACGGACCTGGAGAAAAG?
>mepo@E0291
AACCTGATCTCTGCCGCCACGGGCATGAACCTGACCACTGTGGATGACCCCATTCAGCGGAAGTTTCTGCCCAGCTTCCTGCGGGGCGTGGCAGAGGAGAACAAGCTGGTCACCTCACCCAACTTCGTGGTGACTCAGGCACTGGTTGCCCTGCTGGCAGACAAAGGGGCCCGGCTGAGGCCCGCGTACGACAAGACGGACCAAGAGAAAAGA
>merl@E0291
AACCTGATCTCTGCAGCCACGGGCATGAACCTGACCACTGTGGATGACCCCATTCAGCGGAAGTTCCTGCCCAGCTTCCTGCGGGGCGTGGCAGAGGAGAACAAGCTGGTCACCTCGCCCAACTTCGTGGTGACTCAGGCACTGGTGGCCCTGCTGGCGGACAAAGGGGCCCGGCTGAGGCCCGCGTACGACAAGACGGACCAAGAGAAAAGA
>meca@E0291
AACCTGATCTCTGCAGCCACGGGCATGAACCTGACCACTGTGGATGACCCCATTCAGCGGAAGTTCCTGCCCAGCTTCCTGCGGGGCGTGGCAGAGGAGAACAAGCTGGTCACCTCGCCCAACTTCGTGGTGACTCAGGCACTGGTGGCCCTGCTGGCGGACAAAGGGGCCCGGCTGAGGCCCGCGTACGACAAGACGGACCAAGAGAAAAGA
>mabe@E0291
AACCTGATCTCTGCTGCCACGGGCATGAACCTGACCACGGTGGACGACCCCATTCAGCGGAAGTTCCTGCCCAGCTTCTTGCGGGGCGCAGCGGAGGAGAACAAGCTGGTGACCTCGCCAAACTTCGTGGTGACCCAGGCACTGGTGGCCCTGCTGGCCGACAAAGGGGCCCGGCTGAGGCCGGCGTACGACAAGACGGACCTGGAGAAGAGA
>trsc@E0291
AACCTGATCTCTGCAGCCACGGGCATGAACCTGACCACCGTGGACGACCCCATTCAGCGGAAGTTCCTGCCCAGCTTCCTGCGGGGCGTGGCAGAGGAGAACAAGCTGGTCACCTCGCCCAACTTTGTGGTGACTCAGGCGCTGGTGGCCCTGCTGGCGGACAAAGGGACCCGGCTGAGGGCCGCGTACGACAAGACGGACCTGGAGAAAAG?
>trmu@E0291
AACCTGATCTCTGCAGCCACGGGCATGAACCTGACCACCGTGGACGACCCCATTCAGCGCAAGTTCCTGCCCAGCTTCCTGCGGGGCGTGGCAGAGGAGAACAAGCTGGTCACCTCGCCCAACTTCGTGGTGACTCAGGCGCTGGTGGCCCTGCTGGCGGACAAAGGGTCCCGGCTGAGGGCCGCGTACGACAAGACGGACCTAGAGAAAAGA
>mezu@E0291
AATCTGATCTCTGCGGCCACGGGCATGAACCTGACCACTGTGGACGACCCCATTCAGCGGAAGTTCCTGCCCAGCTTCCTGCGGGGCGTGGCAGAGGAGAACAAGCTGGTCACCTCGCCCAACTTTGTGGTGACCCAGGCGCTGGTGGCCCTACTGGCAGACAAAGGGGCCCGACTGAGGCCCGTGTATGACAAGACGGACCTGGAGAAAAG?
>lohl@E0291
AACCTGATCTCAGCAGCCACGGGCATGAACCTGACCACCGTTGACGACCCCATTCAGCGGAAGTTCCTGCCCAGCTTCCTGCGGGGCGTGGCAGAGGAGAACAAGCTGGTCACATCGCCCAACTTCGTGGTGACCCAGGCGCTGGTGGCCCTGCTGGCGGACAAAGGGGCCCGGCTGAGGCCCGTGTACGACAAGACGGACCTGGAGAAAAGA
>lolo@E0291
AACCTGATCTCAGCAGCCACGGGCATGAACCTGACCACCGTTGACGACCCCATTCAGCGGAAGTTCCTGCCCAGCTTCCTGCGGGGCGTGGCAGAGGAGAACAAGCTGGTCACATCGCCCAACTTCGTGGTGACCCAGGCGCTGGTGGCCCTGCTGGCGGACAAAGGGGCCCGGCTGAGGCCCGTGTACGACAAGACGGACCTGGAGAAAAGA
>loxj@E0291
AACCTGATCTCAGCAGCCACGGGCATGAACCTGACCACCGTTGACGACCCCATTCAGCGGAAGTTCCTGCCCAGCTTCCTGCGGGGCGTGGCAGAGGAGAACAAGCTGGTCACATCGCCCAACTTCGTGGTGACCCAGGCGCTGGTGGCCCTGCTGGCGGACAAAGGGGCCCGGCTGAGGCCTGTGTACGACAAGACGGACCTGGAGAAAAGA
>loam@E0291
AACCTGATCTCAGCAGCCACGGGCATGAACCTGACCACCGTTGACGACCCCATTCAGCGGAAGTTCCTGCCCAGCTTCCTGCGGGGCGTGGCAGAGGAGAACAAGCTGGTCACATCGCCCAACTTCGTGGTGACCCAGGCGCTGGTGGCCCTGCTGGCGGACAAAGGGGCCCGGCTGAGGCCCGTGTACGACAAGACGGACCTGGAGAAAAG?
>maoc@E0291
AACCTCATCTCTGCTGCCACGGGCATGAACCTGACCACCGTGGACGACCCCATCCAGCGGAAGTTCCTGCCCAGCTTCCTGCGGGGCGTGGCGGAGGAGAACAAGCTGGTGACCTCCCCCAACTTCGTGGTGACCCAGGCGCTGGTGGCCCTGCTGGCCGACAAAGGGGCCCGGCTGAGGCCAGGGCACGACAAGACGGACCTGGAGAAAAG?
>zefa@E0291
AACTTGATCTCTGCTGCTACGGGCATGAACCTTACCACTGTGGACGACCCCATCCAGAGGAAGTTCCTCCCTAGCTTCCTGCGTGGCGTGGCAGAGGAAAACAAGCTGGTCACCTCTCCTAACTTTGTGGTCACCCAGGCGCTGGTGGCCCTGCTGGCAGACAAAGGAGCCAGACTGAGGCCCGCTTATGACAAGAATGACTTGGAGAAGAG?
>cyro@E0291
?ACTTGATCTCTGCAGCTACGGGCATGAACCTGACCACCGTGGACGACCCCATCCAGAGGAAGTTCCTCCCCAGCTTCCTGCGCGGCGTGGCAGAGGAAAACAAGCTGGTCACCTCTCCAAACTTTGTGGTCACCCAGGCGCTGGTGGCCCTGCTGGCAGACAAAGGAGCCAGACTGAGGCCCGCTTATGACAAGAATGACTTGGAGAAGAG?
>brca@E0291
?ACTTAATTTCTGCTGCCACGGGAATGAACCTGACGACTGTGGACGATCCAGTCCAGCGCAAGTTCCTCCCCAGCTTCCTGCGGGGGGTGGCAGAGGAGAACAAGCTGATCACGTCTCCTAACTTCGTGGTGACTCAGGCCCTGGTGGCTCTGCTGGCCGACAAAGGAGCCCGTCTGAGACCCAGCGCTGACAAGACCGACGTGGACAAGAG?
