# Supplementary material for: The Phylogenetic Relationships of the Family Sciaenidae Based on Genome-Wide Data Analysis
Source: Animals (Basel). 2022 Dec 1;12(23):3386. doi: 10.3390/ani12233386 (PMC9741161; doi:10.3390/ani12233386)
Supplement: Supplementary file 1 [file animals-12-03386-s001.zip › File S2/align-1105-genes/bak/E0293_NT.fasta.ali]

>bame@E0293
ACATTGAGCAGCAAGCAGGCAGTGAATCTGGACTACCTGCCCTACCTGCGGGGGGCGCTACTGAGCCCACTGCAGAGGCAGGGGGCCGAGGGGGCGGGC---CAGGCCGTGCAGCTGCTGGACGACTACCAGCTCATCAGGGAGGACGTGGACAACATAATGGAGGTCAGCGTGTGGGGGGGGCAGCCAGACCCCTACTCCAAGCTGGACTCC??A
>coru@E0293
ACACTGAGCAGCAAGCAGGCGGTGAACCTGGACTACCTGCCCTACCTGCGGGGGGCGCTGCTGAGCCCGCTGCAGCGGCagggggccgagggggcgggA---CAGGCCGTGCAGCTGCTGGACGACTACCAGCTGATCCGGGAGGACGTGGACAACATGATGGAGATCAGCGTGTGGGGTGGGCAGCCGGACCCCTACTCCAAGCTGGATTCC??A
>maoc@E0293
ACGCTGAGCAGCAAACAGGCGGTGAACCTGGACTACCTGCCCTACCTGCGGGGGGCGCTGCTGAGCCCGCTGCAGCGGCAGGGGGCCGAGGGGGCGGGC---CAGGCCGTGCAGCTGCTGGACGACTACCAGCTCATCCGGGAGGACGTGGACAACATGATGGAGGTCAGCGTGTGGGGCGGACAGCCGGACCCCTACTCCAAGCTGGACTCC?AA
>trmu@E0293
ACCCTGAGCAGCAAGCAGGCGGTGAACCTGGACTACCTGCCCTACCTGCGGGGGGCGCTGCTCAGCCCACTGCAGAGGCAGGGGGCCGAGGGGGCGGGC---CAGGCCGTGCAGCTGCTGGACGACTACCAGCTCATCAAGGAGGACGTGGACAACATGATGGAGGCCagcgtgtggggggggcagcCGGACCCCTACTCCAAGCTGGACTCC??A
>trsc@E0293
ACCCTGAGCAGCAAGCAGGCGGTGAACCTGGACTACCTGCCCTACCTGCGGGGGGCGCTGCTCAGCCCACTGCAGAGGCAGGGGGCCGAGGGGGCGGGC---CAGGCCGTGCAGCTGCTGGACGACTACCAGCTCATCAAGGAGGACGTGGACAACATGATGGAGGCCAGCGTGTGGGGGGGGCAGCCGGACCCCTACTCCAAGCTGGACTCC?AA
>mora@E0293
?CGTGGAGCAGCAAGCAGGCGGTGAACCTGGACTACCTGCCCTACCTGCGGGGGGCGCTGCTGAGCCCGCTGCAGCGGCAGGGGGCCGAGGGCGCGGCC---CAGGCTGTGCAGCTGCTGGACGACTACCAGCTCATCAGGGAGGACGTGGACAACATGATGGAGGTCAGCGTGTGGGGGGGGCAGCCGGACCCCTACTCCAAGCTGGACTCC??A
>muma@E0293
ACGCTGAGCAGCAAGCAGGCGGTGAACCTGGACTACCTACCCTACCTGCGGGGGGCGCTGCTGAGCCCACTGCAGAGGCAGGGGGCCGAGGGGGCGGCC---CAGGCTGTGCAGCTGCTGGACGACTACCAGCTCATCAGGGAAGATGTGGACAACATCATGGAGGCCAGCATGTGGGGGGGCCAGCCGGACCCCTACTCCAAGCTGGACTCG?AA
>merl@E0293
ACGTGGAGCAGCAAGCAGGCGGTGAACCTAGACTACCTGCCCTACCTGCGGGGGGCGCTGCTGAGCCCGCTGCAGAGGCAGGGGGCCGAGGGGGCGGGC---CAGGCCGTGCAGTTGCTGGACGACTACCAGCTCATCAAGGAGGACGTGGACAGCATGATGGAGATCAGCGTGTGGGGAGGGCAGCCAGACCCCTACTCCAAGCTGGACTCC?AA
>meca@E0293
ACGTGGAGCAGCAAGCAGGCGGTGAACCTAGACTACCTGCCCTACCTGCGGGGGGCGCTGCTGAGCCCGCTGCAGAGGCAGGGGGCCGAGGGGGCGGGC---CAGGCCGTGCAGTTGCTGGACGACTACCAGCTCATCAAGGAGGACGTGGACAGCATGATGGAGATCAGCGTGTGGGGAGGGCAGCCAGACCCCTACTCCAAGCTGGACTCC?AA
>mepo@E0293
ACGTGGAGCAGCAAGCAGGCGGTGAACCTAGACTACCTGCCCTACCTGCGGGGGGCGCTGCTGAGCCCGCTGCAGAGGCAGGGGGCCGAGGGGGCGGGC---CAGGCCGTGCAGTTGCTGGACGACTACCAGCTCATCAAGGAGGACGTGGACAGCATGATGGAGATCAGCGTGTGGGGAGGGCAGCCAGACCCCTACTCCAAGCTGGACTCC?AA
>phbl@E0293
ACGTTGAGCAGCAAGCAGGCCGTGAACCTGGACTACCTGCCCTACCTGCGCGGGGCGCTGCTGAGCCCGCTGCAGAGGCGGGGCGCCGAGGGGGCGGGC---CAGGCCGTGCAGCTGCTGGACGACTACCAGCTCGTCAGGGAGGACGTCGACAGCATCATGGAGGTcggcgtgtggggggggcagccggaCCCCTACTCCAAGCTGGACTCC?AA
>zefa@E0293
ACACTGAGCAGCAAGCAGGCGGTGAACCTGGACTACCTGCCCTACCTGCGAGGAGCGCTGCTGAGCCCGCTGCAGCGGCTGGGGGCGGAGGGCGCCGGC---CAGGCCGTGGAGCTGCTGGACAACTACCAGCTCATCAAGGAGGACGTGGACAACATCATGGAGATCAGCGTGTGGGGCAGCCAGCCGGACCCCTACTCCAAACTGGACCCC??A
>cyro@E0293
ACGCTGAGCAGCAAGCAGGCGGTAAACCTGGACTACCTGCCCTATCTGCGGGGGGCGCTTCTGAGCCCGCTGCAGCGGCTGGGGGCGGAGGGTGCCGGC---CAGGccgtggagctgctggacaaCTACCAGCTGATCAAGGAGGACGTGGATAACATCATGGAGATCAGCGTGTGGGGCGGCCAGCCCGACCCCTACTCCAAACTGGACCCC??A
>brbr@E0293
ACGCTGAGCAGCAAGCAGGCGGTGAACCTGGACTACCTGCCCTACCTGCGGGGGGCTCTGCTGAGCCCCCTGCAGAAGCAGGGGGCCGAGGGGGCCAGC---GAGGCCGTGCAGCTGCTGGACGCCTACCAGCTCATCAGGGAGGACGTGGACAACATGATGGAGGTCAGCGTGTGGGGGGGCCAGACGGACCCCTACTCCAGGCTGGACCCC?AA
>gaen@E0293
ACGCTGAGCAGCAAGCAGGCGGTGAACCTGGACTACCTGCCCTACCTGCGGGGGGCGCTGCTGAGCCCCCTGCAGCGGCAGGGCGCCGAGGGGGCCGGC---GAGGCGGTGCAGCTGCTGGACGCCTACCAGCTCATCAAGGAGGACGTGGACAACATGATGGAGGTCAGCGTGTGGGGGGGCCAGGCGGACCCCTACTCCAAGCTGGACCCC??A
>gage@E0293
ACGCTGAGCAGCAAGCAGGCGGTGAACCTGGACTACCTGCCCTACCTGCGGGGGGCGCTGCTGAGCCCCCTGCAGCGGCAGGGCGCCGAGGGGGCCGGC---GAGGCGGTGCAGCTGCTGGACGCCTACCAGCTCATCAAGGAGGACGTGGACAACATGATGGAGGTCAGCGTGTGGGGGGGCCAGGCGGACCCCTACTCCAAGCTGGACCCC??A
>gamo@E0293
ACGCTGAGCAGCAAGCAGGCGGTGAACCTGGACTACCTGCCCTACCTGCGGGGGGCGCTGCTGAGCCCCCTGCAGCGGCAGGGCGCCGAGGGGGCCGGC---GAGGCGGTGCAGCTGCTGGACGCCTACCAGCTCATCAAGGAGGACGTGGACAACATGATGGAGGTCAGCGTGTGGGGGGGCCAGGCGGACCCCTACTCCAAGCTGGACCCC?AA
>trmi@E0293
ACGCTGAGCAGCAAGCAGGCGGTGAACCTGGACTACCTGCCCTACCTGCGGGGGGCGCTGCTGAGCCCCCTGCAGCGGCAGGGCGCCGAGGGGGCCGGC---GAGGCGGTGCAGCTGCTGGACGCCTACCAGCTCATCAGGGAGGATGTGGACAACATGATGGAGGTCAGCGTGTGGGGCGGCCAGGCGGACCCCTACTCCAAGCTGGACCCC??A
>momo@E0293
ACGCTGAGCAGCAGGCAGGCGGTGAACCTGGACTACCTGCCCTACCTGCGGGGGGCGCTGCTGAGCCCGCTGCAGAGGcagggggccgggggggccGGC---GAGGCCGTGCAGCTGCTGGACGCCTACCAGCTGATCAGGGAGGACGTGGACAACATGATGGAGGTCAGCGTGTGGGGGGGCCAGACGGACCCCTACTCCAAGCTGGACCCC?AA
>loam@E0293
ACGCTGAGCAGCAAGCAGGCGGTGAACCTGGACTACCTGCCCTACCTGCGGGGGGCGCTGCTGAGCCCGCTGCAGAGGCAGGGCGCCGAGGGGGCCGGC---GAGGCCGTGCAGCTGCTGGACGCCTACCAGCTCATCAGGGAGGACGTGGACAACATGATGGAGGTCAGCATGTGGGGGGGCCAGCCCGACCCCTACTCCAAGCTGGACCCC?AA
>lohl@E0293
ACGCTGAGCAGCAAGCAGGCGGTGAACCTGGACTACCTGCCCTACCTGCGGGGGGCGCTGCTGAGCCCGCTGCAGAGGCAGGGCGCCGAGGGGGCCGGC---GAGGCCGTGCAGCTGCTGGACGCCTACCAGCTCATCAGGGAGGACGTGGACAACATGATGGAGGTCAGCATGTGGGGGGGCCAGCCCGACCCCTACTCCAAGCTGGACCCC??A
>lolo@E0293
ACGCTGAGCAGCAAGCAGGCGGTGAACCTGGACTACCTGCCCTACCTGCGGGGGGCGCTGCTGAGCCCGCTGCAGAGGCAGGGCGCCGAGGGGGCCGGC---GAGGCCGTGCAGCTGCTGGACGCCTACCAGCTCATCAGGGAGGACGTGGACAACATGATGGAGGTCAGCGTGTGGGGGGGCCAGCCCGACCCCTACTCCAAGCTGGACCCC??A
>loxj@E0293
ACGCTGAGCAGCAAGCAGGCGGTGAACCTGGACTACCTGCCCTACCTGCGGGGGGCGCTGCTGAGCCCGCTGCAGAGGCAGGGCGCCGAGGGGGCCGGC---GAGGCCGTGCAGCTGCTGGACGCCTACCAGCTCATCAGGGAGGACGTGGACAACATGATGGAGGTCAGCGTGTGGGGGGGCCAGCCCGACCCCTACTCCAAGCTGGACCCC?AA
>brca@E0293
ACTTGGAGCAGCCGCCAGGCAGTGAACCTGGACTACCTGCCGTACCTGCGGGGAAGTCTCATCAGCCCTCTCCAGAAGGATGGGGCGGAGGGTGCGCCT---CGGGCTGTGCAGCTCCTGGACGACTACCAGCTGGTGAAGGAGGACCTGGACAACATGATGGAGATCAGCAGCTGGGGCAACCAGCCAGACGCCTATTCCAAGCTGGACCCC?AA
>gace@E0293
ACACTGAGCAGCAAGCAGGCGGTGAACCTGGACTACCTGCCCTACCTGCGGGGCGCTGCT---GAGCCCCTGCAGCGGCAGGGCGCCGAGGGGGCCGGG??CGAGGCGGTGCAGCTGCTGGACGCCTACCAGCTCATCAAGGAGGACGTGGACAACATGATGGAGGTCAGCGTGTGGGGG??CCAGGCGGACCCCTACTCCAAGCTGGACCCC?AA
