# Supplementary material for: The Phylogenetic Relationships of the Family Sciaenidae Based on Genome-Wide Data Analysis
Source: Animals (Basel). 2022 Dec 1;12(23):3386. doi: 10.3390/ani12233386 (PMC9741161; doi:10.3390/ani12233386)
Supplement: Supplementary file 1 [file animals-12-03386-s001.zip › File S2/align-1105-genes/bak/E0294_NT.fasta.ali]

>argl@E0294
---TTCATGAAGGCGTGTGGCCCCAGCCTCGTGTCTCTGGAGCTGTCCTGCTGCCACTTCCTGACGGAGGCCTGCCTAGAGGTCATCTCCCAGACCTGCCCGGGGCTGCAGGAGCTCAACCTGTCCTCGTGTGACCGGCTCCACCCCCAGGCCTTCACCCACATCTCCAAGCTGACACGCCTCCGTCGCCTGGTGCTATACCGCACCAAGATA?GA
>gace@E0294
??cTTCATGAAGGCGTGTGGCCCCAGCCTCGTGTCTCTGGAGCTGTCCTGCTGCCACTTCCTGACGGAGGCCTGCCTAGAGGTCATCTCCCAGACCTGCCCGGGGCTGCAGGAGCTCAACCTGTCCTCGTGTGACCGGCTCCACCCCCAGGCCTTCACCCACATCTCCAAGCTGACACGCCTACGTCGCCTGGTGCTATACCGCACCAAGATA??G
>gaen@E0294
??cTTCATGAAGGCGTGTGGCCCCAGCCTCGTGTCTCTGGAGCTGTCCTGCTGCCACTTCCTGACGGAGGCCTGCCTAGAGGTCATCTCCCAGACCTGCCCGGGGCTGCAGGAGCTCAACCTGTCCTCGTGTGACCGGCTCCACCCCCAGGCCTTCACCCACATCTCCAAGCTGACACGCCTACGTCGCCTGGTGCTATACCGCACCAAGATA?GA
>gage@E0294
??cTTCATGAAGGCGTGTGGCCCCAGCCTCGTGTCTCTGGAGCTGTCCTGCTGCCACTTCCTGACGGAGGCCTGCCTAGAGGTCATCTCCCAGACCTGCCCGGGGCTGCAGGAGCTCAACCTGTCCTCGTGTGACCGGCTCCACCCCCAGGCCTTCACCCACATCTCCAAGCTGACACGCCTACGTCGCCTGGTGCTATACCGCACCAAGATA??G
>gamo@E0294
---TTCATGAAGGCGTGTGGCCCCAGCCTCGTGTCTCTGGAGCTGTCCTGCTGCCACTTCCTGACGGAGGCCTGCCTAGAGGTCATCTCCCAGACCTGCCCGGGGCTGCAGGAGCTCAACCTGTCCTCGTGTGACCGGCTCCACCCCCAGGCCTTCACCCACATCTCCAAGCTGACACGCCTACGTCGCCTGGTGCTATACCGCACCAAGATA??G
>meme@E0294
---------------------------------TCTCTGGAGCTGTCCTGCTGCCACTTCCTGACGGAGGCCTGCCTAGAGGTCATCTCCCAGACCTGCCCGGGGCTGCAGGAGCTCAACCTGTCCTCGTGTGACCGGCTCCACCCCCAGGCCTTCACCCACATCTCCAAGCTGACGCGCCTACGTCGCCTGGTGCTGTACCGCACCAAGATA??G
>loam@E0294
??CTTCATGAGGGTGTGTGGCCCAAGCCTGGTGTCTCTGGAGCTGTCCTGCTGCCACTTCCTGACTGAGGCCTGCCTGGAGGTCATCTCCCAGACCTGCCCAGGACTCCAGGAGCTCAACCTCTCCTCGTGTGACCGGCTCCACCCGCAGGCCTTCACCCACATCTCCAAGCTGACACGCCTACGTCGCCTGGTGCTCTATCGCACCAAGATA?GA
>lohl@E0294
---TTCATGAGGGTGTGTGGCCCAAGCCTGGTGTCTCTGGAGCTGTCCTGCTGCCACTTCCTGACTGAGGCCTGCCTGGAGGTCATCTCCCAGACCTGCCCAGGACTCCAGGAGCTCAACCTCTCCTCGTGTGACCGGCTCCACCCGCAGGCCTTCACCCACATCTCCAAGCTGACACGCCTACGTCGCCTGGTGCTCTATCGCACCAAGATA??G
>lolo@E0294
---TTCATGAGGGTGTGTGGCCCAAGCCTGGTGTCTCTGGAGCTGTCCTGCTGCCACTTCCTGACTGAGGCCTGCCTGGAGGTCATCTCCCAGACCTGCCCAGGACTCCAGGAGCTCAACCTCTCCTCGTGTGACCGGCTCCACCCGCAGGCCTTCACCCACATCTCCAAGCTGACACGCCTACGTCGCCTGGTGCTCTATCGCACCAAGATA??G
>loxj@E0294
??CTTCATGAGGGTGTGTGGCCCAAGCCTGGTGTCTCTGGAGCTGTCCTGCTGCCACTTCCTGACTGAGGCCTGCCTGGAGGTCATCTCCCAGACCTGCCCAGGACTCCAGGAGCTCAACCTCTCCTCGTGTGACCGGCTCCACCCGCAGGCCTTCACCCACATCTCCAAGCTGACACGCCTACGTCGCCTGGTGCTCTATCGCACCAAGATA??G
>gaar@E0294
---TTCATGAAGGCGTGTGGCCCCAGCCTGGTGTCTCTGGAGCTGTCCTGCTGCCACTTCCTGACGGAGGCATGCCTGGAGGTCATCTCCCAGACCTGCCCGGCGCTGCAGGAGCTCAATCTGTCCTCTTGTGACCGGCTCCACCCCCAGGCCTTCACCCACATTTCCAAGCTGACACGCCTACGTCGCCTGGTGCTATATCGCACCAAGATA?GA
>momo@E0294
??CTTCATGAAGGTGTGTGGCCCCAGCCTAGTATCTCTGGAGCTGTCCTGCTGCCACTTCCTGACTGAGGCCTGCCTGGAGGTCATCTCCCAGACCTGCCCAGGGCTCCAGGAGCTCAACCTCTCCTCGTGTGACCGGCTCCACCCGCAGGCCTTCAACCACATCTCCAAGCTGACACGCCTACGTCGCCTGGTGCTCTATCGCACCAAGATA?GA
>trsc@E0294
---TTCATGAAGGCGTGTGGCCCCAGCCTGGTGTGTCTGGAGCTGTCCTgctgccacttcctgtctgaggcCTGCCTGGAGGTCATCTCCCAGACCTGCCCACGGCTCCAGGAGCTCAACCTGTCCTCGTGTGATCGGCTCCATCCACAGGCCTTCACGCACATCTCCAAGCTGACCCGCCTACGTCGCCTGGTGCTCTACCGCACCAAGATT??G
>trmu@E0294
---tTCATGAAGGCGTGTGGCCCCAGCCTGGTGTGTCTGGAGCTGTCCTgctgccacttcctgtctgaggcCTGCCTGGAGGTCATCTCCCAGACCTGCCCACGGCTCCAGGAGCTCAACCTGTCCTCGTGTGATCGGCTCCACCCGCAGGCCTTCACGCACATCTCCAAGCTGACCCGCCTACGTCGCTTGGTGCTCTACCGCACCAAGATT??G
>brbr@E0294
??CTTCATGAAGGTGTGTGGCCCCAGCCTGGTGTCTCTGGAGCTGTCCTGCTGCCACTTCCTGACTGAGGCCTGCCTGGAGGGGATCTCCCAGACCTGCCCAGGGCTCCAGGAGCTCAACCTGTCCTCGTGTGACCGGCTCCACCCACAGGCCTTCACCCACATCTGCAAGCTGACACGCCTACGTCGCCTGGTGCTCTATCGCACCAAGATA?GA
>mezu@E0294
??CTTCATGAAGGTGTGCGGCGCCGGCCTTCTGTGTCTGGAGCTGTCCTGctgccacttcctgtctgaggCCTGCCTGGAGGTCGTCTCCCACACCTGCCCGGGGCTCCGCGAGCTCAACCTGTCCTCGTGTGACCGGCTGCACCCCCAGGCCTTCACCCACATCTCCAAGATGACCCGCCTGCGCCGCCTGGTGCTCTACCGCACCAAGATA?GA
>cyro@E0294
---TTCACGAAGGCCTGCGGCCTCAGCCTGGTGTGTCTGGAGCTGTCCTGCTGCCACTTCCTGTCCGAGGCCTGCCTGGAAGTCGTCTCCCAGACATGCCCGGGGCTCCAGGAGCTCAACCTGTCCTCCTGCGACCGGCTCAACTCGCAGGCCTTCACACACATCTCCAAGCTGACACGTCTCCGCCGCCTGGTGCTCTACCGCACCAAGATA??G
>zefa@E0294
---TTCACGAAGGCCTGCGGCCTCAGCCTGGTGTGTCTGGAGCTGTCCTGCTGCCACTTCCTGTCCGAGGCCTGCCTGGAGGTCATCTCCCAGACCTGCCCCGGGCTCCAGGAGCTCAACCTGTCCTCCTGCGACCGGCTCAACTCGCAGGCCTTCACACACATCTCCAAGCTGACGCGCCTCCGCCGCCTGGTGCTCTACCGCACCAAGATA??G
>muma@E0294
---ttcATAAAGGTGTGTGGCTCCAGCCTGGTGTGTCTGGAGCTGTCCTGCTGCCACTTCCTGTCCGAGGCCTGCCTGGAGGTGGTGTCCCAGTCCTGCCCGGGCCTCCAGGAGCTCAACCTGTCTTCCTGTGACCGGCTGCACCCGCTGGCCTTCACGCACGTCTCCAAGCTGACCCGCCTGCGCCGCCTGGTGCTGTACCGCACCAAGATC?GA
>mora@E0294
---ttcaTGAAGGTGTGCAGCCCCAGCCTGGTGTGTCTGGAGCTGTCCTGCTGCCACTTCCTGTCCGAGGCCTGCCTGGAGGTCGTCTCCCAGACATGCCCGGGGCTCCAGGAGCTCAACCTGTCCTCGTGTGACCGGCTCCACCCACAGGCCTTCACACACATCTCCAAGCTGAACCGACTACGTCGCCTGGTTCTCTACCGCACCAAGATA?GA
>mabe@E0294
??cTTCATTAAGGCGTGTGGGCTCAGCCTGGTGAGCCTGGAGCTGTCCTGCTGCCACTTCCTGACGGAGGGCTGCCTGGAGGTGGTGTCCCAGGCCTGCCCGGGGCTGCAGCAGCTCAACCTGTCGTCCTGCGACCGGCTCCACCCGCAGGCCTTCAGCCACATCTCCAAGATGACCCACCTGCGTCGCCTGGTGCTCTACCGCACCAAGATA?Ga
>coru@E0294
---tTCCTGAAGGcgtgtggtcccagcctgctgtGCCTGGAGCTGTCCTGCTGCCACTTCCTGACGGAGGGCTGTCTGGAGGTGGTGTCCCAGGCCTGCCCGGGGCTGCAGGAGCTCAACCTGTCGTCGTGTGACCGGCTGCATCCGCAGGCCTTCAGCCACATCTCCAAGCTGACCGCCCTGCGCCGCCTGGTTCTCTACCGCACCAAGATA?GA
>brca@E0294
---TTCATCAAGGCGTGCGGTGCCAACCTGGTGTGTCTGGAGCTGTCGTGTTGTCACTTCCTGTCGGAGGCGTGTCTGGAGGTGGTCAGCCAGACCTGCCCAGGCTTGCAGGACCTCAACCTGGCGTCCTGCGACCGGCTCCACCCGCAGGCCTTCATGCACATCACCAAACTGACTCGGCTGCGCCGCCTGGTGCTGTACCGCACCAAGATC??G
