# Supplementary material for: The Phylogenetic Relationships of the Family Sciaenidae Based on Genome-Wide Data Analysis
Source: Animals (Basel). 2022 Dec 1;12(23):3386. doi: 10.3390/ani12233386 (PMC9741161; doi:10.3390/ani12233386)
Supplement: Supplementary file 1 [file animals-12-03386-s001.zip › File S2/align-1105-genes/bak/E0295_NT.fasta.ali]

>trmu@E0295
TACGACCACATCCTGAAGTGGGAGCTGTTCCAGCTGGGGGACCTGGACACCTACCAGGGCATGCTGAAGCTGCTCTTCATGAAGGAGCTGGAGCACATCGTCAAGTCCTACGAGGCGTACCGCCAGGCGCTGCTCTCCGAGGCTGACGCAcgcaagcag------cagcagtggtaCGCCCAGCACGCC---------AGCAACACCTTCATGGGgaacatg??t
>zefa@E0295
TACGACCACATCTTGAAGTGGGAGCTGTTCCAGCTGGTGGACCTGGACACGTACCAGGGGATGCTGAAGCTGCTGTTCATGAAGGAGCTGGAGCACATCGTCAAGTCCTACGAGGCCTACCGGCAGGCTCTGCTTGCCGAGGTGGACACCCGCAAGCAG---CGCCAGCAGTGGTACGCCCAGCAGTCC---------AACAAGAACTTCATGGGGAACAT?---
>bame@E0295
TACGACCACATCCTGAAGTGGGAGCTGTTCCAGCTGGTGGACCTGGACACCTACCAGGGCATGCTGAAGCTGCTGTTCATGAAGGAGCTGGAACACATCGTCAAGTCGTACGAGGCGTACCGCCAGGCCCTGCTCTCCGAGGCCGACGcccgccagcag---cagcagcagtggtacAGCCAGCACGCC---------AACAAGGCCTTCATGGGGAAcatg?tg
>lala@E0295
TACGACCACATCCTGAAGTGGGAGCTGTTCCAGCTGGTGGACCTGGACACCTACCAGGGCATGCTGAAGCTGCTCTTCatgaaggagctggagcacATCGTCAAGTCCTACGAGGCGTACCGCCAGGCGCTGCTCTCCGAGGCCGACGCCcgcaaacag---cagcagcagtggtaCGCCCAGCACGCC---------AACAAGACCTTCATGGGGAACAtg?tg
>loam@E0295
TACGACCACATCCTGAAGTGGGAGCTGTTCCAGCTGGTGGACCTGGACACCTACCAGGGCATGCTGAAGCTGCTCTTCATGAAGGAGCTGGAGCACATCGTCAAGTCGTACGAGGCGTACCGCCAGGCGCTGCTCTCCGAGGCCGACGCCCGCAAGCAG---CAGCAGCAGTGGTACGCCCAGCACGCC---------AACCAGGCCTTCATGGGGAACATG?TG
>lohl@E0295
TACGACCACATCCTGAAGTGGGAGCTGTTCCAGCTGGTGGACCTGGACACCTACCAGGGCATGCTGAAGCTGCTCTTCATGAAGGAGCTGGAGCACATCGTCAAGTCGTACGAGGCGTACCGCCAGGCGCTGCTCTCCGAGGCCGACGCCCGCAAGCAG---CAGCAGCAGTGGTACGCCCAGCACGCC---------AACCAGGCCTTCATGGGGAACATG?TG
>lolo@E0295
TACGACCACATCCTGAAGTGGGAGCTGTTCCAGCTGGTGGACCTGGACACCTACCAGGGCATGCTGAAGCTGCTCTTCATGAAGGAGCTGGAGCACATCGTCAAGTCGTACGAGGCGTACCGCCAGGCGCTGCTCTCCGAGGCCGACGCCcgcaagcag---cagcagcagtggtacGCCCAGCACGCC---------AACCAGGCCTTCATGGGGAACATG??T
>loxj@E0295
TACGACCACATCCTGAAGTGGGAGCTGTTCCAGCTGGTGGACCTGGACACCTACCAGGGCATGCTGAAGCTGCTCTTCATGAAGGAGCTGGAGCACATCGTCAAGTCGTACGAGGCGTACCGCCAGGCGCTGCTCTCCGAGGCCGACGCCCGCAAGCAG---CAGCAGCAGTGGTACGCCCAGCACGCC---------AACCAGGCCTTCATGGGGAACATG?TG
>mezu@E0295
tACGACCACATCCTGAAGTGGGAGCTGTTCCAGCTGGTGGACCTGGACACCTACCAGGGCATGCTGAAGCTGCTCTTCATGAAAGAGCTGGAGCATATTGTCAAGTCCTACGAGGCGTATCGCCAGGCGCTGCTCTCCGAGGCCGACGCCcgcaagcag---cagcagcagtggtacGCCCAGCACGCC---------AACAAGACCTTCATGGGGAAcatg?tg
>momo@E0295
TACGACCACATCCTGAAGTGGGAGCTGTTCCAGCTGGTGGACCTGGACACCTACCAGGGCATGCTGAAGCTGCTCTTcatgaaggagctggagcacATCGTCAAGTCGTACGAGGCCTACCGGCAGGCGCTGCTCTCCGAGGCCGACGCCcgcaagcag---cagcagcagtggtacGCCCAGCACACC---------AACCAGGCCTTCATGGGCAACATG??T
>coru@E0295
TACGACCATATCCTGAAGTGGGAGCTGTTCCAGCTGGTGGACCTGGACACCTACCAGGGCATGCTGAAGCTGCTCTTCATGAAGGAGCTGGAGCACATCGTCAAGTCCTACGAGGCGTACCGCCAGGCGCTGCTCAGCGAGGCAGACGCCCGGCAACAG---CAgcggcaa---------------------------------------------cagcag?ca
>muma@E0295
taCGACCACATCCTGAAGTGGGAGCTCTTCCAGCTGGTGGACCTGGACACCTACCAGGGCATGCTGAAGCTGCTCTTCATGAAGGAGCTGGAGCACATCGTCAAGTCGTACGAGGCGTACCGCCAGGCGCTGCTCTCCGAGGCCGACGCCcgcaaacag---cagcagcagtggtacGCCCAGCACGCC---------AGTCAGGCCTTCATGGGGAACATG??T
>gaar@E0295
TACGACCACATCCTGAAGTGGGAGCTGTTCCAGCTGGGCGACCTGGACACCTACCAGGGCATGCTGAAGCTGCTCTTCATGAAGGAGCTGGAGCACATCGTCAAGAGCTACGAGGCGTACCGCCAGGCTCTGCTCTCCGAGGCCGACGCCcgcaagcag---cagcagcagtggtacGCCCAGCACGCC------GCCAACCAGGCCTTCATGGGGAACATG??T
>gace@E0295
TACGACCACATCCTGAAGTGGGAGCTGTTCCAGCTGGGAGACCTGGACACCTACCAGGGCATGCTGAAGCTGCTCTTCATGAAGGAGCTGGAGCACATCGTCAAGAGCTACGAGGCGTACCGCCAGGCGCTGCTCTCTGAGGCCGACGCccgcaagcag---cagcagcagtggtacGCCCAGCACGCC------GCCAATCAGGCCTTCATGGGGAACATG??T
>gaen@E0295
TACGACCACATCCTGAAGTGGGAGCTGTTCCAGCTGGGAGACCTGGACACCTACCAGGGCATGCTGAAGCTGCTCTTCATGAAGGAGCTGGAGCACATCGTCAAGAGCTACGAGGCGTACCGCCAGGCGCTGCTCTCCGAGGCCGACGCccgcaagcag---cagcagcagtggtacGCCCAGCACGCC------GCCAATCAGGCCTTCATGGGGAACATG??T
>gage@E0295
TACGACCACATCCTGAAGTGGGAGCTGTTCCAGCTGGGAGACCTGGACACCTACCAGGGCATGCTGAAGCTGCTCTTCATGAAGGAGCTGGAGCACATCGTCAAGAGCTACGAGGCGTACCGCCAGGCGCTGCTCTCCGAGGCCGACGCccgcaagcag---cagcagcagtggtacGCCCAGCACGCC------GCCAATCAGGCCTTCATGGGGAACATG?TG
>gamo@E0295
TACGACCACATCCTGAAGTGGGAGCTGTTCCAGCTGGGAGACCTGGACACCTACCAGGGCATGCTGAAGCTGCTCTTCATGAAGGAGCTGGAGCACATCGTCAAGAGCTACGAGGCGTACCGCCAGGCGCTGCTCTCTGAGGCCGACGCccgcaagcag---cagcagcagtggtacGCCCAGCACGCC------GCCAATCAGGCCTTCATGGGGAACATG??T
>povi@E0295
tacgaCCACATCCTGAAGTGGGAGCTGTTCCAGCTAGGCGACCTGGACACCTACCAGGGCATGCTGAAGCTTCTCTtcatgaaggagctggagctcaTTGTCAAGAGCTACGAGGCGTACCGCCAGGCGCTGCTCTCCGAGGCCGACGCccgcaagcag---cagcagcagtggtacGCCCAGCACGCC------GCCAACCAGGCCTTCATGGGGAACATG??T
>phbl@E0295
TACGACCACATCCTGAAGTGGGAGCTGTTCCAGCTGGTGGACCTGGACACCTACCAGGGcatgctgaagctgctcttcatgaaggagctggagcacATCGTCAAGTCCTACGAGGCCTACCGCCAGGCGCTGCTCTCTGAGGCCGACGCCCGG------------CAGCAGTGGTACGCCCCGCTCGCCCCGCTCGCCCCGCAGGCCTTCATGGGCAACATG??T
>cyro@E0295
TACGACCACATCTTGAAGTGGGAGCTGTTCCAGCTGGTGGACCTGGACACGTACCAGGGAATGCTGAAGCTGCTGTTCATGAAGGAGCTGGAGCACATCGTCAAGTCGTACGAGGCCTACCGGCAGGCCCTGCTCGCCGAGGTGGACACTCGCAAGCAG---CGGCAGCAGTGGTACGCCCAGCAGTCC---------AACAAGAACTTCATGGGGAACATG?Tg
>brca@E0295
TACGACCACATCCTCAAATGGGAGCTGTTCCAGTTGGGCGACCTGGACACCTACCAGGGTATGCTGAAGCTGCTGTTCATGAAGGAACTCGAACACATCGTCAAGTCGTACGAAGCGTTCCGACACGCCCTGCTGTCCGAAGCGGACGCACGCAGCTCGCACCAGCAGCAGTGGTACAGCAACCACGGC------------------TTCATGGGAAACATG---
