# Supplementary material for: The Phylogenetic Relationships of the Family Sciaenidae Based on Genome-Wide Data Analysis
Source: Animals (Basel). 2022 Dec 1;12(23):3386. doi: 10.3390/ani12233386 (PMC9741161; doi:10.3390/ani12233386)
Supplement: Supplementary file 1 [file animals-12-03386-s001.zip › File S2/align-1105-genes/bak/E0296_NT.fasta.ali]

>cyro@E0296
??TCCGCAGCCCCAGGCCCCCATGCAGCGGGGGATGTCGAGCTCGGCGCGCGGCGTTCTCTCCAACTTCGCCCAGGCCTCCCAGCTCTCCGTGGCCAGCAGCCTGATGGGGATGACTGGTGCCAAGCGCTGCGCCAGTGGGGGAGGCAAC??A
>bame@E0296
---CCCCAGCCCCAGGCACCAATGCAGCGGGGGATGTCAAGCTCCGCACGTGGCGTTCTGTCCAACTTTGCCCAGGCCTCCCAGCTGTCAGTGGCAACTAGCCTGATGGGCATGACCGGTGCAAAGCGATGCACTAGCGGAGGTGG?------
>brbr@E0296
?CTCCCCAACCCCAGGCACAAATGCAGCGGGGGATGTCCAGCTCGGCGCGTGGCGTCCTGTCCAACTTCGCCCAGGCCTCCCAGCTGTCAGTGGCCACTAGTCTGATGGGCATGACCAGTGCGAAGAGATGCACCAGCGGAGGAGG?------
>loam@E0296
?CTCCCCAACCCCAGGCACAAATGCAGCGGGGGATGTCCAGCTCGGCACGTGGCGTTCTGTCCAACTTCGCCCAGGCCTCCCAGCTGTCCGTGGCCACCAGTCTGATGGGCATGACCAGTGCAAAG---------------------------
>meme@E0296
---CCCCAGCCCCAGGCCCAGATGCAGCGAGGGATGTCCAGCTCGGCGCGCGGCGTCCTGTCCAACTTCGCCCAGGCCTCGCAGCTGTCGGTGGCCACCAGCCTGATGGGCATGACGAGTGCGAAGCGGTGCACCAGCGGTGGCGGCAAC??A
>trmi@E0296
---CCCCAGCCCCAGGCCCAGATGCAGCGGGGGATGTCCAGCTCGGCGCGCGGGGTCCTGTCTAACTTCGCCCAGGCCTCCCAGCTGTCGGTGGCCACCAGTCTGATGGGCATGACCAGTGCGAAGCGCTGCACCAGCGGGGGTGGC------
>zefa@E0296
??TCCGCAGCCCCAGGCGCCCATGCAGCGGGGGATGTCAAGCTCAGCGCGTGGCGTTCTCTCCAACTTCGCCCAGGCCTCCCAGCTCTCTGTGGCCAGCAGTCTGATGGGCATGACTGGTGCCAAGCGTTGCGCCAGTGGGGGAGGCAAC??A
>lohl@E0296
??TCCCCAACCCCAGGCACAAATGCAGCGGGGGATGTCCAGCTCGGCACGTGGCGTTCTGTCCAACTTCGCCCAGGCCTCCCAGCTGTCCGTGGCCACCAGTCTGATGGGCATGACCAGTGCAAAGCGATGCACCAGCGGAGGTGG?------
>mora@E0296
?CTCCCCAGCCCCAGGCACCAATGCAGCGGGGGATGTCAAGCTCAGCACGTGGCGTTCTGTCCAACTTTGCCCAGGCCTCCCAGCTGTCAGTGGCCACTAGTCTGATGGGCATGACCGGTGCCAAGCGATGCACTAGCGGAGGTGGC------
>lolo@E0296
??TCCCCAACCCCAGGCACAAATGCAGCGGGGGATGTCCAGCTCGGCACGTGGCGTTCTGTCCAACTTCGCCCAGGCCTCCCAGCTGTCCGTGGCCACCAGTCTGATGGGCATGACCAGTGCAAAGCGATGCACCAGCGGAGGTGG?------
>loxj@E0296
?CTCCCCAACCCCAGGCACAAATGCAGCGGGGGATGTCCAGCTCGGCACGTGGCGTTCTGTCCAACTTCGCCCAGGCCTCCCAGCTGTCCGTGGCCACCAGTCTGATGGGCATGACCAGTGCAAAGCGATGCACCAGCGGAGGTGGC------
>maoc@E0296
??TCCCCAGCCTCAGGCGCCCATGCAGCGGGGGATGTCGAGCTCCGCCCGCGGCGTCTTGTCCAACTTTGCCCAGGCCTCCCAGCTGTCGGTGGCCACCAGCCTGATGGGCATGACGGGAGCGAAGCGATGCGCCGGCGGAGGCGGCA??---
>coru@E0296
??TCCCCAGCCCCAGGCACCCATGCAGCGGGGGATGTCAAGCTCTGCACGCGGTGTCCTGTCCAACTTTGCCCAGGCCTCCCAGCTGTCGGTGGCCACCAGTTTGATGGGCATGACCAGTGCGAAGCGATGCGCCAGCGGAGGCGG?------
>lala@E0296
?CTCCCCAGCCCCAGGCACCAATGCAGCGAGGGATGTCAAGCTCAGCACGTGGCGTTCTGTCCAACTTTGCCCAGGCCTCCCAGCTGTCAGTGGCCACTAGTCTGATGGGCATGACCAGTGCAAAGCGATGCACTAGTGGAGGTGGC------
>mezu@E0296
---CCCCAGCCCCAGGCGCCGATGCAGCGGGGCATGTCCAGCTCGGCGCGCGGCGTTCTGTCTAACTTCGCCCAGGCCTCCCAGCTGTCTGTGGCCACCAGTCTGATGGGCATGACCAGTGCAAAGCGATGCACTAGCGGAGGCGGC------
>phbl@E0296
?CTCCTCAACCCCAGGCACCAATGCAGCGGGGGATGTCAAGCTCAGCACGGGGGGTTCTGTCCAACTTTGCCCAGGCCTCCCAGCTGTCAGTGGCCACTAGTCTGATGGGCATGACCAGTGCAAAGCGATGCACCAGCGGAGGTGGC------
>phph@E0296
?CTCCTCAACCCCAGGCACCAATGCAGCGGGGGATGTCAAGCTCAGCACGGGGTGTTCTGTCCAACTTTGCCCAGGCCTCCCAGCTGTCAGTGGCCACTAGTCTGATGGGCATGACCAGTGCAAAGCGATGCACCAGCGGAGGTGGC------
>mabe@E0296
---CCGCAGCCCCAGGCGCCCATGCAGCGAGGGATGTCAAGCTCTGCACGTGGCGTCCTGTCCAACTTTGCCCAAGCCTCCCAGCTTTCGGTGGCCACCAGTCTGATGGGCATGACCAGTGCGAAACGATGCGCCAGTGGAGGCGG?------
>meca@E0296
?CTCCTCAGCCCCAGGCCCCAATGCAGCGGGGGATGTCAAGCTCAGCACGTGGCGTTCTGTCCAACTTTGCCCAGGCCTCCCAGCTGTCAGTGGCCACAAGTCTGATGGGCATGAACAGTGCAAAGCGATGCACCAGCGGAGGTGGCAA?---
>mepo@E0296
?CTCCTCAGCCCCAGGCCCCAATGCAGCGGGGGATGTCAAGCTCAGCACGTGGCGTTCTGTCCAACTTTGCCCAGGCCTCCCAGCTGTCAGTGGCCACAAGTCTGATGGGCATGAACAGTGCAAAGCGATGCACCAGCGGAGGTGGCA??---
>merl@E0296
?CTCCTCAGCCCCAGGCCCCAATGCAGCGGGGGATGTCAAGCTCAGCACGTGGCGTTCTGTCCAACTTTGCCCAGGCCTCCCAGCTGTCAGTGGCCACAAGTCTGATGGGCATGAACAGTGCAAAGCGATGCACCAGCGGAGGTGGCA??---
>trsc@E0296
?CTCCCCAGCCCCAGGCACCAATGCAGCGGGCGATGTCCAGCTCGGCACGTGGCGTTCTGTCCAACTTTGCCCAGGCCTCCCAGCTGTCGGTGGCCACTAGCCTGATGGGCATGACCAGTGCAAAGCGATGCActagcggaggagga------
>trmu@E0296
?CTCCCCAGCCCCAGGCACCAATGCAGCGGGCGATGTCGAGCTCGGCACGTGGCGTTCTGTCCAACTTTGCCCAGGCCTCCCAGCTGTCGGTGGCCACTAGTCTGATGGGCATGACCAGTGCAAAGCGATGCactagcggagga?gg------
>gace@E0296
---CCCCAGCCCCAGGCCCAGATGCAGCGGGGGATGTCCAGCTCGGCGCGCGGCGTCCTGTCCAACTTCGCCCAGGCCTCCCAGCTGTCGGTGGCCACCAGCCTGATGGGCATGACGGGTGCCAAGCGCTGCACcagcgggggcggcggc---
>gamo@E0296
---CCCCAGCCCCAGGCCCAGATGCAGCGGGGGATGTCCAGCTCGGCGCGCGGCGTCCTGTCCAACTTCGCCCAGGCCTCCCAGCTGTCGGTGGCCACCAGCCTGATGGGCATGACGGGTGCCAAGCGCTGCACcagcgggggcggc??g---
>gage@E0296
---CCCCAGCCCCAGGCCCAGATGCAGCGGGGGATGTCCAGCTCGGCGCGCGGCGTCCTGTCCAACTTCGCCCAGGCCTCCCAGCTGTCGGTGGCCACCAGCCTGATGGGCATGACGGGTGCCAAGCG?------------------------
>momo@E0296
?CTCCCCAACCCCAGGCACAAATGCAGCGGGGGATGTCAAGCTCGGCACGTGGCGTTCTGTCCAACTTTGCCCAGGCCTCCCAGCTGTCAGTGGCCACTAGTCTGATGGGCATGACCAATGCAAAGAGATGCACCAGCGGAGGTGG?------
