# Supplementary material for: The Phylogenetic Relationships of the Family Sciaenidae Based on Genome-Wide Data Analysis
Source: Animals (Basel). 2022 Dec 1;12(23):3386. doi: 10.3390/ani12233386 (PMC9741161; doi:10.3390/ani12233386)
Supplement: Supplementary file 1 [file animals-12-03386-s001.zip › File S2/align-1105-genes/bak/E0297_NT.fasta.ali]

>argl@E0297
---GACCCTAAAGCAGATCTGGCCTATGAGAGGCAGTATGAGCAACAGACC---TACAGCGTCATCCCCGAGGTGATCAAGAACTTCCTCCAGTATTTCCACAAAACCACCACAGACCTCATCGATCAGAAGGTGTACGAGCTTCAGGCCAACCGCGTGTCCAGTGAGAGCATCGAGCAGAAGATCTACGAGATACAAGATGTCTATGAGAAC---
>brbr@E0297
??GGACCCTAAAGCAGATCTGGCCTATGAGCGGCAGTATGAACAACAGACC---TACAGTGTCATCCCAGAGGTGATCAAGAACTTCATCCAGTATTTCCATAAAACCACCACTGATCTCATCGATCAGAAGGTCTATGAGCTGCAGGCCAATCGCGTGTCCAGTGAGAGCATCGAGCAGAAGATCTATGAGATACAAGATGTCTATGAGAAC---
>gaar@E0297
---GACCCTAAAGCAGATCTGGCTTATGAGAGGCAGTATGAGCAGCAGACC---TACAGCGTCATCCCCGAGGTGATCAAGAACTTCCTCCAGTATTTCCACAAAACCACCACGGACCTCATCGATCAGAAGGTGTACGAGCTGCAGGCCAACCGCGTGTCCAGTGAGAGCATCGAGCAGAAGATCTACGAGATACAAGATGTCTATGAGAAC---
>gace@E0297
---GACCCTAAAGCAGATCTGGCTTATGAGAGGCAGTACGAGCAACAGACC---TACAGCGTCATCCCCGAGGTGATCAAGAACTTCCTCCAGTATTTCCACAAAACCACCACAGACCTCATCGATCAGAAGGTGTACGAGCTTCAGGCCAACCGCGTGTCCAGTGAGAGCATCGAGCAGAAGATCTACGAGATACAAGATGTCTATGAGAAC---
>gaen@E0297
---GACCCTAAAGCAGATCTGGCTTATGAGAGGCAGTACGAGCAACAGACC---TACAGCGTCATCCCCGAGGTGATCAAGAACTTCCTCCAGTATTTCCACAAAACCACCACAGACCTCATCGATCAGAAGGTGTACGAGCTTCAGGCCAACCGCGTGTCCAGTGAGAGCATCGAGCAGAAGATCTACGAGATACAAGATGTCTATGAGAAC---
>gach@E0297
---GACCCTAAAGCAGATCTGGCTTATGAGAGGCAGTACGAGCAACAGACC---TACAGCGTCATCCCCGAGGTGATCAAGAACTTCCTCCAGTATTTCCACAAAACCACCACAGACCTCATCGATCAGAAGGTGTACGAGCTTCAGGCCAACCGCGTGTCCAGTGAGAGCATCGAGCAGAAGATCTACGAGATACAAGATGTCTATGAGAAC??A
>povi@E0297
---GACCCTAAAGCAGATCTGGCCTATGAGAGGCAGTACGAGCAACAGACT---TACAGCGTCATCCCCGAGGTGATCAAGAACTTCCTCCAGTATTTCCACAAAACCACCACAGACCTCATCGATCAGAAGGTGTACGAGCTTCAGGCCAACCGCGTGTCCAGTGAGAGCATCGAGCAGAAGATCTACGAGATACAAGATGTCTATGAGAAC---
>trmi@E0297
---GACCCTAAAGCAGATCTGGCCTATGAGAGGCAGTACGAGCAACAGACC---TACAGCGTCATCCCAGAGGTGATCAAGAACTTCCTCCAGTATTTCCACAAAACCACCACGGACCTCATCGATCAGAAGGTGTACGAGCTTCAGGCTAACCGTGTGTCCAGTGAGAGCATCGAGCAGAAGATCTACGAGATACAAGATGTCTATGAGAAC??A
>gage@E0297
---GACCCTAAAGCAGATCTGGCTTATGAGAGGCAGTACGAGCAACAGACC---TACAGCGTCATCCCCGAGGTGATCAAGAACTTCCTCCAGTATTTCCACAAAACCACCACAGACCTCATCGATCAGAAGGTGTACGAGCTTCAGGCCAACCGCGTGTCCAGTGAGAGCATCGAGCAGAAGATCTACGAGATACAAGATGTCTATGAGAAC---
>gamo@E0297
---GACCCTAAAGCAGATCTGGCTTATGAGAGGCAGTACGAGCAACAGACC---TACAGCGTCATCCCCGAGGTGATCAAGAACTTCCTCCAGTATTTCCACAAAACCACCACAGACCTCATCGATCAGAAGGTGTACGAGCTTCAGGCCAACCGCGTGTCCAGTGAGAGCATCGAGCAGAAGATCTACGAGATACAAGATGTCTATGAGAAC??A
>meme@E0297
---GACCCTAAAGCAGATCTGGCCTATGAGAGGCAGTACGAGCAACAGACC---TACAGTGTCATCCCCGAGGTGATCAAGAACTTCCTCCAGTATTTCCACAAAACCACCACAGACCTCATCGATCAGAAGGTGTACGAGCTTCAGGCCAACCGCGTCTCCAGTGAGAGCATCGAGCAGAAGATCTACGAGATACAAGATGTCTATGAGAAC---
>bosa@E0297
---GACCCTAAAGCAGATCTGGCCTATGAGAGGCAGTATGAGCAACAGACCGTCTACAGCGTCATCCCCGAGGTGATCAAGAACTTCCTCCAGTATTTCCACAAAACCACCACAGACCTCATCGATCAGAAGGTGTACGAGCTTCAGGCCAACCGCGTGTCCAGTGAGAGCATCGAGCAGAAGATCTACGAGATACAAGATGTCTATGAGAAC---
>muma@E0297
---GACCCCAAGGCCGATATGGCCTACGAGCGGCAGTATGAACAGCAGACGACCTACAGCGTCATCCCGGAGGTGATCAAGAACTTTCTCCAGTATTTCCACAAAACCACCACGGACCTCATCGACCAGAAGGTGTATGAGCTTCAGGCCAATCGCGTGTCCAGCGAGAGCATCGAGCAGAAGATCTACGAGATACAGGATGTCTATGAGAAC??A
>bame@E0297
??GGACCCTAAAGCAGATCTGGCCTATGAGAGGCAGTACGAACAACAGACC---TACCATGTCATCCCAGAGGTGATCAAGAACTTCCTCCAGTATTTCCACAAAACCACCACCGATCTCATTGACCAGAAGGTGTATGAGCTTCAGGCCAATCGTGTGTCCAGTGAGAGCATCGAGCAGAAGATCTATGAAATACAGGATGTCTATGAGAAC---
>coru@E0297
---GACCCCAAGGCGGACCTGGCCTACGAGCGGCAGTATGAGCAGCAGACC---TACCACGTCATCCCGGAGGTGATCAAGAACTTCCTCCAGTATTTCCACAAGACCACCACCGATCTCATTGACCAGAAGGTGTACGAGCTTCAGGCCAACCGCGTGTCCAGTGAGAGCATCGAGCAGAAGATCTATGAGATCCAGGATGTCTATGAGAAC---
>trsc@E0297
---GACCCTAAAGCAGATCTGGCCTATGAGAGGCAGTATGAACAGCAGACC---TACCATGTCATCCCGGAGGTGATCAAGAACTTCCTCCAGTATTTCCACAAAACCACCACTGATCTCATTGACCAGAAGGTGTATGAGCTTCAGGCAAATCGCGTGTCCAGTGAGAGCATCGAGCAGAAGATCTATGAAATACAGGATGTCTATGAGAAC---
>merl@E0297
---GACCCTAAAGCGGATCTGGCCTATGAGAGGCAGTATGAGCAACAAACC---TACCATGTCATCCCAGAGGTGATCAAGAACTTCCTCCAGTATTTCCACAAAACCACCACAGACCTGATTGACCAGAAGGTGTATGAGCTTCAGGCAAATCGTGTGTCCAGTGAGAGCATCGAGCAGAAGATCTATGAGATACAGGATGTCTATGAGAAC---
>zefa@E0297
?GTGACCCTAAAGCGGACCTGGCCTATGAGAGGCAGTATGAGCAGCAGACC---TACCACGTCATCCCGGAGGTGATCAAGAACTTCCTGCAGTATTTCCATAAAACCACCTCTGACCTGATCGACCAGAAGGTTTACGAGCTGCAGTCCAACCGCGTGTCCAGCGAGAGCATCGAGCAGAAGATCTACGAAATACAGGACGTCTACGAGAAC---
>momo@E0297
??GGACCCTAAAGCAGATCTGGCCTACGAGAGGCAGTATGAACAACAGACC---TACCATGTCATCCCAGAGGTGATCAAGAACTTCCTCCAGTATTTCCACAAAACCACCACTGATCTCATTGATCAGAAGGTGTACGAGCTTCAGGCCAATCGCGTGTCCAGTGAGAGCATCGAGCAGAAGATCTATGAGATACAAGATGTCTATGAGAAC---
>meca@E0297
---GACCCTAAAGCGGATCTGGCCTATGAGAGGCAGTATGAGCAACAAACC---TACCATGTCATCCCAGAGGTGATCAAGAACTTCCTCCAGTATTTCCACAAAACCACCACAGACCTGATTGACCAGAAGGTGTATGAGCTTCAGGCAAATCGTGTGTCCAGTGAGAGCATCGAGCAGAAGATCTATGAGATACAGGATGTCTATGAGAAC??A
>maoc@E0297
---GACCCCAAGGCGGACCTGGCCTACGAGAGGCAGTACGAACAGCAGACC---TACCATGTGATCCCGGAGGTGATCAAGAACTTCCTGCAGTACTTCCACAAGACCACCACGGACCTCATCGACCAGAAGGTGTACGAGCTGCAGGCCAACCGCGTGTCCAGCGAGAGCATCGAGCAGAAGATCTACGAGATACAGGACGTCTACGAAAAC??A
>mezu@E0297
---GACCCTAAAGCAGACCTGGCCTATGAGAGGCAGTATGAACAACAGACC---TACCACGTCATCCCAGAGGTGATCAAGAACTTCCTCCAGTATTTCCACAAAACCACCACCGATCTCATCGACCAGAAGGTGTATGAGCTTCAGGCAAACCGCGTGTCCAGCGAGAGCATCGAGCAGAAGATCTACGAGATACAGGATGTGTATGAGAAC??A
>loxj@E0297
??GGACCCTAAAGCAGATCTGGCCTATGAGAGGCAGTATGAACAACAGACC---TACCATGTCATCCCAGAGGTGATCAAGAACTTCCTCCAGTATTTCCACAAAACCACCACTGATCTCATTGATCAGAAGGTGTACGAGCTTCAGGCCAATCGCGTATCCAGTGAGAGCATCGAGCAGAAGATCTACGAGATACAAGATGTCTATGAGAAC---
>lolo@E0297
??GGACCCTAAAGCAGATCTGGCCTATGAGAGGCAGTATGAACAACAGACC---TACCATGTCATCCCAGAGGTGATCAAGAACTTCCTCCAGTATTTCCACAAAACCACCACTGATCTCATTGATCAGAAGGTGTACGAGCTTCAGGCCAATCGCGTATCCAGTGAGAGCATCGAGCAGAAGATCTACGAGATACAAGATGTCTATGAGAAC??A
>lohl@E0297
??GGACCCTAAAGCAGATCTGGCCTATGAGAGGCAGTATGAACAACAGACC---TACCATGTCATCCCAGAGGTGATCAAGAACTTCCTCCAGTATTTCCACAAAACCACCACTGATCTCATTGATCAGAAGGTGTACGAGCTTCAGGCCAATCGCGTGTCCAGTGAGAGCATCGAGCAGAAGATCTACGAGATACAAGATGTCTATGAGAAC---
>loam@E0297
??GGACCCTAAAGCAGATCTGGCCTATGAGAGGCAGTATGAACAACAGACC---TACCATGTCATCCCAGAGGTGATCAAGAACTTCCTCCAGTATTTCCACAAAACCACCACTGATCTCATTGATCAGAAGGTGTACGAGCTTCAGGCCAATCGCGTATCCAGTGAGAGCATCGAGCAGAAGATCTACGAGATACAAGATGTCTATGAGAAC---
>lala@E0297
??GGACCCGAAAGCAGATCTGGCCTATGAGAGGCAGTATGAACAACAGACC---TACCATGTCATCCCAGAGGTGATCAAGAATTTCCTCCAGTATTTCCACAAAACCACCACTGATCTCATTGACCAGAAGGTATACGAGCTTCAGGCAAATCGTGTGTCCAGTGAGAGCATCGAGCAGAAGATCTATGAGATACAGGATGTCTATGAGAAC??A
>mora@E0297
---GACCCGAAAGCAGATCTGGCCTATGAGAGGCAGTATGAACAACAGACC---TACCATGTCATCCCAGAGGTGATCAAGAACTTCCTCCAGTATTTCCACAAAACCACCACTGATCTCATTGACCAGAAGGTGTATGAGCTTCAGGCAAATCGCGTGTCCAGTGAGAGCATTGAGCAGAAGATCTATGAGATACAGGATGTCTATGAGAAC??A
>mepo@E0297
---GACCCTAAAGCGGATCTGGCCTATGAGAGGCAGTATGAGCAACAAACC---TACCATGTCATCCCAGAGGTGATCAAGAACTTCCTCCAGTATTTCCACAAAACCACCACAGACCTGATTGACCAGAAGGTGTATGAGCTTCAGGCAAATCGTGTGTCCAGTGAGAGCATCGAGCAGAAGATCTATGAGATACAGGATGTCTATGAGAAC??A
>phbl@E0297
??GGACCCTAAAGCCGACCTGGCCTACGAGAGGCAGTATGAACAGCAGACC---TACCATGTCATCCCAGAAGTGATCAAGAACTTCCTCCAGTATTTCCACAAAACCACCACCGATCTCATCGACCAGAAGGTGTACGAGCTTCAGGCCAACCGCGTGTCCAGCGAGAGCATCGAGCAGAAGATCTATGAGATACAGGACGTCTATGAGAAC---
>phph@E0297
??GGACCCTAAAGCCGACCTGGCGTACGAGAGACAGTATGAACAGCAGACA---TACCATGTCATCCCAGAAGTGATCAAGAACTTCCTCCAGTATTTCCACAAAACCACCACCGATCTCATCGACCAGAAGGTGTACGAGCTTCAGGCCAACCGCGTGTCCAGCGAGAGCATTGAGCAGAAGATCTATGAGATACAGGACGTCTATGAGAAC??A
>trmu@E0297
---GACCCTAAAGCAGATCTGGCCTATGAGAGGCAGTATGAACAGCAGACC---TACCATGTCATCCCGGAGGTGATCAAGAACTTCCTCCAGTATTTCCACAAAACCACCACTGATCTCATTGACCAGAAGGTGTATGAGCTTCAGGCAAATCGCGTGTCCAGTGAGAGCATCGAGCAGAAGATCTATGAGATACAGGATGTCTATGAGAAC??A
>cyro@E0297
?GTGACCCCAAGGCAGACCTGGCCTACGAGAGGCAGTATGAGCAGCAGACC---TACCACGTCATCCCGGAGGTGATCAAGAACTTCCTTCAGTATTTCCACAAAACCACCTCTGACCTCATCGACCAGAAGGTTTACGAGCTGCAGTCCAACCACGTGTCCAGCGAGAGCATTGAGCAGAAGATCTACGAGATACAGGATGTCTATGAGAAC??A
>mabe@E0297
---GACCCCAAGGCGGACATGGCCTACGAGAGGCAGTATGAGCAGCAGACGACGTACCACGTCATCCCCGAGGTGATCAAGAACTTCCTCCAGTATTTCCACAAGACCACCACCGATCTCATCGACCAGAAGGTCTACGAGCTTCAGGCCAGCCGGGTCTCCAGCGAGAGCATCGAGCAGAAGATCTACGAGATACAGGACATCTATGAGAAC---
>brca@E0297
?GTGACCCCAAGGCCGACATGGCGTACGAGCGGCAGTACGAACAGCAGACG---TACCACGTCATCCCCGAGGTGATCAAGAACTTCCTGCAGTACTTCCACAAGACCGTCAGTGACCTCATCGACCAGAAGGTCTACGAGCTACAGTCCAACCGCGTGTCCAGCGAAGGCATCGATCAGAAGATCTACGAGATCCAGGATGTCTACGAGAAC??A
