# Supplementary material for: The Phylogenetic Relationships of the Family Sciaenidae Based on Genome-Wide Data Analysis
Source: Animals (Basel). 2022 Dec 1;12(23):3386. doi: 10.3390/ani12233386 (PMC9741161; doi:10.3390/ani12233386)
Supplement: Supplementary file 1 [file animals-12-03386-s001.zip › File S2/align-1105-genes/bak/E0299_NT.fasta.ali]

>gamo@E0299
?cc---cccgtggTGGTCCTGCCCGGGTCCCTCCCGGTCACGGAGTGCCTGTTCTGCCCGCACCACTCACGCTCGTTGCTGCGCAACGTGGCCCACATGACCCGCGAGCACAGCTTCTTCATCCCCGACCTCGAGTTCCTGGTGGACCTGAAGGGCCTGGTGCAGTACCT?
>phph@E0299
------------?CGGTGCTTCCCGGGTCCATCCCGGACACCGACTGCCTGTTCTGCCCCCACCACTCGCGCTCGCTGCTGCGCAACGTGGCCCACATGACCCGGCAGCACAGCTTCTTCATCCCCGACCTAGAGTTCCTGGTGGACCTGCGGGGCCTGGTCCGGTACCTG
>gace@E0299
?agccccccgtggTGGTCCTGCCCGGGTCCCTCCCGGTCACAGAGTGCCTGTTCTGCCCGCACCACTCACGCTCGTTGCTGCGCAACGTGGCCCACATGACCCGCGAGCACAGCTTCTTCATCCCCGACCTCGAGTTCCTGGTGGACCTGAAGGGCCTGGTGCAGTACCTG
>gage@E0299
?agccccccgtggTGGTCCTGCCCGGGTCCCTCCCGGTCACGGAGTGCCTGTTCTGCCCGCACCACTCACGCTCGTTGCTGCGCAACGTGGCCCACATGACCCGCGAGCACAGCTTCTTCATCCCCGACCTCGAGTTCCTGGTGGACCTGAAGGGCCTGGTGCAGTACCT?
>bame@E0299
??C---------GCGGTGCTGCCCGGGGCCATCCCCGTCACCGACTGCCTGTTCTGCCCTCACCACTCACGCACCCTGCTGCGTAACGTGGCTCACATGACCAAGCAGCACAGCTTCTTCATCCCCGATGCAGAGTTCCTGGTGGACCTGCGGGGACTCATCCAGTACCTG
>coru@E0299
??g---------gcggtgctgcccGGCTCCATCCCGGTCACTGACTGCCTGTTCTGTCCGCACCACTCTCGCTCGCTGCTCCGCAACGTGGCCCACATGACCCGGGAGCATAGCTTCTTCATCCCCGACGCAGAGTTCCTGGTGGACCTGCGGGGCCTCGTCCGCTACCT?
>brbr@E0299
?tg---------gcggtgctgcCCGGGTCCATCCCGGTCACAGACTGCCTGTTCTGCCCGCACCACTCGCGCTCTCTGCTGCGCAACGTGGCCCACATGACCCGCGAGCACAGCTTCTTCATCCCCGACCTGGAGTTCCTGGTGGACCTGCGGGGCCTGGTCCAGTACCTG
>lala@E0299
------------GCGGTGCTGCCTGGCTCCATCCCGGTCACCGACTGCCTGTTCTGCCCGCACCACTCCCGCTCGCTGCTGCGCAACGTGGCCCACATGACCAAGGAGCACAGCTTCTTCATCCCCGACCTGGAGTTCCTGGTGGACCTGCGGGGCCTCATCCAGTACCTG
>mezu@E0299
------------GCGGTGCTCCCGGGGTCGATCCCGGTCACCGACTGCCTGTTCTGCCCGCACCACTCGCGCTCGCTGCTGCGCAACGTGGCCCACATGACCAAGCAGCACAGCTTCTTCATCCCCGACCTGGAGTTCCTGGTGGACCTGCGGGGGCTCGTCCAGTACCTG
>mora@E0299
------------?CGGTGCTCCCCGGGTCCATCCCGGTCACCGACTGCCTGTTCTGCCCCCATCACTCCCGCTCGCTGCTGCGCAACGTGGCCCACATGACCAAGGAGCACAGCTTCTTCATCCCCGACCTGGAGTTCCTGGTGGACCTGCGGGGCCTCGTCCAGTACCT?
>trmu@E0299
------------??GGTGCTCCCGGGGGCCATCCCGGTCACCGACTGCCTGTTCTGCCCGCACCACTCGCGATCGCTGCTGCGCAACGTGGCCCACATGACGAAGGAGCACAGCTTCTTCATCCCCGACCCGGAGTTCCTGGTGGACCTGCGGGGCCTCGTCCGCTACCT?
>loam@E0299
?CG---------GCGGTGCTGCCGGGGTCCATCCCGGTCACGGACTGCCTGTTCTGCCCGCACCACTCGCGCTCCCTGCTGCGCAACGTGGCCCACATGACCCGGGAGCACAGCTTCTTCATCCCCGACCTGGACTTCCTGGTGGACCTGCGC------------------
>lohl@E0299
??G---------GCGGTGCTGCCGGGGTCCATCCCGGTCACGGACTGCCTGTTCTGCCCGCACCACTCGCGCTCCCTGCTGCGCAACGTGGCCCACATGACCCGGGAGCACAGCTTCTTCATCCCCGACCTGGACTTCCTGGTGGACCTGCGCGGCCTGGTCCAGTACCTG
>loxj@E0299
?CG---------GCGGTGCTGCCGGGGTCCATCCCGGTCACGGACTGCCTGTTCTGCCCGCACCACTCGCGCTCCCTGCTGCGCAACGTGGCCCACATGACCCGGGAGCACAGCTTCTTCATCCCCGACCTGGACTTCCTGGTGGACCTGCGCGGCCTGGTCCAGTACCTG
>mabe@E0299
??G---------GTGGTGCTGCCCGGCTCCATCCCGGTCACCGACTGCCTGTTCTGTCCACACCACTCGCGCTCGCTGCTCCGCAACGTGGCCCACATGACCCACGAGCACAGCTTCTTCATCCCAGACGCAGACTTCCTGGTGGACCTGCGGGGCCTTGTTCGCTACCTG
>maoc@E0299
??A---------GAGGTGCTGCCCGGCTCCATCCCGGTTACCGACTGCCTGTTCTGCCCGCAGCACTCACGCTCGCTCCTCCGCAGTGTGGCCCACATGACCCGGGAGCACGGCTTCTTCATCCCTGACGCAGACTTCCTGGTGGACCTGCGGGGCCTCGTGCGCTATCTG
>gaen@E0299
?agccccccgtggTGGTCCTGCCCGGGTCCCTCCCGGTCACGGAGTGCCTGTTCTGCCCGCACCACTCACGCTCGTTGCTGCGCAACGTGGCCCACATGACCCGCGAGCACAGCTTCTTCATCCCCGACCTCGAGTTCCTGGTGGACCTGAAGGGCCTGGTGCAGTACCTG
