# Supplementary material for: The Phylogenetic Relationships of the Family Sciaenidae Based on Genome-Wide Data Analysis
Source: Animals (Basel). 2022 Dec 1;12(23):3386. doi: 10.3390/ani12233386 (PMC9741161; doi:10.3390/ani12233386)
Supplement: Supplementary file 1 [file animals-12-03386-s001.zip › File S2/align-1105-genes/bak/E0301_NT.fasta.ali]

>argl@E0301
ATGCAAAGTTGTGAAATATCGTCAGACAGCACTGATGATTCTCATAGTAGTGGCCCACGACGACCTCCTCAT---CGGCAGCCTCGGATAGTGGTGATCGGCGCTGGCCTAGCCGGACTCGCTGCGACCAAGACCCTGCTGGACGCCGGCTTCACGGACGTCAGGCTCCTTGACGCGTCCCACCGCGTCGGGGGGAGAGTGCAGAGCATACAGCAC
>gach@E0301
ATGCAAAGTTGTGAAATATCGTCAGACAGCACTGATGATTCTCATAGTAGTGGCCCACGACGACCTCCTCAT---CGGCAGCCTCGGATAGTGGTGATCGGCGCTGGCCTAGCCGGACTCGCTGCGACCAAGACCCTGCTGGACGCCGGCTTCACGGACGTCAGGCTCCTTGACGCGTCCCACCGCGTCGGGGGGAGAGTGCAGAGCATACAGCAC
>gaen@E0301
ATGCAAAGTTGTGAAATATCGTCAGACAGCACTGATGATTCTCATAGTAGTGGCCCACGACGACCTCCTCAT---CGGCAGCCTCGGATAGTGGTGATCGGCGCTGGCCTAGCCGGACTCGCTGCGACCAAGACCCTGCTGGACGCCGGCTTCACGGACGTCAGGCTCCTTGACGCGTCCCACCGCGTCGGGGGGAGAGTGCAGAGCATACAGCAC
>gage@E0301
ATGCAAAGTTGTGAAATATCGTCAGACAGCACTGATGATTCTCATAGTAGTGGCCCACGACGACCTCCTCAT---CGGCAGCCTCGGATAGTGGTGATCGGCGCTGGCCTAGCCGGACTCGCTGCGACCAAGACCCTGCTGGACGCCGGCTTCACGGACGTCAGGCTCCTTGACGCGTCCCACCGCGTCGGGGGGAGAGTGCAGAGCATACAGCAC
>meme@E0301
ATGCAAAGTTGTGAAATATCGTCAGACAGCACTGATGATTCTCATAGTAGTGGCCCACGACGACCTCCTCAT---CGGCAGCCTCGGATAGTGGTGATCGGCGCTGGCCTAGCCGGACTCGCTGCGACCAAGGCCCTGCTGGACGCCGGCTTCACGGACGTCAGGCTCCTAGACGCGTCCCACCGCGTCGGGGGGAGAGTGCAGAGCATACAGCAC
>gaar@E0301
ATGCAAAGTTGTGAAATATCATCAGACAGCACTGATGATTCTCATAGTAGTGGCCCACGACGACCTCCTCAT---CGGCAGCCTCGGATAGTGGTGATTGGCGCTGGCCTAGCCGGACTCGCTGCAACCAAGACCCTGCTGGACGCCGGCTTCACGGACGTCAGGCTCCTAGACGCGTCCCACCGCGTCGGGGGGAGAGTGCAGAGCATACAGCA?
>gace@E0301
ATGCAAAGTTGTGAAATATCGTCAGACAGCACTGATGATTCTCATAGTAGTGGCCCACGACGACCTCCTCAT---CGGCAGCCTCGGATAGTGGTGATCGGCGCTGGCCTAGCCGGACTCGCTGCGACCAAGACCCTGCTGGACGCCGGCTTCACGGACGTCAGGCTCCTTGACGCGTCCCACCGCGTCGGGGGGAGAGTGCAGAGCATACAGCA?
>gamo@E0301
ATGCAAAGTTGTGAAATATCGTCAGACAGCACTGATGATTCTCATAGTAGTGGCCCACGACGACCTCCTCAT---CGGCAGCCTCGGATAGTGGTGATCGGCGCTGGCCTAGCCGGACTCGCTGCGACCAAGACCCTGCTGGACGCCGGCTTCACGGACGTCAGGCTCCTTGACGCGTCCCACCGCGTCGGGGGGAGAGTGCAGAGCATACAGCA?
>povi@E0301
ATGCAAAGTTGTGAAATATCGTCAGACAGCACTGATGATTCTCATATTAGTGGCCCACGACGACCTCCTCAT---CGGCAGCCTCGGATAGTGGTGATCGGCGCTGGCCTAGCCGGACTCGCTGCGACCAAGACCCTGCTGGACGCCGGCTTCACGGACGTCAGGCTCCTAGACGCATCCCACCGCGTCGGGGGGAGAGTGCAGAGCATACAGCAC
>trmi@E0301
ATGCAAAGTTGTGAAATATCGTCAGACAGCACTGATGATTCTCATAGAAGTGGCCCACGACGACCTCCTCAT---CGGCAGCCTCGGATAGTGGTGATTGGCGCTGGCCTAGCTGGACTCGCTGCGACCAAGACCCTGCTGGACGCCGGCTTCACGGACGTCAGGCTCCTAGACGCGTCCCACCGCGTCGGGGGGAGAGTGCAAAGCATACAGCA?
>bosa@E0301
ATGCAAAGTTGTGAAATATCGTCAGAGAGCACTGATGATTCTCATAGTAGTGGCCCACGACGACCTCCTCAT---CGGCAGCCTCGGATAGTGGTGATCGGCGCTGGCCTAGCCGGACTCGCTGCAACCAAGACCCTGCTGGACGCCGGCTTCACGGACGTCAGGCTCCTTGACGCGTCCCACCGCGTCGGGGGGAGAGTGCAGAGCATACAGCA?
>brbr@E0301
ATGCAAAGTTGTGAAATATCGTCAGACAGCACTGATGATTCTCATAGTAGTGGCCCACGACGACCTCATCAT---CGGCAGCCTCGGATAGTGGTGATCGGCGCTGGCCTAGCCGGACTTGCTGCGACCAAGACCCTGCTGGACGCCGGCTTCACGGACGTCAGGGTCCTAGACGCGTCCCAACGCGTCGGGGGGAGAGTTCAGAGCATACAGCA?
>momo@E0301
ATGCAAAGTTGTGAAATATCGTCAGACAGCACTGATGATTCTCATAGTAGTGGCCCACGACGACCTCATCAT---CGGCAGCCTCGGATAGTGGTGATCGGCGCTGGCCTAGCCGGACTCGCTGCGACCAAGACCCTGCTGGACGCCGGCTTCACGGACGTCAGGGTCCTAGACGCGTCCCAACGCGTCGGGGGGAGAGTTCAGAGCATACAGCA?
>loam@E0301
ATGCAAAGTTGTGAAATATCGTCAGACAGCACTGATGATTCTGATAGTAGTAGCCCACGACGACCTCATCAT---CGGCAGCCTCGGATAGTGGTGATCGGCGCTGGCCTAGCCGGACTCGCTGCGACCAAGACCCTGCTGGACGCCGGCTTCACGGACGTCAGGGTCCTAGACGCGTCCCACCGTGTTGGGGGCAGAGTTCAGAGCATACAGCAC
>lohl@E0301
ATGCAAAGTTGTGAAATATCGTCAGACAGCACTGATGATTCTGATAGTAGTAGCCCACGACGACCTCATCAT---CGGCAGCCTCGGATAGTGGTGATCGGCGCTGGCCTAGCCGGACTCGCTGCGACCAAGACCCTGCTGGACGCCGGCTTCACGGACGTCAGGGTCCTAGACGCGTCCCACCGTGTTGGGGGCAGAGTTCAGAGCATACAGCA?
>lolo@E0301
ATGCAAAGTTGTGAAATATCGTCAGACAGCACTGATGATTCTGATAGTAGTAGCCCACGACGACCTCATCAT---CGGCAGCCTCGGATAGTGGTGATCGGCGCTGGCCTAGCCGGACTCGCTGCGACCAAGACCCTGCTGGACGCCGGCTTCACGGACGTCAGGGTCCTAGACGCGTCCCACCGTGTTGGGGGCAGAGTTCAGAGCATACAGCA?
>loxj@E0301
ATGCAAAGTTGTGAAATATCGTCAGACAGCACTGATGATTCTGATAGTAGTAGCCCACGACGACCTCATCAT---CGGCAGCCTCGGATAGTGGTGATCGGCGCTGGCCTAGCCGGACTCGCTGCGACCAAGACCCTGCTGGACGCCGGTTTCACGGACGTCAGGGTCCTAGACGCGTCCCACCGTGTTGGGGGCAGAGTTCAGAGCATACAGCA?
>phbl@E0301
ATGCAAAGTTGTGAAATATCATCAGACAGCACTGATGATTCTCTTGGCGGCGGCCCACGACGACCTCATCGC---CGGCAGCCTCGGATAGTGGTGGTCGGCGCTGGCCTAGCCGGACTCGCCGCGACCAAGACCCTGCTGGACGGGGGCTTCACGGACGTCAGGGTCCTAGACGCGTCCCACCGCGTCGGGGGGAGAGTTCAGAGCGTACAGCAC
>bame@E0301
ATGCAAAGTTGTGAAATATCATCAGACAGTACTGATGATCCTCTTAGTAGTGGCCCACGACGACCTCATCAT---CGGCAGCCTAGGATAGTTGTGATCGGCGCTGGCCTTGCCGGACTCGCAGCGACCAAGTCCCTGCTGGACGCTGGCTTCACGGACGTCACGGTCCTAGAGGCGTCCCACCGCATCGGGGGGAGAGTTCAGAGCATTCAGCAC
>mezu@E0301
ATGCAAAGTTGTGAAATATCGTCAGACAGCACTGATGATCCTCTTAGTAGTGGCCCACGACGACCTCATCAT---CGGCAGCCTCGGATAGTGGTGATCGGCGCTGGCCTAGCCGGACTTGCTGCGACCAAGACCCTGCTGGACAGCGGCTTCACGGATGTCACGGTCCTAGAGGCGTCCCACCGTGTCGGGGGGAGAGTTCAGAGCATACAGCA?
>mepo@E0301
ATGCAAAGTTGTGAAATATCGTCAGACAGCACGGATGATCCTCTTAGTAGTGGCCCACGACGACCTCATCAC---CGGCAGCCTCGGATAGTGGTGATCGGCGCTGGCCTCGCTGGACTCGCGGCAACAAAGACCCTGCAGGACAGCGGCTTCACGGACGTCACGGTCCTAGAGGCGTCCCACCGCGTCGGGGGGAGAGTTCAGAGCATACAGCA?
>meca@E0301
ATGCAAAGTTGTGAAATATCGTCAGACAGCACGGATGATCCTCTTAGTAGTGGCCCACGACGACCTCATCAC---CGGCAGCCTCGGATAGTGGTGATCGGCGCTGGCCTCGCTGGACTCGCGGCAACAAAGACCCTGCAGGACAGCGGCTTCACGGACGTCACGGTCCTAGAGGCGTCCCACCGCGTCGGGGGGAGAGTTCAGAGCATACAGCAC
>merl@E0301
------------GAAATATCGTCAGACAGCACGGATGATCCTCTTAGTAGTGGCCCACGACGACCTCATCAC---CGGCAGCCTCGGATAGTGGTGATCGGCGCTGGCCTCGCTGGACTCGCGGCAACAAAGACCCTGCAGGACAGCGGCTTCACGGACGTCACGGTCCTAGAGGCGTCCCACCGCGTCGGGGGGAGAGTTCAGAGCATACAGCAC
>trsc@E0301
ATGCAAAGTTGTGAAATATCATCAGACAGCACTGATGATTCTCTTAGTAGCGGCCCACGACGACCTCATCAC---CGGCAGCCTCGGATAGTGGTGATCGGCGCTGGCCTAGCCGGACTCGCTGCGACCAAGACCCTGCTGGACAGTGGCTTCACGGACGTCACGGTCCTAGAGGCATCCCACCGCGTCGGCGGGAGAGTTCAGAGCATACAGCA?
>trmu@E0301
ATGCAAAGTTGTGAAATATCATCAGACAGCACTGATGATTCTCTTAGTAGCGGCCCACGACGACCTCATCAC---CGGCAGCCTCGGATAGTGGTGATCGGCGCTGGCCTAGCCGGACTCGCTGCGACCAAGACCCTGCTAGACAGTGGCTTCACGGACGTCACGGTCCTAGAGGCATCCCACCGCGTCGGGGGGAGAGTTCAGAGCATACAGCA?
>coru@E0301
ATGCAAAGTTGTGAAATATCGTCAGACAGTGCTGATGATCCTCTTAGTAGTGGCCCACGACGACCTCGCCGC---CGGCAGCCTCGGATCCTGGTGATCGGCGCTGGCCTAGCCGGACTCGCGGCCGCCAAGACCTTGCTGGACGCCGGCTTCACGGACGTCACGGTCCTCGAGGCATCCCACCGCATCGGGGGCAGAGTTCAGAGCATACCG??C
>muma@E0301
ATGCAAAGTTATAAAATATCGTCAGACAGCACTGATGATCCTCTC------------AGACGACCTCATCAT---CGGCAGCCTCGGATAGTGGTGATCGGCGCTGGCGTAGCCGGACTCGCTGCGACCAAGACCCTGCTGGACGCCGGCTTCACGGACGTCACGGTGCTAGAGGCGTCCCACTGCATCGGGGGCAGAGTTCAGAGTATTCAGCAC
>lala@E0301
ATGCAAAGTTGTGAAATATCGTCAGACAGCACTGATGATCCTGTTGGGTGTGGCCTACGACGACCTCATCAT---CGGCAGCCTCGGATAGTGGTGATCGGCGCTGGCCTTGCCGGACTCGCTGCGACCAAGACCCTGCTGGACGGCGGCTTCCGGGACATCACGGTCCTAGAGGCGTCCCACCGCGTCGGGGGGAGAGTTCAGAGCATACAGCA?
>mora@E0301
------------------------?ACAGCACTGATGATCCTCTTAGTAGTGGCCTACGACGACCTCATCAC---CGGCAGCCTCGGATAGTGGTGATCGGCGCTGGCCTAGCCGGACTCGCTGCGACCAAGACCCTGCTGGACGGCGGCTTCACGGACGTCACGGTCCTAGAGGCGTCCCACCGCGTCGGGGGCAGAGTTCAGAGCATACAGCA?
>cyro@E0301
ATGCAAAGTTGTGAAATATCGTCAGACAGCACTGATGATCCTCTTAGTAGCGGCCTACGCACT------CAT---CGGCAGCCTCGAATCCTGGTGATCGGCGCTGGCCTGGCCGGACTTTCTGCCACCGAGACACTCCTGGAAAACGGCTTCACGGATGTCACAGTCCTAGAGGCGTCCGACCGGATTGGGGGAAGAGTTCAAAGCTTTGAGCA?
>zefa@E0301
ATGCAAAGTTGTGAAATATCGTCAGACAGCACTGATGATCCTCTTAGTAGCGGCCTACGCACT------CAT---CGGCAGCCTCGAATCCTGGTGATCGGCGCTGGCCTGGCCGGCCTTGCTGCGACCGAGACACTCCTGGAAAACGGCTTCACGGATGTCACAGTCCTAGAGGCGTCCGACCGGATTGGGGGAAGAGTTCAAAGTTTCGAGCA?
>mabe@E0301
ATGCAAAGTTGTGAAATATCATCAGACAGCGCTGATGATCCCCTTTGTAGCGGCCCACGACGAGCTCACCGC---AGGCAGCCTCGGATCCTGGTGATCGGAGCGGGCCTTGCCGGACTCGCGGCCGCCAAGACCTTGCTGGACGCCGGCTTCACGGACGTCACCGTCCTCGAGGCGTCGCAGCGCATCGGCGGCAGAGTTCGGAGCATACCG---
>brca@E0301
ATGCAAAATTGTGAATCCGCGTCAGATAGCACCGATGAGCCCCTCTGCCACGCCTCGCCCCGACCTTACCGTCCTCGACAGCCTCGGGTGGTGGTGATTGGCGCCGGACTCGCCGGACTCGCTGCCGCCAAGTCTCTGCTGGACGCCGGCTTCACGGACGTGACGGTACTCGAGGCGTCCAGTCACATCGGAGGCAGAGTTCGGAGCGTTCAGCAC
