# Supplementary material for: The Phylogenetic Relationships of the Family Sciaenidae Based on Genome-Wide Data Analysis
Source: Animals (Basel). 2022 Dec 1;12(23):3386. doi: 10.3390/ani12233386 (PMC9741161; doi:10.3390/ani12233386)
Supplement: Supplementary file 1 [file animals-12-03386-s001.zip › File S2/align-1105-genes/bak/E0302_NT.fasta.ali]

>argl@E0302
??GTACTCTTTCGATCTGTGTGGGTATGAGGCCGCGGAGGCTGCAGCCCTGGAAGCGTCCAGCAGAGGCGGC------------AGAGCGCGTTGCGAACGACAAGTAGCCGCT---GACAACTTCCTATCACAGcaggagaagaagcagaagcaCCACCGGCGCAAGAGAAAGTGCCTGCAGAGCAGAGACCATATGCACTTTCTCTCTGAACTCGAA?GA
>trmi@E0302
??GTACTCTTTCGATCTGTGCGGGTACGAGGCCGCGGAGGCCGCAGCTCTGGAAGCGTCCAGCAGAGGCGGC------------AGAGCGCGTTGCGAACGACAAGTAGCCGCC---GACAACTTCCTATCGCAGcaggagaagaagcagaagcacCACCGGCGCAAGAGAAAGTGCCTGCAGAGCAGAGACCATCTGCACTTTCTCTCTGAACTCGAA??G
>muma@E0302
??GTACTCCTTTGATCTGTGCGGGTATGAGGCCGCCGAGGCAGCAGCTCTGGAGGCATCCAGTAGAGGTGGC------------AGAGCGCGGTGTGAGCGACAAGTGGCCGCT---GACAACTTCctg---cagcaggagaagaagcagaaacaCCACCGGCGCAAGAGAAAGTGCCTGCAGAGCAGAGACCACCTGCACTTTCTCTCTGAACTGGAA??G
>bame@E0302
---TACTCTTTTGATCTGTGTGGGTATGAGGCCGCCGAGGCAGCAGCTCTGGAGGCGTCCAGTAGAGGCAGC------------AGAGCGCGGTGTGAGCGACAAGTAGCCGCG---GACAACTTCCTATCACagcaggagaagaagcagaAACACCACCGGCGCAAGAGAAAGTGCCTGCAGAGCAGAGACCACCTGCACTTCCTCTCTGAACTGGAA??G
>bosa@E0302
??GTACTCTTTCGATCTGTGTGGGTATGAGGCCGCGGAGGCTGCAGCCCTGGAAGCGTCCAGCAGAGGCAGC------------AGAGCGCGTTGCGAACGACAAGTAGCCGCT---GACAACTTCCTATCACAGcaggagaagaagcagaagcacCACCGGCGCAAGAGAAAGTGCCTGCAGAGCAGAGACCATCTGCACTTTCTCTCTGAACTCGAA??G
>trsc@E0302
??GTACTCTTTTGATCTGTGTGGGTATGAGGCCGCCGAGGCAGCAGCTCTGGAGGCGTCCAGCAGAGGCAGC------------AGAGCGCGGTGTGAACGACAAGTAGCCGCT---GACAACTTCCTATCACagcaggagaagaagcagaaacaCCACCGGCGCAAGAGAAAGTGCCTGCAGAGCAGAGACCATCTGCACTTTCTCTCTGAACTGGAG?GA
>trmu@E0302
??GTACTCTTTTGATCTGTGTGGGTATGAGGCCGCCGAGGCAGCAGCTCTGGAGGCGTCCAGCAGAGGCAGC------------AGAGCGCGGTGTGAACGACAAGTAGCCGCT---GACAACTTCCTATCAcagcaggagaagaagcagaaacaCCACCGGCGCAAGAGAAAGTGCCTGCAGAGCAGAGACCATCTGCACTTTCTCTCTGAACTGGAG??G
>brbr@E0302
??GTACTCTTTTGATCTGTGTGGGTATGAGGCCGCCGAGGCAGCAGCTCTGGAAGCGTCCAGTAGAGGCAGC------------AGAGCGCGTTGTGAACGACAAGTAGCCGCT---GACAACTTCCTATcacagcaggagaagaagcagaaaCACCACAGGCGCAAGAGAAAGTGCCTGCAGAGCAGAGACCATCTGCACTTTCTCTCTGAACTTGAA?GA
>gaar@E0302
??GTACTCCTTTGATCTGTGTGGGTATGAGGCCGCCGAGGCCGCAGCTCTGGAAGCGTCCAGCAGAGGCAGC------------AGAGCGCGTTGCGAGCGACAAGTAGCTGCT---GACAACTTCCTATCACAGcaggagaagaagcagaagcaCCACCGGCGCAAGAGAAAGTGCCTGCAGAGCAGAGACCATCTGCACTTTCTCTCTGAACTCGAA?GA
>phph@E0302
??GTACTCTTTTGACCTGTGCGGGTATGAGGCCGCCGAGGCAGCAGCCCTGGAAGCGTCCAGTAGAGGCAGC------------AGAGCGCGGTGCGAGCGACAAGTAGCCGCT---GACAACTTCCTATcacagcaggagaagaagcagaaacaCCACCGGCGCAAGAGAAAGTGCCTGCAGAGCAGAGACCATCTGCACTTTCTCTCTGAACTCGAA?GA
>phbl@E0302
??GTACTCTTTTGACCTGTGCGGGTATGAGGCCGCCGAGGCAGCAGCCCTGGAAGCGTCCAGTAGAGGCAGC------------AGAGCGCGGTGTGAGCGACAAGTAGCCGCT---GACAACTTCCTATcacagcaggagaagaagcagaaacacCACCGGCGCAAGAGAAAGTGCCTGCAGAGCAGAGACCATCTGCACTTTCTCTCTGAACTCGAA??G
>gace@E0302
??GTACTCTTTCGATCTGTGTGGGTATGAGGCCGCGGAGGCTGCAGCCCTGGAAGCGTCCAGCAGAGGCAGC------------AGAGCGCGTTGTGAACGACAAGTAGCCGCT---GACAACTTCCTATCGCAGCaggagaagaagcagaagcACCACCGGCGCAAGAGAAAGTGCCTGCAGAGCAGAGACCATATGCACTTTCTCTCTGAACTCGAA?GA
>mora@E0302
??GTACTCTTTTGATCTGTGTGGGTATGAGGCCGCCGAGGCTGCAGCTCTGGAGGCGTccagcagaggcagc------------agagcGAGGTGTGAACGACAAGTAGCCGCT---GACAACTTCCTATCACagcaggagaagaagcagaaacACCACCGGCGCAAGAGAAAGTGCCTGCAGAGCAGAGACCATCTGCACTTTCTCTCTGAACTGGAA?GA
>momo@E0302
??GTACTCTTTTGATCTGTGTGGGTATGAGGCCGCCGAGGCAGCAGCTCTGGAAGCGTCCAGTAGAGGCAGC------------AGAGCGCGTTGTGAACGACAAGTAGCCGCT---GACAACTTCCTATCACAGcaggagaagaagcagaaacACCACAGGCGCAAGAGGAAGTGCCTGCAGAGCAGAGACCATCTGCACTTTCTCTCTGAACTTGAA??G
>mezu@E0302
??GTACTCTTTTGATCTGTGTGGCTATGAGGCTGCCGAGGCAGCAGCTCTGGAGGCGTCCAGTAGAGGCAGC------------AGAGCGCGATGTGAACGACAAGTAGCCGCC---GACAACTTCCTATCACagcaggagaagaagcagaaacACCACCGGCGCAAGAGAAAGTGCCTGCAGAGCAGAGACCATCTGCACTTTCTCACTGAACTGGAA??G
>merl@E0302
??GTACTCTTTTGATCTGTGTGGGTATGAGGCCGCCGAAGCAGCAGCTCTGGAGGCGTCCAGTAGAGGCAGC------------AGAGCGCGGTGTGAACGACAAGTAGCTGCC---GACAACTTCCTATCACAGCAGGAGAAGAAGCAGAAACACCATCGGCGCAAGAGAAAGTGCCTGCAGAGCAGAGACCATCTGCACTTTCTCTCGGAACTGGAA??G
>mepo@E0302
??GTACTCTTTTGATCTGTGTGGGTATGAGGCCGCCGAAGCAGCAGCTCTGGAGGCGTCCAGTAGAGGCAGC------------AGAGCGCGGTGTGAACGACAAGTAGCTGCC---GACAACTTCCTATCGCAGcaggagaagaagcagaaacACCATCGGCGCAAGAGAAAGTGCCTGCAGAGCAGAGACCATCTGCACTTTCTCTCGGAACTGGAA??G
>meme@E0302
??GTACTCTTTCGATCTGTGTGGGTATGAGGCCGCGGAGGCTGCAGCCCTGGAAGCGTCCAGCAGAGGCAGC------------AGAGCGCGTTGCGAACGACAAGTAGCCGCT---GACAACTTCCTATCACAGcaggagaagaagcagaagcacCACCGGCGCAAGAGAAAGTGCCTGCAGAGCAGAGACCATCTGCACTTTCTCTCTGAACTCGAA?GA
>meca@E0302
??GTACTCTTTTGATCTGTGTGGGTATGAGGCCGCCGAAGCAGCAGCTCTGGAGGCATCCAGTAGAGGCAGC------------AGAGCGCGGTGTGAACGACAAGTAGCTGCC---GACAACTTCCTATCGCAGCaggagaagaagcagaaacACCATCGGCGCAAGAGAAAGTGCCTGCAGAGCAGAGACCATCTGCACTTTCTCTCGGAACTGGAA??G
>maoc@E0302
??GTACTCTTTTGATCTGTGTGGGTACGAGGCTGCCGAGGCAGCAGCTCTGGAAGCATCCAGTAGAGGCAGC------------AGAGCACGGTGTGAACGACAAGTAGCCGCA---GACAACTTCCTATCGCAGCAGGAGAAGAAGCAGAAACACCACCGGCGCAAGAGAAAGTGCCTGCAGAGCAGAGACCATCTGCACTTTCTCTCTGAACTGGAA?GA
>mabe@E0302
??GTACTCTTTTGATCTGTGTGGGTATGAGGCTGCCGAGGCAGCAGCTCTGGAGGCGTCCACTAGAGGCAGC------------AGAGCGCGGTGTGAACGTCAAGTAGCCGCG---GACAACTTCCTAtcgcagcaggagaagaagcagaaacaCCACCGGCGCAAGAGAAAGTGCCTGCAGAGCAGAGACCATATGCACTTTCTCTCTGAACTGGAA??G
>loxj@E0302
??GTACTCTTTTGATCTGTGTGGGTATGAGGCCGCCGAGGCAGCAGCTCTGGAAGCGTCCAGTAGAGGCAGC------------AGAGCGCGTTGTGAACGACAAATAGCCGCT---GACAACTTCCTATCACAGCAGGAGAAGAAGCAGAAACACCACAGGCGCAAGAGAAAGTGCATGCAGAGCAGAGACCATCTGCACTTTCTCTCTGAACTTGAA??G
>lolo@E0302
??GTACTCTTTTGATCTGTGTGGGTATGAGGCCGCCGAGGCAGCAGCTCTGGAAGCGTCCAGTAGAGGCAGC------------AGAGCGCGTTGTGAACGACAAATAGCCGCT---GACAACTTCCTATCAcagcaggagaagaagcagaaacaCCACAGGCGCAAGAGAAAGTGCATGCAGAGCAGAGACCATCTGCACTTTCTCTCTGAACTTGAA?GA
>lohl@E0302
??GTACTCTTTTGATCTGTGTGGGTATGAGGCCGCCGAGGCAGCAGCTCTGGAAGCGTCCAGTAGAGGCAGC------------AGAGCGCGTTGTGAACGACAAATAGCCGCT---GACAACTTCCTATCACAGCAGGAGAAGAAGCAGAAACACCACAGGCGCAAGAGAAAGTGCATGCAGAGCAGAGACCATCTGCACTTTCTCTCTGAACTTGAA??G
>loam@E0302
??GTACTCTTTTGATCTGTGTGGGTATGAGGCCGCCGAGGCAGCAGCTCTGGAAGCGTCCAGTAGAGGCAGC------------AGAGCGCGTTGTGAACGACAAATAGCCGCT---GACAACTTCCTATCACAGCAGGAGAAGAAGCAGAAACACCACAGGCGCAAGAGAAAGTGCATGCAGAGCAGAGACCATCTGCACTTTCTCTCTGAACTTGAA?GA
>lala@E0302
??GTACTCTTTTGATCTGTGCGGGTATGAGGCCGCCGAGGCAGCAGCCCTGGAGGCGTCCAGCAGAGGCAGC------------AGAGCGCGGTGTGAACGTCAAGTGGCCGCT---GACAACTTCCTATCgcagcaggagaagaagcagaaacaCCACCGGCGCAAGAGAAAGTGCCTGCAGAGCAGAGACCATCTGCACTTTCTCTCTGAACTGGAA??G
>gamo@E0302
??GTACTCTTTCGATCTGTGTGGGTATGAGGCCGCGGAGGCTGCAGCCCTGGAAGCGTCCAGCAGAGGCAGC------------AGAGCGCGTTGTGAACGACAAGTAGCCGCT---GACAACTTCCTATCGCAGCaggagaagaagcagaagcACCACCGGCGCAAGAGAAAGTGCCTGCAGAGCAGAGACCATATGCACTTTCTCTCTGAACTCGAA??G
>gage@E0302
??GTACTCTTTCGATCTGTGTGGGTATGAGGCCGCGGAGGCTGCAGCCCTGGAAGCGTCCAGCAGAGGCAGC------------AGAGCGCGTTGTGAACGACAAGTAGCCGCT---GACAACTTCCTATCGCAGCaggagaagaagcagaagcACCACCGGCGCAAGAGAAAGTGCCTGCAGAGCAGAGACCATATGCACTTTCTCTCTGAACTCGAA?GA
>gaen@E0302
??GTACTCTTTCGATCTGTGTGGGTATGAGGCCGCGGAGGCTGCAGCCCTGGAAGCGTCCAGCAGAGGCAGC------------AGAGCGCGTTGTGAACGACAAGTAGCCGCT---GACAACTTCCTATCGCAGCaggagaagaagcagaagcACCACCGGCGCAAGAGAAAGTGCCTGCAGAGCAGAGACCATATGCACTTTCTCTCTGAACTCGAA??G
>gach@E0302
??GTACTCTTTCGATCTGTGTGGGTATGAGGCCGCGGAGGCTGCAGCCCTGGAAGCGTCcagcagaggcagc------------agagcGCGTTGTGAACGACAAGTAGCCGCT---GACAACTTCCTATCACAGcaggagaagaagcagaagcacCACCGGCGCAAGAGAAAGTGCCTGCAGAGCAGAGACCATATGCACTTTCTCTCTGAACTCGAA??G
>coru@E0302
??GTACTCTTTTGATCTGTGTGGGTATGAGGCTGTCGAGGCAGCAGCTCTGGAGGCGTCCAGTAGAGGCAGC------------AGAGCGCGGTGTGAACGTCAGGTAGCTGCG---GACAACTTCCTATCGcagcaggagaagaagcagaaacacCACCGGCGCAAGAGAAAGTGCCTGCAGAGCAGAGACCATCTGCACTTTCTCTCTGAACTGGAA?GA
>povi@E0302
??GTACTCTTTCGACCTGTGTGGTTATGAGGCCGCGGAGGCTGCAGCCCTGGAAGCGTccagcagaggcagc------------agagtGCGTTGCGAAAGACAAGTAGCCGCT---GACAACTTCCTATCGCAGcaggagaagaagcagaagcaCCACCGGCGCAAGAGAAAGGGCCTGCAGAGCAGAGACCATCTGCACTTCCTCTCTGAACTCGAA?GA
>zefa@E0302
??GTACTCATTTGACTTGTGTGGATTTGAGGCTGCAGAGGCAGCAGTCCTGGAGGCTtccagcagaagcagc------------agagtgCGTTGTGAACGGCAGGTGGCCACTGTGAACAACTTCCTATCACAGCAGGAAAAGAAGCAGAAACATCATCGGCGTAAGAGGAAGTGCCTGCAGAGCAGGGACCATCTGCACTTTCTCTCCGAACTTGAA??G
>cyro@E0302
??GTACTCttttgatttgtgtgggtttgaGGCTGCAGAGGCAGCAGTTCTGGAGGCTtccagcagaagcagc------------agagtGCGCTGTGAGCGGCAGGTGGCCACTGTGAACAACTTCCTATCACAGCAGGAAAAGAAGCAGAAACATCATCGGCGTAAGAGGAAGTGCCTGCAGAGCAGGGACCATCTGCACTTTCTCTCCGAACTTGAA?GA
>brca@E0302
??GTACTCATTTGATCTCTGTGGCTACGAGGCAGCAGAGGCGATTGCGGTGGATGCGTTTGGCCGCGGTGGCGGCAGAGCGGGTCGGGCGCGCTGCGAGCTGCCCACGCCGACC---GAGGCCTTCCTATCCCAGCAggacaagaaacaaaaacaccacCGCCGCAAGAGGAAGTGTCTGCAGAGTCGAGATCATCTTCACTTCCTGACGGAGCTGGAG??G
