# Supplementary material for: The Phylogenetic Relationships of the Family Sciaenidae Based on Genome-Wide Data Analysis
Source: Animals (Basel). 2022 Dec 1;12(23):3386. doi: 10.3390/ani12233386 (PMC9741161; doi:10.3390/ani12233386)
Supplement: Supplementary file 1 [file animals-12-03386-s001.zip › File S2/align-1105-genes/bak/E0303_NT.fasta.ali]

>bame@E0303
??GAACACATTGAGGGTGACTCGTTCAGCAGCCCTGAGCTCCCAGGATGGCTCGGTGGGGGGAAGCGTGTTCCTGGGGAAGAAGGGCAAGGACTTTGAGTTCAGCCAGCTGCCCATGAAGGTGGAATTCCTGGAGTGCAGCGCCCGCGGCAACAAGGGCGAGGACGGGGACGCCAACATCGAGAGCCTGGAGAAGAGCCTGGCCAGGCTG
>meca@E0303
??GAACACATTGAGGGTGACGCGCTCGGCAGCCCTGAGCTCCCAGGATGGCTCGGTGGGGGGCAGCGTGTTCCTCGGGAAGAAGGGCAAGGACTTTGAGTTCAGCCAGCTGCCCATGAAGGTGGAGTTCCTGGAGTGCAGCGCCCGCGGCAACAAGGGCGAGGACGGGGACGCCAACATCGAAAGCCTGGAGAAGAGCCTGGCCAGGCT?
>merl@E0303
??GAACACATTGAGGATGACACGCTCGGCAGCCCTGAGCTCCCAGGATGGCTCGGTGGGGGGCAGCGTGTTCCTAGGGAAGAAGGGCAAGGACTTTGAGTTCAGCCAGCTGCCCATGAAGGTGGAGTTCCTGGAGTGCAGCGCCCGCGGCAACAAGGGCGAGGACGGGGACGCCAACATCGAAAGCCTGGAGAAGAGCCTGGCCAGGCT?
>mora@E0303
??GAACACATTGAGAGTGACACGCTCGGCAGCCCTGAGCGCCCAGGACGGCTCGGTGGGGGGCAGCGTGTTCCTGGGGAAGAAGGGCAAGGACTTTGAGTTCAGCCAGCTGCCCATGAAGGTGGAGTTCCTGGAGTGCAGCGCCCGCGGCAACAAGGGAGAGGATGGGGACGCCAACATCGAGAGCCTGGAGAAGAGCCTGGCCAGGCT?
>muma@E0303
??GAACACATTGAGAGTGACACGCTCTGCAGTCCTGAGCTCCCAGGATGGCTCGGTGGGTGGCAGTGTGTTCCTTGGGAAGAAGGGCAAGGACTTTGAGTTCAGCCAGCTGCCCATGAAGGTGGAGTTCCTTGAGTGCAGCGCCCGTGGCAACAAGGGGGAGGACGGGGACGCCAACATCGAGAGCCTGGAGAAGAGCCTGGCCAGGCTG
>trmu@E0303
??GAACACATTGAGAGTGACACGCTCGGCGGTCCTGAGCTCCCAGGATGGTTCGGTCGGGGGCAGCGTGTTCCTGGGGAGGAAGGGCAAGGACTTTGAGTTCAGCCAGCTGCCCATGAAGGTGGAGTTCCTGGAGTGCAGCGCCCGTGGCAACAAGGGCGAGGACGGGGATGCCAACATCGAGAGCCTGGAGAAGAGCCTGGCCAGGCT?
>trsc@E0303
??GAACACATTGAGGGTGACACGCTCGGCGGTCCTGAGCTCCCAGGATGGTTCGGTGGGGGGCAGCGTGTTCCTGGGGAGGAAGGGCAAGGACTTTGAGTTCAGCCAGCTGCCCATGAAGGTGGAGTTCCTGGAGTGCAGCGCCCGTGGCAACAAGGGCGAGGACGGGGATGCCAACATCGAGAGCCTGGAGAAGAGCCTGGCCAGGCT?
>mezu@E0303
??GAACACATTGAGAGTGACACGCTCGGCAGCCCTGAGCTCCCAGGATGGGTCGGTGGGGGGCAGCGTGTTCCTGGGGAAGAAGGGCAAGGACTTTGATTTCAGCCAGCTGCCCATGAAGGTGGAGTTCCTGGAGTGCAGCGCCCGCGGCAACAAGGGCGAGGACGGGGACGCCAACATTGAGAGCCTGGAGAAGAGCCTGGCCAGGCT?
>lala@E0303
??GAACACCTTGAGGGTGACACGCTCGGCAGCCCTGAGCTCCCAGGACGGCTCGGTGGGGGGCAGCGTGTTCCTGGGGAAGAAGGGCAAGGACTTTGAGTTCAGCCAGCTGCCCATGAAGGTGGAGTTCTTGGAGTGCAGCGCCCGTGGCAACAAGGCCGAGGACGGGGACGCCAACATCGAGAGCCTG---------------------
>brbr@E0303
??GAACACGCTGAGGGTGACCCGCTCGGCCGCCCTGAGCGCGCAGGACGGCACCGTGGGGGGCAGCGTGTTCCTGGGGAGGAAGGGCAAGGACTTTGAGTTCAGCCAGCTGCCCATGAAGGTGGAGTTCCTGGAGTGCAGCGCCCGCGGCAGCAAGGGCGAGGACGGAGACGCCAACATCGAGAGCCTGGAGAAGAGCCTGGCCCGGCT?
>phph@E0303
??GAACACGCTGAGGGTGACGCGCTCGGCCGCCCTGAGCGCCCAGGACGGCTCGGTGGGGGGCAGCGTGTTCCTGGGGAGGAAGGGCAAGGACTTTGAGTTCAGCCAGCTGCCCATGAAGGTGGAGTTCCTGGAGTGCAGCGCCCGCGGCAGCAAGGGCGAGGACGGGGACGCCAACATCGAGAGCCTGGAGAAGAGCCTGGCCAGGCT?
>phbl@E0303
??GAACACGCTGAGGGTGACGCGCTCGGCCGCCCTGAGCGCCCAGGACGGCTCGGTGGGGGGCAGCGTGTTCCTGGGGAGGAAGGGCAAGGACTTTGAGTTCAGCCAGCTGCCCATGAAGGTGGAGTTCCTGGAGTGCAGCGCCCGCGGCAGCAAGGGCGAGGACGGGGACGCCAGCATCGAGAGCCTGGAGAAGAGCCTGGCCAGGCT?
>loam@E0303
??GAACACGCTGCGGGTGACCCGCTCGGCCGCCCTGAGCGCCCAGGACGGCTCCGTGGGGGGCAGCGTGTTCCTGGGGAGGAAGGGCAAGGACTTTGAGTTCGGCCAGCTGCCCATGAAGGTGGAGTTCCTGGAGTGCAGCGCCCGCGGCAGCAAGGGCGAGGACGGAGACGCCAACATGGAGAGCCTGGAGAAGAGCCTGGCCCGGCTG
>lohl@E0303
??GAACACGCTGCGGGTGACCCGCTCGGCCGCCCTGAGCGCCCAGGACGGCTCCGTGGGGGGCAGCGTGTTCCTGGGGAGGAAGGGCAAGGACTTTGAGTTCGGCCAGCTGCCCATGAAGGTGGAGTTCCTGGAGTGCAGCGCCCGCGGCAGCAAGGGCGAGGACGGAGACGCCAACATGGAGAGCCTGGAGAAGAGCCTGGCCCGGCT?
>lolo@E0303
??GAACACGCTGCGGGTAACCCGCTCGGCCGCCCTGAGCGCCCAGGACGGCTCCGTGGGGGGCAGCGTGTTCCTGGGGAGGAAGGGCAAGGACTTTGAGTTCGGCCAGCTGCCCATGAAGGTGGAGTTCCTGGAGTGCAGCGCCCGCGGCAGCAAGGGCGAGGACGGAGACGCCAACATGGAGAGCCTGGAGAAGAGCCTGGCCCGGCTG
>loxj@E0303
??GAACACGCTGCGGGTGACCCGCTCGGCCGCCCTGAGCGCCCAGGACGGCTCCGTGGGGGGCAGCGTGTTCCTGGGGAGGAAGGGCAAGGACTTTGAGTTCGGCCAGCTGCCCATGAAGGTGGAGTTCCTGGAGTGCAGCGCCCGCGGCAGCAAGGGCGAGGACGGAGACGCCAACATGGAGAGCCTGGAGAAGAGCCTGGCCCGGCT?
>momo@E0303
??GAACACGTTGCGAGTGACTCGCTCGGCCGTCCTGAGCGCGCAGGACGGCTCCGTGGGGGGCAGCGTGTTCCTGGGGAGGAAGGGCAAGGACTTTGAGTTCAGCCAGCTGCCCATGAAGGTGGAGTTCCTGGAGTGCAGCGCCCGCGGCAGCAAGGGCGAGGACGGAGACGCCAACATGGAGAGCCTGGAGAAGAGTCTGGCCCGGCTG
>cyro@E0303
??GAACACACTCAGAGTAACCCGCTCAGCAATGCTGAGCTCTCAGGATGGTTCTGTGGGCGGCAGCGTTCACCTGGGGAAGAAGGGGAAGGACTTTGAGTTCAGCCAGCTGCCCATGAAGGTGGAGTTCCTGGAGTGCAGCGCACGCGGCATCAAGGGCGAGGATGGAGACGCAGACATCGAGAGCCTGGAGAGGAGCCTGGCcaggctg
>zefa@E0303
??GAACACGCTCAGAGTGACCCGCTCGGCAGTGCTGAGCTCTCAGGATGGTTCCGTGGGCGGCAGCGTTCATCTGGGGAAGAAGGGAAAGGACTTTGAGTTCAGCCAGCTGCCCATGAAGGTGGAGTTCCTGGAGTGCAGCGCACGCGGCATCAAGGGCGAGGATGGAGACGCCGACATCGAGAGCCTGGAGAAGAGCCTGGCCAggctg
>coru@E0303
??GAACACACTGAGAGTGACGCGCTCGGCAGCCCTGAGCTCCCAGGATGGCTCAGTAGGGGGCAGTGTGTTCCTGGGGAGGAAGGGCAAGGACTTTGAGTTCAACCAGCTGCCCATGAAGGTGGAGTTCCTGGAGTGCAGTGCCCGCGGCAACAAGGGCGAGGACGGGGACGGCAACATCGAGAGCCTGGAGACGAGCCTGGCCAGGCT?
>maoc@E0303
??GAACACACTGAGAGTGACTCGCTCGGCAGCCCTGAGCTCCCAGGACGGCTCGGTAGGGGGCAGCGTGTTCCTGGGGAGGAAGGGCAAGGACTTTGAGTTCAGCCAGCTGCCCATGAAGGTGGAATTCCTGGAGTGCAGCGCCCGCGGCAACAAGGGTGAGGATGGGGACGGTAACATCGAGAGCCTGGAGACGAGCCTGGCCAGGCT?
>mabe@E0303
??GAACACACTGAGAGTGACGCGGTCGGCAGCCCTGAGCTCCCAGGATGGCTCAGTAGGGGGCAGCGTGTTCCTGGGGAAGAAGGGAAAGGACTTTGAGTTCAGCCAGCTGCCCATGAAGGTGGAGTTCCTGGAGTGCAGTGCCCGTGGCAACAAGGGTGAGGATGGGGACGGCAACATCGAGAGCCTGGAGACGAGCCTGGCCAGGCTG
>gace@E0303
??GAACACGCTGCGGGTGACCCGGTCGGCGGTGCTGAGCGCGCAGGACGGCTCCGTTGGGGGCAGCGTGTTCCTGGGGAAGAAGGGCAAGGACTTTGAGTTCAGCCAGCTGCCCATGAAGGTGGAGTTCCTGGAGGTCAGCGCCCGGGGCagcaagggagaggagggagaggccaGCCTGGAGAGCCTGGAGAAGAGCCTGGCCCGGCTG
>gach@E0303
---aacACGCTGCGGGTGACCCGGTCGGCGGTGCTGAGCGCGCAGGACGGCTCCGTTGGGGGCAGCGTGTTCCTGGGGAAGAAGGGCAAGGACTTTGAGTTCAGCCAGCTGCCCATGAAGGTGGAGTTCCTGGAGGTCAGCGCCCGGGGCagcaagggagaggagggagaggccaGCCTGGAGAGCCTGGAGAAGAGCCTGGCCCGGCT?
>gaen@E0303
??GAACACGCTGCGGGTGACCCGGTCGGCGGTGCTGAGCGCGCAGGACGGCTCCGTTGGGGGCAGCGTGTTCCTGGGGAAGAAGGGCAAGGACTTTGAGTTCAGCCAGCTGCCCATGAAGGTGGAGTTCCTGGAGGTCAGCGCCCGGGGCagcaagggagaggagggagaggccaGCCTGGAGAGCCTGGAGAAGAGCCTGGCCCGGCT?
>gage@E0303
??GAACACGCTGCGGGTGACCCGGTCGGCGGTGCTGAGCGCGCAGGACGGCTCCGTTGGGGGCAGCGTGTTCCTGGGGAAGAAGGGCAAGGACTTTGAGTTCAGCCAGCTGCCCATGAAGGTGGAGTTCCTGGAGGTCAGCGCCCGGGGCagcaagggagaggagggagaggccaGCCTGGAGAGCCTGGAGAAGAGCCTGGCCCGGCT?
>gamo@E0303
---AACACGCTGCGGGTGACCCGGTCGGCGGTGCTGAGCGCGCAGGACGGCTCCGTTGGGGGCAGCGTGTTCCTGGGGAAGAAGGGCAAGGACTTTGAGTTCAGCCAGCTGCCCATGAAGGTGGAGTTCCTGGAGGTCAGCGCCCGGGGCagcaagggagaggagggagaggccaGCCTGGAGAGCCTGGAGAAGAGCCTGGCCCGGCT?
>trmi@E0303
------------------------------------------------------?TGGGGGGCAGCGTGTTCCTGGGGAAGAAGGGCAAGGACTTTGAGTTCAGCCAGCTGCCCATGAAGGTGGAGTTCCTGGAGGTCAGCGCCCgggggagcaagggggaggagggagacgcCAGCGTGGAGAGCCTGGAGAAGAGCCTAGCCCGGCTG
>brca@E0303
---aACACGCTGAGGGTGACGCGCTCGGCAGCGCTGAGTTCCCAGGACGGCTCCGTGGGGGGCAGCGTGTTCCTGGGGAAGAAGGGCCGAGACTTCGAGTTCAGCCACCTGTCCATGAAGGTGGACTTCGTGGAGTGCAGCGCCCGCGGC---AAGGCGGAGGACGCGGACGCCAGCATTGACAGTTTGGAGAAGTGTCTGGCCAAGCTG
