# Supplementary material for: The Phylogenetic Relationships of the Family Sciaenidae Based on Genome-Wide Data Analysis
Source: Animals (Basel). 2022 Dec 1;12(23):3386. doi: 10.3390/ani12233386 (PMC9741161; doi:10.3390/ani12233386)
Supplement: Supplementary file 1 [file animals-12-03386-s001.zip › File S2/align-1105-genes/bak/E0306_NT.fasta.ali]

>argl@E0306
??CCTGGTGGAGGACATGCTGAGTGCAGACGACGTGAGCTGCAGCAGCTCCCAGATCAGCGCAAAGTCGGAGAAGAATATGGCCGACTTTGACGGCGAGGAGTCGGGCTGTGAAGAGGAGCTGGTCCAGATCAACTCTCACGCCGAGCTCAGCTCCCACCTGCAGCAGCACCTCCCAAACCTGGCCTCCATCTACCACGAGCACCTTGTGCA?
>bame@E0306
??CCTGGTGGAGGACATGCTAAGTGCTGACGACGTGAGCTGCAGCAGCTCCCAGGTGAGCGCCAAGTCAGAGAAGAACATGGCCGACTTTGATGGCGAGGAGTCGGGCTGTGAGGAGGAGCTGGTCCAGATCAACTCCCATGCCGAGCTCAGCTCCCACCTGCAGCAGCACCTCCCCAACCTGGCCTCCATCTACCACGAGCACCTGGTACAA
>mora@E0306
---CTAGTGGAGGACATGCTCAGTGCGGACGACgtgagctgcagcagctcccagGTGAGTGCCAAGTCCGAGAAGAACATGGCCGACTTCGACGGCGAGGAGTCGGGctgcgaggaggagctggtgcagATCAACTCTCACGCCGAGCTCAGCTCCCACCTGCAGCAGCACCTCCCCAACCTGGCCTCCATCTACCACGAGCACCTGGTGCAA
>bosa@E0306
??CCTGGTGGAGGACATGCTGAGTGCAGACGACGTGAGCTGCAGCAGCTCCCAGATCAGCGCAAAGTCTGAGAAGAATATGGCCGACTTTGACGGCGAGGAGTCGGGCTGCGAGGAGGAGCTGGTCCAGATCAACTCTCACGCCGAGCTCAGCTCCCACCTGCAGCAGCACCTCCCAAACCTGGCCTCCATCTACCACGAGCACCTTGTGCAA
>coru@E0306
??CCTGGTGGAGGACATGTTGAGCGCCGACGACgtcagctgcagcagctcccaGGTGAGCGCCAAGTCAGAGAAGAACATGGCCGACTTCGACGGCGAGGAGTCGGGctgcgaggaggagctggtgcagATCAACTCCCACGCCGAGCTCAGctcccacctgcagcagcacctgccAAACCTGGCCTCCATCTACCACGAGCACATGGTGCAA
>gace@E0306
??CCTGGTGGAGGACATGCTGAGTGCAGACGACGTGAGCTGCAGCAGCTCCCAGATCAGCGCAAAGTCGGAGAAGAATATGGCCGACTTTGACGGCGAGGAGTCGGGCTGTGAAGAGGAGCTGGTCCAGATCAACTCTCACGCCGAGCTCAGCTCCCACCTGCAGCAGCACCTCCCAAACCTGGCCTCCATCTACCACGAGCACCTTGTGCAA
>povi@E0306
??CCTGGTGGAGGACATGCTGAGTGCAGACGACGTGAGCTGCAGCAGCTCCCAGATCAGCGCAAAGTCGGAGAAGAATATGGCCGACTTTGACGGCGAGGAGTCGGGCTGTGAGGAGGAGCTAGTCCAGATCAACTCTCACGCCGAGCTCAGCTCCCACCTGCAGCAGCACCTCCCAAACCTGGCCTCCATCTACCACGAGCACCTTGTGCAA
>gach@E0306
??CCTGGTGGAGGACATGCTGAGTGCAGACGACGTGAGCTGCAGCAGCTCCCAGATCAGCGCAAAGTCGGAGAAGAATATGGCCGACTTTGACGGCGAGGAGTCGGGCTGTGAAGAGGAGCTGGTCCAGATCAACTCTCACGCCGAGCTCAGCTCCCACCTGCAGCAGCACCTCCCAAACCTGGCCTCCATCTACCACGAGCACCTTGTGCAA
>gaen@E0306
??CCTGGTGGAGGACATGCTGAGTGCAGACGACGTGAGCTGCAGCAGCTCCCAGATCAGCGCAAAGTCGGAGAAGAATATGGCCGACTTTGACGGCGAGGAGTCGGGCTGTGAAGAGGAGCTGGTCCAGATCAACTCTCACGCCGAGCTCAGCTCCCACCTGCAGCAGCACCTCCCAAACCTGGCCTCCATCTACCACGAGCACCTTGTGCAA
>gage@E0306
??CCTGGTGGAGGACATGCTGAGTGCAGACGACGTGAGCTGCAGCAGCTCCCAGATCAGCGCAAAGTCGGAGAAGAATATGGCCGACTTTGACGGCGAGGAGTCGGGCTGTGAAGAGGAGCTGGTCCAGATCAACTCTCACGCCGAGCTCAGCTCCCACCTGCAGCAGCACCTCCCAAACCTGGCCTCCATCTACCACGAGCACCTTGTGCAA
>gamo@E0306
??CCTGGTGGAGGACATGCTGAGTGCAGACGACGTGAGCTGCAGCAGCTCCCAGATCAGCGCAAAGTCGGAGAAGAATATGGCCGACTTTGACGGCGAGGAGTCGGGCTGTGAAGAGGAGCTGGTCCAGATCAACTCTCACGCCGAGCTCAGCTCCCACCTGCAGCAGCACCTCCCAAACCTGGCCTCCATCTACCACGAGCACCTTGTGCAA
>lala@E0306
??cctggtggaggacaTGCTCAGTGCTGACGACGTGAGTTGCAGCAGCTCCCAGGTGAGTGCCAAGTCGGAGAAGAACATGGCTGACTTTGACGGCGAGGAGTCGGGctgcgaggaggagctggtgcagATCAACTCTCACGCCGAGCTCAGCTCCCACCTGCAGCAACACCTCCCCAACCTCGCCTCCATCTACCACGAGCACCTGGTGCAA
>loxj@E0306
??CCTGGTGGAGGACATGCTGAGTGCAGATGACGTGAGCTGCAGCAGCTCCCAGGTCAGCGCCAAGTCAGAGAAGAATATGGCCGACTTTGACGGCGAGGAGTCGGGCTGCGAGGAGGAGCTGGTCCAGATCAACTCCCACGCCGAGCTCAGCTCCCACCTGCAGCAGCACCTCCCCAACCTGGCCTCCATCTACCACGAGCACCTGGTGCAA
>mabe@E0306
??cCTGGTGGAGGACATGCTGAGCGCCGACGACgtcagctgcagcagctcccaGGTGAGCGCCAAGTCGGAGAAGAACATGGCTGACTTCGACGGCGAGGAGTCGGgctgtgaggaggagctggtgcagATCAACTCCCATGCCGAGCTCAGctcccacctgcagcagcacctgCCCAACCTGGCCTCCATCTACCACGAGCACCTGGTGCAA
>maoc@E0306
??cctggtggaggacaTGCTGAGTGCGGATGAcgtcagctgcagcagctcgcAGGTGAGCGCCAAGTCGGAGAAGAACATGGCCGACTTCGACGGCGAGGAGTCGGGCtgcgaggaggagctggtgcagATCAACTCGCACGCCGAGCTCAGctcccacctgcagcagcacctgccCAACCTGGCCTCCATCTACCACGAGCACCTGGTGCA?
>loam@E0306
??CCTGGTGGAGGACATGCTGAGTGCAGATGACGTGAGCTGCAGCAGCTCCCAGGTCAGCGCCAAGTCAGAGAAGAATATGGCCGACTTTGACGGCGAGGAGTCGGGCTGCGAGGAGGAGCTGGTCCAGATCAACTCCCACGCCGAGCTCAGCTCCCACCTGCAGCAGCACCTCCCCAACCTGGCCTCCATCTACCACGAGCACCTGGTGCA?
>meme@E0306
??CCTGGTGGAGGACATGCTGAGTGCAGACGACGTGAGCTGCAGCAGCTCCCAGATCAGCGCAAAGTCGGAGAAGAATATGGCCGACTTTGACGGCGAGGAGTCGGGCTGCGAGGAGGAGCTGGTCCAGATCAACTCTCACGCCGAGCTCAGCTCCCACCTGCAGCAGCACCTCCCAAACCTGGCCTCCATCTACCACGAGCACCTTGTGCA?
>cyro@E0306
?ACATGGTGGAGGACATGCTGAGTGCGGACGATGTGAGCTGTAGCAGCTCTCAGGTCAGTGCCAAGTCGGAGAAGAACATGGCAGACTTCGACGGTGAGGAGTCGGGCTGCGAGGAGGAGCTGGTGCAGATCAACTCGCACGCGGAGCTGAGCTCGCACCTGCAACAGCACCTGCCCAACCTGGCCTCCATCTACCATGAGCACCTCGTGCA?
>lohl@E0306
??CCTGGTGGAGGACATGCTGAGTGCAGATGACGTGAGCTGCAGCAGCTCCCAGGTCAGCGCCAAGTCAGAGAAGAATATGGCCGACTTTGACGGCGAGGAGTCGGGCTGCGAGGAGGAGCTGGTCCAGATCAACTCCCACGCCGAGCTCAGCTCCCACCTGCAGCAGCACCTCCCCAACCTGGCCTCCATCTACCACGAGCACCTGGTGCA?
>lolo@E0306
??CCTGGTGGAGGACATGCTGAGTGCAGATGACgtgagctgcagcagctcccAGGTCAGCGCCAAGTCAGAGAAGAATATGGCCGACTTTGACGGCGAGGAGTCGGGCTGCGAGGAGGAGCTGGTCCAGATCAACTCCCACGCCGAGCTCAGCTCCCACCTGCAGCAGCACCTCCCCAACCTGGCCTCCATCTACCACGAGCACCTGGTGCA?
>zefa@E0306
?ACATGGTGGAGGACATGTTGAGCGCGGACGATGTGAGTTGCAGCAGCTCTCAGGTCAGTGCCAAGTCGGAGAAAAACATGGCAGACTTCGACGGCGAGGAGTCGGGCTGCGAGGAGGAGCTTGTGCAGATCAACTCGCACGCGGAGCTCAGCTCGCACCTGCAGCAGCACCTGCCAAACCTGGCCTCCATCTACCACGAGCACCTCGTGCA?
>phbl@E0306
??cctggtggaggacatgcTGAGTGCGGATGACgtgagctgcagcagctcccaGGTCAGCGCCAAGTCAGAGAAGAATATGGCCGACTTCGACGGCGAGGAGTCGGGctgcgaggaggagctggtccaGATCAACTCCCACGCCGAGCTCAGCTcccacctgcagcagcacctccccAACCTGGCCTCCATCTACCACGAGCACCTGGCGCAA
>trsc@E0306
??cctggtggaggacaTGCTGAGCGCTGACGACGTGAGCTGCAGCAGCTCACAGGTGAGCGCCAAGTCCGAGAAGAACATGGCCGACTTTGACGGCGAGGAGTCGGGCTgcgaggaggagctggtccAGATCAACTCCCACGCCGAGCTCAGCTCCCACCTGCAGCATCACCTCCCCAACCTGGCCTCCATCTACCATGAGCACCTGGTGCA?
>trmu@E0306
??CCTGGTGGAGGACATGCTGAGCGCTGACGACgtgagctgcagcagctcacAGGTGAGCGCCAAATCAGAGAAGAACATGGCCGACTTTGACGGCGAGGAGTCGGGCTGCGAGGAGGAGCTCGTCCAGATCAACTCCCACGCCGAGCTCAGCTCCCACCTGCAGCATCACCTCCCCAACCTGGCCTCCATCTACCATGAGCACCTGGTGCAA
>mezu@E0306
??CCTGGTGGAGGACATGCTGAGCGCCGACGATGTGAGCTGCAGCAGCTCCCAGGTGAGCGCCAAGTCGGAGAAGAACATGGCCGACTTCGACGGCGAGGAGTCGGGCTGCGAGGAGGAGCTGGTCCAGATCAACTCCCACGCCGAGCTCAGCTCCCACCTGCAGCATCACCTCCCCAACCTGGCCTCCATCTACCACGAGCACCTGGTGCAA
>meca@E0306
??CCTGGTGGACGACATGTTGAGTGCGGACGACGTGAGCTGCAGCAGCTCCCAGGTGAGCGCCAAGTCGGAGAAGAACATGGCCGACTTCGACGGCGAGGAGTCGGGCTGCGAGGAGGAGCTGGTCCAGATCAACTCGCACGCCCAGCTCAGCTCCCACCTGCAG---CACCTCCCCAACCTGGCCTCCATCTACCACGAGCACCTGGTGCA?
>mepo@E0306
------------------------------------AGCTGCAGCAGCTCCCAGGTGAGCGCCAAGTCGGAGAAGAACATGGCCGACTTCGACGGCGAGGAGTCGGGCTGCGAGGAGGAGCTGGTCCAGATCAACTCGCACGCCCAGCTCAGCTCCCACCTGCAG---CACCTCCCCAACCTGGCCTCCATCTACCACGAGCACCTGGTGCAA
>merl@E0306
------------------------------------------------------------------------------------GACTTCGACGGCGAGGAGTCGGGCTGCGAGGAGGAGCTGGTCCAGATCAACTCGCACGCTCAGCTCAGCTCCCACCTGCAG---CACCTCCCCAACCTGGCCTCCATCTACCACGAGCACCTGGTGCA?
>muma@E0306
??cctggtggaggacaTGCTGAGTACCGACGACGTGAGCTGCAGCAGTTCGCAGGTGAGCGCCAAGTCGGAGAAAAACATGGCCGACTTTGACGGTGAGGAGTCGGGCtgcgaggaggagctggtgcagATCAACTCCCACGTTGAGCTCAGTTCCCACCTGCAGCATCACCTGCCCAACCTGGCCTCCATCTACCATGAGCACCTAGTACA?
>brca@E0306
---?TGGTCGAGGACATGCTGAGCGCGGACGACGTGAGCTGCAGCAGCTCGCACGTCAGCGCCAAGTCGGAGAAGAACATGGCCGACTTCGACGGAGAGGAGTCCGGCTGTGACGAGGAGCTGGTCCACATCAACTCCCACGCCCAGCTCAGCTCGCACCTCCAGCAACACCTGCCCCACCTGGCCTCCATCTACCACGAACACCTCGTACAA
