# Supplementary material for: The Phylogenetic Relationships of the Family Sciaenidae Based on Genome-Wide Data Analysis
Source: Animals (Basel). 2022 Dec 1;12(23):3386. doi: 10.3390/ani12233386 (PMC9741161; doi:10.3390/ani12233386)
Supplement: Supplementary file 1 [file animals-12-03386-s001.zip › File S2/align-1105-genes/bak/E0307_NT.fasta.ali]

>lala@E0307
------CCT---GGCCTGCCTGAGCCGTGCACTCTGCGCCGCCTGGCGGAGAGGCACCTGGACCTGGCCGCTGTGCCCCGCCGCTCCTTCTTcgagctgctgctctgcttctCCGGCAgcgagctggagaaggagaagctggaggagttCAGCTCAGCGGAGGGCCAGGACGAGCTGCACGCCTACGTCAACCGGCCGCGACGCAACGCTCTG?GA
>trmi@E0307
------------------------------------------------------------------------??NCCCCGCCGCTCCTTCTTCGAGATGCTGCAGTGCTTCTCCACCAacgagctggagaaggagaagctggCGGAGTTCAGCTCGGCGGCGGGCCAGGACGACCTGCACGCCTACTGCAGCCGGCCGCGGCGCACCGCCctg?ga
>gage@E0307
------------G??CTGCCCGAGCCGTGCTCGCTGCGCCACCTGGTGGAGGGCTACCTGGGCGTGGCGGCCGTGCCCCGCCGCTCCTTCTTCGAGACGCTGCAGTGCTTCTCCACCAatgagctggagaaggagaagctggCGGAGTTCAGCTCGGCGGAGGGCCAGGACGAGCTGCACGCCTACTGCAGCCGGCCCAGACGCACCGCtctg?ga
>gamo@E0307
------?CGGCGGGGCTGCCCGAGCCGTGCTCGCTGCGCCACCTGGTGGAGGGCTACCTGGGCGTGGCGGCCGTGCCCCGCCGCTCCTTCTTCGAGACGCTGCAGTGCTTCTCCACCAatgagctggagaaggagaagctggCCGAGTTCAGCTCGGCGGAGGGCCAGGACGAGCTGCACGCCTACTGCAGCCGGCCCAGACGCACCGCtctg?ga
>gace@E0307
------CCGGCGGGGCTGCCCGAGCCGTGCTCGCTGCGCCACCTGGTGGAGGGCTACCTGGGCGTGGCGGCCGTGCCCCGCCGCTCCTTCTTCGAGACGCTGCAGTGCTTCTCCACCAatgagctggagaaggagaagctggCCGAGTTCAGCTCGGCGGAGGGCCAGGACGAGCTGCACGCCTACTGCAGCCGGCCCAGACGCACCGCTctg??g
>meca@E0307
---GTGCCACTGGGACTGCCTGAGCCGTGCACGCTGCGCCACCTGGTGGAGAGGTGCCTGGACGTGGTGGCCGTGCCTCGCCGCTCCTTCTTTGAGCTGCTGCTCTGCTTCTCCACCAACGAACTGGAAAAGGAGAAGCTGGCTGAGTTCAGCTCGGTCCCAGGCCAGGACGAGCTGCACGCCTACTGCGGCCGGCCGCGCCGCACCACTCTG?GA
>merl@E0307
---GTGCCACTGGGACTGCCTGAGCCGTGCACGCTGCGCCACCTGGTGGAGAGGTGCCTGGACGTGGTGGCTGTGCCTCGCCGCTCCTTCTTTGAGCTGCTGCTCTGCTTCTCCACCAACGAAGTGGAAAAGGAGAAGCTGGCTGAGTTCAGCTCGGTCCCAGGCCAGGACGAGCTGCACACCTACTGCGGCCGGCCGCGCCGCACCACTCTG?GA
>mepo@E0307
---GTGCCACTGGGACTGCCTGAGCCGTGCACGCTGCGCCACCTGGTGGAGAGGTGCCTGGACGTGGTGGCCGTGCCTCGCCGCTCCTTCTTTGAGCTGCTGCTCTGCTTCTCCACCAACGAACTGGAAAAGGAGAAGCTGGCTGAGTTCAGCTCGGTCCCAGGCCAGGACGAGCTGCACGCCTACTGCGGCCGGCTGCGCCGCACCACTCTG??G
>gaar@E0307
------?CAGAGGGGCTGCCGCAGCCGTGCTCGGTGCGCCACCTGGTGGCCGGCTACCTGGACGTGGCGGCCGTGCCTCGCCGCTCCTTCTTCGAGATGCTGCAGTGGTTCTCCTCCAacgagctggagaaggagaagctggaggagtTCAGCTCGGCGGCGGGCCAGGACGAGCTGCACGCCTACTGCAGCCGGCCGCGACGCACCGccctg?ga
>loam@E0307
------------?GACTGCCTGAGCCGTGCTCGCTGCGCCACCTGGTGGAGAGCTACCTGGACGTGGCGGCCGTGCCACGCCGCTCCTTCTTCGAGATGCTGCTGTGCTTCTCCACCAATGAGCTGGAGAAGGAGAAGCTGGCGGAGTTCAGCTCGGCCGCGGGCCAGGACGAGCTGCACGCCTACTGCAGCCGGCCGCGACGCACCGCCCTG?GA
>lohl@E0307
------------?GACTGCCTGAGCCGTGCTCGCTGCGCCACCTGGTGGAGAGCTACCTGGACGTGGCGGCCGTGCCACGCCGCTCCTTCTTCGAGATGCTGCTGTGCTTCTCCACCAATGAGCTGGAGAAGGAGAAGCTGGCGGAGTTCAGCTCGGCCGCGGGCCAGGACGAGCTGCACGCCTACTGCAGCCGGCCGCGACGCACCGCCCTG??G
>lolo@E0307
------------?GACTGCCTGAGCCGTGCTCGCTGCGCCACCTGGTGGAGAGCTACCTGGACGTGGCGGCCGTGCCACGCCGCTCCTTCTTCGAGATGCTGCTGTGCTTCTCCACCAatgagctggagaaggagaagctggcGGAGTTCAGCTCGGCCGCGGGCCAGGACGAGCTGCACGCCTACTGCAGCCGGCCGCGACGCACCGCCCTG??G
>loxj@E0307
------------?GACTGCCTGAGCCGTGCTCGCTGCGCCACCTGGTGGAGAGCTACCTGGACGTGGCGGCCGTGCCACGCCGCTCCTTCTTCGAGATGCTGCTGTGCTTCTCCACCAATGAGCTGGAGAAGGAGAAGCTGGCGGAGTTCAGCTCGGCCGCGGGCCAGGACGAGCTGCACGCCTACTGCAGCCGGCCGCGACGCACCGCCCTG?GA
>momo@E0307
------------GGACTGCCTGAGCCGTGCTCAGTGCGCCACCTGGTGGAGAGCTACCTGGACGTGGCGGCCAGGCCACGCCGCTCCTTCTTCGAGATGCTGCTGTGTTTCTCCACCaatgagctggagaaggagaagcttgCGGAGTTCAGCTCGGCCGCGGGCCAGGACGAGCTGCTCACCTACTGCAGCCGGCCGCGACGCACCGCTCTG??G
>muma@E0307
---GTGCCCCCGGGGCTGCCTGAGCCGTGCTCACTGCGCCACCTGGTGGAGACGTACCTGAACGTGTCGGCCGTGCCTCGGCGCTCCTTCTTCgagctgctgctctgctgctccaccaacgagctggagaaggagaagctggaggagttCAGCTCGGCCCCGGGCCAGGACGAGCTGCACGCCTACTGCAGCCGGCCACGCCGCACCGCCCTG??G
>maoc@E0307
------------?GCCTACCGGAGCCGTGCACGgtgcgccacctggtggagcaCCACCTGGACGTGGGGGCCGTGCCCCGCCGCTCCTTCTTCGAGCTGctgttctccttctccaccaacgagctggagaaggagaagctggaggagttCAGCTCGGCGGCCGGCCAGGACGAGCTGCACGCCTACTGCAACCGGGTGCGACGCACCGCGCTG?GA
>brbr@E0307
------------GGACTGCCTGAGCCGTGCTCCCTgcgccacctggtggagagCTACCTGGACGTGTCGGCCGTGCCACGCCGCTCCTTCTTCGAGATGCTGTTGTGTTTCTCCTCCagtgagctggagaaggagaagctggaggagtTCAGCTCGGCCGCGGGCCAGGACGATTTGCATGCCTACTGCAGGCGGATGCGACGCACCGCTCTG?GA
>coru@E0307
------------?GCCTGCCGGAGCCGTGCACGGTGCGCCACCTGGTGGAGCAGCACCTGAACATGGCGGCCGTGCCCCGGCGCTCCTTCTTCgagctgctgctctgcttctccaccactgagctggagaaggagaagctggaggagtTCAGCTCGGCGGCCGGTCAGGACGAGCTGTTCACCTACTGCAACCGGACCCGCCGCACCGCACTG??G
>trsc@E0307
------------GGACTTCCTGAGCCATGCACGCTGcggcacctggtggagaggcaCCTGGACATGGCGGCCGTGCCTCGCCGCTCCTTCTTCGAGCTGCTGCTGTGCTTCGCCACCAACGagttggagaaggagaagctggaggagtTCAGCTCGGCCGCGGGCCAGGACGAGCTGTACGCCTACTGCAACCGGCCACGCCGCACCGCGCTG?GA
>trmu@E0307
------------GGACTTCCTGAGCCATGCACGCTgcgccacctggtggagaggcACCTGGACATGGCGGCCGTGCCTCGCCGCTCCTTCTTCGAGATGCTGCTGTGCTTCGCCACCAACGagttggagaaggagaagctggaggagtTCAGCTCGGCCCCGGGCCAGGACGAGCTGTACGCCTACTGCAACCGGCCACGCCGCACCGCGCTG?GA
>mora@E0307
------------?GCCTGCCTGAGCCGTGCACGCTGCGCCACCTGGTGGAGACGTACCTGAACATGGCGGCCGTGCCTCGCCGCTCCTTCTTCGAGCTGCTGCTCTGCTTCTCCAGCAacgagctggagaaggagaagctggaggagttCAGCTCGGCGGCGGGCCAGGACGAGCTGCTCGCCTACTGCAACCGGCCGCGCCGCAATGCTCTG?GA
>mabe@E0307
------------??CCTGCCGGAGCCGTGCACGTTGCGCCACCTGGTGGAGCGGCACCTGGACGTGGCGGCCATACCCCGGCGCTCCTTCTTCgagctgctgctctgcttctCCGGGaacgagctggagaaggagaagctggaggagttcAGCTCGGCGGCCGGCCAGGACGAGCTGCTCGCCTACTGTAGACGGCCCCGCCGCAACGCGCTG?GA
>bame@E0307
------------AACCTGCCTGAGCCATGCACGATACGCTACCTGGTGGAGAGGCACCTGGGCATATCGGCCGTGCCTCGACGCTCCTTCTTCGAGatgctgctctccttctccaccaacgagctggagaaggagaagctggaggagttCAGCTCGGCCGCAGGCCAGGACGATCTGCACGACTACTGCAGCCGGCCGAGACGCACCGCTCTG??G
>cyro@E0307
??AGTTCCGGTCGGGCTCCCGCAGCCGTGCACGTTGCGCTACTTGGTGGAGAGGTTCTTGGATATCGCCGCGGTGCCTCGTCGTTCCTTCTTCGAGCTCCTGTTCACCTTCGCTACCAACGAGATAGAGCGGGAGAAGCTGGAGGAATTCAGTTCAGCGCAAGGCCAGGACGAGCTGCATGACTACTGCAACCGGCCCAGGCGAACCGCTCTG?GA
>zefa@E0307
??AGTTCCGGTCGGGCTCCCACAGCCGTGCACGGTACGCTACTTGGTGGAGAGGTTCCTGGATTTCGCCATGGTGCCTCGTCGTTCCTTCTTTGAGCTGCTGTTCACCTTCGCTACCAACGAGCTCGAGCGAGAGAAGCTGGAGGAGTTCAGCTCGGCGCAAGGCCAGGACGAGCTTCACGATTACTGCAACCGGCCCAGGCGAACCGCTCTG??G
>mezu@E0307
------------?GACTGCCTGAGCCATGCACGCTGCGCCACCTGGTGGAGAGACACCTGGACATAGCGGCCGTGCCTCGACGCTCCTTCTTCGAGCTGCTGCTCTGCTTCTCCACCAACgagcgggagaaggagaagctgaTGGAGTTCAGCTCGGCCCCAGGCCAGGACGAGCTGCACGCTTACTGCAGCCGGCCGCGCCGCACTGCTCTG??G
>brca@E0307
------------?ACCTTCCCGTGCCTTGCTCGGTGCGCCACCTGGTGGAGAAGTATCTGGACGTGTCGGCGGTGCCGCGCCGCTCCTTCTTCGAGATGCTACGTTGGTTTGCCCGTGACGAGCTGGAGCAAGAGAAACTGGCAGAGTTCAGCTCCGCCCAGGGACAGGACGACCTCCACGCCTACTGCAACCGTGTCCGACGCACCTCTCTG?GA
