# Supplementary material for: The Phylogenetic Relationships of the Family Sciaenidae Based on Genome-Wide Data Analysis
Source: Animals (Basel). 2022 Dec 1;12(23):3386. doi: 10.3390/ani12233386 (PMC9741161; doi:10.3390/ani12233386)
Supplement: Supplementary file 1 [file animals-12-03386-s001.zip › File S2/align-1105-genes/bak/E0310_NT.fasta.ali]

>bame@E0310
ATCCCCCACTTCCCGGTGTACACTCGCTCAGGGGAGGTGACCATCTCCATCGAGCTGCAGAAGTCTGGCTTTAAACTCACGCAGCCACAGCTGGAGCTCATCACGCGCCTCCACCAGTACGTGTTCTCCCACATCCTGCGGCTGGAGAAGCCCGCCCTGGAGTTCAAGCCCACGCTGGCCGACTCGGCCTACTGCGTGCTGCCGCTCAAC??A
>argl@E0310
ATCCCCCACTTCCCGGTGTACACTCGCTCGGGGGAGGTCACCATCTCCATCGAGCTGCAGAAGTCGGGCTTCACGCTCACGCCGCCGCAGCTGGAGCTGATCACGTGCCTCCACCAGTACGTCTTCTCCCACATCCTGCGCCTGGAGAAGCCCGCCCTGGAGTTCAAGCCCACGCTGGCCGACTCGGCCTACTGCGTGCTGCCGCTCAACG??
>bosa@E0310
ATCCCCCACTTCCCGGTGTACACGCGCTCGGGGGAGGTCACCATCTCCATCGAGCTGCAGAAGTCGGGCTTCACGCTCACGCCGCCGCAGCTGGAGCTGATCACGCGCCTCCACCAGTACGTCTTCTCCCACATCCTGCGCCTGGAGAAGCCCGCCCTGGAGTTCCAGCCCACGCTGGCCGACTCGGCCTACTGCGTGCTGCCGCTCAACG??
>meme@E0310
ATCCCCCACTTCCCGGTGTACACGCGCTCGGGGGAGGTCACCATCTCCATCGAGCTGCAGAAGTCGGGCTTTACGCTCACGCCGCCGCAGCTGGAGCTGATCACGCGTCTCCACCAGTACGTCTTCTCCCACATCCTGCGCCTAGAGAAGCCCGCCCTGGAGTTCAAGCCCACGCTGGCCGACTCGGCCTACTGCGTGCTGCCGCTCAAC---
>mezu@E0310
ATCCCCCACTTCCCGGTGTACACGCGCTCGGGGGAAGTCACCATCTCCATCGAGCTACAGAAGTCCGGCTTCACGCTCACGCCACCGCAGCTGGAGCTCATCACCCGCCTCCACCAGTACGTCTTCTCCCACATCCTGCGGCTGGAGAAGCCCGCCCTGGAGTTCAAGCCCACGCTGGCCGACTCGGCCTACTGTGTGCTGCCGCTCAAC---
>phbl@E0310
atCCCCCACTTCCCGGTGTACACGCGCTCCGGGGAGGTCACCATCTCCATCGAGCTGCAGAAGTCGGGCTTCACGCTCACCCCGCCGCAGCTGGAGCTCATCACGCGGCTCCACCAGTACGTCTTCTCCCACATCCTGCGGCTGGAGAAGCCCGCCCTGGAGTTCAAGCCCACGCTGGCCGACTCGGCCTACTGCGTGCTGCCGCTCAAC---
>trmi@E0310
atCCCCCACTTCCCCGTGTACACGCGCTCGGGGGAGGTCACCATCTCCATCGAGCTGCAGAAGTCGGGCTTCACGCTCACGCCACCGCAGCTGGAGCTGATCACGCGGCTGCACCAGTACGTCTTCTCCCACATCCTGCGCCTGGAGAAGCCTGCCCTGGAGTTCAAGCCCACGCTGGCCGACTCGGCGTACTGCGTGCTGCCGCTCAAC---
>brbr@E0310
ATCCCCCACTTCCCGGTGTACACGCGATCAGGGGAGGTCACCATCTCCATCGAGCTGCAGAAGTCCGGCTTCACGCTCACGCCGCCGCAGCTGGAGCTCATCACGCGCCTCCACCAGTACGTCTTCTCCCACATCCTGCGCCTGGAGAAGCCCGCCCTGGAGTTCAAGCCCACGCTGGCCGACTCTGCCTACTGCGTGCTGCCCCTCAACG??
>gaar@E0310
atCCCCCACTTCCCAGTGTACACGCGCTCGGGGGAGGTAACCATCTCCATCGAGCTGCAGAAGTCGGGCTTCACGCTGACGCCGCCGCAGCTGGAGCTCATCACGCGCCTCCATCAGTACGTCTTCTCCCACATCCTGCGGCTGGAGAAGCCGGCCCTGGAGTTCAAGCCCACGCTGGCCGACTCGGCCTACTGCGTGCTGCCGCTCAACG??
>gace@E0310
ATCCCCCACTTCCCGGTGTACACGCGCTCGGGGGAGGTCACCATCTCCATCGAGCTGCAGAAGTCGGGCTTCACGCTCACGCCGCCGCAGCTGGAGCTGATCACGCGCCTCCACCAGTACGTCTTCTCCCACATCCTGCGCCTGGAGAAGCCCGCCCTGGAGTTCAAGCCCACGCTGGCCGACTCGGCGTACTGCGTGCTGCCGCTCAACG??
>gaen@E0310
ATCCCCCACTTCCCGGTGTACACGCGCTCGGGGGAGGTCACCATCTCCATCGAGCTGCAGAAGTCGGGCTTCACGCTCACGCCGCCGCAGCTGGAGCTGATCACGCGCCTCCACCAGTACGTCTTCTCCCACATCCTGCGCCTGGAGAAGCCCGCCCTGGAGTTCAAGCCCACGCTGGCCGACTCGGCGTACTGCGTGCTGCCGCTCAACG??
>gage@E0310
ATCCCCCACTTCCCGGTGTACACGCGCTCGGGGGAGGTCACCATCTCCATCGAGCTGCAGAAGTCGGGCTTCACGCTCACGCCGCCGCAGCTGGAGCTGATCACGCGCCTCCACCAGTACGTCTTCTCCCACATCCTGCGCCTGGAGAAGCCCGCCCTGGAGTTCAAGCCCACGCTGGCCGACTCGGCGTACTGCGTGCTGCCGCTCAACG??
>gamo@E0310
ATCCCCCACTTCCCGGTGTACACGCGCTCGGGGGAGGTCACCATCTCCATCGAGCTGCAGAAGTCGGGCTTCACGCTCACGCCGCCGCAGCTGGAGCTGATCACGCGCCTCCACCAGTACGTCTTCTCCCACATCCTGCGCCTGGAGAAGCCCGCCCTGGAGTTCAAGCCCACGCTGGCCGACTCGGCGTACTGCGTGCTGCCGCTCAACG??
>momo@E0310
---------------??GTACACGCGCTCCGGGGAGGTCACCATCTCCATCGAGCTGCAGAAGTCCGGCTTCACGCTCACGCCGCCGCAGCTGGAGCTCATCACGCGCCTCCACCAGTACGTCTTCTCCCACATCCTGCGCCTGGAGAAGCCCGCCCTGGAGTTCAAGCCCACGCTGGCCGACTCGGCCTACTGTGTGCTGCCGCTCAAC---
>loam@E0310
ATCCCCCACTTCCCGGTGTACACACGCTCTGGGGAGGTCACCATCTCCATCGAGCTACAGAAGTCCGGCTTCACGCTCACGCCGCCGCAGCTGGAGCTGATCACGCGCCTCCACCAGTACTTCTTCTCCCACATCCTGCGCCTGGAGAAGCCCGCCCTGGAGTTCAAGCCCACGCTGGCCGACTCGGCCTACTGTGTGCTGCCGCTCAAC---
>lohl@E0310
ATCCCCCACTTCCCGGTGTACACACGCTCTGGGGAGGTCACCATCTCCATCGAGCTACAGAAGTCCGGCTTCACGCTCACGCCGCCGCAGCTGGAGCTGATCACGCGCCTCCACCAGTACTTCTTCTCCCACATCCTGCGCCTGGAGAAGCCCGCCCTGGAGTTCAAGCCCACGCTGGCCGACTCGGCCTACTGTGTGCTGCCGCTCAACG??
>loxj@E0310
ATCCCCCACTTCCCGGTGTACACACGCTCTGGGGAGGTCACCATCTCCATCGAGCTACAGAAGTCCGGCTTCACGCTCACGCCGCCGCAGCTGGAGCTGATCACGCGCCTCCACCAGTACTTCTTCTCCCACATCCTGCGCCTGGAGAAGCCCGCCCTGGAGTTCAAGCCCACGCTGGCCGACTCGGCCTACTGTGTGCTGCCGCTCAAC---
>mepo@E0310
ATCCCCCACTTCCCGGTGTACACGCGCTCAGGGGAGGTGACCATCTCCATCGAGCTGCAGAAGTCCGGCTTCACGCTCAAGCCGCCACAGCTGGAACTCATCACGCGCCTCCACCAGTACGTCTTTTCCCACATCCTGCGGTTGGAGAAGCCCGCCCTGGAGTTCAAGCCAACGCTGGCTGACTCGGCCTACTGCGTGCTGCCACTAAACGT?
>mora@E0310
------------------------------------G??ACCATCTCCATCGAGCTGCAGAAGTCCGGCTTCACGCTGACGTCGCCGCAGCTGGAGCTCATCACGCGCCTCCACCAGTACGTCTTCTCCCACATCCTGCGGCTGGAGAAGCCCGCCCTGGAGTTCAAGCCCATGCTGGCCGACTCGGCCTACTGCGTGCTGCCGCTCAACG??
>lala@E0310
------------??NGTGTACACGCGCTCAGGGGAGGTGACCATCTCCATCGAGCTGCAGAAGTCCGGCTTCACACTCACGTCGCCGCAGCTGGAGCTCATCACGCGCCTCCACCAGTACGTCTTCTCCCACATCCTGCGGCTGGAGAAGCCCGCCCTGGAGTTCAAGCCCATGCTGGCCGACTCGGCCTACTGCGTGCTGCCGCTCAACG??
>trmu@E0310
atCCCTCACTTCCCGGTGTACACGCGCTCAGGGGAGGTGACCATCTCCATCGAGCTGCAGAAGTCCGGCTTCACGCTCATGGCGCCGCAGCTGGAGCTAATCACGCGCCTCCACCAGTACGTCTTCTCCCACATCCTGCGGCTGGAGAAACCCGCCCTGGAGTTCAAGCCCACGCTGGCCGACTCGGCCTACTGCGTGCTGCCGCTCAACG??
>trsc@E0310
---------------------ACGCGCTCAGGGGAGGTGACCATCTCCATCGAGCTGCAGAAGTCCGGCTTCACGCTCACGGCGCCGCAGCTGGAGCTAATCACGCGCCTCCACCAGTACGTCTTCTCCCACATCCTGCGGCTGGAGAAACCCGCCCTGGAGTTCAAGCCCACGCTGGCCGACTCAGCCTACTGCGTGCTGCCGCTCAAC---
>meca@E0310
ATCCCCCACTTCCCGGTGTACACGCGCTCAGGGGAGGTGACCATCTCCATCGAGCTGCAGAAGTCCGGCTTCACGCTCAAGCCGCCACAGCTGGAACTCATCACGCGCCTCCACCAGTACGTCTTTTCCCACATCCTGCGGTTGGAGAAGCCTGCCCTGGAGTTCAAGCCAATGCTGGCCGACTCGGCCTACTGCGTGCTGCCACTAAACGTT
>merl@E0310
ATCCCCCACTTCCCGGTGTACACGCGCTCAGGGGAGGTGACCATCTCCATCGAGCTGCAGAAGTCCGGCTTCACGCTCAAGCCGCCACAGCTGGAACTCATCACGCGCCTCCACCAGTACGTCTTTTCCCACATCCTGCGGTTGGAGAAGCCTGCCCTGGAGTTCAAGCCAATGCTGGCCGACTCGGCCTACTGCGTGCTGCCACTAAACGTT
>muma@E0310
atcccCCACTTCCCAGTGTACACGCGCTCCGGGGAGGTGACCATCTCCATCGAGCTGCAGAAGTCCGGCTTCACCCTCACGCCGCCGCAGCTGGATCTCATCACCCGCCTCCACCAGTACGTCTTCTCCCACATCCTGCGGCTGGAGAAGCCCGCCCTGGAGTTCCAGCCCCTGCTGGCCGACTCTGCCTACTGCGTGCTGCCGCTGAAC---
>brca@E0310
ATCCCCCACTTCCCGGTGTACACTCGGTCCGGCGAGGTGACCATCTCCATCGAGCTCCAGAAGTCTGGCTTCACACTAGAACCGGCCCAGCTGGAGCTGATCACACGCCTCCATCAGTACGTCTTCTCTCACATCCTGCGTCTGGAGAAGCCGGCCCTGGACTTCAAGCCCACCAACGCTCACTCTGCCTACTGCGTGCTGCCCCTCAAC---
>cyro@E0310
ATCCCCCACTTCCCGGTGTACACGCGCTCCGGCGAGGTGACCATCTCCATCGAGCTCCAGAAGTCAGGCTTCACGCTGACAGCGGCACAGCTGGAGCTCATCACACGCCTCCACCAGTACATCTTCTCCCACATCCTCCGCCTTGAGAAGCCGGCGCTCGAGTTCAAGCCCACACACGCCGACTCGGCCTACTGCGTCCTGCCGCTCAACG??
>zefa@E0310
---------------------------------------------------------------------------CTGACGGTGGCGCAGCTAGAGCTCATCACGCGCCTCCACCAGTACATCTTCTCCCACATCCTCCGCCTGGAGAAGCCGGCGCTTGAGTTTAAGCCCACGCACGCCGACTCCGCCTACTGCGTCCTGCCACTGAAC---
>coru@E0310
ATCCCCCACTTCCCGGTGTACACGCGCTCTGGGGAGGTGACCATCTCCATCGAGCTGCAGAAGTCGGGCTTCAAGCTCACGCAGCCGCAGCTGGAGCTCACCACGCGCCTCCACCAGTACGTCTTCTCCCACATCCTGCGGCTGGAGAAGCCCGCGCTGGAGTTCAAGCCCACGCTGGCCGACTCGGCCTACTGCGTGCTGCCGCTCA??---
>mabe@E0310
ATCCCCCACTTCCCAGTGTACACGCGCTCGGGGGAGGTGACCATCTCCATCGAGCTGCAGAAGTCGGGCTTCAAGCTCACACAGCCGCAGCTGGAGCTCACCACACGCCTCCACCAGTATGTCTTCTCCCACATCCTGCGGCTGGAGAAGCCCGCCCTGGAGTTCAAGCCCACGCTGGCCGACTCGGCCTACTGCGTGCTGCCGCTCAA?---
>maoc@E0310
ATCCCCCATTTCCCGGTGTACACGCGCTCGGGGGAGGTGACCATCTCCATCGAGCTGCAGAAGTCGGGCTTCAAGCTGACGCAGCCTCAGCTGGAGCTCACCACACGGCTGCACCAGTACGTCTTCTCCCACATCCTGCGGCTGGAGAAGCCCGCCCTGGAGTTCAAGCCCACGCTGGCCGACTCGGCCTACTGTGTGCTGCCACTCA??---
