# Supplementary material for: The Phylogenetic Relationships of the Family Sciaenidae Based on Genome-Wide Data Analysis
Source: Animals (Basel). 2022 Dec 1;12(23):3386. doi: 10.3390/ani12233386 (PMC9741161; doi:10.3390/ani12233386)
Supplement: Supplementary file 1 [file animals-12-03386-s001.zip › File S2/align-1105-genes/bak/E0311_NT.fasta.ali]

>mabe@E0311
TTCATCGGGACGGGCATCCAGTACTGCTTCACCAGGAACCTCCACAGCTTCTCGCCCAACTTCTACTTCTCCTACTTCCTGCGCGTCCTCACCGGCGCGCTGAGCTGCCTCTTCCTCTGCGTGTCCGTCAACCGTTTCGGCCGCCGCGGCATCCTGCTGCTGTTGGCCATCATCACCGGGCTgtcctcgctgctgctgctggcgctcACGC??
>argl@E0311
TTTATTGGGACAGGTATACAGTATTGCTTCAAAAGGAACCTGCCCAGCTTTACCACAAACTTCTACTTCACCTACTTCTTGAGGGTCCTCACCAGAGCTCTGAgctgcctcttcctctgtttCACTGTCAACCGCTTCGGTCGCCGCAGCATCCTGCTTCTATCTGCCATCATCACCGGGCTGTCCTCCCTTCTCCTGCTGGCGCTCAC?---
>bosa@E0311
TTTATTGGGACAGGTATACAGTATTGCTTCAAAAGGAACCTGCCCAGCTTTACCACACACTTCTACTACACCTACTTCTTGAGGGTCCTCACCAGAGCTCTGAGCTGCCTCTTCCTCTGTTTCACTGTCAACCGCTTCGGTCGCCGCAGCATCCTGCTTCTATCTGCCATCATCACCGGGCTGTCCTCCCTTCTCCTGCTGGCACTCAC?---
>gace@E0311
TTTATTGGGACAGGTATACAGTATTGCTTCAAAAGGAACCTGCCCAGCTTTACCACAAACTTCTACTTCACCTACTTCTTGAGGGTCCTCACCAGAGCTCTGAGCTGCCTCTTCCTCTGTTTCACTGTCAACCGCTTCGGTCGCCGCAGCATCCTGCTTCTATCTGCCATCATCACCGGGCTGTCCTCCCTTCTCCTGCTGGCACTCACA---
>gach@E0311
TTTATTGGGACAGGTATACAGTATTGCTTCAAAAGGAACCTGCCCAGCTTTACCACAAACTTCTACTTCACCTACTTCTTGAGGGTCCTCACCAGAGCTCTGAgctgcctcttcctctgtttCACTGTCAACCGCTTCGGTCGCCGCAGCATCCTGCTTCTATCTGCCATCATCACCGGGCTGTCCTCCCTTCTCCTGCTGGCACTCACA---
>gaen@E0311
TTTATTGGGACAGGTATACAGTATTGCTTCAAAAGGAACCTGCCCAGCTTTACCACAAACTTCTACTTCACCTACTTCTTGAGGGTCCTCACCAGAGCTCTGAGCTGCCTCTTCCTCTGTTTCACTGTCAACCGCTTCGGTCGCCGCAGCATCCTGCTTCTATCTGCCATCATCACCGGGCTGTCCTCCCTTCTCCTGCTGGCACTCAC?---
>gage@E0311
TTTATTGGGACAGGTATACAGTATTGCTTCAAAAGGAACCTGCCCAGCTTTACCACAAACTTCTACTTCACCTACTTCTTGAGGGTCCTCACCAGAGCTCTGAGCTGCCTCTTCCTCTGTTTCACTGTCAACCGCTTCGGTCGCCGCAGCATCCTGCTTCTATCTGCCATCATCACCGGGCTGTCCTCCCTTCTCCTGCTGGCACTCAC?---
>gamo@E0311
TTTATTGGGACAGGTATACAGTATTGCTTCAAAAGGAACCTGCCCAGCTTTACCACAAACTTCTACTTCACCTACTTCTTGAGGGTCCTCACCAGAGCTCTGAGCTGCCTCTTCCTCTGTTTCACTGTCAACCGCTTCGGTCGCCGCAGCATCCTGCTTCTATCTGCCATCATCACCGGGCTGTCCTCCCTTCTCCTGCTGGCACTCAC?---
>povi@E0311
TTTATTGGGACAGGTATACAGTATTGCTTCAAAAGGAACCTGCACAGCTTTACCACAAACTTCTACTTCACCTACTTCTTGAGGGTCCTCACCAGAGCTCTAAgctgcctcttcctctgtttcACTGTCAACCGCTTCGGTCGCCGCAGCATCCTGCTTCTATCTGCCATCTTCACCGGGCTGTCCTCACTTCTCCTGCTGGCACTCACA---
>meme@E0311
TTTATTGGGACAGGTATACAGTATTGCTTCAAAAGGAACCTGCACAGCTTTACCACAAACTTCTACTTCACCTACTTCTTGAGGGTCCTCACCAGGGCTCTGAgctgcctcttcctctgtttCACTGTCAACCGCTTCGGTCGCCGCAGCATCCTGCTTCTATCTGCCATTATCACCGGGCTGTCCTCCCTTCTCCTGCTGGCACTCACA---
>trmi@E0311
TTTATTGGGACAGGTATACAGTACTGCTTCAAAAGGAACCTGCACAGCTTAACCACAAATTTCTACTTCACCTACTTCTTGAGGGTCCTCACCAGAGCTCTgagcttcctcttcctctgtttcACTGTCAACCGCTTCGGTCGCCGCAGCATCCTACTTCTATCTGCCATCATCACTGGGTTGTCCTCACTGCTCCTGCTGGCACTCAC?---
>gaar@E0311
TTTATTGGGACAGGTATACAGTACTGCTTCAAAAGGAACCTGCACAGCTTTACCACAAACTTCTACTCCACCTACTTCCTGAGGGTCCTCACCAGAGCTCTGAGctgcctcttcctctgtctcactgtcaaCCGCTTTGGTCGTCGCAGCATCCTGCTTCTATCTGCCATCATCACTGGGCTGtcctcactgctcctgctgGCACTCAC?---
>bame@E0311
TTTATTGGGACAGGCATCCAGTACTGCTTCACCAGAAACCTGCACAGCTTCTCCACCAACTTCTACTTCAGCTACTTCCTGAGGGTCCTCACCGGAGCTCTGAgctgcctcttcctctgtttgtctgtcgaCCGTTGCGGGCGGCGTGGCATCCTGCTGCTGACGGCCATCGTCACCGGGCTGTCCTCGCTACTGCTGCTGGCGCTCACACT?
>phph@E0311
TTTATTGGAACAGGGATCCAGTACTGCTTCACCAGGAACCTGCATAGCTTCTCCACCAACTTCTACTTCAGCTACTTCCTGAGGGTCCTCACCGGAGCTCTgagctgcctcttcctctgtttgtCCGTCGACCGCTGTGGTCGTCGCAGCATCCTGCTTCTGTCTGCCATCATCACTGGGCTGTCGTCACTGCTCCTGCTGGCACTCACA---
>phbl@E0311
TTTATTGGCACAGGGATCCAGTACTGCTTCACCAGGAACCTGCACAGCTTCTCCACCAACTTCTACTTCACCTACTTCCTGAGGGTCCTCACCGGAGCTCTGAGCTGCCTCTTCCTCTATTTGTCCGTTGACCGCTGCGGCCGTCGCAGCATCCTGCTTCTGTCTGCCATCATCACTGGGCTGTCGTCACTGCTCCTGTTGGCACTCAC?---
>trmu@E0311
TTTATTGGGACTGGTATCCAGTACTGCTTCACCAGGAACCTTCACAGCTTCTCCACCAACTTCTACTTCACCTACTTCCTGAGGGTCCTCACCGGAGCTGTGAgctgcctcttcctctgtttgtcCGTGAACCGCTTTGGTCGCCGCGGCATCCTGCTGCTGTCGGCCATCATCACGGGGCTGTCCTCGCTGCTCCTGCTGGCACTCACA---
>mezu@E0311
TTTATTGGGACAGGGATCCAGTACTGCTTCACCAGGAACCTGCATAGCTTCTCCACCAACTTCTACTTCACCTACTTCCTGAGGGTCCTCACCGGAGCTCTGAGCTGCCTCTTCCTCTGTTTGTCCGTCAACCGCTTCGGTCGCCGCGGCATCCTGCTGCTGTCGGCCATCATCACGGGGTTGTCCTCACTGCTCCTGCTGGCACTCAC?---
>coru@E0311
TTCATCGGGACAGGCATCCAGTACTGCTTCACCAGAAACCTCCACAGCTTCTTGTCCAACTTCTACTTCTCCTACTTCCTGCGCGTCCTCACCGGAGCGCTGAgctgcctcttcctctgcgTGTCCGTCAACCGCTTCGGCCGCCGTGGCATCCTGCTGCTGTCAGCCATCGTCACCGGGCTgtcctcactgctgctgctggcgctcaCGC??
>maoc@E0311
TTCATTGGGACGGGCATCCAGTACTGCTTCACGCGGAACCTCCACAGCTTCTCGTCCAACTTCTACTTCTCCTACTTCCTGCGCGTCCTCACCGGAGCGCTGAGCTGCCTCTTCCTCTGCGTGTCCGTCAACCACTTCGGTCGCCGTGGCATCCTGCTGCTGTCGGCCATCGTTACCGGGCtgtcctcgctgctgctgctggcgctcaCGC??
>muma@E0311
TTCATCGGGACGGGGATCCAGTACTGCTTCACCAGGAACCTCCACAGCTTCTCCACCAACTTCTACTTCAGCTACTTCCTCAGAGTCTCCACCGGAGCGCTGAgctgtctcttcctctgtctcacgGTCAACCGATTCGGCCGCCGTGGAATCCTGCTGCTGACGGCCATCGTCACAGGGCTgtcctcgctgctgctgctggcgctcAC?---
>meca@E0311
TTCATTGGGACAGGGATCCAGTACTGCTTCACCAGGAACCTGCACAGCTTCTCCACCAACTTCTACTTCACCTACTTCCTCAGGGTCCTCACCGGAGCTCTGAGCTGCCTCTTCCTCTGTTTGTCCGTCAACCGCTTTGGTCGGCGTGGCATCCTGCTGCTGTTGGCCATCATCACCGGACTGTCCTCGCTGCTCCTGCTGGCACTCAC?---
>mepo@E0311
TTCATTGGGACAGGGATCCAGTACTGCTTCACCAGGAACCTGCACAGCTTCTCCACCAACTTCTACTTCACCTACTTCCTCAGGGTCCTCACCGGAGCTCTGAGCTGCCTCTTCCTCTGTTTGTCCGTCAACCGCTTTGGTCGGCGTGGCATCCTGCTGCTGTTGGCCATCATCACTGGACTGTCCTCGCTGCTCCTGCTGGCACTCAC?---
>merl@E0311
TTCATTGGGACAGGGATCCAGTACTGCTTCACCAGGAACCTGCACAGCTTCTCCACCAACTTCTACTTCACCTACTTCCTCAGGGTCCTCACCGGAGCTCTGAGCTGCCTCTTCCTCTGTTTGTCCGTCAACCGCTTTGGTCGGCGTGGCATCCTGCTGCTGTTGGCCATCATCACCGGACTGTCCTCGCTGCTCCTGCTGGCACTCAC?---
>brbr@E0311
TTTATTGGGACAGGGATACAGTACTGCTTCAAAAGGAACCTGCACAGCTTTACCACCAACTTCTACTTCACCTACTTCCTGAGGGTCCTCAGCGGAGCTCTGAgctgcctcttcctctgtttgaCCGTCAACCGCTTCGGTCGCCGCAGCATCCTGCTTCTAACGGCCATCATCACCGGGCTGTCCTCACTGCTCCTGCTGGCACTCAC?---
>momo@E0311
TTTATTGGGACAGGGATACAGTACTGCTTCAAAAGGAACCTGCACAGCTTTACCACCAACTTCTACTTCACCTACTTCCTGAGGGTCCTCACCGGAGCTCTGAgctgcctcttcctctgtttgACCGTCAACCGCTTTGGTCGCCGCAGCATCCTGCTTCTATTGGCCATCATCACCGGGCTGTCCTCACTGCTCCTGCTGGCACTCACA---
>loam@E0311
TTTATTGGAACAGGGATACAGTACTGCTTCAAAAGGAACCTGCACAGCTTTACCACCAAATTCTACTTCACCTACTTCCTGAGGGTCCTCACCGGAGCTCTGAGTTGCCTCTTCCTCTGTTTGACCGTCAACCACTTCGGTCGACGCAGCATCCTGCTTCTGTCGGCCATCATCACTGGGCTGTCCTCGCTGCTCCTGCTGGCACTCACA---
>lohl@E0311
TTTATTGGAACAGGGATACAGTACTGCTTCAAAAGGAACCTGCACAGCTTTACCACCAACTTCTACTTCACCTACTTCCTGAGGGTCCTCACCGGAGCTCTGAGTTGCCTCTTCCTCTGTTTGACCGTCAACCACTTCGGTCGACGCAGCATCCTGCTTCTGTCGGCCATCATCACTGGGCTGTCCTCGCTGCTCCTGCTGGCACTCACA---
>loxj@E0311
TTTATTGGAACAGGGATACAGTACTGCTTCAAAAGGAACCTGCACAGCTTTACCACCAACTTCTACTTCACCTACTTCCTGAGGGTCCTCACCGGAGCTCTGAGTTGCCTCTTCCTCTGTTTGACCGTCAACCACTTCGGTCGACGCAGCATCCTGCTTCTGTCGGCCATCATCACTGGGCTGTCCTCGCTGCTCCTGCTGGCACTCAC?---
>lolo@E0311
TTTATTGGAACAGGGATACTGTACTGCTTCAAAAGGAACCTGCACAGCTTTACCACCAACTTCTACTTCAATTACTTCCTC---------ACCGGAGCTCTGAGttgcctcttcctctgtttgACCGTCAACCACTTCGGTCGACGCAGCATCCTGCTTCTGTCGGCCATCATCACTGGGCTGTCCTCGCTGCTCCTGCTGG??---------
>zefa@E0311
TTCATTGGAACGGGCATCCAGTACTGCTTCACCAGAAACCTCCACAGCTTCTCAGCCAACTTCTACTTCAGCTACTTCCTACGGGTGCTCACCGGAGCGCTGGGCTGCCTCTTCCTGTGTTTCACTGTCAATCACTTTGGCCGCCGCGGCATCCTGCTGCTGTCCGCCATCATAACAGGACTATCGTCGCTCCTGCTGCTCGCACTCACACAG
>cyro@E0311
TTCATCGGAACGGGCATCCAGTACTGCTTCACTCGGAACCTCCATGGCTTCTCCGCCAACTTCTACTTCAGCTACTTCCTGCGGGTGCTCACCGGGGCGCTGGGCTGCGCCTTCCTGTGTCTCACCGTCAGTCACTTTGGCCGCCGCGGCATCCTGCTGCTGTCCGCCATCATCACGGGACTGACGTCGCTCCTGCTGCTCGCGCTCACGCAG
>mora@E0311
TTCATCGGGACCGGGACCCAGTACTGCTTCACCAGGAACTTGCACAGCTTCTCCTCCGGCTTCTACTTCACCTACTTCCTGAGGGTCCTCACCGGCGCTCTGAgctgcctcttcctctgcctgtccGTGGACCGCTTCGGTCGCCGTGGCATCTTGCTGCTGTCGGCCATCATCACCGGGCTGTCCTCGCTGCTCCTGCTGGCCCTCACG---
>lala@E0311
TTCATTGGGACTGGGACCCAGTACTGCTTCACCAGGAACCTGCACAGCTTCTCCACCAGCTTCTACCTCACCTACTTCCTGAGGGTCCTGACCGGGGCTCTGAGCTGCCTGttcctctgcttctctgtGGACCGGTTTGGTCGCCGGGGGATCCTGCTGCTGTCGGCCATCATCACCGGGCTGTCCTCGCTGCTCCTGCTGGCACTCAC?---
>brca@E0311
tttATTGGTACAGGCATCCAGTACTGCTTCACCAGGAACCTGCGCACCTTCTCCACCAACTTCTACTTCCCGTACATGCTGCGGGTGCTGAGCGGAGTCCTCAGCTGTGTCTTCCTGTGTCTGACTGTGAACAGGGTCGGCCGGCGAGGCATCCTGCTGCTGTGTGCCATCGTTACCGGTCTGTCCTCGCTACTGCTGCTGGCTCTC------
