# Supplementary material for: The Phylogenetic Relationships of the Family Sciaenidae Based on Genome-Wide Data Analysis
Source: Animals (Basel). 2022 Dec 1;12(23):3386. doi: 10.3390/ani12233386 (PMC9741161; doi:10.3390/ani12233386)
Supplement: Supplementary file 1 [file animals-12-03386-s001.zip › File S2/align-1105-genes/bak/E0312_NT.fasta.ali]

>argl@E0312
AAggtgctgaaggagctgatcGAGCCCTACCCGGTGCGGGTGGAGCGGCTGACTGAGTTCCTGCGGGACGTGCGGCCCTCCCTGCAGGTGGAGATCGTGGCCCTGGACGACCCCTTCGGC---------------------------------GTCTCTGTGGTCGACCGCCAGCTGCAGTGCATTGTGGTCAGCGAGGAGACCCGGCGGGGAGGCGAGGCCGTGAACACCAAACGCCTGGAG---
>bosa@E0312
AaggtgctgaaggagctgatcgAGCCCTACCCGGTGCGGGTGGAGCGGCTGACGGAGTTCCTGCGGGACGTGCGGCCCTCCCTGCGGGTGGAGATCGTGGCCCTGGACGACCCCTTCGGC---------------------------------GTCTCTGTGGTCGACCGCCAGCTGCAGTGCATCGTGGTCAGCGAGGAGACGAGGCGGGGAGGCGAGGCCGTGAACACCAAACGCCTGGAG---
>gaar@E0312
AAGGTGCTGAAGGAGCTTATCGAGCCCTACCCGGTGAGGGTGGAGCGGCTGACGGAGTTCCTGCAGGACGTGCGGCCCTCCCTGCAGGTGGAGATCGTGGCCCTGGATGACCCCTTCGGC---------------------------------GTGTCCGTGGTGGACCGCCAGCTGCAGTGCATTGTGGTCAGCGAGGAGACGCGGCGCGGCGGCGAGGCCGTTAACACCAAGCGCCTGGAG??A
>gace@E0312
AAGGTGCTCAAGGAGCTGATCGAGCCCTACCCAGTGCGGGTGGAGCGGCTGACGGAGTTCCTGCGGGACGTGCGGCCCTCCCTGCAGGTGGAGATCGTGGCCCTGGACGACCCCTTCGGT---------------------------------GTCTCTGTGGTCGACCGCCAGCTGCAGTGCATCGTGGTCAGCGAGGAGACTCGGCGGGGAGGCGAGGCCGTGAACGCCAAACGCCTGGAG??A
>povi@E0312
AAGGTGCTGAAGGAGCTGATCGAGCCCTACCCGGTGCGGGTGGAGCGGCTGACGGAGTTCCTGCAGGACGTGCGGCCCTCCCTGCAGGTGGAGATCGTGGCCCTGGACGACCCCTTCGGC---------------------------------GTTTCTGTGGTCGACCGCCAGCTGCAGTGCATTGTGGTCAGCGAGGAGACTCGGCGGGGAGGCGAGGCCGTGAACACCAAACGCCTGGAG??A
>gach@E0312
AAGGTGCTCAAGGAGCTGATCGAGCCCTACCCGGTGCGGGTGGAGCGGCTGACGGAGTTCCTGCGGGACGTGCGGCCCTCCCTGCAGGTGGAGATCGTGGCCCTGGACGACCCCTTCGGC---------------------------------GTCTCCGTGGTCGACCGCCAGCTGCAGTGCATCGTGGTCAGCGAGGAGACTCGGCGGGGAGGCGAGGCCGTGAACGCCAAACGCCTGGAG??A
>gaen@E0312
AAGGTGCTCAAGGAGCTGATCGAGCCCTACCCAGTGCGGGTGGAGCGGCTGACGGAGTTCCTGCGGGACGTGCGGCCCTCCCTGCAGGTGGAGATCGTGGCCCTGGACGACCCCTTCGGC---------------------------------GTCTCTGTGGTCGACCGCCAGCTGCAGTGCATCGTGGTCAGCGAGGAGACTCGGCGGGGAGGCGAGGCCGTGAACGCCAAACGCCTGGAG??A
>gage@E0312
AAGGTGCTCAAGGAGCTGATCGAGCCCTACCCAGTGCGGGTGGAGCGGCTGACGGAGTTCCTGCGGGACGTGCGGCCCTCCCTGCAGGTGGAGATCGTGGCCCTGGACGACCCCTTCGGC---------------------------------GTCTCTGTGGTCGACCGCCAGCTGCAGTGCATCGTGGTCAGCGAGGAGACTCGGCGGGGAGGCGAGGCCGTGAACGCCAAACGCCTGGAG??A
>gamo@E0312
AAGGTGCTCAAGGAGCTGATCGAGCCATACCCGGTGCGGGTGGAGCGGCTGACGGAGTTCCTGCGGGACGTGCGGCCCTCCCTGCAGGTGGAGATCGTGGCCCTGGACGACCCCTTCGGC---------------------------------GTCTCTGTGGTCGACCGCCAGCTGCAGTGCATCGTGGTCAGCGAGGAGACTCGGCGGGGAGGCGAGGCCGTGAACGCCAAACGCCTGGAG??A
>trmi@E0312
AAGGTGCTGAAGGAGCTGATCGAGCCCTACCCGGTGCGGGTGGAGCGGCTGACGGAGTTCCTGCAGGACGTGCGCCCCTCCCTGCAGGTGGAGATCGTGGCCCTGGACGACCCCTTCGGC---------------------------------GTGTCCGTGGTGGACCCCCAGCTGCAGTGCATTGTGGTCAGCGAGGAGACGCGGCGCGGCGGCGAGGCCGTGAACACGAAGCGCCTGGAG---
>meme@E0312
aaggtgctgaaggagctgatcgAGCCCTACGCGGTGCGGGTGGAGCGGCTGACGGAGTTCCTGCGGGACGTGCGGCCCTCCCTGCAGGTGGAGGTCGTGGCCCTGGACGACCCCTTCGGC---------------------------------GTTTCCGTGGTCGACCGCCAGCTGCAGTGCATCGTGGTCAGCGAGGAGACTCGGCGGGGAGGCGAGGCGGTGAACACCAAGCGCCTGGAG?AA
>bame@E0312
AAGGTGCTGAAGGAGCTCATCGAGCCCTACTCTGTGCGGGTGGAGCGGCTGCAGGAGTTCCTGCAGGACGTCCGGCCCTCCCTGCAGGTGGAGATCGTGGCCCTGGACGACCCCTTCGGT---------------------------------GTGTCGGTGGTGGACCCCCagctgcagtgcattgtggtcAGCGAGGAGACGCGTCGGGGCGGCGAGGCCGTCAATACGAAGCGCTTGGAG??A
>momo@E0312
AAGGTGCTGAAGGAGCTGATCGAGCCCTACTCGGTGCGGGTGGAGCGGCTGCAGGAGTTCCTGCAGGACGTGCGGCCCTCCCTGCAGGTGGAGATCGTGGCCCTAGACGACCCCTTCGGC---------------------------------GTGTCGGTGGTGGACCCCCagctgcagtgcattgtggtCAGCGAGGAGACGCGCCGGGGCGGCGAGGCCGTCAACACCAGGCGCCTGGAG??A
>loam@E0312
AAGGTGCTGAAGGAGCTTATCGAGCCCTACTCGGTGCGGGTGGAGCGGCTGCAGGAGTTCCTGCAGGACGTGCGGCCCTCCCTGCAGGTGGAGATCGTGGCCCTGGACGACCCCTTCGGC---------------------------------GTGTCGGTGGTGGACCGCCAGCTGCAGTGCATTGTGGTCAGCGAGGAGACTCGCCGGGGCGGCGAGGCCGTCAACACGAGGCGTTTGGAG??A
>lolo@E0312
AAGGTGCTGAAGGAGCTTATCGAGCCCTACTCGGTGCGGGTGGAGCGGCTGCAGGAGTTCCTGCAGGACGTGCGGCCCTCCCTGCAGGTGGAGATCGTGGCCCTGGACGACCCCTTCGGC---------------------------------GTGTCGGTGGTGGACCGCCAgctgcagtgcattgtggtCAGCGAGGAGACTCGCCGGGGCGGCGAGGCCGTCAACACGAGGCGGTTGGAG---
>lohl@E0312
AAGGTGCTGAAGGAGCTTATCGAGCCCTACTCGGTGCGGGTGGAGCGGCTGCAGGAGTTCCTGCAGGACGTGCGGCCCTCCCTGCAGGTGGAGATCGTGGCCCTGGACGACCCCTTCGGC---------------------------------GTGTCGGTGGTGGACCGCCAGCTGCAGTGCATTGTGGTCAGCGAGGAGACTCGCCGGGGCGGCGAGGCCGTCAACACGAGGCGTTTGGAG??A
>loxj@E0312
AAGGTGCTGAAGGAGCTTATCGAGCCCTACTCGGTGCGGGTGGAGCGGCTGCAGGAGTTCCTGCAGGACGTGCGGCCCTCCCTGCAGGTGGAGATCGTGGCCCTGGACGACCCCTTCGGC---------------------------------GTGTCGGTGGTGGACCGCCAGCTGCAGTGCATTGTGGTCAGCGAGGAGACTCGCCGGGGCGGCGAGGCCGTCAACACGAGGCGTTTGGAG?AA
>maoc@E0312
AAGGTCCTGAGGGAGCTGATCCAGCCCTACTCGGTGcgggtgcagcgtctgcaggagTTCCTGCAGGACGTGCGGCCCTcgctgcaggtggaggtcgTGGCCCTGGACGACCCCTTCGGC---------------------------------GTGTCGGTGGTGGACCGCCGGCTGCAGTGCATCGTGGTTAGCGAGGAGACGCGGCGGGGCGGCGAGGCCGTCAACACCAAGCGCCTGGAG??A
>trmu@E0312
aagGTGCTGAAGGAGCTTATTGAGCCCTACTCGGTGCGGGTGGAGCGGCTGCAGGAGTTCCTGCAGGACGTCCGGCCCTCCCTGCAGGTGGAGATCGTGGCCCTGGACGACCCCTTCGGC---------------------------------GTGTCAGTGGAGGACCGCCAGCTGCAGTGCATTGTGGTCAGCGAGGAGACACGGCGGGGCGGCGAGGCCGTCAACACACGGCGCTTGGAG??A
>brbr@E0312
AAGGTGCTGAAGGAGCTCATCCAGCCCTACTCGGTACGGGTGGAGCGGCTGCAGGAGTTCCTGCAGGACGTGCGGCCCTCCCTGCAGGTGGAGATCGCGGCCCTCGACGACCCCTTTGGC---------------------------------GTGTCGGTGGTGGACCGCCAgctgcagtgcattgtggtcAGCGAGGAGACGCGGCGGGGCGGCGAGGCCGTCAACAAGAGGCGCCTGGAG??A
>muma@E0312
AAGGTCCTGAAGGAGCTGATCCAGCCCTACTCGGTGCGGGTGGAGCGGCTGCAGGAGTTCCTGCGGGACGTCCGGCCGTCCCTGCAGGTGGAGATCGTGGCCCTGGACGACCCGTTTGGC---------------------------------GTGTCGGTGGTGGACCGCCAGCTGCAGTGCATCGTGGTCAGCGAGGAGACGCGGCGCGGCGGCGAGGCGGTCAACCGGAAGCGCCTGGAG---
>merl@E0312
aagGTGCTGAAGGAGCTGATCCAGCCTTACTCTGTGCGGGTGGAGCGGGTGCAGGAGTTCCTGCAGGACGTCCGGCCCTCCCTGAAGGTGGAGATCGTAGCCCTGGCCGACCCCTTCGGC---------------------------------GTGTCGGTGGTGGACCGCCagctgcagtgcattgtggtcAGCGAGGAGACGCGGCGGGGCGGCGAGGCCGTCAACGTGAGACGCTTGGAG??A
>mepo@E0312
AAGGTGCTGAAGGAGCTGATCCAGCCCTACTCTGTGCGGGTGGAGCGGGTGCAGGAGTTCCTGCAGGACGTCCGGCCCTCCCTGAAGGTGGAGATCGTAGCCCTGGCCGACCCCTTCGGC---------------------------------GTGTCGGTGGTGGACCGCCagctgcagtgcattgtggtcAGCGAGGAGACGCGGCGGGGCGGCGAGGCCGTCAACGTGAGACGCCTGGAG??A
>meca@E0312
aagGTGCTGAAGGAGCTGATCCAGCCTTACTCTGTGCGGGTGGAGCGGGTGCAGGAGTTCCTGCAGGACGTCCGGCCCTCCCTGAAGGTGGAGATCGTAGCCCTGGCCGACCCCTTCGGC---------------------------------GTGTCGGTGGTGGACCGCCagctgcagtgcattgtggtcAGCGAGGAGACGCGGCGGGGCGGCGAGGCCGTCAACGTGAGACGCTTGGAG??A
>mabe@E0312
---------------------------------------------------------------??GGACGTGTGTCCCTCACTGCAGGTGGACATCGTGGCACTTGACGACCCCTTCGGC---------------------------------GTGTCAGTGGTGGACCGCCGGCTGCAGTGCATCGTGGTCAGCGAGGAGACGCGGCGGGGTGGTGAGGCTGTCAATGCCAAGCGCCTGGAG---
>mezu@E0312
AAGGTCCTGAAGGAGCTGATCCAGCCCTACTCGGTGCGGGTGGAGCAGCTGCAGGAGTTCCTGCAGGACGTCCGGCCCGGTCTGCAGGTGGAGATCGTGGCGCTGGACGACCCCTTCGGCCCGTCGGCATCGGANNNNNNNNNNNNNNNNNNNNCGTCGGCGTCGGACCGCCAGCTGCAGTGCATCGTGGTCAGCGAGGAGACGCGCCGGGGCGGCGAGGCCGTCAACGCGAGGCGCTTGGAG??A
>brca@E0312
AAGGTTCTGAAGGAGCTGATCCAGCCCTACGCAGTGCGTGTTCAGCGGCTGCAGAAGTTCGTGCAGGATGTGCGTCCGGGTCTGCAGGTGGAGGTGGTTCCGTTGAGCGACCCGTTCGGC---------------------------------GTGTCGGTGGTGGACGGCCGGCTGCAGTGCATCGTAGTCAGCGAGGAGACACGCCGCGGGGGACAGGCGGTCAATGCCAAGCGCAGGGAG---
>phph@E0312
AaggtgctgaaggagctgaTCGAGCCCTACGCCGTGCGGGTGGAGCGGCTGCAGGAGTTCCTGCAGGACGTCCGGccctccctgcaggtggagatCGTGGCCCTGGACGACCCCTTCGGG---------------------------------GCATCGGTGGTGGACCGCCACCTGGAGTGCATCGTGGTCAGCGAGGAGACCTGCCGAGGCGGCCATGCCGTCAACAAGAGGCGCCTGGAG??A
>phbl@E0312
aaggtgctgaaggagctgatcGAGCCCTACGCCCTGCGGGTGGAGCGGCTGCAGGAGTTCCTGCAGGACGTCCGGCcctccctgcaggtggagaTCGTGGCCCTGGACGACCCGTTCGGG---------------------------------GCATCGGTGGTGGACCCCCACCTGGAGTGCATCGTGGTCAGCGAGGAGACGTGCCGCGGCGGCCAGGCCGTCAACAAGAGGCGCCTGGAG---
>zefa@E0312
AAGGTCCTGAAGGAGCTGATCCAGCCCTACGACGTGCGGGTCCAGAGGCTGCGCGAGTTCCTGCGGGACGTCAAACCGTCCCTGGAGACGGAGATCATGCCCCTGGACGACCCATACGGA---------------------------------GCCTCGGTGGTGGACCCCCAGCTGCAGTGCATCGTGGTCAGTGAGGAGACAAGGCGGGGAGGCGAGGCCGTCAACAGGAGGCGCCTGGAG---
>cyro@E0312
AAGGTCCTGAAGGAGCTGATCCAGCCCTACGCCGTGCGGGTCCAGAGGCTGCGGGAGTTCCTGCGGGACGTCAAACCGTCCCTGGAGGTGGAGATCGTGCCCCTGGATGACCCGTACGGA---------------------------------GCCTCGGTGGTGGACCCCGAGCTGCAGTGCATCGTGGTCAGCGAGGAGACGAGGCGAGGAGGCGAGGCCGTCAACAGAAGGCGCCTGGAG??A
>lala@E0312
AAGGTGCTCAAGGAGCTGATCGAGCCCTACTCCACACGGGTGGAGCGGCTGAATGAGTTCCTGCAAGATGTCCGGCCCTCCCTGCAGGTGGAGATCGTGGCCCTGGACGACCCCTGTGGC---------------------------------TTATCGGCAGTGGACCGCGACCTGCAGTGCAT?------------------------------------------------------------
>mora@E0312
AAGGTGCTCAAGGAGCTGATCGAGCCCTACTCCGTACGGGTGGAGCGGCTGAAGGAGTTCCTGCATGACGTCCGGCCCTCCCTGCAGGTGGAGATCGTGGCCCTGGACGACCCCTGCGGC---------------------------------GTGTCGGCGGTGGACGGCCAGCTGCAGTGCATCGTGGTCAGCGAGGAGACGCGGCGGGGCGGCGAGTTCGTCAACACCAAGCGCTCGGAG---
>coru@E0312
AAGGTCCTGCAGGAGCTGATCCAGCCCTATGCGGTGCGGGTGGAG?GGCTGCAGGGATTCCTTGGGGACGTACGTCCCTCGCTGCAGGTGGAAATCGTGGCACTGGACGACCCCTTCAGC---------------------------------GTGTCGGTGGTGAGCCGCCGGCTGCAGTGCATTGTGGTCAGCGAGGAGACGCGGCGGGGTGGCGAGGCCGTCAACAAAAAGCGCCTGGAG??A
