# Supplementary material for: The Phylogenetic Relationships of the Family Sciaenidae Based on Genome-Wide Data Analysis
Source: Animals (Basel). 2022 Dec 1;12(23):3386. doi: 10.3390/ani12233386 (PMC9741161; doi:10.3390/ani12233386)
Supplement: Supplementary file 1 [file animals-12-03386-s001.zip › File S2/align-1105-genes/bak/E0313_NT.fasta.ali]

>argl@E0313
??ACTGTTTGTGCACCCGGTTCCACCCTATGCCTTGGCCTGGGGAGCCAACAGCATAATGGTGGGCGGCTGTGACCGGAAGATTGTGGCTTATGGCAAAGAAGGCAACGTCCTGCAGACCTTTGACTACAGCCGCGACCGCACTGAGAAGGAGCTGACCACAGCGGCCACCAGCCCCAGCGGACAGTCTGTCGTGTTTGGAAGCTACAAT---
>gace@E0313
??ACTGTTTGTGCACCCGGTTCCACCCTATGCCTTGGCCTGGGGAGCCAACAGCATAATGGTGGGCGGCTGTGACCGGAAGATTGTGGCTTATGGCAAAGAAGGCAACGTCCTGCAGACCTTTGATTACAGCCGCGACCGCACTGAGAAGGAGCTGACCACGGCGGCCACCAGCCCCAGCGGACAGTCTGTCGTGTTTGGAAGCTACAA?---
>gaen@E0313
??ACTGTTTGTGCACCCGGTTCCACCCTATGCCTTGGCCTGGGGAGCCAACAGCATAATGGTGGGCGGCTGTGACCGGAAGATTGTGGCTTATGGCAAAGAAGGCAACGTCCTGCAGACCTTTGATTACAGCCGCGACCGCACTGAGAAGGAGCTGACCACGGCGGCCACCAGCCCCAGCGGACAGTCTGTCGTGTTTGGAAGCTACAAT---
>gage@E0313
??ACTGTTTGTGCACCCGGTTCCACCCTATGCCTTGGCCTGGGGAGCCAACAGCATAATGGTGGGCGGCTGTGACCGGAAGATTGTGGCTTATGGCAAAGAAGGCAACGTCCTGCAGACCTTTGATTACAGCCGCGACCGCACTGAGAAGGAGCTGACCACGGCGGCCACCAGCCCCAGCGGACAGTCTGTCGTGTTTGGAAGCTACAA?---
>gamo@E0313
??ACTGTTTGTGCACCCGGTTCCACCCTATGCCTTGGCCTGGGGAGCCAACAGCATAATGGTGGGCGGCTGTGACCGGAAGATTGTGGCTTATGGCAAAGAAGGCAACGTCCTGCAGACCTTTGATTACAGCCGCGACCGCACTGAGAAGGAGCTGACCACGGCGGCCACCAGCCCCAGCGGACAGTCTGTCGTGTTTGGAAGCTACAAT---
>povi@E0313
??ACTGTTTGTGCATCCGGTTCCACCCTATGCCTTGGCCTGGGGAGCCAACAGCATAATGGTGGGCGGCTGTGACCGGAAGATTGTGGCTTATGGCAAAGAAGGCAACGTCCTGCAGACCTTTGACTACAGCCGCGACCGCACTGAGAAGGAGCTGACCGCTGCGGCCACCAGCCCCAGCGGACAGTCTGTTGTGTTTGGAAGCTACAAT---
>meme@E0313
?AGCTGTTTGTGCACCCGGTTCCACCCTATGCCTTGGCCTGGGGAGCCAACAGCATAATGGTGGGCGGCTGTGACCGGAAGATTGTGGCTTATGGCAAAGAAGGCAACGTCCTGCAGACCTTTGACTACAGCCGCGACCGCTCTGAGAAGGAGCTGACCGCGGCGGCCACCAGCCCCAGC---------------------------------
>gaar@E0313
?AGCTGTTTGTGCACCCGGTTCCCCCCTACGCCCTGGCCTGGGGCGCCAACAGCATCATGGTGGGCGGCTGTGACCGGAAGATTGTGGCCTATGGCAAAGAAGGCAACGTCCTGCAGACCTTCGACTACAGCCGCGACCGCACGGAGAAGGAGCTGACCGCCGCGGCCACCAGCCCCAGCGGACAGTCGGTTGTGTTTGGCAGCTACGA?---
>trmi@E0313
?AGCTGTTTGTGCACCCCGTTCCGCCCTACGCCTTGGCCTGGGGAGCCAACAGCATCATGGTGGGCGGCTGCGACCGGAAGATCGTGGCTTATGGCAAAGAAGGCAACGTCCTGCAGACCTTTGACTACAGCCGCGACCGCACGGAGAAGGAGCTGACGGCCGCGGCCACCAGCCCCAGCGGACAGTCGGTGGTGTTTGGCAGCTACGA?---
>momo@E0313
?AGCTATTTGTGCACCCGGTTCCGCCCTACGCCTTGGCCTGGGGTGCCAACAGCATCATGGTGGGCGGCTGTGACCGGAAGATTGTGGCTTATGGCAAAGAAGGCAACGTCCTGCAGACATTTGACTACAGCCGCGACCGTACTGAGAAGGAGTTGACCGTTGCTGCCACCAGCCCCAGCGGACAGTCTGCTGTGTTTGGCAGCTACG??---
>loxj@E0313
?AGCTGTTTGTGCACCCGGTTCCGCCCTACGCCTTGGCCTGGGGTGCCAACAGCATCATGGTGGGTGGCTGTGACCGGAAGATCGTGGCTTATGGCAAAGAAGCCAATGTCCTGCAGACCTTTGACTACAGCCGCGACCACACTGAGAAGGAGTTGACCGTTGCTGCCACCAGCCCCAGCGGACAGTCTGTTGTGTTTGGCAGCTACGAC??C
>loam@E0313
?AGCTGTTTGTGCACCCGGTTCCGCCCTACGCCTTGGCCTGGGGTGCCAACAGCATCATGGTGGGTGGCTGTGACCGGAAGATTGTGGCTTATGGCAAAGAAGGCAATGTCCTGCAGACCTTTGACTACAGCCGCGACCACACTGAGAAGGAGTTGACCGTTGCTGCCACCAGCCCCAGCGGACAGTCTGTTGTGTTTGGCAGCTACGAC---
>lolo@E0313
?AGCTGTTTGTGCACCCGGTTCCGCCCTACGCCTTGGCCTGGGGTGCCAACAGCATCATGGTGGGTGGCTGTGACCGGAAGATCGTGGCTTATGGCAAAGAAGGCAATGTCCTGCAGACCTTTGACTACAGCCGCGACCACACTGAGAAGGAGTTGACCGTTGCTGCCACCAGCCCCAGTGGACAGTCTGTTGTGTTT---------------
>lohl@E0313
?AGCTGTTTGTGCACCCGGTTCCGCCCTACGCCTTGGCCTGGGGTGCCAACAGCATCATGGTGGGTGGCTGTGACCGGAAGATCGTGGCTTATGGCAAAGAAGGCAATGTCCTGCAGACCTTTGACTACAGCCGCGACCACACTGAGAAGGAGTTGACCGTTGCTGCCACCAGCCCCAGCGGACAGTCTGTTGTGTTTGGCAGCTACGA?---
>phbl@E0313
?AGCTGTTTGTGCACCCCTGTCCACCCTACGCCTTGGCCTGGGGTGCCAACAGCATTATGGTGGGCGGCTGTGACCGGAAGATTCTGGCTTATGGCAAAGAAGGCAACGTCCTGCAGACCTTTGACTACAGCCGCGACCGCACTGAGAAGGAGTTGACCGTAGCTGTCACCAGCCCCAGTGGGCAGTCTGTGGTGTTTGGCAGCTACAAT---
>phph@E0313
?AGCTGTTTGTGCACCCCTGTCCTCCCTACGCCTTGGCCTGGGGTGCCAACAGCATCATGGTGGGCGGCTGTGACCGGAAGATTCTGGCTTACGGCAAAGAAGGCAACGTCCTGCAGACCTTTGACTACAGCCGCGACCGCACTGAGAAGGAGTTGACAGTAGCTGCCACCAGCCCCAGCGGGCAGTCTGTGGTGTTCGGCAGCTACAA?---
>brca@E0313
------------------------------------------------------------------------------AGGATTGTAGCGTATGGAAAGGAAGGCAACATTCTGCAGACCTTTGACTACAGCAGGGACCGGTCTGAGAAGGAGTTCACCGTGGCTGCAGCGAGCCCTAGTGGCCAGTCTGTGGTCATTGGGAGCTATGAC---
>coru@E0313
?AGCTGTTGATACACCCGTGTCCGCCCTATGCCATGGGTTGGGGTGCTAACAGCATCGTGGTAGGCGGATGTGACCGGAAGATTGTAGCTTATGGCAAAGAAGGCAACGTCCTGCAGACCTTCGACTACAGCCGCGACCGAACTGAGAAGGAGTTCACTGTGGCTGCCACAAGTCCCAGTGGACAGTCTATGGTGTTTGGCAGTTATGAC---
>mabe@E0313
?AGCTGTTGGTACACCCGTGTCCACCCTATGCCTTGGGTTGGGGCGCCAACAGCATCGTGGTTGGTGGATGCGACCGGAAGATTGTAGCTTATGGCAAAGAAGGCAACGTTCTGCAGACCTTCGACTACAGCCGCGACCGAACTGAGAAGGAGTTCACTGTGGCCGCCACAAGTCCCAGTGGGCAGTCTATGGTTTTTGGCAGCTATGAC---
>maoc@E0313
?AGCTGTTGGTACACCCGTGTCCACCCTATGCCTTGGGCTGGGGTGCCAACAGCATCGTGGTGGGCGGCTGTGACCGGAAGATTGTGGCTTATGGCAAGGAAGGCAACGTCCTGCAGACCTTCGACTACAGCCGCGACCGAACTGAGAAGGAGTTCACCGTGGCCGCCACAAGCCCCAGTGGACAGTCTATGGTGTTTGGCAGCTATGA?---
>muma@E0313
?AGCTGTTGGTCCACCCGTGTCCACCCTACGCCTTGGCCTGGGGCACCAACAGCATTGTGGTGGGGGGCTGTGACCGAAAGATTGTGGCTTACGGCAAAGAAGGCAACGTCCTGCAGACCTTCGACTACAGCCGCGACCGCTCCGAGAAGGAGTTCACCGTGGCCGCCACCAGCCCCAGTGGACAGTCCGTGGTGTTTGGCAGCTACGAC---
>lala@E0313
?AGCTGTTGGTGCACCCGTGTCCACCCTACGCCTTGGCCTGGGGTGCCAACAGCATCGTGGTGGGCGGCTGTGACCGGAGGATTGTGGCTTATGGTAAAGAAGGCAACGTTCTGCAGACCTTGGACTACAGCCGAGACCGCACCGAAAAGGAGTTCACCGTGGCTGCCGCCAGCCCCAGCGGACAGTCTGTGGTGTTTGGCAGCTACGAC---
>mepo@E0313
?AGCTGTTGGTGCACCCGTGTCCGCCCTACGCATTGGCCTGGGGTGCCAACAGCATCGTGGTGGGTGGCTGTGACCGGAAAATTGTGGCTTATGGCAAAGAAGGCAACGTCCTGCAGACCTTGGACTACAGCCGCGACCGCACCGAGAAGGAGTTCACTGTGGCTTCCAGCAGCCCGAGCGGACAGTCTGTGGTGTTTGGCAGCTACAAC??C
>merl@E0313
?AGCTGTTGGTGCACCCGTGTCCGCCCTACGCATTGGCCTGGGGCGCCAACAGCATCGTGGTGGGTGGCTGTGACCGGAAGATTGTAGCTTATGGCAAAGAAGGCAACGTCCTGCAGACCTTGGACTACAGCCGCGACCGCACCGAGAAGGAGTTCACTGTGGCTTCCAGCAGCCCGAGTGGGCAGTCTGTGGTGTTTGGCAGCTACAAC---
>mezu@E0313
?AGCTGCTGGTGCACCCGTGTCCGCCCTACGCCTTGGCTTGGGGCGCCAACAGCATCGTGGTGGGCGGGTGCGACCGGAAGATTGTGGCTTACGGCAAAGAAGGCAACATCCTGCAGACCTTGGACTACAGCCGCGACCGCACTGAGAAGGAGTTCACCGTGGCCGCCACCAGCCCCAGTGGACAGTCTGTGGTGTTTGGCAGCTATGAC---
>mora@E0313
?AGCTGTTGGTACACCCGTGTCCACCCTACGCCTTGGCCTGGGGTGCTAACAGCATTGTGGTGGGTGGCTGTGACCGGAGGATTGTGGCTTATGGCAAAGAAGGCAACGTCCTGCAGACCTTGGACTACAGCCGAGACCGCACCGAGAAGGAGTTCACCGTGGCTGCCACCAGCCCCAGCGGACAGTCTGTGGTGTTTGGCAGCTATGA?---
>meca@E0313
?AGCTGTTGGTGCACCCGTGTCCGCCCTACGCATTGGCCTGGGGCGCCAACAGCATCGTGGTGGGTGGCTGTGACCGGAAGATTGTAGCTTATGGCAAAGAAGGCAACGTCCTGCAGACCTTGGACTACAGCCGCGACCACACCGAGAAGGAGTTCACTGTGGCTTCCAGCAGCCCGAGTGGGCAGTCTGTGGTGTTTGGCAGCTACAAC---
>trsc@E0313
?AGCTGTTTGTCCACCCGTGTCCGCCCTACGCCTTGGCCTGGGGTGCCAACAGCATCTTGGTGGGCGGCTGTGACCGGAAGATTGTGGCTTATGGCAAAGAAGGCAACGTCCTGCAGACCTTCGACTACAGCCGCGAGCGCACCGAGAAGGAGTTCACCGTGGCTGCCACCAGCCCCAGTGGACAGTCTGTGGTGTTTGGCAGCTATGAC---
>trmu@E0313
?AGCTGTTTGTCCACCCGTGTCCGCCCTACGCCTTGGCCTGGGGTGCCAACAGCATCTTGGTGGGCGGCTGTGACCGGAAGATTGTGGCTTATGGCAAAGAAGGCAACGTCCTGCAGACCTTCGACTACAGCCGTGAGCGCACCGAGAAGGAGTTCACCGTGGCTGCCACCAGCCCCAGCGGACAGTCTGTGGTGTTTGGCAGCTATGA?---
>cyro@E0313
??ACTATTGATGCACCCTTGCCCTCCCTATGCCCTGGCCTGGGGAGCCAACAGTGTCATGGTGGGCGGCTGCGACAAGAAGGTGGTGGCCTACAGCAGAGAGGGCCACATTCTGCAAACCTTCGACTACAGCCGAGATCACAGTGAGAAGGAGTTCACCGTGGCCGTCACCAGTCCCAGCGGGCAGTCCGTCGTCTTCGGTAGTTATGA?---
>zefa@E0313
??ACTATTGATGCATCCTTGCCCTCCCTATGCCCTGGCCTGGGGAGCCAACAGTGTCATGGTTGGGGGCTGTGACAAGAAGGTGGTGGCCTACAGCAGAGAGGGCCACATTCTGCAAACCTTCGACTACAGCCGAGATCGCAGCGAGAAGGAGTTCACCGTGGCCGTCGCCAGTCCCAGCGGGCAGTCCGTCGTCTTTGGTAGTTATGA?---
