# Supplementary material for: The Phylogenetic Relationships of the Family Sciaenidae Based on Genome-Wide Data Analysis
Source: Animals (Basel). 2022 Dec 1;12(23):3386. doi: 10.3390/ani12233386 (PMC9741161; doi:10.3390/ani12233386)
Supplement: Supplementary file 1 [file animals-12-03386-s001.zip › File S2/align-1105-genes/bak/E0314_NT.fasta.ali]

>bame@E0314
GACGAGGCCTTCGCCCTGTGGATCGAGCAGTGGGCCAAGCTGTACGAGGACGAGTCACCCTCCCGTATGATCATCAAGTACATACACGACAACTACTTCCTGGTCAACCTGGTGGACAATGACTTCCCGTTGGACAGCTGCCTGTGGCAGGTCCTTGACGACATGTTTGAGCTGCTCGACGCGCCACCCGAGCC?---
>momo@E0314
GACGAGGCCTTCGCCCTGTGGATCGAGCAATGGGCCAAGCTGTATGAAGACGAGTCGCCCTCACGCATGATCATCAAGTACATCCACGACAACTACTTCCTGGTCAACCTGGTGGACAACGACTTCCCATTGGACAGCTGCCTGTGGCAGGTCCTCGACGACATGTTTGAGCTGCTCGACGCGCCCCCCGAG?C?---
>phbl@E0314
gacgagGCCTTCGCGCTGTGGATCGAGCAGTGGGCCAAGCTGTACGAGGACGAGTCGCCGTCGCGCATGATCATCAAGTACATCCACGACAACTACTTCCTGGTCAACCTGGTGGACAACGACTTCCCGCTGGACAGCTGCCTGTGGCGCGTCCTGGACGACATGTTTGAGCTGCTGGACGCGCCCCCCGAGCC?---
>bosa@E0314
GACGAGGCCTTTGCCCTGTGGATCGAGCAGTGGGCCAAGCTGTACGAGGACGAGTCGCCCTCTCGCATGATCATCAAGTACATCCACGACAACTACTTCCTGGTCAACCTGGTGGACAACGACTTCCCGCTGGACAGCTGCCTGTGGCAGGTCCTGGACGACATGTTTGAGCTGCTGGACGCGCCCCCCGAGGTGG??
>argl@E0314
GACGAGGCCTTCGCCCTGTGGATCGAGCAGTGGGCCAAGCTGTACGAGGACGAGTCGCCCTCGCGCATGATCATCAAGTACATCCACGACAACTACTTCCTGGTCAACCTGGTGGA?---------------------------------------------------------------------------------
>trmi@E0314
GACGAGGCCTTCGCCCTGTGGATCGAGCAGTGGGCCAAGCTGTACGAGGACGAGTCTCCCTCGCGCATGATCATCAAGTACATCCACGACAACTACTTCCTGGTGAACCTGGTGGACAACGACTTCCCCCTGGACAGCTGTCTGTGGCAGGTCCTGGACGACATGTTTGAGCTGCTGGACGCGCCCCTTGAGGTGGT?
>coru@E0314
GATGAGGCCTTCGCCCTGTGGATCGAGCAGTGGGCCAAGCTGTACGAGGACGAGTCGCCCTCCCGCATGATCATCAAGTACATCCACGACAACTACTTCCTGGTCAACCTGGTGGACAACGACTTCCCGCTGGACAGCTGCCTGTGGCAGGTGCTGGACGACATGTTTGAGCTGCTCGATGCGCTGCCTGAG------
>brbr@E0314
GACGAGGCCTTCGCCCTGTGGATCGAGCAATGGGCCAAGCTGTATGAAGACGAGTCGCCCTCACGCATGATCATCAAGTACATCCATGACAACTACTTCCTGGTCAACCTGGTGGACAACGACTTCCCATTGGACAGCTGCCTGTGGCAGGTCATCGACGACATGTTTGAGCTGCTCGACGCGCCCCCGGAGCCG---
>lala@E0314
GACGAGGCCTTCGCCCTGTGGATCGAGCAGTGGGCCAAGCTGTATGAGGACGAGTCACCCTCCCGCATGATCATCAAGTACATCCACGACAACTACTTCCTGGTCAACCTGGTGGACAACGACTTCCCATTGGACAGCTGCCTGTGGCAGGTCCTCGACGACATGTTTGAGCTGCTGGATGCGCCACCTGAGCCGG??
>lohl@E0314
GACGAGGCCTTCGCCCTGTGGATCGAGCAATGGGCCAAGCTGTATGAAGACGAGTCACCCTCGCGCATGATCATCAAGTACATCCACGACAACTACTTCCTGGTCAACCTGGTGGACAACGACTTCCCATTGGACAGCTGCCTGTGGCAGGTCCTCGACGACATGTTTGAGCTGCTTGACGCGCCCCCCGAGCCG---
>merl@E0314
GACGAGGCCTTCGCCCTGTGGATCGAGCAGTGGGCCAAGCTGTATGAGGACGAGTCACCATCCCGCATGATCATCAAGTACATCCACGACAACTACTTCCTGGTCAACCTGGTGGACAATGACTTCCCATTGGACAGCTGCCTGTGGCAGGTCCTCGACGACATGTTCGAGCTGCTCGATGCACCACCCGAGCCG---
>loam@E0314
GACGAGGCCTTCGCCCTGTGGATCGAGCAATGGGCCAAGCTGTATGAAGACGAGTCACCCTCGCGCATGATCATCAAGTACATCCACGACAACTACTTCCTGGTCAACCTGGTGGACAACGACTTCCCATTGGACAGCTGCCTGTGGCAGGTCCTCGACGACATGTTTGAGCTGCTTGACGCGCCCCCCGAGCCGG??
>loxj@E0314
GACGAGGCCTTCGCCCTGTGGATCGAGCAATGGGCCAAGCTGTATGAAGACGAGTCACCCTCGCGCATGATCATCAAGTACATCCACGACAACTACTTCCTGGTCAACCTGGTGGACAACGACTTCCCATTGGACAGCTGCCTGTGGCAGGTCCTCGACGACATGTTTGAGCTGCTTGACGCGCCCCCCGAGCCGG??
>mezu@E0314
GATGAGGCCTTCGCCCTGTGGATTGAGCAGTGGGCCAAGCTGTATGAGGATGAGTCGCCCTCCCGCATGATCATCAAGTACATCCATGACAACTACTTCCTGGTCAACCTGGTGGACAATGACTTCCCATTGGACAGCTGCCTGTGGCAAGTCCTCAACGACATGTTTGAGCTGCTCGATGCGCCACCCGAGCCAG??
>mora@E0314
GACGAGGCCTTCGCCCTGTGGATCGAGCAGTGGGCCAAGCTGTACGAGGACGAGTCGCCCTCCCGCATGATCATCAAGTACATCCACGACAACTACTTCCTGGTCAACCTGGTGGACAACGACTTCCCCCTGGACAGCTGCCTGTGGCAGGTCCTCGACGACATGTTTGAGCTGCTCGACGCGCCGCCCGAGCCG?CT
>gaar@E0314
GACGAGGCCTTCGCCCTGTGGATCGAGCAGTGGGCCAAGCTGTACGAGGACGAGTCGCCCTCGCGCATGATCATCAAGTACATCCACGACAACTACTTCCTGGTCAACCTGGTGGACAACGACTTCCCGCTGGACAGCTGCCTGTGGCAGGTGCTGGACGACATGTTTGAGCTGCTGGACGCGCCCCCCGAGGTGG??
>mabe@E0314
GACGAGGCCTTCGCCCTGTGGATCGAGCAGTGGGCCAAGATGTACGAGGACGAGTCGCCCTCCCGCATGATCATCAAGTACATCCATGACAACTACTTCCTGGTCAACCTCGTGGACAACGACTTCCCGCTGGACAGCTGCCTGTGGCAGGTGCTCGACGACATGTTTGAGCTGCTCGACGCGCCGCCCGAG?C?---
>gace@E0314
GACGAGGCCTTCGCCCTGTGGATCGAGCAGTGGGCCAAGCTGTACGAGGACGAGTCGCCCTCGCGCATGATCATCAAGTACATCCACGACAACTACTTCCTGGTCAACCTGGTAGACAACGACTTCCCGCTGGACAGCTGCCTGTGGCAGGTCCTGGACGACATGTTTGAGCTGCTGGACGCGCCCCCCGAGGTGGTT
>gaen@E0314
GACGAGGCCTTCGCCCTGTGGATCGAGCAGTGGGCCAAGCTGTACGAGGACGAGTCGCCCTCGCGCATGATCATCAAGTACATCCACGACAACTACTTCCTGGTCAACCTGGTGGACAACGACTTCCCGCTGGACAGCTGCCTGTGGCAGGTCCTGGACGACATGTTTGAGCTGCTGGACGCGCCCCCCGAGGTGGTT
>gach@E0314
GACGAGGCCTTCGCCCTGTGGATCGAGCAGTGGGCCAAGCTGTACGAGGACGAGTCGCCCTCGCGCATGATCATCAAGTACATCCACGACAACTACTTCCTGGTCAACCTGGTGGACAACGACTTCCCGCTGGACAGCTGCCTGTGGCAGGTCCTGGACGACATGTTTGAGCTGCTGGACGCGCCCCCCGAGGTGGT?
>gage@E0314
GACGAGGCCTTCGCCCTGTGGATCGAGCAGTGGGCCAAGCTGTACGAGGACGAGTCGCCCTCGCGCATGATCATCAAGTACATCCACGACAACTACTTCCTGGTCAACCTGGTGGACAACGACTTCCCGCTGGACAGCTGCCTGTGGCAGGTCCTGGACGACATGTTTGAGCTGCTGGACGCGCCCCCCGAGGTGGT?
>gamo@E0314
GACGAGGCCTTCGCCCTGTGGATCGAGCAGTGGGCCAAGCTGTACGAGGACGAGTCGCCCTCGCGCATGATCATCAAGTACATCCACGACAACTACTTCCTGGTCAACCTGGTGGACAACGACTTCCCGCTGGACAGCTGCCTGTGGCAGGTCCTGGACGACATGTTTGAGCTGCTGGACGCGCCCCCCGAGGTGG??
>phph@E0314
------------??NCTGTGGATCGAGCAGTGGGCCAAGCTGTACGAGGACGAGTCGCCGTCGCGCATGATCATCAAGTACATCCACGACAACTACTTCCTGGTCAACCTGGTGGATAACGACTTCCCGCTGGACAGCTGCCTGTGGCGCGTCCTGGACGACATGTTCGAGCTGCTGGACGCGCCCCCCGAGATGGT?
>meca@E0314
---------------------------CAGTGGGCCAAGCTGTATGAGGACGAGTCACCATCCCGCATGATCATCAAGTACATCCACGACAACTACTTCCTGGTCAACCTGGTGGACAATGACTTCCCATTGGACAGCTGCCTGTGGCAGGTCCTCGACGACATGTTCGAGCTGCTCGATGCACCACCCGAGCCGG??
>maoc@E0314
GATGAGGCCTTCGGCCTGTGGATCGAGCAGTGGGCCAAGCTGTACGAGGACGAGTCGCCCTCCCGCATGATCATCAAGTATATCCACGACAACTACTTCCTGGTCAACCTGGTGGACAACGACTTTCCGCTGGACAGCTGCCTGTGGCAGGTGCTCGACGACATGTTTGAGTTGCTTGATGCGCCGCCTGAGCCTG??
>muma@E0314
GACGAGGCCTTCGCCCTGTGGATCGAGCAGTGGGCCAAGCTGTACGAGGACGAGTCGCCGTCGCGCATGATCATCAAGTACATCCACGACAACTACTTCCTGGTCAATCTGGTGGACAACGACTTCCCGCTGGAGAGCTGCCTGTGGCAGGTCCTCGACGACATGTTTGAGCTGCTGGACGCGCCGCCCGAGACG---
>zefa@E0314
GACGAGGCCTTTGCCTTGTGGATCGAGCAGTGGGCCAAACTCTACGAAGACGAGTCGCCCTCACGGATGATCATCAAGTACATCCACGACAACTACTTCCTGGTCAACCTGGTGGACAACGACTTCCCACTGCACAACTGCCTGTGGCAGGTTATCGACGACATGTTCGAGCTGCTCGATGCTCCCCCAGAGCCG---
>cyro@E0314
---GAAGCCTTTGCCCTGTGGATCGAGCAGTGGGCCAAACTATACGAAGACGAGTCGCCCTCGCGGATGATCATCAAGTACATCCACGACAACTACTTCCTGGTCAACCTGGTGGACAACGACTTCCCACTGGACAACTGCCTGTGGCAGGTCATCGACGACATGTTCGAGCTGCTCGACGCTCCCCCAGGGCCGG??
>trmu@E0314
GACGAGGCCTTCGCCCTGTGGATCGAGCCGTGGGCCAAGCTGTACGAGGACGAGTCGCCCTCCCGCATGATCATACAGTACATCCACGACAACTACTCCCTGGTCAACCTGGTGGACAACGACTTCCCGCTGGACAGCTGCCTGTGGCAGGTCCTGGACGACATGTTTGAGCTGCTGGACGCGCCGCCCGAG------
>brca@E0314
GACGAGGCATTTGCCCTGTGGACGGAGCAGTGGGCGCGGCAGTACGAGGACGAGTCCCCGTCGCGCATGATCATAAAGTACATCCACGACAACTACTACCTGGTCAACCTGGTGGACAACGACTTCCCGCTGGACAGCTGTCTGTGGGACCTCCTGGACGACATGTTCCAGCTGCTCGACGCG---------------
