# Supplementary material for: The Phylogenetic Relationships of the Family Sciaenidae Based on Genome-Wide Data Analysis
Source: Animals (Basel). 2022 Dec 1;12(23):3386. doi: 10.3390/ani12233386 (PMC9741161; doi:10.3390/ani12233386)
Supplement: Supplementary file 1 [file animals-12-03386-s001.zip › File S2/align-1105-genes/bak/E0316_NT.fasta.ali]

>bame@E0316
?TGCGATTTGCAGAGGAGGCGTGTTCGGCCATAATGTCAGAGGTGTTCCGcccgtgtcacttcctggtgAACCCGGGTCCATTCCACAAGTTCTGCCGCTACGACGTGTGCACCTGCGCGGATGGCGAGGAGTGTCTGTGCTCGGCCCTGTCCTCCTATGCCGCCACATGCTCTGCCAGAGGCGTGATTCTGGACTGGCGCTCGCCGACGCTG??T
>mezu@E0316
?TGCGATTCGCAGAGGAGGCGTGTTCGGCCATGATGTCAGAGGTGTTCCGCCCGTGTCACTTCCTGGTGAACCCGGGTCCATTCCACAAGTTCTGCCGCTAcgatgtgtgtgcctgcgtggaCGGCGAGGAGTGTCTGTGCTCGGCCTTGTCCTCCTACGCCGCCACTTGCTCCGCCAGGGGCGTGCTGCTGGACTGGCGCTCCCCGGCACTT---
>coru@E0316
?tGCGATTTGCAGAGCAGGCGTGTTCGGCCATAATGTCAGAGGTGTTCCGCCCATGTCACTTCCTGGTGAACCCGGGTCCGTTCCACAAGTTCTGCCGCTACGACGTGTGCGCCTGCATGGACGGGGAGGAGTGTCTGTGCTCAGCCCTGGCTACCTACGCCGCCATGTGCACCACCAGGGGCGTGCTGCTGGACTGGCGCTCCCCGGCGCTCTGT
>maoc@E0316
?TGCGATTTGCAGAGGAGACGTGCGCGGCCATAATGTCCGAGGTGTTCCGCccgtgtcacttcctggtgaACCCGGGTCCGTTCCACAAGTTCTGCCGCTACGACGTGTGCGCTTGCACGGACGGCGAGGAGTGTCTGTGCTCGGCCCTCACGTCCTACGCCGCCATGTGTGCAGCCAGGGGCGTGCTGCTGGACTGGCGTTCCCCGGCGCTC??T
>brbr@E0316
---CGCTTTGCAGAGGAGGCGTGTTCGGCGATGATGTCAGAGGTTTTCCGCCCGTGTCACTTCCTGGTGAACCCGGGTCCATTCCACAAGTTCTGCCGCTatgacgtgtgtgcgtgcacggaCGGCGAGGAGTGTCTGTGCTCCGCCCTCTCCTCCTACGCCACCATGTGCTCGGCCCGGGGCGTGCTGCTGGAGTGGCGCTCCGCGGCGCTC??T
>gace@E0316
---CGATTTGCAGAGGAGGCGTGTTCGGCGATGATGTCAGAGGTCTTCCGGCCGTGTCACTTCCTGGTGAACCCGGGGCCCTTCCACAAGTTCTGCCGCtatgacgtgtgtgcgtgtgtggacggCGAGGAGTGCCTGTGCTCCGCCCTCTCCTCCTACGCCACCATGTGTGCGGCCAGGGGCATGATGCTGGAGTGGCGCTCGGCGGCGCTC---
>gach@E0316
---CGATTTGCAGAGGAGGCGTGTTCGGCGATGATGTCAGAGGTCTTCCGGCCGTGTCACTTCCTGGTGAACCCGGGGCCCTTCCACAAGTTCTGCCGCtatgacgtgtgtgcgtgtgtggacggCGAGGAGTGCCTGTGCTCCGCCCTCTCCTCCTACGCCACCATGTGTGCGGCCAGGGGCGTGATGCTGGAGTGGCGCTCGGCGGCGCTC??T
>gaen@E0316
---CGATTTGCAGAGGAGGCGTGTTCGGCGATGATGTCAGAGGTCTTCCGGCCGTGTCACTTCCTGGTGAACCCGGGGCCCTTCCACAAGTTCTGCCGCtatgacgtgtgtgcgtgtgtggacggCGAGGAGTGCCTGTGCTCCGCCCTCTCCTCCTACGCCACCATGTGTGCGGCCAGGGGCGTGATGCTGGAGTGGCGCTCGGCGGCGCTC---
>loam@E0316
---CGATTTGCAGAGGAGGCGTGTTCGGCGATGATGTCAGAGGTTTTCCGCCCGTGTCACTTCCTGGTGAACCCGGGCCCCTTCCACAAGTTCTGCCGCTATGACGTGTGTACGTGCGTGGACGGCGAGGAGTGTCTGTGCTCCGCCCTCTCCTCCTACGCCGCCATGTGCTCGGCCAGGGGCGTGCTGCTGGAGTGGCGCTCCGCAGCG------
>lolo@E0316
---CGATTTGCAGAGGAGGCGTGTTCGGCGATGATGTCAGAGGTTTTCCGCCCGTGTCACTTCCTGGTGAACCCGGGCCCCTTCCACAAGTTCTGCCGCTATgacgtgtgtacgtgcgtggaCGGCGAGGAGTGTCTGTGCTCCGCCCTCTCCTCCTACGCCGCCATGTGCTCGGCCAGGGGCGTGCTGCTGGAGTGGCGCTCCGCAGCGCTC---
>gage@E0316
---CGATTTGCAGAGGAGGCGTGTTCGGCGATGATGTCAGAGGTCTTCCGGCCGTGTCACTTCCTGGTGAACCCGGGGCCCTTCCACAAGTTCTGCCGCtatgacgtgtgtgcgtgtgtggacggCGAGGAGTGCCTGTGCTCCGCCCTCTCCTCCTACGCCACCATGTGTGCGGCCAGGGGCGTGATGCTGGAGTGGCGCTCGGCGGCGCTC??T
>loxj@E0316
---CGATTTGCAGAGGAGGCGTGTTCGGCGATGATGTCAGAGGTTTTCCGCCCGTGTCACTTCCTGGTGAACCCGGGCCCCTTCCACAAGTTCTGCCGCTATGACGTGTGTACGTGCGTGGACGGCGAGGAGTGTCTGTGCTCCGCCCTCTCCTCCTACGCCGCCATGTGCTCGGCCAGGGGCGTGCTGCTGGAGTGGCGCTCCGCAGCGCTC---
>gamo@E0316
---CGATTTGCAGAGGAGGCGTGTTCGGCGATGATGTCAGAGGTCTTCCGGCCGTGTCACTTCCTGGTGAACCCGGGGCCCTTCCACAAGTTCTGCCGCtatgacgtgtgtgcgtgtgtggacggCGAGGAGTGCCTGTGCTCCGCCCTCTCCTCCTACGCCACCATGTGTGCGGCCAGGGGCGTGATGCTGGAGTGGCGCTCGGCGGCGCTC??T
>momo@E0316
---CGATTTGCAGAGGAGGCGTGTTCGGCGATGATGTCAAAGGTTTTCCGCCCATGTCACTTCCTGGTGAACCCGGGTCCATTCCACAGGTTCTGCCGCTatgacgtgtgtgcgtgcgtggacGGCGAGGAGTGTCTGTGCTCCGCCCTCTCCTCCTACGCCACCATGTGCTCGGCCAGGGGCGTGCTGCTGGAGTGGCGCTCCGCCTCGCTC??T
>meme@E0316
---CGATTTGCAGAGGAGGCGTGTTCGGCGATGATGTCAGAGGTCTTCCGGCCATGTCACTTCCTGGTGAACCCGGGGCCCTTCCACAAGTTCTGCCGCTatgacgtgtgtgcgtgtgtggacgGCGAGGAGTGTCTGTGCTCCGCCCTCTCCTCCTACGCCACCATGTGTGCGGCCAGGGGCGTGCTGCTGGAGTGGCGCTCGGCGGCGCTC??T
>lohl@E0316
---CGATTTGCAGAGGAGGCGTGTTCGGCGATGATGTCAGAGGTTTTCCGCCCGTGTCACTTCCTGGTGAACCCGGGCCCCTTCCACAAGTTCTGCCGCTACGACGTGTGTACGTGCGTGGACGGCGAGGAGTGTCTGTGCGCCGCCCTCTCCTCCTACGCCGGCATGTGCTCGGCCAGGGGCGTGCTGCTGGAGTGGCGCTCCGCAGCGCTC---
>phph@E0316
??GCGATTCGCCGAGGAGGCGTGTGCGGCGATGATGTCAGAGGCCTTCCGGCCGTGTCACTTCCTGGTGAACCCGGCCCCCTTCCACAAGTTCTGCCGCTACGACGTGTGCGCCTGCGTGGACGGCGAGGAGTGCCTGTGCTCCGCCCTCTCCTCCTACGCCGCCATGTGCTCCGCCCGGGGCGTGATGCTGGAGTGGCGCTCGCCTGCGCTTTG?
>phbl@E0316
??GCGATTTGCCGAGGAGGCGTGTTCGGCGATGATGTCAGAGGCCTTCCGGCCGTGTCACTTCCTGGTGAACCCGACCCCCTTCCACAAGTTCTGCCGCTACGACGTGTGCGCCTGCGTGGACGGCGAGGAGTGCCTGTgctccgccctctcctcctacGCCGCCATGTGCTCCGCCCGGGGCGTGATGCTGGAGTGGCGCTCGCCGGCGCTT??T
>mepo@E0316
?TGCGATTTGCAGAGGAGGCGTGTTCGGCCATAATGTCAGAGGCCTTCCGCCCGTGTCACTTCCTGGTGAACCCAGCTCCATTCCACAAGTTCTGCCGCTACGACGTGTGCGCCTGCGTGAACGATGAGGAGTGTCTGTGCGCCGCCCTCTCCTCTTACGCCACCATGTGCTCCACCAGGGGCGTGCTGCTGGACTGGCGCTCCCCTGCACTG---
>cyro@E0316
?tGCGTTTCGCTGAGGAGGCATGTTCAGCAATGATGTCTGAGTTGTTCAGCCCGTGTCACTTCCTGGTGAACCCGGGTCCGTTCCAGAGGTTCTGCCGCTACGACGTCTGCGCCTGTGTCGACGGAGAGGAGTGCCTCTGCTCTGCCCTGTCTGCCTACGCCGCCGCCTGCTCCGCCAGGGGAGTGCTGCTCAACTGGAGGTCCTCTTCACTC??T
>zefa@E0316
??GCATTTCGCTGAGGAGGCATGTTCAGCAATGATGTCAGAGTTGTTCAGCCCGTGTCACTTCCTGGTGAACCCGGGTCCCTTCCAGAGGTTCTGTCGCTACGACGTCTGCGCCTGTGTCGACGGAGAGGAGTGCCTCTGCTCCGCCCTGTCCGCCTACGCCGCCGCCTGCTCCGCCAGGGGCGTGCTGCTCAGCTGGAGGTCCCCTTCGCTCTGT
>mabe@E0316
?tGCGATTTGCAGAGCAGGCGTGTTCGGTCTTACTGTCAGAGGTGTTCCGCCCGTGCCACTTCCTGGTGAACCCGGCTCCATTCCACAAGTTCTGCCGCTACGACGTGTGCGCCTGCACGGACGCCGAGGAGTGTCTGTGCTCGGCCCTGACGACCTACGCCTCCATGTGCACCGCCAGGGGCGTGCTGCTGGACTGGCGCTCCCCGGCGCA?---
>trmu@E0316
?tGCGATTTGCAGAGAAGGGGTGTTCGGCCATGATGTCAGAGGTGTTCCGCCCGTGTCACTTCCTGGTGAACCCGGGTCCATTCCACAAGTTCTGCCGCTATGATGCGTGCACCTGCGTGGACGGCGAGGAGTGTCTGTGCTCCGCCCTGTCCTCCTACGCCGCCACGTGCTCCGCCAGGGGCGTGCTGCTGGACTGGCGCTCGCCGGCACTT---
>muma@E0316
?tGCGATTCGCAGAGAAGGGGTGTGCGGCCATGATGTCAGGGGTGTTTCGCCCGTGTCACTTCCTGGTGAACCCGGGCCCGTTCCACAAGTTCTGCCGGTACGACGCGTGCGCTTGCATGGACGGCGAGGAGTGCCTGTGCTCGGCTCTGGCTTCCTACGccgccacctgctcctccaggggCGTGCTGCTGGAGTGGCGCTCGGAGGAGCTC??T
>brca@E0316
?TGCGATTTGCAGAAGAGTCGTGCGCAGCCATGATGTCGTCGGCGTTCCACACGTGTCACTTCCTGGTGAATCCGGCTCCCTTCCTCAGGTTCTGTCGCTATGACGTGTGCTCCTGCCAGGACGACGAGGAGTGCCTGTGTACCGCCCTTGCGTCCTACGCCGCGTCCTGCGCCTCCAGAGGTGTGCTGCTCAACTGGCGCACCCCAAAGCTCTG?
