# Supplementary material for: The Phylogenetic Relationships of the Family Sciaenidae Based on Genome-Wide Data Analysis
Source: Animals (Basel). 2022 Dec 1;12(23):3386. doi: 10.3390/ani12233386 (PMC9741161; doi:10.3390/ani12233386)
Supplement: Supplementary file 1 [file animals-12-03386-s001.zip › File S2/align-1105-genes/bak/E0318_NT.fasta.ali]

>mora@E0318
---ccagTGCCACAATTATCTACTTTGCTGGTGCAACTGTTGCTCTGGAGTCATTCTCTCAGAAGACTGCTCGAATGCCTATTTGTCAGTGTTTACTCGGAAGGGGTCATACATATGGCCCAGTATATGTTTGGCATGGGATATTACATCATACTTGGACTGACAGTCCTCTG?------------
>bame@E0318
---?TAGCGCCACAATTATCTACTTTGCTGGTGCAACTGTTGCTCTGGAGTCATTCCCTCAGGCGACTGCTCGAGTGCCTGTTTGTCAGCGTTTACTCGGAGGGGGTCATACATATGGCCCAGTATATGTTTGGCATGGGATATTACGTCGTACTTGGACTGACAGTCTTCTGTTCC?A?------
>loxj@E0318
---?TAGCTCCACAATTATCTACTTTGCTGGTGCAACTGTTTCTCTGGAGTCATTCTCTCAGAAGACTGCTCGAGTGCCTATTTGTCAGCGTTTACTCGGAGGGGGTCATACATATGGCCCAATATATGTTTGGCATTGGATATTACATCATACTTGGATTAACAGTCCTTTGT------------
>phbl@E0318
---?TAGCACCACAATTATCTACTTTGCTGGTGCAACTATTTCTCTTGAGTCATTCTCTCAGAAGACTGCTTGAGTGCCTATTTGTCAGTGTTTACTCGGAGGGGGTCATACATATGGCCCAGTATATGTTTGGCATTGGATACTACATAATACTTGGACTGACAGTCCTTTGTTG?---------
>momo@E0318
---?TAGCTCCACAATTATCTACTTTGCTGGTGCAACTGTTTCTCTGGATTCATTCTCTCAGAAGACTACTCGAGTGCCTATTTGTTAGTGTTTACTCGGAGGGGGTCATACATATGGCCCAATACATGTTTGGCATTGGATATTACATCATACTTGGACTGACAGTCCTTTG?------------
>argl@E0318
---CTAGTTCCACAATTATCTACTTTGCTGGTGCAACTGTTTCTCTGGAGCCATTCACTCAGAAGACTGCTAGAGTGCCTATTTGTTAGTGTTTACTCGGAGGGGGTCATACATATGGCACAATATATGTTTGGCATTGGATATTACATCATACTTGGATTGACAGTCATTTGT------------
>bosa@E0318
---CTAGTTCCACAATTATCTACTTTGCTGGTGCAACTGTTTCTCTGGAGCCATTCACTCAGAAGACTGCTAGAGTGCCTATTTGTTAGTGTTTACTCGGAGGGGGTCATACATATGGCACAATATATGTTTGGCATTGGATATTACATCATACTTGGATTGACAGTCATTTGT------------
>gace@E0318
---CTAGTTCCACAATTATCTACTTTGCTGGTGCAACTGTTTCTCTGGAGCCATTCACTCAGAAGACTGCTAGAGTGCCTATTTGTTAGTGTTTACTCGGAGGGGGTCATACATATGGCACAATATATGTTTGGCATTGGATATTACATCATACTTGGATTGACAGTCATTTGT------------
>gaen@E0318
---CTAGTTCCACAATTATCTACTTTGCTGGTGCAACTGTTTCTCTGGAGCCATTCACTCAGAAGACTGCTAGAGTGCCTATTTGTTAGTGTTTACTCGGAGGGGGTCATACATATGGCACAATATATGTTTGGCATTGGATATTACATCATACTTGGATTGACAGTCATTTGT------------
>meme@E0318
---CTAGTTCCACAATTATCTACTTTGCTGGTGCAACTGTTTCTCTGGAGCCATTCACTCAGAAGACTGCTAGAGTGCTTATTTGTTAGTGTCTACTCGGAGGGGGTCATTCATATGGCACAATATATGTTTGGCATTGGATATTACATCATACTTGGATTGACAGTCATTTGT------------
>povi@E0318
---CTAGTTCCACAATTATCTACTTTGCTGGTGCAACTGTTTCTCTGGAGCCATTCACTCAGAAGACTGCTAGAGTGCCTATTTGTTAGTGTTTACTCGGAGGGGGTCATACATATGGCCCAATATATGTTTGGCATTGGATATTACATCATACTTGGATTGACAGTCATTTGT------------
>gach@E0318
---CTAGTTCCACAATTATCTACTTTGCTGGTGCAACTGTTTCTCTGGAGCCATTCACTCAGAAGACTGCTAGAGTGCCTATTTGTTAGTGTTTACTCGGAGGGGGTCATACATATGGCACAATATATGTTTGGCATTGGATATTACATCATACTTGGATTGACAGTCATTTG?------------
>gage@E0318
---CTAGTTCCACAATTATCTACTTTGCTGGTGCAACTGTTTCTCTGGAGCCATTCACTCAGAAGACTGCTAGAGTGCCTATTTGTTAGTGTTTACTCGGAGGGGGTCATACATATGGCACAATATATGTTTGGCATTGGATATTACATCATACTTGGATTGACAGTCATTTG?------------
>gamo@E0318
---CTAGTTCCACAATTATCTACTTTGCTGGTGCAACTGTTTCTCTGGAGCCATTCACTCAGAAGACTGCTAGAGTGCCTATTTGTTAGTGTTTACTCGGAGGGGGTCATACATATGGCACAATATATGTTTGGCATTGGATATTACATCATACTTGGATTGACAGTCATTTG?------------
>brbr@E0318
---?TAGCTCCACAATTATCTACTCTGCTGGTGCAACTGTTTCTCTGGAGTCATTCTCTCAGAAGACTACTCGAGTGCCTATTTGTTAGTGTTTACTCGGAGGGGGTCATACATATTGCCCAATATATGTTTGGCATTGGATATTACATCATACTTGGACTGACAGTCCTTTG?------------
>loam@E0318
---?TAGCTCCACAATTATCTACTTTGCTGGTGCAACTGTTTCTCTGGAGTCATTCTCTCAGAAGGCTGCTCGAGTGCCTATTTGTCAGCGTTTACTCGGAGGGGGTCATACATATGGCCCAATATATGTTTGGCATTGGATATTACATCATACTTGGATTAACAGTCCTTTG?------------
>lohl@E0318
---?TAGCTCCACAATTATCTACTTTGCTGGTGCAACTGTTTCTCTGGAGTCATTCTCTCAGAAGACTGCTCGAGTGCCTATTTGTCAGCGTTTACTCGGAGGGGGTCATACATATGGCCCAATATATGTTTGGCATTGGATATTACATCATACTTGGATTAACAGTCCTTTGT------------
>lolo@E0318
---?TAGCTCCACAATTATCTACTTTGCTGGTGCAACTGTTTCTCTGGAGTCATTCTCTCAGAAGACTGCTCGAGTGCCTATTTGTCAGCGTTTACTCGGAGGGGGTCATACATATGGCCCAATATATGTTTGGCATTGGATATTACATCATACTTGGATTAACAGTCCTTTG?------------
>trmi@E0318
---CTAGTTCCACCATTATCTACATTGCTGGTGCAACTGTTTCTGTGGAGCCATTCTCTCAGAAGACTGCTCGAGTGCCTGTTTGTTAGTGTTTACTCTGAAGGGGTCATACATATGGCCCAATATATGTTTGGCATTGGATATTACATCATACTTGGACTGACAGTCATCTG?------------
>phph@E0318
---?TAGCACCACAATTATCTACGTTGCTGGTGCTACTATTCCTCTGGAGTCATTCTCTCAGAAGACTGCTTGAGTGCCTATTTGTCAGTGTTTACTCAGAGGGGGTCATACATATGGCCCAATATATGTTTGGCATTGGATACTACATAATACTTGGACTGACAGTCCTTTGT------------
>lala@E0318
---CCAGCGCCACAATTATCTACTTTGCTGGTGCAACTGTTGCTCTGGAGTCATTCTCTCAGAAGACTGTTCGAATGCCTATTTGTCAGTGTTTACTCGGAAGGGGTCATGCATATGGCCCAGTATATGTTTGGCATGGGATATTACATCATACTTGGGCTGACAGTCCTCTGT------------
>coru@E0318
---?taGCGCCACAACTATCTACGTTGCTTGTGCAACTGTTGCTCTGGATTCATTCTGTCAGACGACTGCTCGAGTGCCTGTTTGTCAGTGTGTACTCGGAGGGTGTCTTACATCTGGCCCAGTATATGTTTGGCATGGGATATTACGTCATACTTGGACTGACAGTCCTCTGTTCC?A?------
>mezu@E0318
---?TAGCGCCACAATTATCTACTTTGCTGGTGCAGCTGTTGCTCTGGATTAATTCCCTCAGAAGACTGATCGAGTGCCTGTTTGTCAGTGTTTACTCGGAGGGGGTCATGCATGTGGCCCAGTATATGTTTGGCATCGGATATTACGTCATACTTGGACTGACAGTCCTCTGTTCC---------
>maoc@E0318
---?TAGGGCCACAACTATCTACGTTGCTCGTGCAACTGTTGCTCTGGATTCATTCTCTCAGACGACTGCTCGAGTGCCTATTTGTCAGTGTGTACTCTGAGGGTGTGATGCATATGGCCCAGTATATGTTTGGCTTGGGATATTACGTCATACTTGGACTGACAGTCCTCTGTTCCGAG------
>trsc@E0318
---?TAGGGCCACAGCTTTCTACCTTGCTGGTGCAGCTGCTGCTCTGGGGTCATTCTCTCAGACGACTGCTCGAGTGCCTGTTTGTCAGTGTTTACTCGGAGGGGGTTATGCACATGGCCCAGTATGTGTTCGGTATGGGATATTACATCATACTTGGATTGACAGTCCTCTGTTCCGAT------
>trmu@E0318
---?TAGGGCCACAACTTTCTACCTTGCTGGTGCAGCTGCTGCTCTGGGGTCATTCTCTCAGACGACTGCTCGAGTGCCTGTTTGTCAGTGTTTACTCGGAGGGGGTTATGCACATGGCCCAGTATGTGTTTGGTATGGGATATTATGTCATACTTGGATTGACTGTCCTCTGTTCCGAT------
>mabe@E0318
T??CTAGCGCCACAACTATCCACGTTGCTTGTGCAACTGTTGCTCTGGATTCATTCTGTCAGACGACTGCTGGAGTGCCTGTTTGTCAGCGTGTACTCGGAGGGTGTCCTACATCTTGCCCAGTATATGTTTGCCATGGGATATTATGTCATACTTGGACTGACAGTCCTCGGTT??---------
>gaar@E0318
---CTAGTTCCACACTTGTCTACTCTGCTGGTGCAGATGTTTCTCTGGATCCATTCCCTCAGGAGACTGCTGGAGTGCCTGTGTGTTAGCGTCTACTCACAGGGGGTCATACATGTGGCCCAGTATGTGTTTGGTGTTGGATATTACATCATACTGGGACTGACAGTCATTTGTTCC---------
>muma@E0318
T??CCAGCGCCTCAGTTATCCACTCTGCTGGTGCAACTGCTGCTCTGGAGTCATGGTGTCAGGAGACTCCTGGAGAGCCTATTTGTCAGCGTGTACTCCGAGGGGGTGATGCACCTGCTCCAGTATATATTCGGCATGGGATATTACATCGTCATTGGACTGACGGTCCTTTGTTCCGAT------
>brca@E0318
TCCACAGATCCACATTTCTCCACGGTGCtggtgttgctgctgctgtgggccCACTCGGTGCGGAGGCTGGTGGAGAGCCTGTATGTGAGCGTCTACTCCCCGGGCGTCATCCACGTGGTCCAGTATGTCTTCGGCATGGCTTACTACGTCTTTCTGGGGCTGACGGTTCTGTGTTGTGA?------
>zefa@E0318
?CTGCAGTTCTACAGTTCTCCACTCTACTGGTGCAGCTCCTGCTGTGGCTTCACTCCCTGAGGAGACTCTGCGAGTGCCTGCTGGTCAGTGTCTACTCGCCAGGGGTCCTACACCTTGTCCAGTATGTGTTTGGTTTGGGATACTACATCGTACTGGGACTGACAGTCCTCTGCTCAAATCCTCTG
>cyro@E0318
?CTGTAGTTCTACACTTCTCCACCCTGCTGGTGCATCTCCTGCTGTGGCTTCACTCCCTGAGGAGACTCTGCGAGTGCCTGCTGGTCAGCGTCTACTCGCCGGGGGTCCTACACCAGGTCCAGTATGTGTTTGGTGTGGGATACTACATCATACTGGGGCTGACGGTGCTCTGCTCCAATCCTCT?
