# Supplementary material for: The Phylogenetic Relationships of the Family Sciaenidae Based on Genome-Wide Data Analysis
Source: Animals (Basel). 2022 Dec 1;12(23):3386. doi: 10.3390/ani12233386 (PMC9741161; doi:10.3390/ani12233386)
Supplement: Supplementary file 1 [file animals-12-03386-s001.zip › File S2/align-1105-genes/bak/E0319_NT.fasta.ali]

>argl@E0319
?TTTCCCTCGCCAACCTGGTGGTGCTGATCCCTATTGTTTCACTGTGTGGTTTGTTATTTTCCGCTGCGGTGGATGATAACTTCCCCCAGGGCTGcactagcagcagcagcctgtgcTTCTATAGCCTGCTGCTGCCAGTCACCATTCCCGTCTTCGTCTTCTTCCACCTCTGGAGCTGGATGGGAATT---------------------------------AAGCTCTTCAGACAC---
>bosa@E0319
?TTTCCCTCGCCAACCTGGTGGTGCTGATTCCTATTGTTTCACTGTGTGGTTTGTTATTTTCCGCTGCGGTGGATGACAACTTCCCCCAGGGCTGtactagcagcagcagcctgtgcTTCTATAGCCTGCTGCTGCCAGTCACCATTCCCGTCTTCGTCTTCTTCCACCTCTGGAGCTGGATGGGAATT---------------------------------AAGCTCTTCAGACAC---
>povi@E0319
?TTTCCCTCGCCAACCTGGTGGTGCTGATCCCCATTGTTTCACTGTGTGGTTTGTTATTTTCCGCTGCGGTGGATGATAACTTCCCCCAGGGCTgcactagcagcagcagcctgtgcTTCTATAGCCTGCTGCTGCCAGTCACCATTCCCGTCTTCGTCTTCTTCCACCTCTGGAGCTGGATGGGAATT---------------------------------AAGCTCTTCAGACAC---
>gace@E0319
TTTTCCCTCGCCAACCTGGTGGTGCTGATCCCTATTGTTTCACTGTGTGGTTTGTTATTTTCCGCTGCGGTGGATGATAACTTCCCCCAGGGCTGtactagcagcagcagcctgtgcTTCTATAGCCTGCTGCTGCCAGTCACCATTCCCGTCTTCGTCTTCTTCCACCTCTGGAGCTGGATGGGAATT---------------------------------AAGCTCTTCAGACAC---
>gaen@E0319
TTTTCCCTCGCCAACCTGGTGGTGCTGATCCCTATTGTTTCACTGTGTGGTTTGTTATTTTCCGCTGCGGTGGATGATAACTTCCCCCAGGGCTGtactagcagcagcagcctgtgcTTCTATAGCCTGCTGCTGCCAGTCACCATTCCCGTCTTCGTCTTCTTCCACCTCTGGAGCTGGATGGGAATT---------------------------------AAGCTCTTCAGACAC??A
>gage@E0319
TTTTCCCTCGCCAACCTGGTGGTGCTGATCCCTATTGTTTCACTGTGTGGTTTGTTATTTTCCGCTGCGGTGGATGATAACTTCCCCCAGGGCTGtactagcagcagcagcctgtgcTTCTATAGCCTGCTGCTGCCAGTCACCATTCCCGTCTTCGTCTTCTTCCACCTCTGGAGCTGGATGGGAATT---------------------------------AAGCTCTTCAGACAC---
>meme@E0319
TTTTCCCTGGCCAACCTGGTGGTGCTGATCCCCATTGTTTCACTGTGTGGTTTGTTATTTTCCGCTGCGGTGGATGATAACTTCCCCCAGGGCTGcactagcagcagcagcctgtgcTTCTATAGCCTGCTGCTGCCAGTCACCATCCCCGTCTTCGTCTTCTTCCACCTCTGGAGCTGGATGGGGATT---------------------------------AAGCTCTTCAGACAC??A
>gach@E0319
?TTTCCCTCGCCAACCTGGTGGTGCTGATCCCTATTGTTTCACTGTGTGGTTTGTTATTTTCCGCTGCGGTGGATGATAACTTCCCCCAGGGATGtactagcagcagcagcctgtgtTTCTATAGCCTGCTGCTGCCAGTCACCATTCCCGTCTTCGTCTTCTTCCACCTCTGGAGCTGGATGGGAATT---------------------------------AAGCTCTTCAGACAC??A
>gamo@E0319
?TTTCCCTCGCCAACCTGGTGGTGCTGATCCCTATTGTTTCACTGTGTGGTTTGTTATTTTCCGCTGCGGTGGATGATAACTTCCCCCAGGGCTGtactagcagcagcagcctgtgcTTCTATAGCCTGCTGCTGCCAGTCACCATTCCCGTCTTCGTCTTCTTCCACCTCTGGAGCTGGATGGGAATT---------------------------------AAGCTCTTCAGACAC??A
>bame@E0319
?TTTCCCTTTCcaacctggtggtggtgatccccatcgtgtctctgtgtggtttGTTATTTTCTGCTGCGGTGGATGAGAACTTCCCCCAGGGCTGCACCAGTAGTAGCAGCCTGTGTTTCTATAGCCTGCTGCTGCCAGTCACCATACCCGTCTATGTCTTCTTCCACCTCTGGAGCTGGATGGGAATC---------------------------------AAACTCTTCAGACAC---
>phph@E0319
?TTTCCCTGTCCAACCTGGTGGTGCTGATCcccattgtctctctgtgtggtttgttgttttctgcgGCAGTGGATGAGAACTTCCCCGAGGGCTGcactagcagcagcagcctgtgttTCTACAGCCTGTTGCTACCAGTCACCATCCCCGTCTTCGTGTTCTTCCACCTGTGGAGCTGGATGGGGATT---------------------------------AAGCTCTTCAGACAC??A
>momo@E0319
TTTTCCCTCTCCAACCTGGTGGTGCTGATCCCCAttgtttctctgtgtggttTGTTATTTTCCGCTGCGGTGGATGAGAACTTCCCCCAGGGCTGCACTAGCAGTAGCAGCCTGTGCTTCTATAGCCTGCTGCTGCCAGTCACCATTCCCGTCTTCGTCTTCTTCCACCTCTGGAGCTGGATGGGAATT---------------------------------AAGCTCTTCAGACAC??A
>phbl@E0319
??TTCCCTCTCCAACCTGGTGGTGCTGATCCccattgtctctctgtgtggtttgttgttttctgcGGCGGTGGATGAGAACTTCCCCGAGGGCTGcactagcagcagcagcctgtgttTCTACAGCCTGCTGCTACCAGTCACCATCCCTGTCTTCGTGTTCTTCCACCTGTGGAGCTGGATGGGAATT---------------------------------AAGCTTTTCAGACAC??A
>lohl@E0319
?TTTCCCTCTCCAACCTGGTGGTGCTGATCCCCATTGTTTCTCTGTGTGGTTTGTTATTTTCTGCTGCGGTGGATGAGAACTTCCCCCAAGGCTGCACTAGCAGTAGCAGCCTGTGCTTCTATAGCCTGCTGCTGCCAGTCACCATTCCGGTCTTCGTCTTCTTCCACCTCTGGAGCTGGATGGGAATT---------------------------------AAGCTCTTCAGACAC??A
>lolo@E0319
?TTTCCCTCTCCAACCTGGTGGTGCTGATCCccattgtttctctgtgtggtttgttattttctgctgCGGTGGATGAGAACTTCCCCCAAGGCTGCACTAGCAGTAGCAGCCTGTGCTTCTATAGCCTGCTGCTGCCAGTCACCATTCCGGTCTTCGTCTTCTTCCACCTCTGGAGCTGGATGGGAATT---------------------------------AAGCTCTTCAGACAC---
>trmi@E0319
?TTTCCCTCGCCAACCTGGTGGTGTTGATCCCCATTGTTTCACTGTgtggtttgttattttccgCTGCTGTGGATGAGAACTTCCCCCAGGGCTGcactagcagcagcagcctgtgCTTCTATagcctgctgctgccagtCACCATTCCTGTCTTCGTCTTCTTCCACCTCTGGAGCTGGATGGGAATT---------------------------------AAGCTCTTCAGACAC??A
>loxj@E0319
TTTTCCCTCTCCAACCTGGTGGTGCTGATCCCCATTGTTTCTCTGTGTGGTTTGTTATTTTCTGCTGCGGTGGATGAGAACTTCCCCCAAGGCTGCACTAGCAGTAGCAGCCTGTGCTTCTATAGCCTGCTGCTGCCAGTCACCATTCCGGTCTTCGTCTTCTTCCACCTCTGGAGCTGGATGGGAATT---------------------------------AAGCTCTTCAGACAC??A
>gaar@E0319
?TTTCCCTCGGCaacctggtggtgctggtccCCATCGTTTCACTGTGTGGTTTGTTATTTTCCGCTGCAGTGGATGAGAACTTCCCCCAGGGCtgcactagcagcagcagcctgtgcTTCTACAGCCTGCTGCTGCCAGTCACCATTCCCGTCTTCGTCTTCTTCCACCTCTGGAGCTGGATGGGAATT---------------------------------AAGCTCTTCAGACAC---
>brbr@E0319
??TTCCCTCTCCAACCTGGTGGTGCTGATCCCCATTGTTTCTCTGTGTGGTTTGTTATTTTCCGCTGCGTGGGATGAGAACTTCCCCCAGGGCTGCACTAGCAGTAGCAGCCTGTGCTTCTATAGCCTGCTGCTGCCAGTCACCATTCCCGTCTTCGTCTTCTTCCACCTCTGGAGCTGGATGGGAATT---------------------------------AAGCTCTTCAGACAC??A
>maoc@E0319
?TTTCCCTCTCCAACCTGGTGGTGCTGATCCCCATCGTGTCCCTGTGTGGTTTGTTCTTTTCCGCTGTGGTGGATGAGAACTTCCCCCAGggctgcaccagcagcagcagcctgtgttTCTACAGCCTCCTGCTGCCGGTCACCATCCCCGTCTACATCTTCTTCCACCTCTGGAGCTGGATGGGAATC---------------------------------AAGCTGTTCAGACAC---
>cyro@E0319
?TTTCTCTCTCCaacctggtggtgctggtgcccATCGTGTCTCTCTGTGGCTTGTTCTTCTCTGCTGCGGTGGATGAGAACTTCCCCCAGGgctgcaccagcagcagcagtctgTGTTTCTACAGTCTGCTGCTGCCTGTCACCATTCCTGTGTACGTCTTCTTCCACCTCTGGAGCTGGATAGGGATC---------------------------------AAGCTCTTCAGGCAC---
>trmu@E0319
?TTTCCCTCTCCAACCTGGTGGTGCTGATCCCCatcgtgtctctgtgtggtttGTTCTATTCTGCTGCGGTGGATGAGAACTTCCCCCAGGGCTGCACCAGTACTAGCAGCCTGTGTTTCTATAGCCTGCTGCTGCCAGTCACCATCCCCGTCTACATCTTCTTCCACCTCTGGAGCTGGATAGGAATC---------------------------------AAGCTCTTCAGACAC---
>zefa@E0319
?TTTCTCTCTCCAACCTGGTGGTGTTGGTGCCCATCGTGTCTCTCTGCGGCTTGTTCTTCTCTGCTGCGGTGGATGAGAACTTCCCCCAGGgctgcaccagcagcagcagtctgTGTTTCTACAGTCTGTTGCTGCCTGTCACCATTCCTGTGTACGTCTTCTTCCACCTCTGGAGCTGGATGGGGATC---------------------------------AAGCTCTTCAGACAC---
>trsc@E0319
?TTTCCCTCTCCAACCTGGTGGTACTGATCCCCatcgtgtctctgtgtggtttgtTCTATTCCGCTGCGGTGGATGAGAACTTCCCCCAGGGCTGCACCAGTACTAGCAGCCTGTGTTTCTATAGCCTGCTGCTGCCAGTCACCATCCCCGTCTACGTCTTCTTCCACCTCTGGAGCTGGATAGGAATC---------------------------------AAGCTCTTCAGACAC---
>lala@E0319
?TTTCCCTCTCTAACCTAGTGGTGCTGGTCCCCATCGTGTCTCTGTGCGGTTTGTTCTTTTCCGCTGCGGTAGATGAGAATTTCCCCCAGGGCTGCACTAGTAGCAGCAGCCTGTGTTTCTATAGCCTGCTGCTGCCAGTCACCATCCCTGTCTACGTCTTCTTCCACCTCTGGAGCTGGATGGGAATC---------------------------------AAGCTTTTCAGACAC---
>mora@E0319
?TTTCCCTCTCCAACCTGGTGGTGCTGATCCCCATcgtgtctctgtgtggtttGTTCTTTTCCGCTGCGGTAGATGAGAACTTCCCCCAGGGCTGCACTAGTAGCAGCAGCCTGTGTTTCTATAGCCTGCTGCTGCCAGTCACCATCCCTGTCTATGTCTTCTTCCACCTCTGGAGCTGGATGGGAATC---------------------------------AAGCTCTTCAGACAC??A
>coru@E0319
??TGCCCTCTCCAACCTGGTTGTGTTGGTCCCCATCGTGTCCCTGTGTGGTTTGTTCCTTTCCGCGGCGGTGGATGAGAACTTCCCCCAGGGCTGCACCAGTAGCAGCAGCCTGTGTTTCtacagcctgctgctgccggtCACCATCCCCGTCTACATCTTCTTCCACCTCTGGAGCTGGATGGGAATC---------------------------------AAGCTCTTCAGGCAC??A
>mabe@E0319
??TGCCCTCTCCAACCTGGTGGTGTTGATCCCCATCGTGTCCCTGTGTGGCTTGTTCTTGTCCGCTGCGGTGGATGAGAACTTCCCCCAGGGCTGCACCAGTAGCAGCAGTCTGTGTTTctacagcctgctgctgccggtCACCATCCCCGTCTACATCTTCTTCCACCTCTGGAGCTGGATGGGAATC---------------------------------AAGCTCTTCAGACAC??A
>meca@E0319
TTTTCCCTCTCCAACCTGGTGGTGCTGATCCccattgtgtctctgtgtggcttGTTCATGTCCGCTGCGGTGGATGAGAACTTCCCCCAGGGCTGTACCAGCAGTAGCAGCCTGTGTTTCTATAGCCTGCTGCTGCCTGTCACCATCCCTGTCTACGTCTTCTTCCACCTCTGGAGCTGGATGGGAATC---------------------------------AAGCTGTTCAGACAC---
>merl@E0319
TTTTCCCTCTCCAACCTGGTGGTGCTGATCCccattgtgtctctgtgtggcttGTTCATGTCCGCTGCGGTGGATGAGAACTTCCCCCAGGGCTGTACCAGCAGTAGCAGCCTGTGTTTCTATAGCCTGCTGCTGCCTGTCACCATCCCCGTCTACGTCTTCTTCCACCTCTGGAGCTGGATGGGAATC---------------------------------AAGCTGTTCAGACAC---
>mezu@E0319
TTTTCCCTCTCCAACCTGGTGGTGCTGATCCCCATCGTGTCTCTGTGTGGTTTGTTCTTTTCCGCTGCGGTGGATGACAACTTCCCCCAGGGCTGCACCAGTAGCAGCAGCCTGTGTTTCTATAGCTTGCTGCTGCCGGTCACCATACCCGTCTACGTCTTCTTCCACCTCTGGAGCTGGATGGGAATC---------------------------------AAGCTCTTCAGACAC---
>muma@E0319
?TGTCCCTCTCCAACCTGGTGGTGCTGATCCCCATCGTGTCTCTGTGTGGGCTGTTCTTCTCCGCTGCGGTGGATGACAACTTCCCCCAGGGCTGcactagcagcagcagcctgtgtTTCTACAGCCTGCTGCTGCCCGTCACCATCCCAGTCTATGTGTTCTTCCACCTCTGGAGCTGGATGGGAATC---------------------------------AAGCTCTTCAGACAC??A
>mepo@E0319
TTTTCCCTCTCCAACCTGGTGGTGCTGATCCccattgtgtctctgtgtggcttGTTCATGTCCGCTGCGGTGGATGACAACTTCCCCCAGGGCTGTACCAGCAGTAGCAGCCTGTGTTTCTATAGCCTGCTGCTGCCTGTCACCATCCCCGTCTACGTCTTCTTCCACCTCTGGAGCTGGATGGGAATC---------------------------------AAGCTGTTCAGACAC??A
>loam@E0319
TTTTCCCTCTCCAACCTGGTGGTGCTGATCCCCATTGTTTCTCTGTGTGGTTTGTTATTTTCTGCTGCGGTGGATGAGAACTTCCCCCAAGGCTGCACTAGCAGTAGCAGCCTGTGCTTCTATAGCCTGCTGCTGCCAGTCACCATTCCGGTCTTCGTCTTCTTCCACCTCTGGAGCTGGATGGGAA??NNNNNNNNNNNNNNNNNNNNNNNNNNNNNNNCTAAGCTCTTCAGACAC??A
>brca@E0319
??GTCCCTGTCCaacctggtggtggtggtaccgGTGGTGTCTCTGTGCGGTCTGTTAGTGTCGGCCGCCCTGGACGACTCCTTCCCTCAGGGCTGCGCCGACACCAACAGCCTGTGTTTCTATAGTCTGCTGCTGCCGGTCACTCTGCCCGTCTACGTGTTCTTCCACCTCTGGAGCTGGATCGGAATA---------------------------------AAACTATTCCGACAC---
