# Supplementary material for: The Phylogenetic Relationships of the Family Sciaenidae Based on Genome-Wide Data Analysis
Source: Animals (Basel). 2022 Dec 1;12(23):3386. doi: 10.3390/ani12233386 (PMC9741161; doi:10.3390/ani12233386)
Supplement: Supplementary file 1 [file animals-12-03386-s001.zip › File S2/align-1105-genes/bak/E0320_NT.fasta.ali]

>argl@E0320
---ATGCTTTACATGCCAGAGGCAGACACTTTCTACATGGACAAGATGACTGGGGAGAAAGAGCCATTGCCCGAAGCATACAATGGGATGTGTAACCTGGAGAAGTTCTACACGGACCCCAAGTGTGGGGATGGAAACTCCTACAGGCTACAGCTGTGGATGTACACCATGAGGCTGCTGCAGTACTCCGACGCCATTGAGCACCTGCTCACC---
>bosa@E0320
---ATGCTTTACATGCCAGAGGCAGACACTTTCTACATGGACAAGATGACTGGGGAGAAAGAGCCATTGCCCGAAGCATACAATGGGATGTGTAACCTGGAGAAGTTCTACACAGACCCCAAGTGTGGGGATGGAAACTCCTACAGGCTACAGCTGTGGATGTACACCATGCGGCTGCTGCAGTACTCCGACGCCATTGAGCACCTGCTCACC??A
>trmi@E0320
---ATGCTTTACATGCCAGAGGCAGACACTTTCTACATGGACAAGATGACTGGTGAGAAAGAGCCATTGCCCGAAGCCTACAATGGGATGTGCAACCTGGAGAAGTTCTACACGGACCCCAAGTGCGGGGACGGAAACTCCTACAGGCTACAGCTGTGGATGTACACCATGCGGCTGCTGCAGTACTCTGACGCCATCGAGCACCTGCTCACC---
>gace@E0320
---ATGCTTTACATGCCAGAGGCAGACACTTTCTACATGGACAAGATGACTGGGGAGAAAGAGCCATTGCCCGAAGCATACAATGGGATGTGTAACCTGGAGAAGTTCTACACGGACCCCAAGTGTGGGGATGGAAACTCCTACAGGCTACAGCTGTGGATGTACACCATGAGGCTGCTGCAGTACTCCGACGCCATTGAGCACCTGCTCACC??A
>povi@E0320
---ATGCTTTACATGCCAGAGGCAGACACTTTCTACATGGACAAGATGACTGGGGAGAAAGAGCCATTGCCCGAAGCATACAATGGGATGTGTAACCTGGAGAAGTTCTACACGGACCCCAAGTGTGGGGATGGAAACTCCTACAGGCTACAGCTGTGGATGTACACCATGCGGCTGCTGCAGTACTCCGACGCCATAGAGCACCTGCTCACC??A
>gach@E0320
---ATGCTTTACATGCCAGAGGCAGACACTTTCTACATGGACAAGATGACTGGGGAGAAAGAGCCATTGCCCGAAGCATACAATGGGATGTGTAACCTGGAGAAGTTCTACACGGACCCCAAGTGTGGGGATGGAAACTCCTACAGGCTACAGCTGTGGATGTACACCATGAGGCTGCTGCAGTACTCCGACGCCATTGAGCACCTGCTCACC??A
>gaen@E0320
---ATGCTTTACATGCCAGAGGCAGACACTTTCTACATGGACAAGATGACTGGGGAGAAAGAGCCATTGCCCGAAGCATACAATGGGATGTGTAACCTGGAGAAGTTCTACACGGACCCCAAGTGTGGGGATGGAAACTCCTACAGGCTACAGCTGTGGATGTACACCATGAGGCTGCTGCAGTACTCCGACGCCATTGAGCACCTGCTCACC??A
>gage@E0320
---ATGCTTTACATGCCAGAGGCAGACACTTTCTACATGGACAAGATGACTGGGGAGAAAGAGCCATTGCCCGAAGCATACAATGGGATGTGTAACCTGGAGAAGTTCTACACGGACCCCAAGTGTGGGGATGGAAACTCCTACAGGCTACAGCTGTGGATGTACACCATGAGGCTGCTGCAGTACTCCGACGCCATTGAGCACCTGCTCACC??A
>gamo@E0320
---ATGCTTTACATGCCAGAGGCAGACACTTTCTACATGGACAAGATGACTGGGGAGAAAGAGCCATTGCCCGAAGCATACAATGGGATGTGTAACCTGGAGAAGTTCTACACGGACCCCAAGTGTGGGGATGGAAACTCCTACAGGCTACAGCTGTGGATGTACACCATGAGGCTGCTGCAGTACTCCGACGCCATTGAGCACCTGCTCACC??A
>brbr@E0320
---ATGCTTTACATGCCAGAGGCAGACACTTTCTACATGGACAAGATGACTGGGGAGAAAGAGCCATTGCCCGAAGCCTACAATGGGATGTGTAACCTGGAGAAGTTCTACACGGACCCCAAGTCTGGGGACGGCAACTCATACAGGCTACAGCTGTGGATGTACACCATGCGGCTGCTGCAGTACTCCGACGCCATCGAGCACCTTCTCACC---
>loam@E0320
---ATGCTTTACATGCCCGAGGCAGACACTTTCTACATGGACAAGATGACTGGGGAGAAAGAGCCATTGCCCGAAGCCTACAATGGGATGTGTAACCTGGAGAAGTTCTACACAGACCCCAAGGCCGGGGACGGCAACTCATACAGGCTACAGCTGTGGATGTACACCATGCGGCTGCTGCAGTACTCCGACGCCGTTGAGCACCTGCTCACC??A
>momo@E0320
---ATGCTTTACATGCCAGAGGCAGACACTTTCTACATGGACAAGATGACTGGGGAGAAAGAGCCATTGCCCGAAGCCTACAATGGGATGTGTAACCTGGAGAAGTTCTACACGGACCCCAAGGCCGGGGACGGCAACTCATACAGGCTACAGCTGTGGATGTACACCATGCGGCTGCTGCAGTACTCCGACGCCATCGAGCACCTGCTCACC??A
>mezu@E0320
---ATGCTTTACATGCCCGAGGCAGACACTTTCTACATGGACAAGATGACCGGGGAGAAAGAGCCGTTGCCGGAAGCCTACAACGGGATGTGTAACCTGGAGAAGTTCTACACTGACCCCAAGGCTGGAGACGGCAACTCGTACCGGCTGCAGCTGTGGATGTACACCATGAGGCTGCTGCAGTACTCCGACGCCGTGGAGCACCTACTCACC??A
>lohl@E0320
---ATGCTTTACATGCCCGAGGCAGACACTTTCTACATGGACAAGATGACTGGGGAGAAAGAGCCATTGCCCGAAGCCTACAATGGGATGTGTAACCTGGAGAAGTTCTACACAGACCCCAAGGCCGGGGACGGCAACTCATACAGGCTACAGCTGTGGATGTACACCATGCGGCTGCTGCAGTACTCCGACGCCGTTGAGCACCTGCTCACC??A
>lolo@E0320
---ATGCTTTACATGCCCGAGGCAGACACTTTCTACATGGACAAGATGACTGGGGAGAAAGAGCCATTGCCCGAAGCCTACAATGGGATGTGTAACCTGGAGAAGTTCTACACAGACCCCAAGGCCGGGGACGGCAACTCATACAGGCTACAGCTGTGGATGTACACCATGCGGCTTCTGCAGTACTCCGACGCCGTTGAGCACCTGCTCACC??A
>loxj@E0320
---ATGCTTTACATGCCCGAGGCAGACACTTTCTACATGGACAAGATGACTGGGGAGAAAGAGCCATTGCCCGAAGCCTACAATGGGATGTGTAACCTGGAGAAGTTCTACACAGACCCCAAGGCCGGGGACGGCAACTCATACAGGCTACAGCTGTGGATGTACACCATGCGGCTGCTGCAGTACTCCGACGC?---------------------
>meme@E0320
---ATGCTTTACATGCCAGAGGCAGACACTTTCTACATGGACAAGATGACTGGGGAGAAAGAGCCATTGCCCGAAGCATACAATGGGATGTGTAACCTGGAGAAGTTCTACAAAGATCCCAAGTGTGGGGATGGAAACTCCTACAGGCTACAGCTGTGGATGTACACCATGCGGCTGCTGCAGTACTCCGACGCCATTGAGCACCTGCTCACC??A
>meca@E0320
---ATGCTTTACATGCCCGAGGCCGACACTTTCTACATGGACAAGATGACTGGGGAGAAAGAGCTGCTGCCCGAAGCCTACAATGGGATGTGTAACCTGGAGAAGTTTTACACTGACCCTAAGGCTGGGGACGGCAACTCGTACAGACTGCAGCTGTGGATGTACACCATGAGGCTGCTGCAGTACTCTGACGCCGTCGAGCACCTGCTCACC---
>mepo@E0320
---ATGCTTTACATGCCCGAGGCCGACACTTTCTACATGGACAAGATGACTGGGGAGAAAGAGCTGTTGCCCGAAGCCTACAATGGGATGTGTAACCTGGAGAAGTTTTACACTGACCCTAAGGCTGGGGACGGCAACTCTTACAGACTGCAGCTGTGGATGTACACCATGAGGCTGCTGCAGTACTCTGACGCCGTCGAGCACCTGCTCACC??A
>merl@E0320
---ATGCTTTACATGCCCGAGGCCGACACTTTCTACATGGACAAGATGACCGGGGAGAAAGAGCTGTTGCCCGAAGCCTACAATGGGATGTGTAACCTGGAGAAGTTTTACACTGACCCTAAGGCTGGGGACGGCAACTCGTACAGACTGCAGCTGTGGATGTACACCATGAGGCTGCTGCAGTACTCTGACGCCGTCGAGCACCTGCTCACC??A
>mora@E0320
---ATGCTGTACATGCCCGAGGCAGACACTTGCTACATGGACAAGATGACTAACGAGAAAGAGCCGTTGCCTGAAGCCTACAATGGGATGTGTAACCTGGAGAAGTTCTACACTGACCCTAAGGCTGGGGACGGCAACTCGTACAGGCTGCAGCTGTGGATGTACACCATGAGGCTGCTGCAGTACTCAGACGCCATCGAGCACCTGCTCACC---
>lala@E0320
---ATGCTTTACATGCCCGAGGCAGACACTTTCTACTTAGACAAGATGACTCAGGAGAAAGCGCCGTTGCCTGAAGCCTACAATGGGTTGTGTAACCTGGAGAAGTTCTACACCGACCCTAATGCTGCGGACGGCAACTCGTACAGGTTGCAGCTGTGGATGTACACCATGAGGCTGCTGCAGTACTCTGATGCCGTCGAGCACCTGCTCACC---
>gaar@E0320
---ATGCTTTACATGCCAGAGGCAGACACTTTCTACTTGGACAAGATGACTCGGGAGAAAGTGCCATTGCCTGAAGCCTACAATGGGATGTGTAACCTGGAGAAGTTCTACACGGACCCCAAGTGCTCGGACGGAAACTCCTACAGGCTACAGCTGTGGATGTACACCATGCGGCTGCTGCAGTACTCCGACGCCATCGAGCACCTGCTCACC---
>trsc@E0320
---ATGCTTTACATGCCCGAGGTAGACACTTTCTACATGGACAAGATGACTGGGGAGAAAGAGCCATTGCCCGAAACCTTCAATGGGATGTGTAACCTGGAGAATTTCTACACCGACCCTCTGGCTGGGGACGGCAACTCGTACAGGCTACAGCTGTGGATGTACGCCATGAGGCTGCTGCAGTACTCAAACGCCGTCGAGCACCTGATCACC??A
>trmu@E0320
---ATGCTTTACATGCCCGAGGTCGACACTTTCTATATGGACAAGATGACTGGGGAGAAAGAGCCATTGCCCGAAACCTTCAATGGGATGTGTAACCTGGAGAATTTCTACACCGACCCTCTGGCTGGGGACGGCAACTCGTACAGGCTACAGCTGTGGATGTATGCCATGAGGCTGCTGCAGTACTCAAATGCCGTCGAGCACCTGATCACC??A
>phph@E0320
---ATGCTTTACATGCCTGAGGCGGACACTTTCTACTTGGATAAGATGAAAGGGGAGAAAGAGCTTTTGCCCGAAATCTACAATGGGATGTGTAACCTGGAGAAGTTCTACACAGACCCAAAGGCTGGGGATGGCAACTCATACAGGCTACAGCTGTGGATGTACACCATGAGGCTGCTGCAGTATTCTGATGCCATTGAGCACCTGCTCACC---
>phbl@E0320
---ATGCTTTACATGCCTGAGGTGGACACTTTCTACTTGGATAAGATGAAAGGGGAGAAAGAGCTTTTGCCCGAAATCTACAATGGGATGTGTAACCTGGAGAAGTTCTACACTGACCCAAAGGCTGGGGATGGCAACTCATACAGGCTACAGCTGTGGATGTACACCATGCGGCTGCTGCAGTATGCTGATGCCATTGAGCACCTGCTCACC---
>bame@E0320
---ATGCTTTACATGCCTGAGGCAGACATTCACTACCGGGACAAGATAACCGGGCAGACAGAGCCATTGCCCGAAGTCTACAATGGGATGTGTAACCTGGAGAAGTTCTACACTGACCCTAAGGCTGCGGACGGCAACTCGTACAGGCTACAGCTGTGGATGTACAGCATGAGGCTGCTGCAGTACGCCGACGCCATTGAGCACCTGCTCACC??A
>muma@E0320
---ATGCTTTACATGCCCGAGGCAGACACTTTCTACTTGGACAAGATGACTGGGGAGAAAGTGCCGTTACCCGAAATCTACAATGGCATGGCTAGCCTGGAGAAGTTCTACACCGATCCTAAGGCTGCCGACGGAAACTCGTACAGGCTACAGATGTGGATGTACCTCATGAGGATGCTGCAGTACTCTGACGCGCTCGAGCACCTGATCACC??A
>zefa@E0320
---ATGCTCTACATGCCTGAACCGGACACCTTCTACCTGGACAAAATGACCGGGGAGAAAGAGCCGCTCCCGGTCGCCTGTAACGGGATGTGCAGTCTTGACAAGTTCTACATGGACCCAAACGCCACTGACGGCAACTCCTACAGGCTACAGCTGTGGATGTACACCATGAGGCTCCTACAGTACTCTGATGCCATTGAGCACCTGCTCACCACA
>cyro@E0320
---ATGCTCTACATGCCCGAGCCGGACACCTTCTACCTGGACAAGTTGACCGGGGAGAAGGAGCCGCTCCCCGTCGCCTTCAACGGGATGTGCAGCCTGGACAAGTTCTACACAGACCCAAACGCCACCGACGGCAACTCCTACAGGCTACAGCTGTGGATGTACACCATGAGGCTCCTGCAGTACTCTGACGCCATTGAGCACCTGATCACCAC?
>maoc@E0320
---ATGCTTTACATGCCAGAGGTAGACACTTTATACATGGCCAAGAGATCTCTGGAGGTGGAGCCGTTAGACGAAATCCACAACGGCATGTGTAACCTGGAGAAGTTCTACACCGATCCCAAGGCTGCCGACGGCAACTCGTACAGGCTACAGCTGTGGATGTACAACATGAGGCTGGTGCAGTACGCAGACGCCCTCGAGCACCTG---------
>coru@E0320
??TATGCTTTACATGCCAGAGGCAGACACTTTCTACATGGTCAAGAGGTCTCAGAGCGCGGAACCATTAGACGAAGCCCACAACGGCATGTGTAACCTGGAGAAGTTCTACACCAATCCCAAGGCCGCGGACGGCAACACGTACCGGCTGCAGCTGTGGCTGTACACCATGAGGCTGCTGCAGTACTCTGACGCCTTGGAACACCTGCTCTCC---
>mabe@E0320
---ATGCTTTACATGCCAGAGGCAGACACTTTGTACATGGCCAAGAGGTCTAAGAGCACGGAGCCGTTGGACGAAGAACACAACGGCATGTGTAACGTGGAGAAGTTCTACACTGATCCCAAGGCCGCGGACGGCAACACGTACCGGCTGCAGCTTTGGCTGTACAACATGAGGCTGCTGCAGTACGCTGATGCCATGGAGCACCTGCTCTCC??A
