# Supplementary material for: The Phylogenetic Relationships of the Family Sciaenidae Based on Genome-Wide Data Analysis
Source: Animals (Basel). 2022 Dec 1;12(23):3386. doi: 10.3390/ani12233386 (PMC9741161; doi:10.3390/ani12233386)
Supplement: Supplementary file 1 [file animals-12-03386-s001.zip › File S2/align-1105-genes/bak/E0321_NT.fasta.ali]

>gace@E0321
GTGGAGGCGTACGACCAGGACGCGCTCAACTACCACGGCGGGCTGCGCGTGTCGTTCGCCATGCAGCTGATGGGGGCGGTGGAGCGCATCCAGCGGGTGATCCCGGCCATCGCCTGGCCCTTCCTGCTGCTCCAGGGGGACACCGACAAGCTGTGCGACATCAGCGGCGCCCGGCTGATGTTCGAGCAGGCGGCGAGCGCCGACAAGAAGCTC??A
>gaen@E0321
GTGGAGGCGTACGACCAGGACGCGCTCAACTACCACGGCGGGCTGCGCGTGTCGTTCGCCATGCAGCTGATGGGGGCGGTGGAGCGCATCCAGCGGGTGATCCCGGCCATCGCCTGGCCCTTCCTGCTGCTCCAGGGGGACACCGACAAGCTGTGCGACATCAGCGGCGCCCGGCTGATGTTCGAGCAGGCGGCGAGCGCCGACAAGAAGCTC??A
>gage@E0321
GTGGAGGCGTACGACCAGGACGCGCTCAACTACCACGGCGGGCTGCGCGTGTCGTTCGCCATGCAGCTGATGGGGGCGGTGGAGCGCATCCAGCGGGTGATCCCGGCCATCGCCTGGCCCTTCCTGCTGCTCCAGGGGGACACCGACAAGCTGTGCGACATCAGCGGCGCCCGGCTGATGTTCGAGCAGGCGGCGAGCGCCGACAAGAAGCTC?AA
>momo@E0321
GTGGAGTCGTACGACCAGGACGAGCTCAACTTCCACGGCGGGCTGCGCGTGTCGTTCGCCATGCAGCTGATGGGGGCGGCGGCGCACATCCAGCGGGAGATCCCGTCCATCGCCTGGCCCTTCCTGCTGCTCCAAGGAGACGCCGACAAGCTGTGTGACATCGGGGGCGCTCGGCTGATGTTCGAGCAGGCGGCGAGCACGGACAAGAAGCtc?aa
>loam@E0321
GTGGAGTCGTACAACCTGGACGAGCTCAACTTCCACGGCGGGCTGCGGGTGTCGTTCGCCATGCAGCTGATGGGGGCGACGGCGCGCATCCAGCAGGAGATCCCGTCCATCGCCTGGCCCTTCCTGCTGCTCCACGGAGACGCCGACAAGCTGTGCGACATCGGCGGCGCCCGGCTGATGTTCGAGCAGGCGGCCAGCACGGACAAGAAGCTC?AA
>loxj@E0321
GTGGAGTCGTACAACCTGGACGAGCTCAACTTCCACGGCGGGCTGCGGGTGTCGTTCGCCATGCAGCTGATGGGGGCGACTGCGCGCATCCAGCAGGAGATCCCGTCCATCGCCTGGCCCTTCCTGCTGCTCCACGGAGACGCCGACAAGCTGTGCGACATCGGCGGCGCCCGGCTGATGTTCGAGCAGGCGGCCAGCACGGACAAGAAGCTC?AA
>mezu@E0321
GTGGAGGCGTACGACGAGGACGTGCTCAACTTCCACGGCGGTGTCCGCGTGTCGTTCGCCGTGCAGctgatggcggcggcggcgcgcatCGAGCGGGAGATCCCGTCCATCGCGTGGCCCTTCCTGCTGCTGCACGGAGACGCCGACAAGCTTTGCGACATCCAGGGCTCACGGCTCATGTTCCAGCAGGCGGCCAGCACCGACAAGAAGCTC??A
