# Supplementary material for: The Phylogenetic Relationships of the Family Sciaenidae Based on Genome-Wide Data Analysis
Source: Animals (Basel). 2022 Dec 1;12(23):3386. doi: 10.3390/ani12233386 (PMC9741161; doi:10.3390/ani12233386)
Supplement: Supplementary file 1 [file animals-12-03386-s001.zip › File S2/align-1105-genes/bak/E0323_NT.fasta.ali]

>gach@E0323
------T??GTGTCCCTGGGGGCCCCgcgg---agggagaggaaaggcgAGGGGGTGCAGCTGCCTGCCTCCTGCCTGCCCCCTCCCCAGAAGGAGCACATCCccatgctgctgctcctgcaggaGCCCCACCTCACCACCCTGTTCGACCTGCTGGAGATGCTGGCCTGCTTCAAGCCCCCCAGCCCCAATGCA??G---------------
>trmu@E0323
atggtGTTTGTGTCCCTGGGTGCCCcgcgg---agggagaggaagggcgaGGGGGTCCAGCTCCCCGCCTCCTGCCTGCCCCCTCCCCAGAAGGAGCACATCCCcatgctgctgctcctgcaggagcCTCACCTCACCACCCTCTTCGACCTGCTGGAGATGCTGGCCTGCTTCaagccccccagccccagcgCA------------------
>mora@E0323
aTGGTGTTCGTGTCCCTGGGCGCCCCGCGC---AGGGAGAGGAAGGGTGAGGGGGTCCAGCTCCccgcctcctgcctcccccctccccagaaGGAGCATATCCCcatgctgctgctcctgcaggagcCCCACCTCACCACCCTCTTCGACCTGCTGGAGATGCTGGCCTGCTTCAAGCCCCCCAGCCCCAGTGCAGAG??G------------
>phbl@E0323
ATGGTGTTTGTCTCCCTGGGTGCCCCccgg---agggagaggaagggcgaGGGGGTCCAGCTGCCCGCCTCCTGTCTGCCCCCTCCCCAGAAGGAGCACATCCcgatgctgctgctcctgcaggagccccACCTCACCACCCTGTTCGACCTGCTGGAGATGCTGGCCTGCTTCAAGCCACCGAGCCCCAGCGCA------------------
>cyro@E0323
ATGGTGTTTGTGTCGCTGGGCGCCCCGCGG---CGGGAGAGAAAGGGCGAGGGCGTGCAGCTGCCAGCGTCCTGCCTGCCGCCTCCCAGGAAGGAGCACATCCCcatgctactgctgctgcaggagCCACACCTCACCACGCTCTTTGACCTCCTGGAGATGCTCGCCTGCTTCAAGCCCCCCAGTCCCAGCACCGAGCAGGGCCTGGAG??A
>muma@E0323
ATGGTATTTGTGTCCCTGGGCGCTCCgcgg---agggagaggaagggcgAGGGAGTACAGCTGCCTGCCTCCTGCCTGCCCCCTCCCCAGAAGGAGCACATCCccatgctgctgctcctgcaggagcCCCACCTCACCACCCTATTCGACCTGCTGGAGATGCTGGCCTGCTTCAAGCCCCCCAGCCCAAGCGCA------------------
>lala@E0323
atGGTGTTCGTGTCCCTGGGCGCCCCgcgg---agggagaggaagggcgAGGGGGTCCAGCTCCCCgcctcctgcctcccccctccccagaaGGAGCACATCCccatgctgctgctcctgcaggagcCCCACCTCACCACCCTCTTCGACCTGCTAGAGATGCTGGCCTGCTTCAAGCCCCCCAGCCCCAGTGCAGAGGGGG??---------
>mabe@E0323
ATGGTGTTTGTGTCCCTGGGCGCCCCgcgg---agggagaggaagggtgaGGGCGTCCAGCTCCCCGCCTCTTGCCTCCCCCCGCCCCAGAAGGAGCACATCCCCATGCTGTTGCTCCTGCAGGAGCCCCACCTCACCACCCTGTTCGACCTGCTGGAGATGCTGGCCTGCTTCAAGCCCCCCAGCCCCAGCGCT------------------
>zefa@E0323
ATGGTGTTTGTGTCGCTGGGCGCCCCGCGG---CGGGAGAGGAAGGGCGAGGGCGTGCAGCTGCCGGCGTCCTGCCTGCCGCCCCCCAGGAAGGAGCACATccccatgctgctgctgctgcaggagcccCACCTCACCACGCTCTTTGACCTCCTGGAGATGCTGGCCTGCTTCAAGCCCCCCAGCCCCGGCACCGAGCAGGGCCCGGAG---
>bame@E0323
ATGGTGTTTGTGTCCCTGGGCGCCCCgcgg---agggagaggaagggtgagGGAGTCCAGCTGCCCGcctcctgcctcccccctccccagaaGGAGCACATCCCaatgctgctgctcctgcaggagccCCACCTCACCACCCTGTTCGACCTGCTGGAGATGCTAGCCTGCTTCAAGCCCCCCAGCCCCAGCGCAGA?---------------
>loam@E0323
ATGGTGTTTGTGTCCCTGGGCGCCCCGCGG---AGGGAGAGGAAGGGCGAGGGGGTGCAGCTGCCCGCCTCCTGCCTGCCCCCTCCCCAGAAGGAGCACATCCCCATGCTGCTGCTCCTGCAGGAGCCCCACCTCACCACCCTCTTCGACCTGCTGGAGATGCTGGCCTGCTTCAAGCCCCCCAGCCCCAGTGCA------------------
>lohl@E0323
ATGGTGTTTGTGTCCCTGGGCGCCCCGCGG---AGGGAGAGGAAGGGCGAGGGGGTGCAGCTGCCCGCCTCCTGCCTGCCTCCTCCCCAGAAGGAGCACATCCCCATGCTGCTGCTCCTGCAGGAGCCCCACCTCACCACCCTCTTCGACCTGCTGGAGATGCTGGCCTGCTTCAAGCCCCCCAGCCCCAGTGCA------------------
>trmi@E0323
ATGGTGTTTGTGTCCCTGGGGGCCCCgcgg---agggagaggaagggcgAGGGGGTGCAGCTGCCCGCCTCCTGCCTGCCCCCTCCCCAGAAGGAGCACATCCccatgctgctgctcctgcaggaGCCCCACCTCACCACCCTCTTCGACCTGCTTGAGATGCTGGCCTGCTTCAAGCCGCCCAGCCCC------------------------
>brbr@E0323
ATGGTGTTCGTGTCCCTGGGTGCCCCgcgg---agggagaggaagggcgaGGGGGTGCAGCTGCCCGCCTCCTGCCTGCCCCCTCCCCAGAAGGAGCACATCCCcatgctgctgctcctgcaggagccCCACCTCACCACCCTCTTCGACCTGCTGGAGATGCTGGCCTGCTTCAAGCCCCCCAGCCCCAGTGCA??G---------------
>momo@E0323
ATGGTGTTCGTGTCCCTGGGCGCCCCgcgg---agggagaggaagggcgAGGGGGTGCAGCTGCCCGCCTCCTGCCTGCCCCCTCCTCAGAAGGAGCACATCCCcatgctgctgctcctgcaggagCCCCACCTCACCACCCTCTTCGACCTGCTGGAGATGCTGGCCTGCTTCAAGCCCCCCAGCCCCAGTGCA------------------
>mezu@E0323
ATGGTGTTTGTGTCCCTGGGCGCCCCgcgg---agggagaggaagggcgAGGGGGTCCAGCTCCCTGCCTCCTGCCTGCCTCCTCCCCAGAAGGAGCACATCCCcatgctgctgctcctgcaggagcCCCACCTCACCACCCTGTTCGACCTGCTGGAGATGCTGGCCTGCTTCAAGCCCCCCAGCCCCAGCGCA------------------
>phph@E0323
ATGGTGTTTGTGTCCCTGGGTGCCCCccgg---agggagaggaagggcgAGGGGGTACAGCTGCCCGCCTCCTGTCTGCCCCCTCCCCAGAAGGAGCACATCCcgatgctgctgctcctgcaggagcccCACCTCACCACCCTGTTCGACCTGCTGGAGATGCTGGCCTGCTTCAAGCCACCGAGCCCCACTGCA------------------
>loxj@E0323
ATGGTGTTTGTGTCCCTGGGCGCCCCGCGG---AGGGAGAGGAAGGGCGAGGGGGTGCAGCTGCCCGCCTCCTGCCTGCCCCCTCCCCAGAAGGAGCACATCCCCATGCTGCTGCTCCTGCAGGAGCCCCACCTCACCACCCTCTTCGACCTGCTGGAGATGCTGGCCTGCTTCAAGCCCCCCAGCCCCAGTGCA------------------
>lolo@E0323
ATGGTGTTTGTGTCCCTGGGCGCCCCgcgg---agggagaggaagggcgAGGGGGTGCAGCTGCCCGCCTCCTGCCTGCCTCCTCCCCAGAAGGAGCACATCCCcatgctgctgctcctgcaggagCCCCACCTCACCACCCTCTTCGACCTGCTGGAGATGCTGGCCTGCTTCAAGCCCCCCAGCCCCAGTGCA??G---------------
>mepo@E0323
---------------?TGGGCGCCCCgcgg---agggagaggaagggcgAGGGGGTCCAGCTGCCCGCCTCCTGCTTGCCCCCTCCCCAGAAGGAGCACATCCCcatgctgctcctcctgcaggagCCCCACCTCACCACCCTCTTCGACCTGCTGGAGATGCTGGCTTGCTTCAAGCCCCCCAGTCCCAGTGCA??G---------------
>maoc@E0323
ATGGTGTTTGTGTCCCTGGGCGCCCCccgg---agggagaggaagggcgAGGGCGTCCAGctccctgcctcctgcctccccccaccccagaagGAGCACATCCccatgctgctgctcctgcaggagccCCACCTCACCACCCTCTTCGACCTGCTGGAGATGCTGGCCTGCTTCAAGCCCCCGAGCCCCAGCCCA??G---------------
>gamo@E0323
atgGTGTTTGTGTCCCTGGGGGCCCCgcgg---agggagaggaaaggcgAGGGGGTGCAGCTGCCTGCCTCCTGCCTGCCCCCTCCCCAGAAGGAGCACATCCccatgctgctgctcctgcaggaGCCCCACCTCACCACCCTGTTCGACCTGCTGGAGATGCTGGCCTGCTTCAAGCCCCCCAGCCCCAATGCA??G---------------
>gace@E0323
ATGGTGTTTGTGTCCCTGGGGGCCCCgcgg---agggagaggaaaggcgAGGGGGTGCAGCTGCCTGCCTCCTGCCTGCCCCCTCCCCAGAAGGAGCACATCCccatgctgctgctcctgcaggaGCCCCACCTCACCACCCTGTTCGACCTGCTGGAGATGCTGGCCTGCTTCAAGCCCCCCAGCCCCAATGCA??G---------------
>gage@E0323
atgGTGTTTGTGTCCCTGGGGGCCCCgcgg---agggagaggaaaggcgAGGGGGTGCAGCTGCCTGCCTCCTGCCTGCCCCCTCCCCAGAAGGAGCACATCCccatgctgctgctcctgcaggaGCCCCACCTCACCACCCTGTTCGACCTGCTGGAGATGCTGGCCTGCTTCAAGCCCCCCAGCCCCAATGCA??G---------------
>gaen@E0323
atgGTGTTCGTGTCCCTGGGGGCCCCgcgg---agggagaggaaaggcgAGGGGGTGCAGCTGCCTGCCTCCTGCCTGCCCCCTCCCCAGAAGGAGCACATCCccatgctgctgctcctgcaggaGCCCCACCTCACCACCCTGTTCGACCTGCTGGAGATGCTGGCCTGCTTCAAGCCCCCCAGCCCCAATGCA??G---------------
>brca@E0323
ATGGTGTTCGTTTCGCTGGGCGCTCCCcgt---agagagaggaagggtgAAGGAGTCCAGCTGCCAGCGTCCTGCCTGCCCCCGCCCCACAAGGAACACATCCCCATGTTGCTGCTCCTCCAGGAGCCCCATCTCACCACCCTGTTTGAACTGCTGGAGATGCTGGCCTGCTTCAAGCCGCCCACCGC?------------------------
>coru@E0323
aTGGTGTTTGTGTCCCTGGGCGC?CCACGCGGgcgggagaggaaggtggagggcgTCCACTCCCCGCCT---CTGCCTCCCCCGCCCCAGAAGGAGCACAtccccatgctgctgctgctgcaggag?cccacctcaccaccctgtTTGACCTCCTGGAGATGCTGGCCTGCTTCAAGCCCCCCAGCCCCAACGCTGA?---------------
