# Supplementary material for: The Phylogenetic Relationships of the Family Sciaenidae Based on Genome-Wide Data Analysis
Source: Animals (Basel). 2022 Dec 1;12(23):3386. doi: 10.3390/ani12233386 (PMC9741161; doi:10.3390/ani12233386)
Supplement: Supplementary file 1 [file animals-12-03386-s001.zip › File S2/align-1105-genes/bak/E0324_NT.fasta.ali]

>argl@E0324
ATGTCGGAAGTCGTGTTTGAAGAGCCAGCCACGATGATCTCCGCCGGGGACCTGCAGAGCTTCGTCCCGTTCGGCCGCGACCACTGCAGGCACCATCCCACCGCCTTCAACCTGCAGCTCCGCCTGCTGCAGCCCGCCTCGGAGCTCTGGGCCCTGGAGGGCGCCGCCAGCCTGGTGGGCTCCCTGCAGGAGGTCTCCCTGCACGAG------
>bosa@E0324
ATGTCGGAAGTCGTGTTTGAAGAGCCAGCCACGATGATCTCCGCCGGGGACCTGCAGAGCTTCGTCCCGTTCGGCCGCGACCACTGCAGGCACCATCCCACCGCCTTCAACCTGCAGCTCCGCCTGCTGCAGCCCGCCTCGGAGCTCTGGGCCCTGGAGGGCGCCGCCAGCCTGGTGGGCTCCCTGCAGGAGGTCTCCCTGCACGAG??A---
>gace@E0324
ATGTCGGAAGTCGTGTTTGAAGAGCCAGCCACGATGATCTCCGCCGGGGACCTGCAGAGCTTCGTCCCGTTCGGCCGCGACCACTGCAGGCACCATCCCACCGCCTTCAACCTGCAGCTCCGCCTGCTGCAGCCCGCCTCGGAGCTCTGGGCCCTGGAGGGCGCCGCCAGCCTGGTGGGCTCCCTGCAGGAGGTCTCCCTGCACGAG------
>gage@E0324
ATGTCGGAAGTCGTGTTTGAAGAGCCAGCCACGATGATCTCCGCCGGGGACCTGCAGAGCTTCGTCCCGTTCGGCCGCGACCACTGCAGGCACCATCCCACCGCCTTCAACCTGCAGCTCCGCCTGCTGCAGCCCGCCTCGGAGCTCTGGGCCCTGGAGGGCGCCGCCAGCCTGGTGGGCTCCCTGCAGGAGGTCTCCCTGCACGAG------
>gach@E0324
ATGTCGGAAGTCGTGTTTGAAGAGCCAGCCACGATGATCTCCGCCGGGGACCTGCAGAGCTTCGTCCCGTTCGGCCGCGACCACTGCAGGCACCATCCCACCGCCTTCAACCTGCAGCTCCGCCTGCTGCAGCCCGCCTCGGAGCTCTGGGCCCTGGAGGGCGCCGCCAGCCTGGTGGGCTCCCTGCAGGAGGTCTCCCTGCACGAG??A---
>meme@E0324
ATGTCGGAAGTCGTGTTTGAAGAGCCAGCCACGATGATCTCCGCGGGGGACCTGCAGAGCTTCGTCCCGTTCGGCCGCGACCACTGCAGGAACCATCCCACCGCCTTCAACCTGCAGCTCCGCCTGCTGCAGCCCGCCTCGGAGCTCTGGGCCCTGGAGGGCGCCGCCAGCCTGGTGGGCTCCCTGCAGGAGGTCTCCCTGCACGAG??A---
>gaen@E0324
ATGTCGGAAGTCGTGTTTGAAGAGCCAGCCACGATGATCTCCGCCGGGGACCTGCAGAGCTTCGTCCCGTTCGGCCGCGACCACTGCAGGCACCATCCCACCGCCTTCAACCTGCAGCTCCGCCTGCTGCAGCCCGCCTCGGAGCTCTGGGCCCTGGAGGGCGCCGCCAGCCTGGTGGGCTCCCTGCAGGAGGTCTCCCTGCACGAG??A---
>gamo@E0324
ATGTCGGAAGTCGTGTTTGAAGAGCCAGCCACGATGATCTCCGCCGGGGACCTGCAGAGCTTCGTCCCGTTCGGCCGCGACCACTGCAGGCACCATCCCACCGCCTTCAACCTGCAGCTCCGCCTGCTGCAGCCCGCCTCGGAGCTCTGGGCCCTGGAGGGCGCCGCCAGCCTGGTGGGCTCCCTGCAGGAGGTCTCCCTGCACGAG??A---
>povi@E0324
ATGTCGGAAGTCGTGTTTGAAGAGCCAGCCACGATGATCTCCGCGGGGGACCTGCAGAGCTTTGTCCCGTTCGGCCGCGACCACTGCAGGAACCATCCCACCGCCTTCAACCTGCAGCTCCGCCTGCTGCAGCCCGCCTCGGAGCTCTGGGCCCTGGAGGGCGCCGCCAGCCTGGTGGGCTCCCTGCAGGAGGTCTCCCTGCACGAG??A---
>gaar@E0324
ATGTCGGAAGTCGTGTTTGAAGAGCCAGCCACGATGATCTCCGCGGGGGACCTGCAGGGCTTCGTCCCGTTCGGCCGCGACCACTGCAGGAACCATCCCACCGCCTTCAACCTGCAGCTGCGCCTCCTGCAGCCCGCCTCGGAGCTCTGGGCCCTGGAGGGCGCCGCCGGCCTGGTGGGCTCCCTGCAGGAGGTCTCCCTGCACGAG------
>bame@E0324
ATGTCGGAAGTCGTGTTTGAAGAGACAGCCACGATGATCGCCGCAGGGGAATTGCAGTTGTTTGTCCCGTTTGGTGGCGACCACTGCAGGAACCATCCCAACGCCTTCAACCTGCAGCTCCGACAGCTACAGCCCGCCTCAGAGCTGTGGGCCCTGGAGGGAGCTGCAGGCCTCGTGGGCTCCCTCCAGGAGGTCACCCTGCATGAG??A---
>lala@E0324
ATGTCGGAAGTCGTGTTTGAAGAGACAGCCACGATGATCGCCGCAGGGGAGTTGCAGTTGTTTGTCCCGTTTGGTGGTGACCACTGCAGGAACCATCCCAACGCCTTCAACCTGCAGCTACGTCAGCTGCAGCCTGCCTCAGAGCTGTGGGCCCTGGAGGGAGCAGCAGGCCTAGTGGGCTCCCTCCAGGAGGTCACCCTGCATGAG------
>mora@E0324
ATGTCGGAAGTcgtgtttgaagagacagccACGATGATCGCCGCAGGGGAATTGCAGTTGTTTGTCCCGTTTGGTGGCGACCACTGCAGGAACCATCCCAACGCCTTCAACCTGCAGCTCCGCCAGCTGCAGCCCGCCTCAGAGCTGTGGGCCCTGGAGGGAGCAGCAGGCCTCGTGGGCTCCCTCCAGGAGGTCACCCTGCACGAG------
>trsc@E0324
ATGTCGGAAGTCGTGTTTGAAGAGACAGCCACGATGATCGCCGCAGGGGAATTGCAGTTGTTTGTCCCGTTTGGTCGCGACCACTGCAAGAACCATCCCAATGCCTTCAACCTGCAGCTCCGACAGCTGCAGCCCGCCTCCGAGCTGTGGGCCCTGGAGGGAGCTGCAGGCCTAGTGGGCTCCCTCCAGGAGGTCACCCTGCATGAG------
>trmu@E0324
ATGTCGGAAGTCGTGTTTGAAGAGACAGCCACGATGATCGCCGCAGGGGAATTGCAGTTGTTTGTCCCGTTTGGTCGCGACCACTGCAAGAACCATCCCAATGCCTTCAACCTGCAGCTCCGACAGCTGCAGCCCGCCTCCGAGCTGTGGGCCCTGGAGGGAGCTGCAGGCCTAGTGGGCTCCCTCCAGGAGGTCACCCTGCATGAG------
>muma@E0324
ATGTCGGAAGTCGTGTTTGAAGAGACAGCCACGATGATTGCCGCAGGGGAATTGCAGTTGTTTGTCCCGTTCGGTCGCGACCACTGCAGGAACCATCCCAACGCCTTCAACCTGCAGCTCCGACAGCTGCAGCCTGCCTCCGAGCTGTGGGCCCTGGAGGGAGCTGCCGGCCTGGTGGGCTCCCTCCAAGAGGTCACCCTGCACGAG??A---
>mezu@E0324
ATGTCGGAAGTCGTGTTTGAAGAGACAGCCACGATGATCGCCGCCGGGGAATTGCAGTTGTTTGTCCCGTTTGGGCGCGACCACTGCAGGAACCATCCCAACGCCTTCAACCTGCAGCTACGCCAGCTGCAACCCGCCTCCGAGCTCTGGGCCCTAGAGGGCGCCGCCGGCCTGCTGGGCTCCCTGCAGGAGGTCACCCTGCACGAG------
>phph@E0324
ATGTCGGAAGTCGTGTTTGAAGAGACAGCCACGATGATCGCAGCAGGGGAAGTCCACTTGTTTGTCCCGTTTGGTCGCGATCACTGCAGGAACCACCCCAACGCCTTCAACCTGCAGCTCCGCCAGCTACAGCCCGCCTCTGAGCTGTGGGCCCTGGAGGGTGCGGCCGGCCTTGTGGGTTCCCTTCAGGAGGTCACCCTGCATGAG------
>phbl@E0324
ATGTCGGAAGTCGTGTTTGAAGAGACAGCCACGATGATCGCAGCAGGGGAAGTCCACTTGTTTGTCCCGTTTGGTCGCGATCACTGCAGGAACCATCCCAACGCCTTCAACCTGCAGCTCCGCCAGCTACAGCCCGCCTCTGAGCTGTGGGCCCTGGAGGGGGCGGCCGGCCTTGTGGGTTCCCTTCAGGAGGTCACCCTGCATGAG------
>coru@E0324
ATGTCGGAAGTCGTGTTTGAAGATACAGCCACGATGATTGCAGCAGGGGAATTGCAGTTGTTTGTCCCGTTTGGTGGCGACCACTGCAGGAACCATCCCAACGCCTTCAATCTACAGCTCCGGCAGCTGCAGCCCGCCTCAGAGCTGTGGGCCCTGGAGGGAGCTGCGGGACTCGTGGGCTCCCTCCAGGAAGTCACCCTACATGAG??A---
>mabe@E0324
ATGTCGGAAGTCGTGTTTGAAGATACAGCCACGATGATCGCCGCAGGGGAATTGCAGTTGTTTGTCCCGTTTGGTGGCGACCACTGCAGGAACCATCCCAACGCCTTTAATCTGCAGCTCCGGCAGCTGCAGCCTGCCTCAGAACTCTGGGCCCTGGAGGGAGCTGCAGGACTCGTGGGCTCCCTCCAGGAAGTCACCCTGCATGAG------
>maoc@E0324
ATGTCGGAAGTCGTGTTTGAAGATACAGCCACGATGATCGCAGCAGGGGAATTGCAGTTATTTGTCCCATTTGGTGGTGACCACTGCAGGAACCATCCCAACGCCTTCAACCTGCAGCTCAGACAGCTGCAGCCCGCCTCGGAGCTGTGGGCCCTGGAGGGAGCTGCCGGACTCGTGGGCTCCCTCCAGGAAGTCACCCTGCATGAA??A---
>brbr@E0324
ATGTCGGAAGTCGTGTTTGAAGAGACAGCCACGATGATCGCCGCGGGGGACCTGCAGCTGTTTGTCCCGTTTGGTCGCGACCACTGCAGGAACCATCCCAATGCCTTCAACCTGCAGCTCCGCCAGCTGCAGCCGGCCTCCGAGCTGTGGGCCCTGGAGGGGGCGGCCGGGCTGGTGGGCTCCCTGCAGGAGGTCACCCTGCATGAG------
>loam@E0324
------------------------ACAGCCACGATGATCGCCGCAGGGGACTTGCAGTTGTTTGTCCCGTTTGGTCGTGACCACTGCAGGAACCATCCCAGCGCCTTCAACCTGCAGCTCCGCCAGCTGCAACCGGCCTCTGAGCTGTGGGCCCTGGAGGGGGCGGCCGGACTAGTGGGCTCCC??---------------------------
>loxj@E0324
---------GTTGTGTTTGAAGAGACAGCCACGATGATCGCCGCAGGGGACTTGCAGTTGTTTGTCCCGTTTGGTCGTGACCACTGCAGGAACCATCCCAGCGCCTTCAACCTGCAGCTCCGCCAGCTGCAGCCGGCCTCTGAGCTGTGGGCCCTGGAGGGGGCGGCCGGACTAGTGGGCTCCCTTCAGGAGGTCACCCTGCATGAG??A---
>lohl@E0324
ATGTCGGAAGTTGTGTTTGAAGAGACAGCCACGATGATCGCCGCAGGGGACTTGCAGTTGTTTGTCCCGTTTGGTCGTGACCACTGCAGGAACCATCCCAGCGCCTTCAACCTGCAGCTCCGCCAGCTGCAGCCGGCCTCTGAGCTGTGGGCCCTGGAGGGGGCGGCCGGACTAGTGGGCTCCCTTCAGGAGGTCACCCTGCATGAG------
>momo@E0324
ATGTCGGAAGTCGTGTTTGAAGAGACAGCCACGATGATCGCCGCAGAGGACTTGCAGTTCTTTGTCCCGTTTGGTCGTGACCACTGCAGGAACCATCCCAACGCCTTCAGCCTGCAGCTCCGCCAGCTGCAGCCCGCCTCCGAGCTGTGGGCCCTGGAGGGGGCTGCCGGACTAGTGGGCTCCCTTCAGGAGGTCACCCTGCATGAG------
>brca@E0324
---T?GGAAGTCGTGATTGAAGAGGTGGCCACAATGATCGCTGCCGGGGAATGGCAGCGTTACGTGCCGTTCGGTCGCGACCACTGCCGGAACCATCCCAATGCCTTCAACCTGCAACTGCGCACGCTACAGCCTGCTTCTGAGCTCGGGGCCTTGGAGGGCGCCGCTGGGCTAGTGGGCTCCCTACAGGAGGTCTCACTGCAGGAG??A---
>zefa@E0324
ATGTCGGAAGTTGTATATGAAGAGACAGTCACAATGATCGCCGCAGGGGAATTGCAGTCGTTTGTCCCGTTCGGCCGTGAACACTGCAGAAACCATCCCAATGCCATCAACCTGCAGCTCAGGCAGCTGCAGCCGGCCTCTGAGCTCTGGGCCTCGGATGGAGCAGCAGGCCTGGTGGGCTCCCTGCAGGGGGTGACTctgcacgagaga??g
>cyro@E0324
ATGTCGGAAGTTGTATATGAAGAGACAGCCACAATGATCGCCGCAGGGGAATTGCAGTCGTTTGTCCCGTTCGGCCGTGAACACTGCAGAAATCATCCCAACGCCATCAACCTGCAGCTCAGGCAGCTGCAGCCGGCCTCTGAGCTCTGGGCCTCGGATGGAGCCGCGGGCCTGGTGGGCTCCCTGCAGGGGGTCACtctgcatgagaga---
