# Supplementary material for: The Phylogenetic Relationships of the Family Sciaenidae Based on Genome-Wide Data Analysis
Source: Animals (Basel). 2022 Dec 1;12(23):3386. doi: 10.3390/ani12233386 (PMC9741161; doi:10.3390/ani12233386)
Supplement: Supplementary file 1 [file animals-12-03386-s001.zip › File S2/align-1105-genes/bak/E0327_NT.fasta.ali]

>cyro@E0327
??TCCTGGAACTCCACATTCAGGGCCAGGCACCCCTCACTCTGAGGCAGAAGGTTCTGGCCGGGAGATCCAGTCAGATGATGAAAAGTGGGACGTA---GGAGCTAAGAGTGACCAAtcggaagatgaggaggagaaacGTCAACACTCtgatgaagaaagagagaactcTGATGACGAGGGCCCCAGGAACAGGAA?---
>argl@E0327
GATCCAGGAACGCCCCAATCAGGGCCTGGCACCCCTCATTCC---GTGGAAGGTTCTGGCAGAGAGAACCATTCGGATGACGAGAAGTGGGAAGGC---GGGGCAAAAAGTGATCAatcagaggatgaggaggagaaacgTCCACGTTCTGATGAAGAGCGGGAGAACTCTGACGATGAGGCACCCAGACGCAGGAAGTC?
>bosa@E0327
GATCCAGGAACGCCCCAATCAGGGCCTGGCACCCCTCATTCC---GTGGAAGGTTCTGGCAAAGAGAACCATTCGGATGACGAGAAGTGGGAAGGC---GGGGCAAAAAGTGATCAatcagaggatgaggaggagaaacgTCCACGTTCTGATGAAGAGCGGGAGAACTCTGACGATGAGGCACCCAGACACAGGAAGTC?
>gaar@E0327
GATCCTGGAACGCCCCAATCAGGGCCAGGCACCCCTCATTCC---GTGGAAGGTTCTGGCAGAGAGAACCATTCGGATGACGAGAAGTGGGAAGGC---GGGGCGAAAAGTGATCAatcagaggatgaggaggagaaacgTCCACGTTCTGATGAAGAGCGGGAGAACTCTGATGACGAGGCACCCAGGCACAGGAAGTC?
>gace@E0327
GATCCAGGAACGCCCCAATCAGGGCCTGGCACCCCTCATTCC---GTGGAAGGTTCCGGCAGAGAGAACCATTCGGATGACGAGAAGTGGGAAGGC---GGGGCAAAAAGTGATCAatcagaggatgaggaggagaaacgCCCACGTTCTGATGAAGAGCGGGAGAACTCTGACGATGAGGCACCCAGACACAGGAAGTC?
>gach@E0327
GATCCAGGAACGCCCCAATCAGGGCCTGGCACCCCTCATTCC---GTGGAAGGTTCCGGCAGAGAGAACCATTCGGATGACGAGAAGTGGGAAGGC---GGGGCAAAAAGTGATCAatcagaggatgaggaggagaaacgTCCACGTTCTGATGAAGAGCGGGAGAACTCTGACGATGAGGCACCCAGACACAGGAAGTC?
>gaen@E0327
GATCCAGGAACGCCCCAATCAGGGCCTGGCACCCCTCATTCC---GTGGAAGGTTCCGGCAGAGAGAACCATTCGGATGACGAGAAGTGGGAAGGC---GGGGCAAAAAGTGATCAatcagaggatgaggaggagaaacgCCCACGTTCTGATGAAGAGCGGGAGAACTCTGACGATGAGGCACCCAGACACAGGAAGTC?
>gage@E0327
GATCCAGGAACGCCCCAATCAGGGCCTGGCACCCCTCATTCC---GTGGAAGGTTCCGGCAGAGAGAACCATTCGGATGACGAGAAGTGGGAAGGC---GGGGCAAAAAGTGATCAatcagaggatgaggaggagaaacgCCCACGTTCTGATGAAGAGCGGGAGAACTCTGACGATGAGGCACCCAGACACAGGAAGTC?
>gamo@E0327
GATCCAGGAACGCCCCAATCAGGGCCTGGCACCCCTCATTCC---GTGGAAGGTTCCGGCAGAGAGAACCATTCGGATGACGAGAAGTGGGAAGGC---GGGGCAAAAAGTGATCAatcagaggatgaggaggagaaacgCCCACGTTCTGATGAAGAGCGGGAGAACTCTGACGATGAGGCACCCAGACACAGGAAGTCA
>meme@E0327
GATCCAGGAACGCCCCAATCAGGGCCTGGCACCCCTCATTCC---GTGGAAGGTTCTGGCAGGGAGAACCATTCGGATGATGAGAAGTGGGAAGGC---GGGGCAAAAAGTGACCAAtcggaggatgaggaggagaaacgTCCACGTTCTGATGAAGAGCGGGAGAACTCTGACGATGAGGCACCCAGGCACAGGAAGTCA
>povi@E0327
GATCCAGGAACGCCCCAATCAGGGCCTGGCACCCCTCATTCC---GTGGAAGGTTCTGGCAGAGAGAACCATTCGGATGACGAGAAGTGGGAAGGC---GGGGCAAAAAGTGATCAatcagaggatgaggaggagaaacgTCCACGTTCTGATGAAGAGCGGGAGAACTCTGACGATGAGGCACCCAGGCACAGGAAGTCA
>trmi@E0327
GATCCCGGAACGCCCCAATCAGGGCCTGGCACCCCTCACTCC---GTGGAAGGTTCCGGCAGAGAGAACCATTCGGATGACGAGAAGTGGGAAGGC---GGGGCAAAAAGTGATCAAtcagaggatgaggaggagaaacgTCCACGCTCTGATGAAGAGCGGGAGAACTCTGATGATGAGGCGCCCAGGCACAGGAAGTCA
>brbr@E0327
GATCCCGGAACGCCCCAATCAGGGCCCGGCACCCCTCACTCC---GTCGAAGGGTCTGGCAGGGAGAACCATTCGGATGACGAGAAGTGGGAGGGC---GGGGCAAAAAGTGACCAatcagaggatgaggaggagaaacgtCAACATTCTGATGAGGAACGGGAGCTCTCCGACGATGAGGCACCCAGGCACAGGAAGTCA
>momo@E0327
GATCCTGGAACGCCCCAATCAGGGCCTGGCACCCCTCACTCC---GTCGAAGGTTCTGGCAGGGAGAACCATTCGGATGACGAGAAGTGGGAAGGC---GGGGCAAAGAGTGATCAAtcagaggatgaggaggagaaacgTCAACATTCTGATGAAGAACGGGAGATCTCTGAAGATGAGGCACCCAGGCACAGGAAGTCA
>bame@E0327
GATCCTGGAACGCCCCAATCAGGGCCAGGCACTCCTCACTCT---GGCGAAGGCTCTGGCAGAGAGAACCAGTCAGATGATGAGAAGTGGGAAAGC---GGGGCCAAAAGTGACCAAtcagaagatgaggaggagaaacgTCAACATTCTGATGAAGAACGGGAGAACTCTGACGATGAGGCACCCAGGCACAGGAA?---
>coru@E0327
GATCCGGGAACACCCCAATCAGGGCCAGGCACACCTCACTCT---GGCGAAGGCTCTGGCAGGGAGAACCAATCAGATGATGAGAAGTGGGAAGGC---GGGGCTAAAAGTGACCAatcagaggatgaggaggagaaacgtCAACATTCTGATGAAGAACGGGAGAACTCTGACGATGAGGCGCCCAGGCACAGGAAG---
>lala@E0327
GATCCTGGAACGCCCCAATCAGGGCCAGGCACTCCTCACTCT---GGCGAAGGTTCTGGCAGGGAGAACCAATCAGATGATGAGAAGTGGCAAGGC---GGGGCAAAAAGTGATCAAtcagaggatgaggaggagaaacggCAACATTCTGACGAAGAACGGGAGAACTCTGATGATGAGGCACCCAGGCACAGGAAGTC?
>mabe@E0327
GATCCGGGAACGCCCCAATCAGGACCAGGCACACCTCATTCT---GGCGAAGGCTCAGGCAGGGAGAACCAATCAGATGATGAGAAGTGGGAAGGC---GGGGCTAAAAGTGACCAatcagaggatgaggaggagaaacgTCAACATTCTGATGAAGAACGGGAGAACTCTGACGATGAGGCGCCCAGGCACAGGAAGTC?
>meca@E0327
GATCCTGGAACGCCCCAATCAGGGCCAGGCACTCCCCACTCT---GGCGAAGGTTCTGGCAGGGAGAACCAATCAGATGATGAGAAGTGGGAAGGC---GGGGCAAAAAGTGATCAAtcagaggatgaggaggagaaacgTCAACATTCTGATGAAGAACGGGAAAACTCTGACGATGAGGCACCCAGGCACAGGAAGTC?
>trsc@E0327
GATCCTGGAACGCCCCAATCAGGGCCAGGCACTCCTCACTCT---GGTGAAGGTTCTGGCCGGGAGAACCAATCAGATGATGAGAAGTGGGAAGGC---GGGGCAAAAAGTGATCAatcagaggatgaggaggagaaacgtCAACATTCTGATGAAGAACGGGAGAACTCTGATGATGAGGCACCCAGGCACAGGAAGTC?
>merl@E0327
GATCCTGGAACGCCCCAATCAGGGCCAGGCACTCCTCACTCT---GGCGAAGGTTCTGGCAGGGAGAACCAATCAGATGATGAGAAGTGGGAAGGC---GGGGCAAAAAGTGATCAAtcagaggatgaggaggagaaacgTCAACATTCTGATGAAGAACGGGAAAACTCTGACGATGAGGCACCCAGGCACAGGAAGTCA
>trmu@E0327
GATCCTGGAACGCCCCAATCAGGGCCAGGCACTCCTCACTCT---GGTGAAGGTTCTGGCCGGGAGAACCAATCAGATGATGAGAAGTGGGAAGGC---GGGGCAAAAAGTGATCAatctgaggatgaggaggagaaacgTCAACATTCCGATGAAGAACGGGAGAACTCTGATGATGAGGCACCCAGGCACAGAAAGTCA
>loam@E0327
GATCCTGGAACTCCCCAATCAGGGCCTGGCACCCCTCACTCC---GTTGAAGGTTCTGGCAGGGAGAACCAGTCGGATGACGAAAAGTGGGAAGGC---GGGGCAAAAAGTGATCAATCAGAGGATGAGGAGGAGAAACGTCAACATTCTGATGAAGAACGGGAGAACTCTGACAATGAGGCACCCAGGCACAGGAAGTC?
>lohl@E0327
GATCCTGGAACTCCCCAATCAGGGCCTGGCACCCCTCACTCC---GTTGAAGGTTCTGGCAGGGAGAACCAGTCGGATGACGAAAAGTGGGAAGGC---GGGGCAAAAAGTGATCAATCAGAGGATGAGGAGGAGAAACGTCAACATTCTGATGAAGAACGGGAGAACTCTGACAACGAGGCACCCAGGCACAGGAAGTC?
>phbl@E0327
GATCCTGGAACGCCTCAGTCAGGCCCTGGCACTCCTCACTCC---GTGGAAGGTTCTGGCAGGGAGAACCAATCGGATGATGAGAAGTGGGAAGGC---GGGGCCAAAAGTGACCAatcagaggatgaggaggagaaacgTCAACATTCCGATGAAGAACGGGAGAACTCTGACGATGAGGCTCCCAGGCACAGGAAGTCA
>phph@E0327
GATCCTGGAACGCCTCAGTCAGGCCCTGGCACTCCTCACTCC---GTGGAAGGTTCTGGCAGGGAGAACCAATCGGATGATGAGAAGTGGGAAGGC---GGGGCAAAAAGTGATCAAtcagaggacgaggaggagaaacgTCAACATTCTGATGAAGAACGGGAGAACTCTGACGATGAGGCTCCCAGGCACAGGAAGTCA
>loxj@E0327
GATCCTGGAACTCCCCAATCAGGGCCTGGCACCCCTCACTCC---GTTGAAGGTTCTGGCAGGGAGAACCAGTCGGATGACGAAAAGTGGGAAGGC---GGGGCAAAAAGTGATCAATCAGAGGATGAGGAGGAGAAACGTCAACATTCTGATGAAGAACGGGAGAACTCTGACAATGAGGCACCCAGGCACAGGAAGTC?
>mora@E0327
GATCCTGGAACTCCCCAATCAGGACCAGGCACTCCTCACTCT---GGCGAAGGTTCCGGCAGGGAGAACCAATCAGATGATGAGAAATGGGAAGGC---GGGGCAAAAAGTGATCAAtcagaagatgaggaggagaaacgGCCGCATTCTGATGAAGAACGGGAGAACTCTGACGATGAGGCACCCAGGCACAGGAAGTC?
>mepo@E0327
GATCCTGGAACGCCCCAATCAGGGCCAGGCACTCCTCACTCT---GGCGAAGGTTCTGGCAGGGAGAACCAATCGGATGATGAGAAGTGGGAAGGC---GGGGCAAAAAGTGATCAAtcagaggatgaggaggagaaacgTCAACATTCTGATGAAGAACGGGAAAACTCTGACGATGAGGGACCCAGGCACAGGAAGTCA
>lolo@E0327
GATCCTGGAACTCCCCAATCAGGGCCTGGCACCCCTCACTCC---GTTGAAGGTTCTGGCAGGGAGAACCAGTCGGATGACGAAAAGTGGGAAGGC---GGGGCAAAAAGTGATCAAtcagaggatgaggaggggaaaCGTCAACATTCTGATGAAGAACGGGAGAACTCTGACAATGAGGCACCCAGGCACAGGAAGTCA
>maoc@E0327
GATCCCGGAACGCCCCAATCAGGGCCAGGCACACCTCACTCT---GGTGAAGGCTCTGGTAGGGAGAACCAATCGGATGATGAGAAGTGGGAAGGCAGGGGGGCTAAaagtgaccaatcagaggatgaggaggagaaacGTCAACATTCTGATGAGGAACGGGAGATCTCTGACGATGAGGCACCCAGGCACAGGAAG---
>mezu@E0327
?AACCCGGGACGCCCCAATCAGGGCCAGGCACTCCTCACTCC---GGCGAAGCCTCCGGCAGGGAGAACCAATCGGACGACGAGAAGTGGGAAGGC---GGGGCAAAAAGCGATCAAtcggaggacgaggaggagaagcgtCGACATTCTGACGAAGAACGGGAGAACTCTGACGAAGACGCACCCAGGCACAGGAAG---
>muma@E0327
GATCCCGGAACGCCTCAATCAGGGCCAGGCACTCCTCGATCT---GGAGAAGGTTCT------CTGAACGTATCAGAGGATGAGAAATGGGAAGGT---GGTGTAAAAAGTGACCAgtcagaggatgaggaggagaaacgTCCACATTCTGATGAAGAACGGGAGAACTCTGACGATGAGGCACCCAGGCCCAGGAAGT??
>zefa@E0327
??TCCTGGAACTCCACATTCAGGGCCGGGCACCCCTCACTCTGAGGCAGAAGGTTCTGGCCGGGAGATCCAGTCAGATGATGAAAAGTGGGACAGA---GGAGCTAAGAGCGACCAAtcggaggatgaggaggagaaacGTCAACATTCTGATGAGGAAAGAGAAAACTCTGATGACGAGGGCCCCAGGAACAGGAAG??A
