# Supplementary material for: The Phylogenetic Relationships of the Family Sciaenidae Based on Genome-Wide Data Analysis
Source: Animals (Basel). 2022 Dec 1;12(23):3386. doi: 10.3390/ani12233386 (PMC9741161; doi:10.3390/ani12233386)
Supplement: Supplementary file 1 [file animals-12-03386-s001.zip › File S2/align-1105-genes/bak/E0328_NT.fasta.ali]

>trmu@E0328
?TCAACTACCTCTTGGCGGGAGGCCTTCACCCCCTGGGCTTCCACGTGCCCAACGTGGTCCTGCACGCCGTCATATCGGCGCTGATGGTCGACGTGTTCGCCGCGCTGATCGGAGGCCTGGCCCGC------------------GGCGAGGGGGGCGGCGTGCAGAACCACGCGCCCAAGGCGTCCCTGCTGGCGGCGTTGCTCTTCGCCGCTCACCCCGTCCACACGGAG---
>momo@E0328
CTCAACTACCTCTTGGCAGGAGGCCTTCACCCCGTCGGCTTCCACGTGCCCAACGTGGTCCTGCACGCCGTCATATCGGCGCTGATGGTGGACGTGTTCGCGGTGCTGATAGGCGGCCTGGCGTAC------------------GGCGAGGGGGGCGGCGTGCAGAATCACGCGCCGCGGGCCTCCCTGCTGGCAGCGCTGCTGTTCGCCGCGCACCCCGTCCACACGGAG---
>lolo@E0328
?TCAACTACCTCTTGGCGGGCGGCCTTCACCCCGTCGGCTTCCACGTGCCCAACGTGGTCCTGCACGCCGTCATATCGGCGCTGATGGTGGACGTGTTCGCGGTGCTGATCGGCGGCCTGCCGTAC------------------GGCGAGGGTGGCGGCGTGCAGAACCACGCGCCCAAGGCCTCCCTGCTGGCGGCGCTGCTGTTCGCCGCGCACCCTGTCCACACGGAG---
>mora@E0328
?TCAACTACCTCCTGGCGGGGGGCCTTCACCCCGTGGGCTTCCACGCGCCCAACGTGGTCCTGCACGCCGTCATATCGGCGCTGATGGTGGACGTGTTCGCCGTGCTGATCGGCGGCCTGGCGTAC------------------GGCGAGGGGGGCCGCATGCAGAACCACGCGCCCAAGGCCTCCCTGCTGGCGGCGCTGCTGTTCGCCGCGCACCCCGTCCACACGGAG---
>bame@E0328
?TCAACTACCTCCTGGCGGGAGGCCTTCACCCCGTGGGCTTCCACGTGCCCAACGTGGTCCTGCACGCCATCATATCGGCGCTGATGGTCGACGTGTTCGCCGCGCTGATCGGCGGCCTGGCGTAC------------------GACGAGGGGGGCCGCGCGCAGAACCACGCGCCCAAGGCCTCCCTGCTGGCGGCCCTGCTATTCGCAGCGCACCCCGTCCACACCGAG??A
>trsc@E0328
?TCAACTACCTCTTGGCGGGAGGCCTTCACCCCATGGGCTTCCACGTGCCCAACGTGGTCCTGCACGCCGTCATATCGGCGCTGATGGTCGACGTGTTCGCCGCGCTGATCGGAGGCCTGGCCCGC------------------GGCGAGGGGGGCCGCGTGCAGAACCACGCGCCCAAGGCGTCCCTGCTGGCGGCGTTGCTCTTCGCGGCGCACCCCGTCCACACGGAG??A
>coru@E0328
?TCAACTACCTGCTGGCGGGAGGCCTGCACCCGGTGGGCTTCCATGTGCCCAACGTGGTGCTGCACGCCGTCATCTCGGCGCTGATGGTGGACGTGTTCGCCGCGCTGATCGGCGGCCTG------------------------------------------GAGAGTCACGCCCCCAAGGCCTCGCTGCTGGCGGCGCTGTTATTCGCTGTGCACCCCATCCACACGGAG??A
>brbr@E0328
?TCAACTACCTCTTGGCGGGAGGCCTTCACCCCGTCGGCTTCCACGTGCCCAACGTGCTCCTGCACGCCGTCATATCGGCGCTGATGGTGGACGTGTTCGCGGTGCTGATCGGCGGTCTGGCGCAC------------------GGCGAGGGGGGCGGCGTGCGGAACCTCGCGCCCAGGGCCTCCCTGCTGGCGGCGCTGCTGTTCGCCGCGCACCCGGTCCACACCGAG??A
>loxj@E0328
?TCAACTACCTCTTGGCGGGCGGCCTTCACCCCGTCGGCTTCCACGTGCCCAACGTGGTCCTGCACGCCGTCATATCGGCACTGATGGTGGACGTGTTCGCGGTGCTGATCGGCGGCC??------------------------------------------------------------------------------------------------------------------
>loam@E0328
?TCAGCTACCTCTTGGCGGGCGGCCTTCACCCCGTCGGCTTCCACGTGCCCAACGTGGTCCTGCACGCCGTCATATCGGCGCTGATGGTGGACGTGTTCGCGGTGCTGATCGGCGGCCTGCCGTAC------------------GGCGAGGGGGGCGGCGTGCAGAACCACGCGCCCAAGGCCTCCCTGCTGGCGGCGCTGCTGTTCGCCGCGCACCCCGTCCACACGGAG??A
>lohl@E0328
?TCAACTACCTCTTGGCGGGCGGCCTTCACCCCGTCGGCTTCCACGTGCCCAACGTGGTCCTGCACGCCGTCATATCGGCGCTGATGGTGGACGTGTTCGCGGTGCTGATCGGCGGCCTGCCGTAC------------------GGCGAGGGGGGCGGCGTGCAGAACCACGCGCCCAAGGCCTCCCTGCTGGCGGCGCTGCTGTTCGCCGCGCACCCCGTCCACACGGAG??A
>gace@E0328
CTCAACTACCTCCTGGCGGGCGGCCACTACCCCGTGGGCTTCCACGTGCCCAACGTGGTTCTGCACGCCGTCATCTCGGCGCTGATGGTGGACGTGTTCGCCGTGCTGATCGGCGGCCTGTCCCACGCcgggggtggcggcggcggcggcggcggcggcgtgcagaACCTGGCGCCGAGGGCCTCCCTGCTGGCGGCGCTGATGTTCGCCGCGcaccccgtccacacggag??a
>gage@E0328
?TCAACTACCTCCTGGCGGGCGGCCACTACCCCGTGGGCTTCCACGTGCCCAACGTGGTTCTGCACGCCGTCATCTCGGCGCTGATGGTGGACGTGTTCGCCGTGCTGATCGGCGGCCTGTCC??C------------------------------------------------------------------------------------------------------------
>gamo@E0328
?TCAACTACCTCCTGGCGGGCGGCCACTACCCCGTGGGCTTCCACGTGCCCAACGTGGTTCTGCACGCCGTCATCTCGGCGCTGATGGTGGACGTGTTCGCCGTGCTGATCGGCGGCCTGTCCCACGCCGGggggagcggcggcggcggcggcggcggcgtgcagaACCTGGCGCCGAGGGCCTCCCTGCTGGCGGCGCTGATGTTCGCCGCGcaccccgtccacacggag---
>mezu@E0328
CTCAACTACCTCTTGGCGGGAGGCCTTTACCCCGTGGGCTTCCACGTGCCGAACGTGGTCCTGCACGCCGTCATATCGGCGCTGATGATGGACGTGTTCGCCGTGCTGATCGGCGGCTTGGCCTAC------------------GGCGAGGGCGGCCGCGTGCAGAACCTGGCGCCCAAGGCCTCGCTACTGGCGGCGCTGCTGTTCGCCGCGCACCCCGTCCACACGGAG---
>cyro@E0328
?TAAACTACCTCTTGGCGGGCGGCCTGCACCCTGTCGGCTTCCATGTGCTGAACATTATCCTCCACGCCCTCATATCATCTTTCATGATAGATGTGTTTGCGATTTTGATTGGTGGCCTGGCTTAC------------------GATGAGAAGGGAAGCGTGCAGAACTACGCTCCCAAGGCCTCGCTGCTTGCTGCACTCCTCTTTGCAGTGCACCCTGTCCACACTGAG??A
>zefa@E0328
?TGAACTACCTCTTGGCGGGAGGCCTGCACCCTGTCGGCTTCCATGTACTGAACATTATCCTCCACGCTCTCATATCATCTCTGATGATAGACGTGTTTGCGATATTGATCGGTGGCCTGGCTTAC------------------GATGAGAAGGGAAGCGTGCAGAACTATGCTCCCAAGGCCTCACTGCTCGCTGCACTCTTTTTTGCAGTGCACCCCGTCCACACAGAG??A
