# Supplementary material for: The Phylogenetic Relationships of the Family Sciaenidae Based on Genome-Wide Data Analysis
Source: Animals (Basel). 2022 Dec 1;12(23):3386. doi: 10.3390/ani12233386 (PMC9741161; doi:10.3390/ani12233386)
Supplement: Supplementary file 1 [file animals-12-03386-s001.zip › File S2/align-1105-genes/bak/E0329_NT.fasta.ali]

>argl@E0329
GCCATCTCCGAGCAGAAGGTGCGCATGAAGCGAATGGGGACGGATTTGACCAGTGCGCAGAAGGAGGTGAAGGCCAAACACAAGGCCTACGAGAACGCTGTGGGCATCCTGAGCAGGAGGCTGCAGGAGGCTCTGACCGAAAAGGAGGCCGCCGAGGCAGAGCTCGTCAAACTCAAGGCCCAGGTCTCGGACGGGGCCAACAACCAGGCCCAA??C
>meme@E0329
GCCATCTCCGAGCAGAAGGTGCGCATGAAGCGGATGGGGACGGATTTGACCAGTGCGCAGAAGGAGGTGAAGGCCAAACACAAGGCCTACGAGAACGCCGTGGGCATCCTGAGCAGGAGGCTGCAGGAGGCTCTGACCGAAAAGGAGGCCGCCGAGTCAGAGCTGGTCAAACTCAAGGCCCAGGTCTCGGACGGGGCCAACAACCAGGCCCAA---
>coru@E0329
GCCATCTCAGAGCAGAAGGTGCGCATGAAGCGCCTGGGGACAGATTTGACCAGTGCGCAGAAGGAGGTGAAGGCCAAACACAAGGCCTATGAGAACGCCGTGGGCATCCTGAGCCGGAGGCTGCAGGAGGCCCTGACCGAAAAGGAGGCGGCCGAAGCGGAGCtggtcaaactcaaggcccagGTCTCGGACGGGGCCAACAACCAGGCCCTA---
>lala@E0329
GCCATCTCTGAGCAGAAGGTGCGCATGAAGCGCCTGGGGACGGATTTGACCAGTGCGCAGAAGGAGGTGAAGGCCAAACACAAGGCCTACGAGAACGCCGTGGGCATCCTGAGCCGGAGGCTGCAGGAGGCCCTGACCGAAAAGGAAGCAGCCGAGGCAGAGCtggtcaaactcaaggcccagGTCTCGGACGGGGCCAACAACCAGGCCCTA---
>trsc@E0329
GCCATCTCCGAGCAGAAGGTGCGCATGAAGCGACTGGGGACGGATTTGACCAGTGCGCAGAAGGAGGTGAAGGCCAAACACAAGGCCTACGAGAACGCCGTGGGCATACTGAGCCGGAGGCTGCAGGAGGCCCTGACTGAAAAGGAGGCAGCCGAGGCAGAGCtggtcaaactcaaggcccagATCTCGGATGGGGCCAACAACCAAGCCCTA---
>trmu@E0329
GCCATCTCCGAGCAGAAGGTGCGCATGAAGCGACTGGGGACCGATTTGACCAGTGCGCAGAAGGAAGTGAAGGCCAAACACAAGGCCTACGAGAACGCCGTGGGCATACTGAGCCGGAGGCTGCAGGAGGCCCTGACTGAAAAGGAGGCAGCCGAGGCAGAGCtggtcaaactcaaggcccagATCTCGGATGGGGCCAACAACCAAGCCCTA---
>loam@E0329
GCCATCTCCGAGCAGAAGGTGCGCATGAAGCGACTGGGGACGGATTTGACCAGTGCGCAGAAGGAGGTGAAGGCCAAACACAAAGCCTACGAGAATGCTGTGGGCATCCTGAGCCGGAGGTTGCAGGAGGCTTTGACCGAAAAGGAGGCAGCCGAGGCAGAGCTGGTCAAACTCAAGGCCCAGGTCTCGGACGGGGCCAACAACCAGGCCGTA??C
>maoc@E0329
GCCATCTCCGAGCAGAAGGTGCGCATGAAGCGGCTGGGGACGGATTTAACCAGCGCGCAGAAGGAGGTGAAGGCCAAACACAAGGCCTACGAGAACGCCGTGGGCATCCTGAGCCGGAGGCTGCAGGAGGCCCTGACTGAAAAGGAGGCGGCCGAGGCGGAGCtggtcaaactcaaggcccagGTCTCTAACGGGGCCAACAACCAGGCCCTA---
>lohl@E0329
GCCATCTCCGAGCAGAAGGTGCGCATGAAGCGACTGGGGACGGATTTGACCAGTGCGCAGAAGGAGGTGAAGGCCAAACACAAAGCCTACGAGAATGCTGTGGGCATCCTGAGCCGGAGGTTGCAGGAGGCTTTGACCGAAAAGGAGGCAGCCGAGGCAGAGCTGGTCAAACTCAAGGCCCAGGTCTCGGACGGGGCCAACAACCAGGCCGTA??C
>phbl@E0329
GCCATCTCCGAGCAGAAGGTGCGCATGAAGCGACTGGGGACGGATTTGACCAGTgcacagaaggaggtgaaggccaAACACAAGGCCTACGAGAACGCCGTGGGCATCCTGAGccggaggctgcaggaggccctGACCGAAAAGGAGACGGCCGAGGCGGAGCtggtcaaactcaaggcccagGTCTCAGATGGAGCCAACAACCAGGCCCTA??C
>lolo@E0329
GCCATCTCCGAGCAGAAGGTGCGGATGAAGCGACTGGGGACGGATTTGACCAGTGCGCAGAAGGAGGTGAAGGCCAAACACAAAGCCTACGAGAATGCTGTGGGCATCCTGAGCCGGAGGTTGCAGGAGGCTTTGACCGAAAAGGAGGCAGCCGAGGCAGAGCTGGTCAAACTCAAGGCCCAGGTCTCGGACGGGGCCAACAACCAGGCCGTA??C
>loxj@E0329
GCCATCTCCGAGCAGAAGGTGCGCATGAAGCGACTGGGGACGGATTTGACCAGTGCGCAGAAGGAGGTGAAGGCCAAACACAAAGCCTACGAGAATGCTGTGGGCATCCTGAGCCGGAGGTTGCAGGAGGCTTTGACCGAAAAGGAGGCAGCCGAGGCAGAGCTGGTCAAACTCAAGGCCCAGGTCTCGGACGGGGCCAACAACCAGGCCGTA?CA
>mezu@E0329
GCCATCTCCGAGCAGAAGGTACGCATGAAGCGACTGGGGACAGATTTGACCAGTGCGCAAAAGGAGGTGAAGGCCAAACACAAGGCCTACGAGAACGCCGTGGGCATCCTGAGCCGGAGGCTGCAGGAGGCCTTGACTGAAAAGGAGGCAGCCGAAGCAGAGCtggtcaaactcaaggcccagGTCTCAGACGGGGCCAACAACCAGGCCCTA?CA
>merl@E0329
GCCATCTCCGAGCAGAAGGTGCGCATGAAGCGACTGGGGACGGATTTGACCAGTGCGCAGAAGGAGGTGAAGGCCAAACACAAGGCCTACGAGAACGCCGTGGGCATCCTGAGCCGGAGGCTGCAGGAGGCCCTGACCGAAAAGGAGGCGTCCGAGGCAGAGCTGGTCAAACTCAAGGCACAGGTCTCGGATGGGGCTGACAACCAGGCCCTA??C
>mepo@E0329
GCCATCTCCGAGCAGAAGGTGCGCATGAAGCGACTGGGGACGGATTTGACCAGTGCGCAGAAGGAGGTGAAGGCCAAACACAAGGCCTACGAGAACGCCGTGGGCATCCTGAGCCGGAGGCTGCAGGAGGCCCTGACCGAAAAGGAGGCATCCGAGGCAGAGCTGGTCAAACTCAAGGCACAGGTCTCGGATGGGGCTGACAACCAGGCCCTC??C
>phph@E0329
GCCATCTCCGAGCAGAAGGTGCGCATGAAGCGACTGGGGACGGATTTGACCAGTGcacagaaggaggtgaaggccaAGCACAAGGCCTACGAGAACGCCGTGGGCATCCTGAGccggaggctgcaggaggccctGACCGAAAAGGAGACGGCCGAGGCAGAGCtggtcaaactcaaggcccagGTCTCAGATGGAGCCAACAACCAGGCCCTA??C
>meca@E0329
GCCATCTCTGAGCAGAAGGTGCGCATGAAGCGACTGGGGACGGATTTGACCAGTGCGCAGAAGGAGGTGAAGGCCAAACACAAGGCCTACGAGAACGCCGTGGGCATCCTGAGCCGGAGGCTGCAGGAGGCCCTGACCGAAAAGGAGGCGTCCGAGGCAGAGCTGGTCAAACTCAAGGCACAGGTCTCGGATGGGGCTGACAACCAGGCCCTA?CA
>povi@E0329
GCCATCTCCGAGCAGAAGGTGCGCATGAAGCGAATGGGGACGGATTTGACCAGTGCGCAGAAGGAGGTGAAGGCCAAACACAAGGCCTACGAGAACGCCGTGGGCATCCTGAGCAGGAGGCTGCAGGAGGCTCTGACCGAAAAGGAGGCAGCCGAGGCAGAGCTGGTCAAACTCAAGGCCCAGGTCT??---------------------------
>bame@E0329
GCCATCTCCGAGCAGAAGGTACGCATGAAGCGCCTGGGGACGGATTTGACCAGTGCGCAGAAGGAGGTGAAGGCCAAACACAAGGCCTACGAGAACGCCGTGGGCATCCTGAGCCGGAGGCTGCAAGAGGCCCTGACCGAAAAGGAGGCGGCCGAGGCAGAGCtggtcaaactcaaggcccagGTCTCGGACGGAGCCAACAACCAGGTCCTA---
>trmi@E0329
GCCATCTCTGAGCAGAAGGTGCGCATGAAGCGAATGGGGACGGATTTGACCAGTGCGCAGAAGGAGGTGAAGGCCAAACACAAGGCCTACGAGAACGCCGTGGGCATCCTGAGCCGGAGGCTGCAGGAGGCTCTGACCGAGAAGGAGGCAGCCGAGGCAGAGCTGGTCAAACTCAAGGCCCAGGTCTCGGAAGGGGCCAACAACCAGGCCCAA??C
>mabe@E0329
GCCATCTCGGAGCAGAAGGTGCGCATGAAGCGCCTGGGGACGGATTTGACCAGCGcgcagaaggaggtgaaggccaAACATAAGGCCTATGAGAACGCCGTGGGCATCCTGAGCCGGAGGCTGCAGGAGACCCTGACCGAAAAGGAGGCGGCTGAGGCGGAGCTTGTCAAACTCAAAGCCCAGGTCTCGGAAGGGACCAACAACCAGGCCCTA??C
>bosa@E0329
GCCATCTCCGAGCAGAAGGTGCGCATGAAGCGAATGGGGACGGATTTGACCAGTGCGCAGAAGGAGGTGAAGGCCAAACACAAGGCCTACGAGAACGCCGTGGGCATCCTGAGCAGGAGGCTGCAGGAGGCTCTGACCGAAAAGGAGGCCACCGAGGCAGAGTTCGTCAAACTCAAGGCCCAGGTCTTGGACGGGGCCAACAACCAGGCCCAA---
>gaar@E0329
GCCATCTCCGAGCAGAAGGTGCGCATGAAGCGAATGGGGACGGATTTGACCAGTGCGCAGAAGGAGGTGAAGGCCAAACACAAGGCCTATGAGAACGCCGTGGGCATCCTGAGCCGGAGGCTGCAGGAGTCTCTGACTGAGAAGGAGGCAGCCGAGGCAGAGCTGGTCAAACTCAAGGCCCAGGTCTTGGACGGGGCCAACAACCAGGCCCAA---
>gace@E0329
GCCATCTCCGAGCAGAAGGTGCGCATGAAGCGTATGGGGACGGATTTGACCAGTGCGCAGAAGGAGGTGAAGGCCAAACACAAGGCCTACGAGAACGCTGTGGGCATCCTGAGCAGGAGGCTGCAGGAGGCTCTGACCGAAAAGGAGGCCGCCGAGGCAGAGCTCGTCAAACTCAAGGCCCAGGTCTTGGACGGGGCCAACAACCAGGCCCAA??C
>gach@E0329
GCCATCTCCGAGCAGAAGGTGCGCATGAAGCGTATGGGGACGGATTTGACCAGTGCGCAGAAGGAGGTGAAGGCCAAACACAAGGCCTACGAGAACGCCGTGGGCATCCTGAGCAGGAGGCTGCAGGAGGCTCTGACCGAAAAGGAGGCCGCCGAGGCAGAGCTCGTCAAACTCAAGGCCCAGGTCTTGGACGGGGCCAACAACCAGGCCCAA??C
>gaen@E0329
GCCATCTCCGAGCAGAAGGTGCGCATGAAGCGTATGGGGACGGATTTGACCAGTGCGCAGAAGGAGGTGAAGGCCAAACACAAGGCCTACGAGAACGCTGTGGGCATCCTGAGCAGGAGGCTGCAGGAGGCTCTGACCGAAAAGGAGGCCGCCGAGGCAGAGCTCGTCAAACTCAAGGCCCAGGTCTTGGACGGGGCCAACAACCAGGCCCAA??C
>gage@E0329
GCCATCTCCGAGCAGAAGGTGCGCATGAAGCGTATGGGGACGGATTTGACCAGTGCGCAGAAGGAGGTGAAGGCCAAACACAAGGCCTACGAGAACGCTGTGGGCATCCTGAGCAGGAGGCTGCAGGAGGCTCTGACCGAAAAGGAGGCCGCCGAGGCAGAGCTCGTCAAACTCAAGGCCCAGGTCTTGGACGGGGCCAACAACCAGGCCCAA?CA
>gamo@E0329
GCCATCTCCGAGCAGAAGGTGCGCATGAAGCGTATGGGGACGGATTTGACCAGTGCGCAGAAGGAGGTGAAGGCCAAACACAAGGCCTACGAGAACGCTGTGGGCATCCTGAGCAGGAGGCTGCAGGAGGCTCTGACCGAAAAGGAGGCCGCCGAGGCAGAGCTCGTCAAACTCAAGGCCCAGGTCTTGGACGGGGCCAACAACCAGGCCCAA??C
>mora@E0329
GCCATCTCCGAGCAGAAGGTGCGCATGAAGCGTCTGGGGACGGATTTGACCAGTGCGCAGAAGGAGGTGAAGGCCAAACACAAGGCCTACGAGAACGCCGTGGGCATCCTGAGCCGGAGGCTGCAGGAGGCCCTGACTGAAAAGGAGGCAGCCGAGGCAGAGCTGGTCAAACTCAAGGACCAGGTCTCGGAAGGGGCCAACAACCAGGCCCTA---
>momo@E0329
GCCATCTCCGAGCAGAAGGTGCGCATGAAGCGACTTGGGACGGATTTGACCAGTGCGCAGAAGGAGGTGAAGGCCAAACACAAGGCCTACGAGAACGCCGTGGGCATCCTGAGCCGGAGGCTGCAGGAGGCTCTGACTGAAAAGGAGGTGGCTGAGGCAGAGCTGGTCAAACTCAAGGCCCAGGTCTCGGAGGGGGCCAACAACCAGGCCGTA?CA
>brbr@E0329
GCCATCTCCGAGCAGAAGTCGCGCATGAAGCGACTTGGGACGGATTTGACCAGTGCGCAGAAGGAGGTGAAGGCCAAACACAAGGCCTACGAGAACGCCGTGGGGATCCTGAGCCGGAGGCTGCAGGAGGCTCTGACCGAAAAGGAGGTAGCCGAGGCAGAGCTGGTCAAACTCAAGGCCCAGGTCTCAGACGGGGCCGACAACCAGGCCATA??C
>brca@E0329
GCCATCTCTGAGCAGAAGGTGAAGATGAAACGCCTGGGGACCGATCTGAGCAGCGCCCAGAAGGAGGTGAAGGCCAAGCACAAAGCCTACGAGAACGCCGTCAGCATCCTGAGCCGCAGGCTGCAGGAGGCTCTCGCTGAGAAGGAGACCGCCGAGGCCGAGCTGGCCAAACTGAAGGCCCAGGTCTCGGAGGAGGCCAACAACCAGGCCTTA??C
>zefa@E0329
GCCATCTCGGATCAGAAAGTGCGCATGAAGCGGCTGGGGACAGATTTGAGCAGCGCACAGAAGGACATGAAGGCCAAGCACAAGGCGTACGAGAACGCTGTCGGTATCCTGAGCCGGCGGCTGCAGGAGGCGCTGACCGAGAAGGAGAGCACCGAGGCCGAGCTTGTCAAACTCAAAGCCCAGCTGTCAGACAGCGGCAACAGCCTGGCCCTG??C
>cyro@E0329
GCCATCTCGGAGCAGAAAGTGCGCATGAAGCGGATGGGGACGGATTTGAGCAGCGCGCAGAAGGACGTGAAGGCCAAGCATAAGGCCTACGAGAATGCCGTGGGCATCCTGAGCCGGCGGCTGCAAGAGGCGCTGACCGAGAAGGAGAGTACCGAGGCCGAGCTCGTCAAATTCAAAGCCCAGGTGTCTGACGGCGGCAACAGCCTGGCCCTG??C
>muma@E0329
GCCATCTCTGAACAGAAGGTGCGCATGAAGCGGCTGGGGACGGATTTGACCAGCGCACAGAAGGATGTGAAAGCCAAACACAAGGCCTATGAGAACGCGGTGGGCATCCTGAGCCGGAGGCTTCAGGAGGCCCTTACCGCAAAGCAGGCAGCCGACGCACAGCTGGCCAAACTCAAGGCCCAGGTTGAGGACGGGGCCAACGGCCAGGCCCTA??C
