# Supplementary material for: The Phylogenetic Relationships of the Family Sciaenidae Based on Genome-Wide Data Analysis
Source: Animals (Basel). 2022 Dec 1;12(23):3386. doi: 10.3390/ani12233386 (PMC9741161; doi:10.3390/ani12233386)
Supplement: Supplementary file 1 [file animals-12-03386-s001.zip › File S2/align-1105-genes/bak/E0331_NT.fasta.ali]

>argl@E0331
---GTGATCCTGGTGCCGTTCCGGGACGCGGCGCTGCGCGTGGCCCAGACCCTCATCGGCCTGATGGAGAGCAGGAACCCTACCATGGACGTCAGCAACAAGAAGCGCTTCAAGGAGGAGTACGGCGAGGAGGCGGACGACAAGCCGCCCAAGGTGCAGAAGCCCGAGGACTACCGCGCCACCTTCTCCGGGAACGTGGACGACCACTTCAGGAT?
>bosa@E0331
---GTGATCCTGGTGCCGTTCCGGGACGCGGCGCTGCGCGTGGCCCAGACCCTCATCGGCCTGATGGAGAGCAGGAACCCCGCCATGGACGTCAGCAACAAGAAGCGCTTCAAGGAGGAGTACGGCGAGGAGGCGGACGACAAGCCGCCCAAGGTGCAGAAGCCCGAGGACTACCGCGCCACCTTCTCCGGGAACGTGGACGACCACTTCAGGATA
>povi@E0331
---GTGATCCTGGTGCCGTTCCGCGACGCGGCCCTGCGCGTGGCCCAGACCCTCATCGGCCTGATGGAGAGCAGGAACCCCACCATGGACGTCAGCAACAAGAAGCGCTTCAAGGAGGAGTACGGCGAGGAGGCAGACGACAAGCCGCCCAAGGTGCAGAAGCCCGAGGACTACCGCGCCACCTTCTCCGGGAACGTGGACGACCACTTCAGGATA
>gamo@E0331
---GTGATCCTGGTGCCGTTCCGGGACGCGGCGCTGCGCGTGGCCCAGACCCTCATCGGCCTGATGGAGAGCCGGAACCCTGCCATGGACGTCAGCAACAAGAAGCGCTTCAAGGAGGAGTACGGCGAGGAGGCGGACGACAAGCCGCCCAAGGTGCAGAAGCCCGAGGACTACCGCGCCACCTTCTCCGGGAACGTGGACGACCACTTCAGGAT?
>gace@E0331
---?TGATCCTGGTGCCGTTCCGGGACGCGGCGCTGCGCGTGGCCCAGACCCTCATCGGCCTGATGGAGAGCCGGAACCCTGCCATGGACGTCAGCAACAAGAAGCGCTTCAAGGAGGAGTACGGCGAGGAGGCGGACGACAAGCCGCCCAAGGTGCAGAAGCCCGAGGACTACCGCGCCACCTTCTCCGGGAACGTGGACGACCACTTCAGGAT?
>gaen@E0331
---?TGATCCTGGTGCCGTTCCGGGACGCGGCGCTGCGCGTGGCCCAGACCCTCATCGGCCTGATGGAGAGCCGGAACCCTGCCATGGACGTCAGCAACAAGAAGCGCTTCAAGGAGGAGTACGGCGAGGAGGCGGACGACAAGCCGCCCAAGGTGCAGAAGCCCGAGGACTACCGCGCCACCTTCTCCGGGAACGTGGACGACCACTTCAGGAT?
>gage@E0331
---?TGATCCTGGTGCCGTTCCGGGACGCGGCGCTGCGCGTGGCCCAGACCCTCATCGGCCTGATGGAGAGCCGGAACCCTGCCATGGACGTCAGCAACAAGAAGCGCTTCAAGGAGGAGTACGGCGAGGAGGCGGACGACAAGCCGCCCAAGGTGCAGAAGCCCGAGGACTACCGCGCCACCTTCTCCGGGAACGTGGACGACCACTTCAGGATA
>meme@E0331
---?TGATCCTGGTGCCGTTCCGCGACGCTGCGCTGCGCGTGGCCCAGACTCTCATCGGCCTGATGGAGAGCAGGAACCCCACCATGGACGTCAGCAACAAGAAGCGCTTCAAGGAGGAGTACGGCGAGGAGGCGGACGACAAGCCGCCAAAGGTTCAGAAGCCCGAGGACTACCGTGCCACCTTCTCCGGGAACGTGGACGACCACTTCAGGAT?
>gach@E0331
---GTGATCCTGGTGCCGTTCCGGGACGCGGCGCTGCGCGTGGCCCAGACCCTCATCGGCCTGATGGAGAGCAGGAACCCCGCCATGGACGTCAGCAACAAGAAGCGCTTCAAGGAGGAGTACGGCGAGGAGGCGGACGGCAAGCCGCCCAAGGTGCAGAAGCCCGAGGACTACCGCGCCACCTTCTCCGGGAACGTGGACGACCACTTCAGGAT?
>meca@E0331
---CTGATCCTGGTGCCGTTCCGCGACGCAGCGCTGCGCGTGACCCAGACCCTCATCGGCCTGATGGAGAGCAAGGACAAGAAGATGGACGTCAGCAACAAGAAGCGGTTCAAGGAGGAGTACGGGGAGGAGGCTGACGACAAGCCCCCTAAGGTGCAGAAGCCTGAGGACTACCGCGCCACCTTCTCCGGAAACGTGGACGACCACTTCAGGATA
>mepo@E0331
---CTGATCCTGGTGCCGTTCCGCGACGCAGCACTGCGCGTGACCCAGACCCTCATCGGCCTGATGGAGAGCAAGGACAAGAAGATGGACGTCAGCAACAAGAAGCGGTTCAAGGAGGAGTACGGGGAGGAGGCTGACGACAAGCCCCCTAAGGTGCAGAAGCCTGAGGACTACCGCGCCACCTTCTCCGGAAACGTGGACGACCACTTCAGGATA
>merl@E0331
---CTGATCCTGGTGCCGTTCCGCGACGCTGCACTGCGCGTGACCCAGACCCTCATCGGCCTGATGGAGAGCAAGGACAAGAAGATGGACGTCAGCAACAAGAAGCGGTTCAAGGAGGAGTACGGGGAGGAGGCTGATGACAAGCCCCCTAAGGTGCAGAAGCCTGAGGACTACCGCGCCACCTTCTCCGGAAACGTGGACGACCACTTCAGGATA
>mora@E0331
---CTGATCCTGGTGCCCTTCCGCGACGCTGCACTGCGCGTGGCCCAGACCCTCATCGGCCTGATGGAGACCAGGAACAAGAAGATGGACGTCAGCAACAAGAAGAGGTTCAAGGAGGAGTACGGGGAGGAGGCCGACGACAAGCCCCCAAAGGTGCAGAAGCCCGAGGACTACCGCGCCACCTTCTCCGGAAACGTGGACGACCACTTCAGGATA
>momo@E0331
---CTGATCCTGGTGCCCTTCCGCGACGCGGCCCTGCGCGTGGCCCAGACCCTCATCGGCCTGATGGAGAGCAGGAACAGGACGATGGATGTCAGCAACAAGAAGAGGTTCAAGGAGGAGTACGGCGAAGAGGCGGACGACAAGCCGCCCAAGGTGCAGAAGCCCGAGGACTACCGCGCCACCTTCTCTGGGAACGTGGACGACCACTTCAGGATA
>loam@E0331
---CTCATCCTGGTGCCCTTCCGCGACGCGGCCCTGCGCGTGGCCCAGACCCTCATCGGCCTGATGGAGAGCAGGAACAGGATGATGGACGTCAGCAACAAGAAGAGGTTCAAGGAGGAGTACGGTGAGGAGGCGGACGACAAGCCGCCCAAGGTGCAGAAGCCCGAGGACTACCGCGCCACCTTCTCTGGGAACGTGGACGACCACTTCAGGATA
>lohl@E0331
---CTCATCCTGGTGCCCTTCCGCGACGCGGCCCTGCGCGTGGCCCAGACCCTCATCGGCCTGATGGAGAGCAGGAACAGGATGATGGACGTCAGCAACAAGAAGAGGTTCAAGGAGGAGTACGGCGAGGAGGCGGACGACAAGCCGCCCAAGGTGCAGAAGCCCGAGGACTACCGCGCCACCTTCTCTGGGAACGTGGACGACCACTTCAGGATA
>mezu@E0331
---CTCATCCTGGTGCCGTTCCGTGACGCGGCGCTGCGCGTGGCCCAGACGCTTATCGGCCTGATGGAGAGCAGGAACAGGATGATGGACGTCAGCAACAAGAAGAGGTTCAAGGAGGAGTACGGGGAGGAGGCCAACGACAAGCCCCCCAAGGTGCAGAAGCCAGAGGACTACCGCGCCACCTTCTCCGGAAACGTGGACGACCACTTCAGGATA
>lolo@E0331
---CTCATCCTGGTGCCCTTCCGCGACGCGGCCCTGCGCGTGGCCCAGACCCTCATCGGCCTGATGGAGAGCAGGAACAGGATGATGGACGTCAGCAACAAGAAGAGGTTCAAGGAGGAGTACGGCGAGGAGGCGGACGACAAGCCGCCCAAGGTGCAGAAGCCCGAGGACTACCGCGCCACCTTCTCTGGGAACGTGGACGACCACTTCAGGAT?
>loxj@E0331
---CTCATCCTGGTGCCCTTCCGCGACGCGGCCCTGCGCGTGGCCCAGACCCTCATCGGCCTGATGGAGAGCAGGAACAGGATGATGGACGTCAGCAACAAGAAGAGGTTCAAGGAGGAGTACGGTGAGGAGGCGGACGACAAGCCGCCCAAGGTGCAGAAGCCCGAGGACTACCGCGCCACCTTCTCTGGGAACGTGGACGACCACTTCAGGAT?
>brbr@E0331
---CTGATCCTGGTGCCCTTCCGCGACGCGGCCCTGCGCGTGGCCCAGACCCTCATCGGCCTGCTGGAGAGCAGGAACAGCACGATGGACGTCAGCAACAAGAAAAGGTTCAAGGAGGAGTACGGCGAAGAGGCGGACGACAAGCCGCCCAGGGTGCAGAAGCCCGAGGACTACCGCGCCACCTTCTCTGGGAATTCGGACGACCACTTCAGGATA
>lala@E0331
---CTGATCCTGGTGCCCTTCCGCGACGCGGCACTGCGCGTGGCCCAGACCCTCATCGGCCTGATGGAGACCAAGAGCAAGAAGATGGACGTCAGCAACAAGAAGAGGTTCAAGGAGGAGTACGGGGAGGAGGCCGGCGACAAGCCCCCGAAGGTGCAGAAGCCCGAGGACTACCGCGCCACCTTCTCTGGAAACGTGGACGACCACTTCAGG---
>trmi@E0331
---GTGATCCTGGTACCCTTCCGCGACGCGGCCCTGCGCGTGGCCCAGACCCTCATCGGCCTGATGGAGAGCAGGAACCCCACTATGGACGTCAACAACAAGAAGCGCTTCAAGGCCGAGTACGGCGAGGAGGCGGACGACAAGCCGCCCAAGGTGCAGAAGCCCGAGGACTACCGCGCCACCTTCACCGGGAACGTGGACGACCACTTCAGGAT?
>trsc@E0331
---CTGGTCCTGGTGCCGTTCCGGGACGCGGCGCTACGCGTGGCCCAGACCCTCATCGGCCTGATGGACAGCAAGAACAAGAAGATGGACGTCAGCAACAAGAAGAGGTTCAAGGGGGAGTACGGGGAGGAGGCCGACGACAAGCCCCCCAAGGTGCAGAAGCCCGAGGACTACCGCGCCACCTTCTCTGGGAACGTGGACGACCACTTCAGGATA
>trmu@E0331
---CTGATCCTGGTGCCGTTCCGGGACGCAGCGCTACGCGTGGCCCAGACGCTCATCGGCCTGATGGACAGCAAGAACAAGAAGATGGACGTCAGCAACAAGAAGAGGTTCAAGGGGGAGTACGGGGAGGAGGCAGACGACAAGCCCCCCAAGGTGCAGAAGCCCGAGGACTACCGCGCCACCTTCTCTGGGAACGTGGACGACCACTTCAGGATA
>gaar@E0331
??TCTGATCCTGGTGCCCTTCCGCGACGCGGCCCTGCGGGTGACCCAGACCATCATCGGcctgatggagaggaggaaccCCAACATGGACGTCAACAACAAGAAGCGCTTCAAGGAAGAGTACGGCGAGGAGGCGGACGACAAGCCGCCCAAGGTGCAGAAGCCCGAGGACTACCGCGCCACCTTCTCCGGGAACGTGGACGACCACTTCAGGAT?
>bame@E0331
---CTGATCCTGGTGCCCTTCCGCGACGCAGCACTGCACGTGACCCAGACCCTCATCGGCCTAATGGAGAGTAAGAACAAGAAGATGGATGTCAGCAACAAGAAGAGGTTCAAGGATGAGTACGGGGAGGAGGCCAACGACAAGCCCCCGAAAGTGCAGAAGCCCGAAGACTTCCGCGCCACCTTCTCTGGAAACGTGGACGACCACTTCAGGAT?
>phph@E0331
---CTGATCCTGGTGCCCTTCCGCGACGCGGCCCTGCGCGTGACCCAGGCCATCATCGGCCTGATGGAGAGCCGGACCAAGACCATGGACGTCAGCAACAAGAAGAGGTTCAAGGCGGAGTACGGCGAGGAGGTGGACGACAAGCCGCCGAAGGTGCAGAAGCCCGAGGACTACCGCGCCACCTTCTCTGGGAACGTGGACGATCACTTCAGGATA
>phbl@E0331
---CTGATCCTGGTGCCGTTCCGCGACGCGGCCCTGCGCGTGGCCCAGGCCCTCATCGGCCTGATGGAGAGCCGGACCAAGACCATGGACGTCAGCAACAAGAAGAGGTTCAAGGCGGAGTACGGCGAGGAGGCGGACGACAAGCCGCCGAAGGTGCAGAAGTCCGAGGACTACCGCGCCACCTTCTCCGGGAACGTGGACGACCACTTCAGG---
>mabe@E0331
---CTGATCCTAGTGCCGTTCCGTGATGCTGCGCTGCACGTCATCCAGACCATCATCGGCCTGATGGAGAGCAAGAACAAGATAATGGACGTCAGTAACAAGAAGAGGTTCAAGGAGGAGTACGGGGAGGAGGCCGACGCAAAGCCCCCGAAGGTGCAGAAGCCCGAGGACTACCGCGCCACCTTCTCTGGGAACGTGGACGACCACTTCAGGAT?
>coru@E0331
---CTGATCCTGGTACCGTTCCGTGACGCTGCGCTGCGCGTCATCCAGACTCTCATCGGCCTGATGGagagcaagaacaagaacatggACGTCAGCAACAAGAAGAGGTTCAAGGAGGCTTACGGGGAGGAGGCCGACGTCAAGCCCCCGAAGGTGCAGAAGCCCGAGGACTACCGCGCCACCTTCTCTGGGAACGTGGACGACCACTTCAGGATA
>maoc@E0331
---CTGATCCTGGTGCCCTTCCGTGACGCTGCGCTGCGCGTCATCCAGACCCTCATCGGCCTGATGGAGAGCAAGAACAAGAAGATGGACGTCAGCAACAAGAAGAGGTTCAAGGAGTCGTACGGGGAGGAGGCCGATGTCAAGCCCCCGAAGGTGCAGAAGCCTGAGGACTACCGCGCCACCTTCTCTGGGAATGTGGATGACCATTTCAGGATA
>muma@E0331
??TCTGATCCTGGTGCCGTTCCGAGACGCTGCTCTGCGTGTGGCCCAGACCCTCATCGGCCTCCTGGAGAGCAAGAACAACAAAATGGACGTGAGCAACAAGAAGCGCTTCAAGGTGGAGTACGGCGAGGAGGACGGCGACAAGCCCCCCCGGGCCACCAAGCCCGAGGACTACCGAGCCACCTTCAGGGGCAACGTGGACGACCACTTCAGG---
>cyro@E0331
---CTGATAGTCGTGCCGTTCCGTGACGGGGCTCTGCGAGTGGTCCAGACGCTCATCGGCTTGCTGGAGACCAAGGGCAAGAAGATGGACATCAGCAACAAGAAGCGATTCAAGGAGGAGTTCGGGGAGGACGCCAACGACAAGCCCCCCAAGGTGCAGAAGCCCGACGACTACCACGCCGTCTTCTCCGGCAACGTGGACGATCACTTCAGA---
>zefa@E0331
?TGCTGATAGTCGTGCCGTTCCGCGCCGGGGCACTGCGAGTGGTCCAGACACTCATCGGCTTGCTGGAGACCAAGGGCAAGAAGATCGACATCAGCAACAAGAAGCGATTCaaggaggagttcggggaggacGCCGACGACAAGCCCCCCAAGGTGCAGAAGCCCGACGACTACCGCGCCATCTTCTCCGGCAACGTGGACGATCACTTCAGA---
>brca@E0331
??CCTCATCCTGGTACCCTTCCGAGATGCTGCCCTGCGTGTTATTAAAACGCTCATCGGTCTGATGGAGGGAAAGAACAAGAAGATGGATGTCAGCAACAAGAAACGCTTCAAAGATGAATATGGCGAGGAAGAGGACACCAGCGAGCGTAAAGGACGCAAGCCAGACGACTATCGCGCCACCTTTGCTGGAAACGTAGACGACCACTTCAGGATA
