# Supplementary material for: The Phylogenetic Relationships of the Family Sciaenidae Based on Genome-Wide Data Analysis
Source: Animals (Basel). 2022 Dec 1;12(23):3386. doi: 10.3390/ani12233386 (PMC9741161; doi:10.3390/ani12233386)
Supplement: Supplementary file 1 [file animals-12-03386-s001.zip › File S2/align-1105-genes/bak/E0332_NT.fasta.ali]

>argl@E0332
?CCTCCCAGATCCGGTTCAGCTGTCTCCCCATGTCCCGAGTAGAGTGCATGCTCAAACTGCCCTCACTGGACCTCGTCTTCTCCTCCAACCGCGGGGAGCTTGAGGTCCCGGCTGTGGCGGCCCACCCCAACGACGGACAACACATCCCCCCC---------------------------------TCCACGCCCCCGGGGCAGCA?------------------------------------------------------------------
>gaen@E0332
?CCTCCCAGATCCGGTTCAGCTGTCTCCCCATGTCCCGAGTAGAGTGCATGCTCAAACTGCCCTCACTGGACCTCGTCTTCTCCTCCAACCGCGGGGAGCTTGAGGTCCCGGCTGTGGCGGCCCACCCCAACGACGGACAACACATCCCCCCC---------------------------------TCCACGCCCCCGGGGCAGCAc---atcccc------------------------aaaccccccccg---gGCAAAGGTATGAGG---
>gage@E0332
?CCTCCCAGATCCGGTTCAGCTGTCTCCCCATGTCCCGAGTAGAGTGCATGCTCAAACTGCCCTCACTGGACCTCGTCTTCTCCTCCAACCGCGGGGAGCTTGAGGTCCCGGCTGTGGCGGCCCACCCCAACGACGGACAACACATCCCCCCC---------------------------------TCCACGCCCCCGGGGCAGCAc---atcccc------------------------aaaccccccccg---gGCAAAGGTATGAGG??A
>gamo@E0332
?CCTCCCAGATCCGGTTCAGCTGTCTCCCCATGTCCCGAGTAGAGTGCATGCTCAAACTGCCCTCACTGGACCTCGTCTTCTCCTCCAACCGCGGGGAGCTTGAGGTCCCGGCTGTGGCGGCCCACCCCAACGACGGACAACACATCCCCCCC---------------------------------TCCACGCCCCCGGGGCAGCAc---atcccc------------------------aaaccccccccg---gGCAAAGGTATGAGG??A
>meme@E0332
?CCTCGCAGATCCGGTTCAGCTGTCTCCCCATGTCCCGAGTAGAGTGCATGCTCAAACTGCCCTCACTGGACCTCGTCTTCTCCTCCAACCGCGGGGAGCTTGAGGTCCCAGCTGTGGCGGCCCACCCCAACGACGGACAGCACATCCCTCCC---------------------------------TCCACGCCCCCCGGGCAGCAC---ATCCCC------------------------AAACCCCCCCCG---GGCAAAGGTGTGAGG??A
>gach@E0332
?CCTCCCAGATCCGGTTCAGCTGTCTCCCCATGTCCCGAGTAGAGTGCATGCTCAAACTGCCCTCACTGGACCTCGTCTTCTCCTCCAACCGCGGGGAGCTTGAGGTCCCGGCTGTGGCGGCCCACCCCAACGACGGACAACACATCCCCCAC---------------------------------TCCACGCCCCCGGGGCAGCAC---ATCCCC------------------------AAACCCCCCCCG---GGCAAAGGTGTGAGG---
>bame@E0332
?CTTCCCAGATCCGCTTCAGCTGCCTCCCGATGTCCCGGGTGGAGTGTATGCTCAAACTGCCCTCCCTGGACCTGGTCTTTTCCTCCAACCGCGGTGAGCTGGAGATCCCGGCTGTAGCTGCCCACCCCAACGATGGACAGCACATCCCCCCC---------------------------------TGCACGCCCCCTGGCCAACAG---ATCCCT------------------------AAACCGCCCCCA---AGTAAAGGTGGGA??---
>lala@E0332
?CATCCCAGATCCGCTTCAGCTGCCTCCCGATGTCCCGGGTGGAGTGTATGCTCAAACTGCCCTCCCTGGACCTGGTGTTTTCCTCCAACCGCGGTGAGCTGGAGATCCCGGCTGCAGCCGCCCACCCCAACGATGGACAGCACATCCCCCCT---------------------------------TCCACGCCCCCTGGGCAACAG---ATCCCG------------------------AAACCACCCCCA---AGTAAAGGTCTGAA?---
>loam@E0332
?CCTCCCAGATCCGCTTCAGCTGTCTCCCCATGTCCCGGGTGGAGTGCATGCTCAAGCTGCCCTCCCTGGACCTGGTATTTTCCTCCAATCGCGGGGAGCTGGAGGTTCCGGCTGTAGCGGCCCACCCCAACGATGGACAACACATTCCGCCC---------------------------------TCCACGCCCCCTGGCCAACAG---ATCCCT------------------------AAACCACCCCCG---AGCAAAGGTCTGAGG??A
>lohl@E0332
?CCTCCCAGATCCGCTTCAGCTGTCTCCCCATGTCCCGGGTGGAGTGCATGCTCAAGCTGCCCTCCCTGGACCTGGTATTTTCCTCCAATCGCGGGGAGCTGGAGGTTCCGGCTGTAGCGGCCCACCCCAACGATGGACAACACATTCCGCCC---------------------------------TCCACGCCCCCTGGCCAACAG---ATCCCT------------------------AAACCACCCCCG---AGCAAAGGTCTGAGG---
>lolo@E0332
?CCTCCCAGATCCGCTTCAGCTGTCTCCCCATGTCCCGGGTGGAGTGCATGCTCAAGCTGCCCTCCCTGGACCTGGTATTTTCCTCCAATCGCGGGGAGCTGGAGGTTCCGGCTGTAGCGGCCCACCCCAACGATGGACAACACATTCCGCCC---------------------------------TCCACGCCCCCTGGCCAACAG---ATCCCT------------------------AAACCACCCCCG---AGCAAAGGTCTGAGG??A
>loxj@E0332
?CCTCCCAGATCCGCTTCAGCTGTCTCCCCATGTCCCGGGTGGAGTGCATGCTCAAGCTGCCCTCCCTGGACCTGGTATTTTCCTCCAATCGCGGGGAGCTGGAGGTTCCGGCTGTAGCGGCCCACCCCAACGATGGACAACACATTCCGCCC---------------------------------TCCACGCCCCCTGGCCAACAG---ATCCCT------------------------AAACCACCCCCG---AGCAAAGGTCTGAGG??A
>meca@E0332
?CCTCCCAGATCCGCTTTAGCTGCCTCCCGATGTCCCGGGTGGAGTGTATGCTCAAACTGCCCTCCCTGGACCTGGTCTTTTCCTCCAACCGCGGTGAGCTGGAGATCCCAGCTGTAGCTGCCCACCCCAACGATGGACAGCACATTCCTCCC---------------------------------TCCACGCCCCCTGGGCAACAG---ATCCCT------------------------AAACCACCCCCA---AGTAAAGGTCTGAAG---
>mepo@E0332
?CCTCCCAGATCCGCTTTAGCTGCCTCCCGATGTCCCGGGTGGAGTGTATGCTCAAACTGCCCTCCCTGGACCTGGTCTTTTCCTCCAACCGCGGTGAGCTGGAGATCCCAGCTGTAGCTGCCCACCCCAACGATGGACAGCACATTCCTCCC---------------------------------TCCACGCCCCCTGGGCAACAG---ATCCCT------------------------AAACCACCCCCA---AGTAAAGGTCTGAAG---
>momo@E0332
?CCTCCCAGATCCGCTTCAGCTGCCTCCCCATGTCCCGGGTGGAGTGCATGCTCAAGCTGCCCTCCCTGGATCTGGTCTTTTCCTCCAACCGCGGGGAGCTGGAGGTCCCGGCTGTAGCGGCCCACCCCAACGACGGACAACACATTCCGCCC---------------------------------TCCACGCCCCCTGGGCAACAG---ATCCCT------------------------AAACCCCCCCCG---AGCAAAGGTCTGAGG??A
>merl@E0332
?CCTCCCAGATCCGCTTTAGCTGCCTCCCGATGTCCCGGGTGGAGTGTATGCTCAAACTGCCCTCCCTGGACCTGGTCTTTTCCTCCAACCGTGGTGAGCTGGAGATCCCAGCTGTAGCTGCCCACCCCAACGATGGACAGCACATTCCTCCC---------------------------------TCCACGCCCCCTGGGCAACAG---ATCCCT------------------------AAACCACCCCCA---AGTAAAGGTCTGAAG---
>mora@E0332
?CCTCCCAGATCCGCTTCAGCTGCCTCCCGATGTCCCGGGTGGAGTGTATGCTCAAACTGCCCTCCCTGGACCTGGTGTTTTCCTCCAACCGCGGTGAGCTGGAGATCCCGCCTGCAGCTGCCCACCCCAACGATGGACAGCACATtcccccc---------------------------------tccacaccccctGGGCAACAG---ATCCCT------------------------AAACCACCCCCA---AGTAAAGGTCTGAAG---
>trmu@E0332
?CCTCCCAGATCCGCTTCAGCTGCCTCCCAATGTCCCGCGTGGAGTGTATGCTCAAACTGCCCTCGCTGGACCTGGTCTTTTCCTCCAACCGCGGTGAACTGGAGATCCCGGCTGTAGCTGCCCACCCCAACGATGGacagcacacaccccca------------------------------ccctccacgcCTCCTGGGCAACAG---ATCCCT------------------------AAACCACCCCCG---AGTAAAGGTCT?------
>trsc@E0332
?CCTCCCAGATCCGCTTCAGCTGCCTCCCGATGTCCCGCGTGGAGTGTATGCTCAAACTGCCCTCCCTGGACCTGGTCTTTTCCTCCAACCGCGGTGAACTGGAGATCCCGGCTGTAGCTGTCCACCCCAACGATGGACagcacatccccccc------------------------------ccctccacgcCTCCTGGGCAACAG---ATCCCT------------------------AAACCACCCCCG---AGTAAAGGTCTG------
>brbr@E0332
?CCTCCCAGATCCGCTTCAGCTGCCTCCCCATGTCCCGGGTGGAGTGCATGCTCAAGCTGCCTTCCCTGGACCTGGTCTTTTCATCCAACCGTGGGGAGCTGGAGGTCCCAGCTGTAGTGGCCCACCCCAGCGACGGACAACACATTCCGCCC---------------------------------TCCACACCCCCTGGGCAACAG---ATCCCT------------------------AAACCACCCCCG---AGCAAAGGTCTGAGG---
>mezu@E0332
?CCTCCCAGATCCGCTTCAGCTGTCTCCCCATGTCCCGGGTGGAGTGTATGCTCAAACTGCCCTCCCTGGACCTGGTCTTTTCCTCCAACCGTGGTGAGCTGGAGATCCCG------GCTGCCCACCCCAACGACGGACAGCACgtccccccc---------------------------------tccacaccccctGGACAACAG---ATCCCT------------------------AAACCACCCTCA---AGTAAAGGTCTGAAG---
>povi@E0332
?CCTCCCAGATCCGGTTCAGCTGCCTCCCCATGTCCCGAGTAGAGTGCATGCTCAAACTGCCCTCGCTGGACCTCGTCTTCTCCTCCAACCGCGGGGAGCTTGAGGTCCCGGCTGTGGCGGCCCACCCCAACGACGGACAACACATCCCCCCC??TCNNNNNNNNNNNNNNNNNNNNATCCCCCCCTCCACGCCCCCGGGGCAGCAC---ATCCCC------------------------AAACCCCCCCCG---GGCAAAGGTGTGAGG---
>coru@E0332
?CCTCCCAAATCCGCTTCAGCTGCCTGCCGATGTCCCGGGTGGAGTGTATGCTAAAGCTGCCCTCCCTGGACCTGGTCTTTTCCTCCAACCGGGGTGAGCTGGAGGTCCCGGCTGTAGCCACCCACCCCAGTGATGGACAGAACATCCCCCCC---------------------------------TGCACGCCCCCTGGGCAACAG---ATCCCT------------------------AAACCACCCCCA---AATAAAGGTTTGAAA---
>maoc@E0332
?CCTCCCAGATCCGCTTCAGCTGCCTCCCGATGTCGCGGGTGGAGTGTATGCTAAAGTTGCCCTCCCTGGACCTGGTCTTTTCCTCCAACCGGGGGGAGCTGGAGGTCCCAACTGTAGCCGCTCACCCCGGTGACGGGCAGCACATTCCCCCC---------------------------------TGCACGCCCCCCGGGCAG------CTCCCC------------------------AAACCACCTGCA---AATAAAGGTCTGAAA---
>gace@E0332
?CCTCCCAGATCCGGTTCAGCTGTCTCCCCATGTCCCGAGTAGAGTGCATGCTCAAACTGCCCTCACTGGACCTCGTCTTCTCCTCCAACCGCGGGGAGCTTGAGGTCCCGGCTGTGGCGGCCCACCCCAACGACGGacaacacatccccccc------------------------------?cctccacgcccCCGGGGCAGCAc---atcccc------------------------aaacccccccccccgggcaaaGGTATGAGG??A
>mabe@E0332
?CCTCCCAAATCCGCTTCAGCTGCCTCCCGATGTCCCGGGTGGAGTGTATGCTGAAGCTGCCCTCCCTGGACCTGGTCTTCTCCTCCAACCGCGGTGAGCTGGAGTTCCCGGCAGTGGCCACCCACCCCAGCGATGGACCGCAAGTCCCCCCC---------------------------------TCCACGCCCCCTGGCCAACAG---ATCCCT------------------------AAACCACCCACT---AATAAAGGTCTGAAA---
>phbl@E0332
?CCTCCCAGATCCGGTTCAGCTGCCTCCCCATGTCCCGGGTGGAGTGCATGCTCAAGCTGCCCTCCCTGGACCTGGTCTTCTCCTCCAACCGCGGCGAGCTGGAGATCCCCACCGTGGTCGCCCACCCCGGCGAGGGgccgcacgcccccccc---------------------------------tccacgccgccCGGGCAACAG---GGCCCC------------------------AAACTGGCGTCG---AGCAAAGGTGGG------
>phph@E0332
?CCTCCCAGATCCGGTTCAGCTGCCTCCCCATGTCCCGGGTGGAGTGCATGCTCAAGCTGCCCTCCCTGGACCTGGTCTTCTCCTCCAACCGCGGGGAGCTGGAGATCCCCACCGTGGCCGCCCACCCCGGCGAGGGGCCGCACGCTCCCCCC---------------------------------TCCACGCCCCCCGGTCAACCG---GGCCCC------------------------AAGCCGGCCCCG---AGCAAAGGTGGGA??---
>brca@E0332
?CGTCTCAGATCCGGTTCAGCTGCCTCCCCATGTCTCGGGTGGAGTGCATGCTGAAGCTGCCTTCCCTCGACCTAGTGTTCTCCTCGAACCGCGGGGAGCTGGAGGTCCCTGCCCTGCCT------CCCTCGCAGCCCGCTCAGCCCACCCCT---------------------------------GCCGGCGAACCCGGACAACCCACTGTGCCTTCCACAGCTGCTGAACCGGGCTTGAAGCGCGTCCCA---AGCAAAGGTA??------
>zefa@E0332
?CTTCCCAGATCCGCTTCAGCTGTCTGCCTATGTCCAGGGTGGAGTGTATGCTTAAACTGCCCTCCTTAGACCTGGTCTTTTCTTCCAACCGTGGCGAACTGGACGCCCCCACTGCAGCAAACCACCCCACTGACGGACAGCAGCCACCATCC---------------------------------TCCACACCACCGGGGCAACAC---ATCCCC------------------------AAAGCACCCCCA---AGTAAAGGT---------
>cyro@E0332
?CCTCCCAGATCCGCTTCAGCTGCCTGCCTATGTCCAGGGTGGAGTGTATGCTTAAACTGCCCTCCTTAGACCTGGTCTTTTCCTCCAACCGCGGCGAGTTGGATGCCCCCACTACAGCCGCCCACCCTACTGAGGGACAGCACCCACCATCC---------------------------------TCCACGCCACCAGGGCAACAC---ATCCCC------------------------AAAGCACCCTCA---AGTAAAGGTC??------
