# Supplementary material for: The Phylogenetic Relationships of the Family Sciaenidae Based on Genome-Wide Data Analysis
Source: Animals (Basel). 2022 Dec 1;12(23):3386. doi: 10.3390/ani12233386 (PMC9741161; doi:10.3390/ani12233386)
Supplement: Supplementary file 1 [file animals-12-03386-s001.zip › File S2/align-1105-genes/bak/E0334_NT.fasta.ali]

>mezu@E0334
---------------------------------------------------------------------------------------GAGCGCGCCCCCTCCTACCTGGAGCTCTTCGGCCGCACCATGCAGGTCAACCTGACGCGGGCCCGCTGGTTCGATTTCCCCTTCACCCGAGAGGAGGCCCTGCAGGCCGACAAGAAGCTCTCCATCTT?
>maoc@E0334
C??GGC---TtcacggtggaggtggtgaacaACAACAGCTCCATGGTGATGACGGGCATGCGGGTGCAGCTGGGCAGCCAGGCCATCGAGCGCGCGCCCTCCTACCTGGAGATCTTCGGCCGCACCATGCAGGTCAACCTGACGCGGGCCCGCTGGTTCGACTTCCCCTTCACCAGGGAGGAGGCGCTGCAGGCTGACAAGAAGCTCTCCATCTT?
>argl@E0334
CC?GGGGGCTTCACGGTGGAGgcagtcaacaacaacagctccaTGGTGATGACGGGCATGCGGGTGCAGCTGGGCAGCCAGGCCATCGAGCGCGCGCCCTCCTACCTGGAGATCTTCGGCCGCACCATGCAGGTCAACCTGACGCGAGCCCGCTGGTTCGATTTCCCCTTCACCCGGGAGGAGGCCCTGCAGGCCGACAAGAAGCTCTGCATCTT?
>brbr@E0334
CCTGGGGGCTTCACGGTGGAGGcggtcaacaacaacagctccaTGGTGATGACGGGCATGCGGGTGCAGTTGGGCAGCCAGGCCATCGAGCGCGCACCCTCCTACCTGGAGATCTTCGGCCGCACCATGCAGGTCAACCTGACGCGAGCCCGCTGGTTCGATTTCCCCTTCACCAGGGAGGAGGCCCTGCAGGCCGACAAGAAGCTCTGCATCTTC
>brca@E0334
CCTGGTGGTTTCACTGTGGAAGCCGTGAACAACAACAGCTCCATGGTCATGACTGGCATGCGGGTGCAGCTTGGCAGCCAGGCCATCGAGCGGGCACCTTCCTACCTGGAGATCTTTGGACGCACCATGCAGGTA---------------------------------------------------------------------------------
>gaar@E0334
CC?GGGGGCTTCACGGTGGAGGcggtcaacaacaacagctccaTGGTGATGACGGGCATGCGGGTGCAGCTGGGCAGCCAGGCCATTGAGCGCGCGCCCTCCTACCTGGAGATCTTCGGACGCACCATGCAGGTCAACCTGACGCGAGCCCGCTGGTTCGATTTCCCCTTCACCAGGGAGGAGGCCCTGCAGGCCGACAAGAAGCTCTGCATCTTC
>gach@E0334
CC?GGAGGCTTCACAGTGGAGGCAGTGAACAACAACAGCTCCATGGTGATGACGGGCATGCGGGTGCAGCTGGGCAGCCAGGCCATCGAGCGCGCGCCCTCCTACCTGGAGATCTTCGGCCGCACCATGCAGGTCAACCTGACGCGAGCCCGCTGGTTCGATTTCCCCTTCACCCGGGAGGAGGCCCTGCAGGCCGACAAGAAGCTCTGCATCTTC
>gaen@E0334
CC?GGAGGCTTCACAGTGGAGGCAGTGAACAACAACAGCTCCATGGTGATGACGGGCATGCGGGTGCAGCTGGGCAGCCAGGCCATCGAGCGCGCGCCCTCCTACCTGGAGATCTTCGGCCGCACCATGCAGGTCAACCTGACGCGAGCCCGCTGGTTCGATTTCCCCTTCACCCGGGAGGAGGCCCTGCAGGCCGACAAGAAGCTCTGCATCTTC
>gamo@E0334
CC?GGAGGCTTCACAGTGGAGGCAGTGAACAACAACAGCTCCATGGTGATGACGGGCATGCGGGTGCAGCTGGGCAGCCAGGCCATCGAGCGCGCGCCCTCCTACCTGGAGATCTTCGGCCGCACCATGCAGGTCAACCTGACGCGAGCCCGCTGGTTCGATTTCCCCTTCACCCGGGAGGAGGCCCTGCAGGCCGACAAGAAGCTCTGCATCTTC
>lohl@E0334
CC?GGTGGCTTCACAGTGGAGGCGGTCAACAACAACAGCTCCATGGTGATGACGGGCATGCGGGTGCAGTTGGGCAGCCAGGCCATCGAGCGCGCGCCCTCCTACCTGGAGATCTTCGGCCGCACCATGCAGGTCAACCTGACGCGAGCCCGCTGGTTCGATTTCCCCTTCACCAGGGAGGAGGCCCTGCAGGCCGACAAGAAGCTCTGCATCTTC
>lolo@E0334
CC?GGTGGCTTCACAGTGGAGGcggtcaacaacaacagctccaTGGTGATGACGGGCATGCGGGTGCAGTTGGGCAGCCAGGCCATCGAGCGCGCGCCCTCCTACCTGGAGATCTTCGGCCGCACCATGCAGGTCAACCTGACGCGAGCCCGCTGGTTCGATTTCCCCTTCACCAGGGAGGAGGCCCTGCAGGCCGACAAGAAGCTCTGCATCTTC
>momo@E0334
CC?GGGGGCTTCACGGTGGAGGcggtcaacaacaacagctccaTGGTGATGACGGGCATGCGGGTGCAGTTGGGCAGCCAGGCCATCGAGCGCGCGCCCTCCTACCTGGAGATCTTCGGCCGTACCATGCAGGTCAACCTGACGCGAGCCCGCTGGTTCGATTTCCCCTTCACCAGGGAGGAGGCCCTGCAGGCCGACAAGAAGCTCTGCATCTTC
>povi@E0334
CC?GGGGGCTTCACAGTGGAGGcggtcaacaacaacagctccatGGTGATGACGGGCATGCGGGTGCAGCTGGGCAGCCAGGCCATCGAGCGCGCGCCCTCCTACCTGGAGATCTTCGGCCGCACCATGCAGGTCAACCTGACGCGAGCCCGCTGGTTCGATTTCCCCTTCACCCGGGAGGAGGCCCTGCAGGCCGACAAGAAGCTCTGCATCTTC
>gace@E0334
CC?GGAGGCTTCACAGTGGAGGCAGTGAACAACAACAGCTCCATGGTGATGACGGGCATGCGGGTGCAGCTGGGCAGCCAGGCCATCGAGCGCGCGCCCTCCTACCTGGAGATCTTCGGCCGCACCATGCAGGTCAACCTGACGCGAGCCCGCTGGTTCGATTTCCCCTTCACCCGGGAGGAGGCCCTGCAGGCCGACAAGAAGCTCTGCATCTT?
>gage@E0334
CC?GGAGGCTTCACAGTGGAGGCAGTGAACAACAACAGCTCCATGGTGATGACGGGCATGCGGGTGCAGCTGGGCAGCCAGGCCATCGAGCGCGCGCCCTCCTACCTGGAGATCTTCGGCCGCACCATGCAGGTCAACCTGACGCGAGCCCGCTGGTTCGATTTCCCCTTCACCCGGGAGGAGGCCCTGCAGGCCGACAAGAAGCTCTGCATCTT?
>loxj@E0334
CC?GGTGGCTTCACAGTGGAGGCGGTCAACAACAACAGCTCCATGGTGATGACGGGCATGCGGGTGCAGTTGGGCAGCCAGGCCATCGAGCGCGCGCCCTCCTACCTGGAGATCTTCGGCCGCACCATGCAGGTCAACCTGACGCGAGCCCGCTGGTTCGATTTCCCCTTCACCAGGGAGGAGGCCCTGCAGGCCGACAAGAAGCTCTGCATCTT?
>bosa@E0334
CC?GGGGGCTTCACGGTGGAGGCGGTCAATAACAACAGCTCCATGGTGATGACGGGCATGCGGGTGCAGCTGGGCAGCCAGGCCATCGAGCGTGCGCCCTCCTACCTGGAGATCTTCGGCCGCACCATGCAGGTCAACCTGACGCGAGCCCGCTGGTTCGATTTCCCCTTCACCCGGGAGGAGGCCCTGCAGGCCGACAAGAAGCTCTGCATTTT?
>loam@E0334
CC?GGTGGCTTCACAGTGGAGGCGGTCAACAACAACAGCTCCATGGTGATGACGGGCATGCGGGTGCAGTTGGGCAGCCAGGCCATCGAGCGCGCGCCCTCCTACCTGGAGATCTTCGGCCGCACCATGCAGGTCAACCTGACGCGAGCCCGCTGGTTTGATTTCCCCTTCACCAGGGAGGAGGCCCTGCAGGCCGACAAGAAGCTCTGCATCTT?
>meme@E0334
CC?GGGGGCTTCACGGTGGAGGcggtcaacaacaacagctccaTGGTGATGACGGGCATGCGGGTGCAGCTGGGCAGCCAGGCCATCGAGCGAGCGCCCTCCTACCTGGAGATCTTCGGCCGCACCATGCAGGTCAACCTGACGCGAGCCCGCTGGTTCGATTTCCCCTTCACCCGGGAGGAGGCTCTGCAGGCCGACAAGAAGCTCTGCATCTT?
>trmi@E0334
CC?GGTGGCTTCACGGTGGAGGCGGTCAACAATAACAGCTCCATGGTGATGACGGGCATGCGGGTGCAGCTGGGCAGCCAGGCCATCGAGCGCGCGCCCTCCTACCTGGAGATCTTTGGCCGCACCATGCAGGTCAACCTGACGCGAGCCCGCTGGTTCGACTTCCCCTTCACCAGGGAGGAGGCCCTGCAGGCCGACAAGAAGCTCTGCATCTT?
>bame@E0334
CC?GGTGGCTTCACGGTGGAGGCGGTGAACAATAACAGCTCCATGGTGATGACGGGCATGCGGGTGCAGGTGGGCAGCCAGGCCATCGAGCGAGCGCCCTCGTACCTGGAGATCTTCGGCCGCACCATGCAGGTCAACCTGACGCGCGCCCGCTGGTTCGATTTCCCCTTCACCAGAGAGGAGGCCCTGCAGGCCGACAAGAAGCTCTCCATCTTC
>zefa@E0334
CCTGGCGGCTTCACAGTGGAAGCGGTTAACAACAATAGCTCCATGGTGATGACAGGCATGCGGGTGCAGCTGGGCAGTCAGGCCATTGAGAGGGCGCCTTCCTACCTGGAGATCTTCGGCCGCACCATGCAGATCAACCTGACACGAGCCCGATGGTTCGACTTCCCCTTCACCCGAGAGGAGGCGTTGCAGGCCGACAAGAAGCTCTCCATCTTC
>trsc@E0334
CC?GGTGGATTCACGGTGGAGGCGGTGAACAACAACAGCTCCATGGTGATGACGGGCATGCGGGTCCAGGTGGGCAGCCAGGCCATCGAGCGAGCGCCCTCCTACCTGGAGATCTTCGGCCGCACCATGCAGGTCAACCTGACGCGAGCCCGCTGGTTCGATTTCCCCTTCACCAGAGAGGAGGCCCTGCAGGCTGACAAGAAGCTCTCCATCTTC
>mabe@E0334
CC?GGTGGCTTCACGGTGGAGGCGGTGAACAACAACAGCTCCATGGTGATGACGGGCATGCGGGTGCAGCTGGGCAGCCAGGCCATCGAGCGCGCACCCTCCTACCTGGAGATCTTCGGCCGCACCATGCAGGTCAACTTGACGCGAGCCCGCTGGTTCGACTTCCCCTTCACCAGAGAGGAGGCCCTGCAAGCCGACAAGAAGCTCGCCATCTTC
>meca@E0334
CC?GGTGGCTTTACGGTGGAGGCGGTGAACAACAACAGCTCCATGGTGATGACGGGCATGCGGGTACAGGTGGGCAGCCAGGCCATCGAGCGAGCGCCCTCCTACCTGGAGATCTTCGGCCGCACCATGCAGGTCAACCTCACGCGAGCCCGTTGGTTCGATTTCCCCTTCACCAGAGAGGAGGCCCTGCAGGCCGACAAGAAGCTCTCCATCTTC
>cyro@E0334
CCTGGCGGCTTCACAGTGGAAGCGGtcaacaacaacagctcaaTGGTGATGACAGGCATGCGGTTGCAGCTGGGCAGTCAGGCCATTGAGAGGGCGCCGTCCTACCTAGAGATCTTCGGCCGCACCATGCAAATCAACCTGACACGAGCCCGCTGGTTCGACTTCCCCTTCACCCGAGAGGAGGCGCTGCAGGCCGACAAGAAACTCTCCATCTT?
>merl@E0334
CC?GGTGGCTTTACGGTGGAGGCGGTGAACAACAACAGCTCCATGGTGATGACGGGCATGCGGGTACAGGTGGGCAGCCAGGCCATCGAGCGAGCGCCCTCCTACCTGGAGATCTTCGGCCGCACCATGCAGGTCAACCTCACGCGAGCCCGTTGGTTCGATTTCCCCTTCACCAGAGAGGAGGCCCTGCAGGCCGACAAGAAGCTCTCCATCTT?
>lala@E0334
?CGGGTGGCTTCACAGTGGAGGCggtgaacaacaacagctccaTGGTGATGACGGGCATGCGAGTGCAGGTGGGCAGCCAGGCGATCGAGCGAGCGCCCTCCTACCTGGAGATCTTCGGCCGCACCATGCAGGTCAACCTGACGCGAGCCCGTTGGTTCGATTTCCCCTTCACCAGGGAGGAGGCCCTGCAGGCCGACAAGAAGCTCTCCATCTT?
>phbl@E0334
CC?GGGGGCTTCACGGTGGAGgcggtcaacaacaacagctccatGGTGATGACCGGCATGCGGGTGCAGGTGGGCAGCCAGGCCATCGAGCGAGCGCCCTCCTACCTGGAGATCTTCGGCCGCACCATGCAGGTCAACCTGACGCGAGCCCGCTGGTTCGATTTCCCCTTCACCAgggaggaggccctgcaggccgACAAGAAGCTCTCCATCTT?
>phph@E0334
CC?GGCGGCTTCACGGTGGAGGcggtcaacaacaacagctccatGGTGATGACCGGCATGCGGGTGCAGGTGGGCAGCCAGGCCATCGAGCGAGCGCCCTCCTACCTGGAGATCTTCGGCCGCACCATGCAGGTCAACCTGACGCGAGCCCGCTGGTTCGATTTCCCCTTCACCAGggaggaggccctgcaggccgACAAGAAGCTCTCCATCTT?
>mepo@E0334
CC?GGTGGCTTTACGGTGGAGGCGGTGAACAACAACAGCTCCATGGTGATGACAGGCATGCGGGTACAGGTGGGCAGCCAGGCCATCGAGCGAGCGCCCTCCTACCTGGAGATCTTCGGCCGCACCATGCAGGTCAACCTCACGCGAGCCCGTTGGTTCGATTTCCCCTTCACCAGAGAGGAGGCCCTGCAGGCCGACAAGAAGCTCTCCATCTT?
>mora@E0334
?ccggTGGCTTCACGGTGGAGGCGGTGAACAACAACAGCTCCATGGTGATGACGGGCATGCGGGTGCAGGTGGGCAGCCAGGCGATCGAGCGCGCGCCCTCCTACCTGGAGATCTTCGGCCGCACCATGCAGGTCAACCTGACGCGGGCCCGCTGGTTCGATTTCCCCTTCACCAgggaggaggccctgcaggccgACAAGAAGCTCTCCATCTT?
>trmu@E0334
CC?GGGGGCTTCACGGTGGAGGCGGTGAACAACAACAGCTCCATGGTGATGACGGGCATGCGGGTCCAGGTGGGCAGCCAGGCCATCGAGCGAGCGCCCTCCTACCTGGAGATCTTCGGCCGCACCATGCAGGTCAACCTGACGCGAGCCCGCTGGTTCGATTTCCCCTTCACCAGAGAGGAGGCCCTGCAGGCTGACAAGAAGCTCTCCATC?Tt
>coru@E0334
?ccggcgGCTTcacggtggaggcggtgaacAACAACAGCTCCATGGTGATGACGGGCATGCGGGTGCAGCTTGGCAGCCAGGCCATCGAGCGCGCGCCCTCCTACCTGGAGATCTTTGGGCGCACCATGCAGGTCAACCTGACACGAGCCCGCTGGTTCGACTTCCCCTTCACCAGAGAGGAGGCCCTGCAGGCCGACAAGAAGCTCTCAATCTT?
>muma@E0334
CC?GGCGGCTTCACAGTGGAGGCGGTGAACAACAATAGCTCCATGGTGATGACTGGCATGCGAGTGCAGGTGGGCAGCCAGGCCATCGAGCGAGCACCCTGCTACCTGGAGATCTTCGGTCGCACCATACAGGTCAACCTGACGCGGGCGCGTTGGTTCGACTTCCCTTTCACCAGAGAGGAGGCCCTGCAGGCCGACAAGAAGCTCTCCATCTTC
