# Supplementary material for: The Phylogenetic Relationships of the Family Sciaenidae Based on Genome-Wide Data Analysis
Source: Animals (Basel). 2022 Dec 1;12(23):3386. doi: 10.3390/ani12233386 (PMC9741161; doi:10.3390/ani12233386)
Supplement: Supplementary file 1 [file animals-12-03386-s001.zip › File S2/align-1105-genes/bak/E0336_NT.fasta.ali]

>coru@E0336
?GTGAGATCTCCATGGAGAAAGTGAAGGTAAAGAGGTATGTGTCCGGTAAGCGTCCCGACTATGCTCCGATGGAGTCATcggatgaggaagaagaagattttCAGTTcgtgaagaaaggaaaggatgCCGAGCcagag---------atggagcaggaggaagaggtctCGGACCCTCGTCTCAAACGTCTGCTCAACCGAGTGTctgaggatgtggaggag---
>trmu@E0336
?GTGAGATTTCTATGGAGAAAGTGAAGGTAAAAAGGTATGTCTCCGGTAAGCGTCCCGACTATGCTCCGATGGAGTCATCagacgaggaagacgaagatTTCCAGTTTGTGAAGAAAGGAAAGGATGCTGAGCCAGAG---ttggagctggag---gaagaggaggtctcAGATCCACGTCTCAAACGTCTGCTTAACCGAGTGTCTgaggatgtggaggag---
>lolo@E0336
?GTGAGATTTCTATGGAGAAAGTGAAGGTAAAAAGGTATGTCTCCGGTAAGCGTCCCGACTATGCTCCGATGGAGTCAtcagatgaggaagatgaagatttCCAGTTTgtgaagaaaggaaaggatgcTGAgccagag---------ctggag---gaggaggaggtgtcagaTCCACGTCTCAAACGTCTGCTTAACCGAGTGTCtgaggatgtggaggag??a
>argl@E0336
?GTGAGATTTccatggagaaggtgaaggtgaAGAGGTATGTCTCCGGTAAGCGTCCCGACTACGCTCCGATGGAGTCGtcggacgaggaggaagaggatttcCAGTTCGTGAAGAAGGGGAAGGACGCTGAaccggag---------ctggag---gaggaggaggtgtcggATCCTCGTCTCAAACGTCTGCTGAACCGGGTGTCTGAGGATGTGGAGGAG---
>bosa@E0336
?GTGAGATTTCCATGGAGAAGGTGAAGGTGAAGAGGTATGTCTCCGGTAAGCGTCCCGACTACGCTCCGATGGAGTCgtcggacgaggaggaagaggatttCCAGTTTGTGAAGAAGGGGAAGGACGCTGAaccggag---------ctggag---gaggaggaggtgtcggATCCTCGTCTCAAACGTCTGCTGAACCGGGTGTCTGAGGATGTGGAGGAG---
>brbr@E0336
?GTGAGATTTCTATGGAGAAAGTGAAGGTAAAAAGGTATGTCTCCGGTAAGCGTCCCGACTATGCTCCGATGGAGTCAtcagatgaggaagaagaagatttCCAGTTTGTGAAGAAAGGAAAGGATGCTGAgccggag---------ctggag---gaggaggaggtctccGATCCACGTCTCAAACGTCTGCTTAACCGAGTGTCtgaggatgtggaggag??a
>gaar@E0336
?GTGAGATTTCCATGGAGAAGGTGAAGGTGAAGCGCTATGTCTCCGGTAAGCGTCCCGACTACGCTCCCATGGAGTCGtcggatgaggaggaggaggacttccAGTTTGTGAAGAAGGGGAAGGACGCCGAgccagag---------ctggag---gaggaggaggtgtcggaTCCTCGCCTCAAACGTCTGCTGAACCGAGTGTCTGAGGACGTGGAGGAG??A
>gace@E0336
?GTGAGATTTCCATGGAGAAGGTGAAGGTGAAGAGGTATGTCTCCGGTAAGCGTCCCGACTACGCTCCGATGGAGTCGtcggacgaggaggaagaggatttcCAGTTTGTGAAGAAGGGGAAGGACGCTGAaccggag---------ctggag---gaggaggaggtgtcggATCCTCGTCTCAAACGTCTGCTGAACCGGGTGTCTGAGGATGTGGAGGAG---
>trmi@E0336
?GTGAGATTTCCATGGagaaggtgaaggtgaagcGGTATGTCTCCGGTAAGCGTCCCGACTACGCTCCGATGGAGTCGTcggacgaggaggaagaggatttCCAGTTTGTCAAGAAAGGGAAGGACGCTGAGccggag---------ctggag---gaggaggaggtgtcggACCCTCGCCTCAAACGTCTGCTGAACCGAGTGTCTGAGGACGTGGAGGAG---
>povi@E0336
---GAGATCTCCAtggagaaggtgaaggtgaAGAGGTATGTCTCCGGTAAGCGTCCCGACTACGCTCCGATGGAGTCgtcggacgaggaggaggaggatttcCAGTTCGTGAAGAAGGGGAAGGACGCTGAgccggag---------ctggag---gaggaggaggtgtcggATCCTCGTCTCAAACGTCTGCTGAACCGGGTGTCTGAGGATGTGGAGGA?---
>phph@E0336
?GTGAGATTTCTATGGAGAAAGTGAAGGTAAAGAGATATGTCTCCGGTAAGCGTCCCGACTACGCTCCAATGGAGTCAtcagatgaggaagaagaagatttCCAGTTTGTGAAGAAAGGAAAGGATGCTGAGCCAGAg---------ctggaa---gaagaggaggtctCAGATCCACGTCTCAAACGTCTGCTTAACCGAGTGTCtgaggatgtggaggag??a
>phbl@E0336
?GTGAGATTTCTATGGAGAAAGTAAAGGTAAAGAGGTATGTCTCCGGTAAGCGTCCCGACTACGCTCCAATGGAGTCATcagatgaggaagaagaagatttCCAGTTTGTGAAGAAAGGAAAGGATGCTGAGCCAGAg---------ctggaa---gaagaggaggtctCAGATCCACGTCTCAAACGTCTGCTTAACCGAGTGTCtgaggatgtggaggag??a
>gach@E0336
---GAGATTTCCATGGAGAAGGTGAAGGTGAAGAGGTATGTCTCCGGTAAGCGTCCCGACTACGCTCCGATGGAGTCGtcggacgaggaggaagaggatttCCAGTTCGTGAAGAAGGGGAAGGACGCTGAaccggag---------ctggag---gaggaggaggtgtcggATCCTCGTCTCAAACGTCTGCTGAACCGGGTGTCTGAGGATGTGGAGGA?---
>gaen@E0336
?GTGAGATTTCCATGGAGAAGGTGAAGGTGAAGAGGTATGTCTCCGGTAAGCGTCCCGACTACGCTCCGATGGAGTCGtcggacgaggaggaagaggatttcCAGTTCGTGAAGAAGGGGAAGGACGCTGAaccggag---------ctggag---gaggaggaggtgtcggATCCTCGTCTCAAACGTCTGCTGAACCGGGTGTCTGAGGATGTGGAGGAG??A
>momo@E0336
?GTGAGATTTCTATGGAGAAAGTGAAGGTAAAAAGGTATGTCTCCGGTAAGCGTCCCGACTATGCTCCGATGGAGTCATcagatgaggaagaagaagatttcCAGTTTGTGAAGAAAGGAAAGGATGCTGAgccagag---------ctggag---gaggaggagatctcGGATCCACGTCTCAAACGTCTGCTTAACCGAGTGTCTGAGGATGTGGAGGAA??A
>gage@E0336
?GTGAGATTTCCATGGAGAAGGTGAAGGTGAAGAGGTATGTCTCCGGTAAGCGTCCCGACTACGCTCCGATGGAGTCGtcggacgaggaggaagaggatttcCAGTTCGTGAAGAAGGGGAAGGACGCTGAaccggag---------ctggag---gaggaggaggtgtcggATCCTCGTCTCAAACGTCTGCTGAACCGGGTGTCTGAGGATGTGGAGGAG??A
>gamo@E0336
?GTGAGATTTCCATGGAGAAGGTGAAGGTGAAGAGGTATGTCTCCGGTAAGCGTCCCGACTACGCTCCGATGGAGTCGtcggacgaggaggaagaggatttcCAGTTCGTGAAGAAGGGGAAGGACGCTGAaccggag---------ctggag---gaggaggaggtgtcggATCCTCGTCTCAAACGTCTGCTGAACCGGGTGTCTGAGGATGTGGAGGAG---
>loam@E0336
?GTGAGATTTCTATGGAGAAAGTGAAGGTAAAAAGGTATGTCTCCGGTAAGCGTCCCGACTATGCTCCGATGGAGTCATCAGATGAGGAAGAAGAAGATTTCCAGTTTGTGAAGAAAGGAAAGGATGCTGAGCCAGAG---------CTGGAG---GAGGAGGAGGTGTCAGATCCACGTCTCAAACGTCTGCTTAACCGAGTGTCTGAGGATGTGGAGGAG---
>meme@E0336
?GTGAGATTTCCAtggagaaggtgaaggtgaagaGGTACGTCTCCGGTAAGCGTCCCGACTACGCTCCGATGGAGTCGtcggacgaggaggaagaggatttCCAGTTTGTGAAGAAGGGGAAGGACGCTGAaccggag---------ctggag---gaggaggaggtgtcggATCCTCGTCTCAAACGTCTGCTGAACCGGGTGTCTGAGGATGTGGAGGAG??A
>lohl@E0336
?GTGAGATTTCTATGGAGAAAGTGAAGGTAAAAAGGTATGTCTCCGGTAAGCGTCCCGACTATGCTCCGATGGAGTCATCAGATGAGGAAGAAGAAGATTTCCAGTTTGTGAAGAAAGGAAAGGATGCTGAGCCAGAG---------CTGGAG---GAGGAGGAGGTGTCAGATCCACGTCTCAAACGTCTGCTTAACCGAGTGTCTGAGGATGTGGAGGAG---
>loxj@E0336
?GTGAGATTTCTATGGAGAAAGTGAAGGTAAAAAGGTATGTCTCCGGTAAGCGTCCCGACTATGCTCCGATGGAGTCATCAGATGAGGAAGAAGAAGATTTCCAGTTTGTGAAGAAAGGAAAGGATGCTGAGCCAGAG---------CTGGAG---GAGGAGGAGGTGTCAGATCCACGTCTCAAACGTCTGCTTAACCGAGTGTCTGAGGATGTGGAGGAG??A
>bame@E0336
?GTGAGATTTCTATGGAGAAAGTGAAGGTAAAAAGGTATGTATCCGGTAAGCGCCCCGACTATGCTCCGATGGAGTCGtcagatgaagaagaagaagattttCAGTTTGTGAAGAAAGGAAAGGATGCCGAGCCAGAG---Atagagctggag---gaagaggaggtctcAGATCCGCGTCTCAAACGTCTGCTTAACCGAGTGTctgaggatgtggaggag??a
>lala@E0336
?GTGAGATTTCTATGGAGAAAGTGAAGGTAAAAAGGTATGTCTCCGGTAAGCGTCCCGACTATGCTCCGATGGAGTCATcagatgaggaagaagaagatttCCAGTTTGTGAAGAAAGGAAAGGACGCTGAGCCAGAa---atggagctggag---gaagaggaggtctcAGATCCACGTCTCAAACGTTTGCTTAACCGAGTGTCTGaggatgtggaggag---
>merl@E0336
?GTGAGATTTCTATGGAGAAGGTGAAGGTGAAAAGGTACGTCTCCGGTAAGCGTCCCGACTACGCTCCGATGGAGTCGTcggatgaggaagaagaggatttCCAGTTCGTGAAGAAAGGGAAGGATGCTGAGCCAGAG---ACggagctggag---gaagaggaggtctcGGACCCGCGTCTCAAACGTCTGCTTAACCGAGTGTCAGAGGACGTGGAGGAG---
>mepo@E0336
?GTGAGATTTCTATGGAGAAGGTGAAGGTGAAAAGGTACGTCTCCGGTAAGCGTCCCGACTATGCTCCGATGGAGTCGTcggatgaggaagaagaggatttCCAGTTCGTGAAGAAAGGAAAGGATGCTGAGCCAGAG---ACggagctggag---gaagaggaggtctcGGATCCACGTCTCAAACGTCTGCTTAACCGAGTGTCggaggatgtggaggag---
>meca@E0336
?GTGAGATTTCCATGGAGAAGGTGAAGGTGAAAAGGTACGTCTCCGGTAAGCGGCCCGACTACGCTCCCATGGAGTCGTcggatgaggaagaagaggactTCCAGTTCGTGAAGAAAGGGAAGGACGCTGAGCCAGAG---ACggagctggag---gaagaggaggtctcGGACCCGCGTCTCAAACGTCTGCTTAACCGAGTGTCAGAGGACGTGGAGGAG---
>mora@E0336
?GTGAGATTTCTATGGAGAAAGTGAAGGTAAAAAGGTATGTCTCCGGTAAGCGACCCGACTATGCTCCGATGGAGTCAtcagatgaggaagaagaagatttCCAGTTTGTGAAGAAAGGAAAGGATGCTGAGccggag---caggagctggag---gaagaggaggtctcAGATCCACGTCTCAAACGTTTGCTTAACCGAGTGTctgaggatgtggaggag---
>mezu@E0336
?GTGAGATTTCTATGGAGAAAGTGAAGGTAAAGAGGTATGTCTCCGGTAAGCGTCCCGACTACGCTCCGATGGAGTCGTcggatgaggaggaagaagattTCCAGTTTGTGAAGAAAGGAAAGGACGCCGAGCCAGAg---atggagcaggag---gaagaggaggtctcaGATCCACGTCTCAAGCGTCTGCTTAACCGAGTGTCCGAGGATGTGGAGGAG---
>mabe@E0336
?GTGAGATTTCTATGGAGAAGGTGAAGGTAAAGAGGTATGTGTCCGGTAAGCGTCCCGACTATGCTCCCATGGAGTCAtcggatgaggaggaagaagatttTCAGTTTGTGAAGAAGGGAAAGGATGCCGAGCCagag---atggagcaggag---gaagaggaggtctcGGATCCTCGTCTCAAACGTCTGCTCAACCGAGTGTCcgaggatgtggaggag---
>maoc@E0336
?GTGAGATTTCTATGGAGAAAGTGAAGGTAAAAAGGTATGTGTCCGGTAAGCGTCCCGACTATGCTCCGATGGAGTCATccgatgaggaagaagaagatttTCAGTTTGTGAAGAAAGGAAAGGATGCCGAGCCAGag---atggagcaggag---gaagaggaggtctcGGATCCTCGTCTCAAACGTCTGCTTAACCGAGTTTctgaggatgtggaggag---
>muma@E0336
?GTGAGATTTCTATGGAGAAAGTGAAGGTGAAACGGTATGTTTCTGGTAAGCGCCCCGACTACGCTCCGATGGAGTCGtcggatgaggaagaagaagatttcCAGTTTGTGAAGAAAGGAAAGGATGCCGAGGCAGAG---CTGgagcaggag---caagaggaggtcTCAGATCCACGTCTCAAACGTCTGCTGAACAGAGTGTCtgaggatgtggaggag??a
>trsc@E0336
?GTGAGATTTCTATGGAGAAAGTGAAGGTAAAGAGGTATGTCTCCGGTAAGCGTCCCGACTATGCTCCGATGGAGTCATCagacgaggaagacgaagatTTCCAGTTTGTGAAGAAAGGAAAGGATGCTGAGCcagag---ctggagctggag---gaagaggaggtctcAGATCCACGTCTCAAACGTCTGCTGAACCGAGTGTCTgaggatgtggaggag---
>zefa@E0336
?GTGAGATTTCTATGGAGAAAGTGAAGGTGAAGAGATATGTGTCGGGCAAGCGTCCCGACTATGCTCCGATGGAGTCGTCTgacgaagaagaggaggacTTCCAATTTGCGAAGAAAGGGAAGGATGCTGAGCCAGAG---CTGgagttggag---gaagaggaggtctCTGATCCACGCCTCAAACGTCTGCTCAACCGAGTCTCTGAGGATGTGGAGGAG??A
>cyro@E0336
?GTGAGATTTCTATGGAGAAAGTGAAGGTGAAGAGATATGTGACCGGTAAGCGTCCCGACTACGCTCCAATGGAGTCATCTGATGAAGAG------GATTTCCAATTTGCGAAGAAGGGGAAGGATGCTGAAccagag---ctggagttggag---gaagaggaggtctCTGATCCACGCCTCAAACGTCTGCTCAACCGAGTCTCTGAGGATGTGGAGGAG---
>brca@E0336
?GTGAGCTTTCTAtggaaaaagtgaaagtgaagcGATATGTATCTGGCAAGCGTCCCGACTATGCGCCCATGGAATCTTCCGACGAGGAGGAAGAGGACTTCCAGTTTGTCAAGAAGGGGAAGGAGGTGGAGCCGGAGCCCTTGGAACAGGAG---GCAGAGGAGGTTTCTGACCCACGTCTCAAGCGTCTGCTCAACCGGGTGTCTGAGGATGTGGAAGAG??A
