# Supplementary material for: The Phylogenetic Relationships of the Family Sciaenidae Based on Genome-Wide Data Analysis
Source: Animals (Basel). 2022 Dec 1;12(23):3386. doi: 10.3390/ani12233386 (PMC9741161; doi:10.3390/ani12233386)
Supplement: Supplementary file 1 [file animals-12-03386-s001.zip › File S2/align-1105-genes/bak/E0338_NT.fasta.ali]

>argl@E0338
CTGGTTAAGGGGGCGGGACACTCGGTGCAGTTCCACCAGCTGCAGCTCTACCGCCACGAGATGCAGCACTTTGTGAAGGTGATCCAGGGCTACATCGCCAACCAGATCCTGCAGGTGTCCTGGAGCGAGTTCACGGCCAAGCTGGCCACCGCCGGAGACCTGGACGCCATCCACCGCATGCACGCCGACTACCTCAACA??------------
>muma@E0338
ctgGTGAAGGGGGCGGGTCACTCGGTGCAGTTCCACCAGCTGCAGCTGTACCGACACGAGATGCAGCACTTCGTCAAGGTGATCCAGGGCTACATCGCCAACCAGATCCTGCAGGTCTCCTGGAGCGAGTTCACCGCCAAGCTGGCCACCGCCGGGGACCTGGACGCCATCCACCACATGCACACCGACTACCTGGACAGGGCCATCTtc?ag
>bame@E0338
cTGGTAAAGGGTGCGGGGCGTTCCGTGCAGTTCCGGCAGCTGCAGCTCTACCGCCACGAGATGCAACACTTTGTCAAGGTGATCCAGGGCTACATCGCTAACCAGATCCTGCAGGTGTCCTGGAGCGAGTTCACTGCCAAGCTAGCCACCGCCGGCGACCTGGACGCCATCCACCGCATGCACGCCGACTACCTCAACAGAGCCATCTTCAG?
>phbl@E0338
CTGGTGAAGGGGGCTGGGCGCTCGGTTCAGTTCCGCCAGCTGCAGCTCTACCGCCACGAGATGCAGCACTTTGTGAAGGTGATCCAGGGCTACATCGCCAACCAGATCCTGCAGGTGTCCTGGAGCGAGTTCACCGCCAAGCTCGCCACCGCCGGCGACCTGGATGCCATCCACCGCATGCACGCCGACTACCTCAACAGAGCCATCTTCAG?
>mepo@E0338
CTGGTGAAGGGTGCGGGACGCTCTGTGCAGTTTCGGCAGCTGCAGCTCTACCGACACGAGATGCAGCACTTTGTCAAGGTGATCCAGGGATACATCGCCAACCAGATCCTGCAGGTGTCCTGGAGCGAGTTCACCGCCAAGCTGGCCACCGCCGGAGACCTGGACGCCATCCACCGCATGCACGCCGACTACCTCAACAGGGCCATCTTCAG?
>maoc@E0338
CTggtgaagggggcggggcgaTCGGTGCAGTTCCGCCAGCTGCAGCTCTACCGCCACGAGATGCAGCACTTTGTGAAGGTGATCCAGGGCTACATCGCCAACCAGATCCTGCAGGTGTCCTGGAGCGAGTTCACCGCCAAGCTGGCCACCGCCGGTGACCTGGACGCCATCCACCGCATGCACGCCGACTACCTCAACAGAGCCATCTTCAG?
>lohl@E0338
CTGGTAAAGGGTGCGGGGCGCTCCGTGCAGTTCCGCCAGCTGCAGCTGTACCGCCACGAGATGCAGCACTTTGTCAAGGTGATCCAGGGCTACATCGCCAACCAGATCCTGCAGGTGTCCTGGAGCGAGTTCACGGCCAAGCTCGCCACCGCCGGCGACCTGGACGCCATCCACCGCATGCACGCCGACTACCTCAACAGAGCCATCTTCAG?
>loam@E0338
CTGGTAAAGGGTGCGGGGCGCGCCGTGCAGTTCCGCCAGCTGCAGCTGTACCGCCACGAGATGCAGCACTTTGTCAAGGTGATCCAGGGCTACATCGCCAACCAGATCCTGCAGGTGTCCTGGAGCGAGTTCACGGCCAAGCTTGCCACCGCCGGCGACCTGGACGCCATCCACCGCATGCACGCCGACTACCTCAACAGAGCCATCTTCAGG
>loxj@E0338
CTGGTAAAGGGTGCGGGGCGCTCTGTGCAGTTCCGCCAGCTGCAGCTGTACCGCCACGAGATGCAGCACTTTGTCAAGGTGATCCAGGGCTACATCGCCAACCAGATCCTGCAGGTGTCCTGGAGCGAGTTCACGGCCAAGCTCGCCACCGCCGGCGACCTGGACGCCATCCACCGCATGCACGCCGACTACCTCAACAGAGCCATCTTCAGG
>momo@E0338
CTGGTAAAGGGTGCGGGGCGCTCCGTGCAGTTCCGCCAGCTGCAGCTGTACCGCCACGAGATGCAGCACTTTGTCAAGGTGATCCAGGGCTACATCGCCAACCAGATCCTGCAGGTGTCCTGGAGCGAGTTCACGGCCAAGCTGGCCACTGCCGGCGACCTGGACGCCATCCACCGCATGCACGCCGACTACCTCAACAGAGCCATCTTCAGG
>mora@E0338
CTGGTGAAGGGTGCCGGGCGCTCCGTGCAGTTCCGGCAGCTGCAGCTGTACCGCCACGAGATGCAGCACTTTGTCAAGGTGATCCAGGGCTACATCGCCAACCAGATCCTGCAGGTGTCCTGGAGCGAGTTCACCGCCAAGCTAGCCACCGCCGGTGACCTGGACGCCATCCACCGCATGCACGCCGACTACCTCAACAGAGCCATCTTCAgg
>bosa@E0338
CTGGTTAAGGGGGCGGGACACTCGGTGCAGTTCCGCCAGCTGCAGCTCTACCGCCACGAGATGCAGCACTTTGTGAAGGTGATCCAGGGCTACATCGCCAACCAGATCCTGCAGGTGTCCTGGAGCGAGTTCACGGCCAAGCTGGCCACTGCCGGAGACCTGGACGCCATCCACCGCATGCACGCCGACTACCTCAACAGAGCCAtcttc?ag
>gach@E0338
CTGGTTAAGGGGGCGGGACACTCGGTGCAGTTCCGCCAGCTGCAGCTCTACCGCCACGAGATGCAGCACTTTGTGAAGGTGATCCAGGGCTACATCGCCAACCAGATCCTGCAGGTGTCCTGGAGCGAGTTCACGGCCAAGCTGGCCACCGCCGGAGACCTGGACGCCATCCACCGCATGCACGCCGACTACCTCAACAGAGCCATCTTC---
>gace@E0338
CTGGTTAAGGGGGCGGGACACTCGGTGCAGTTCCGCCAGCTGCAGCTCTACCGCCACGAGATGCAGCACTTTGTGAAGGTGATCCAGGGCTACATCGCCAACCAGATCCTGCAGGTGTCCTGGAGCGAGTTCACGGCCAAGCTGGCCACCGCCGGAGACCTGGACGCCATCCACCGCATGCACGCTGACTACCTCAACAGAGCCATCttc?ag
>gage@E0338
CTGGTTAAGGGGGCGGGACACTCGGTGCAGTTCCGCCAGCTGCAGCTCTACCGCCACGAGATGCAGCACTTTGTGAAGGTGATCCAGGGCTACATCGCCAACCAGATCCTGCAGGTGTCCTGGAGCGAGTTCACGGCCAAGCTGGCCACCGCCGGAGACCTGGACGCCATCCACCGCATGCACGCTGACTACCTCAACAGAGCCATcttc?ag
>lolo@E0338
CTGGTAAAGGGTGCGGGGCACTCCGTGCAGTTCCGCCAGCTGCAGCTGTACCGCCACGAGATGCAGCACTTTGTCAAGGTGATCCAGGGCTACATCGCCAACCAGATCCTGCAGGTGTCCTGGAGCGAGTTCACGGCCAAGCTCGCCACCGCCGGCGACCTGGACGCCATCCACCGCATGCACGCCGACTACCTCAACAGAGCCATCTTC?ag
>gaen@E0338
CTGGTTAAGGGGGCGGGACACTCGGTGCAGTTCCGCCAGCTGCAGCTCTACCGCCACGAAATGCAGCACTTTGTGAAGGTGATCCAGGGCTACATCGCCAACCAGATCCTGCAGGTGTCCTGGAGCGAGTTCACGGCCAAGCTGGCCACCGCCGGAGACCTGGACGCCATCCACCGCATGCACGCTGACTACCTCAACAGAGCCATcttcagg
>gamo@E0338
CTGGTTAAGGGGGCGGGACACTCGGTGCAGTTCCGCCAGCTGCAGCTCTACCGCCACGAAATGCAGCACTTTGTGAAGGTGATCCAGGGCTACATCGCCAACCAGATCCTGCAGGTGTCCTGGAGCGAGTTCACGGCCAAGCTGGCCACCGCCGGAGACCTGGACGCCATCCACCGCATGCACGCTGACTACCTCAACAGAGCCATcttcagg
>mezu@E0338
------------------------GTGCAGTTCCGCCAGCTGCAGCTGTACCGCCACGAGATGCAGCACTTTGTGAAGGTGATCCAGGGCTACATCGCCAACCAGATCCTGCAGGTGTCCTGGAGCGAGTTCACCGCCAAGCTAGCCACCGCCGGCGACCTGGACGCCATCCACCGCATGCACGCTGACTACCTCAACAGAGCCATCTTCAgg
>mabe@E0338
CTGGTGAAGGGGGCGGGCGGCTCGGTGCAGTTCCGCCAGCTGCAGCTCTACCGGCACGAGATGCAGCACTTTGTGAAGGTGATCCAGGGCTACATCACCAACCAGATCCTGCAGGTGTCCTGGACCGAGTTCACCGCCAAGCTGGCCACCGCCGGCGACCTGGACGCCATCCACCGCATGCACGCCGACTACCTCAACAGAGCCATCTtcagg
>trmu@E0338
CTGGTGAAGGGTGTGGGGCGCTCCGTGCAGTTCCGCCAGCTGCAGCTCTACCGCCACGAGATGCAGCACTTTGTCAAGGTGATCCAGGGCTACATCGCCAACCAGATCCTGCAGGTGTCCTGGAGCGAGTTCACCGCCAAGCTAGCCACCGCCGGCGACCTGGACGCCATCCACCGCATGCACGCCGACTACCTCAACAGAGCCATCTTcagg
>brbr@E0338
CTGGTAAAGGGAGCGGGGCGATCCGTGCAGTTCCGTCAGCTGCAGCTGTACCGCCACGAGATGCAGCACTTTGTCAAGGTGATCCAGGGCTACATCGCCAACCAGATCCTGCAGGTGTCCTGGAGCGAGTTCACGGCCAAGCTGGCCACCGCCGGCGACCTGGACGCCATCCACCACATGCACGCCGACTACCTCAACAGAGCCATCTTCAG?
>coru@E0338
CTGGTGAAGGGGGCCGGCCGCTCGGTGCAGTTCCGTCAGCTGCAGCTGTACCGCCACGAGATGCAGCACTTTGTGAAGGTGATCCAGGGCTACATCGCCAACCAGATCCTGCAGGTGTCGTGGAGCGAGTTCATCGCTAAGCTGGCCACCGCCGGAGACCTGGACGCCATCCACCGCATGCACGCCGACTACCTGAACAGAGCCATCTTCAG?
>lala@E0338
CTGGTGAAGGGTGCGGCGTGTTCCGTGCAGTTCCGCCAGCTGCAGCTGTACCGCCACGAGATGCAGCACTTTGTCAAGGTGATCCAGGGCTACATCGCTAACCAGATCCTACAGGTGTCCTGGAGCGAGTTCACCGCCAAGCTAGCCACCGCCGGCGACCTGGACGCCATCCACCGCATGCACGCCGACTACCTCAACAGAGCCATCTTCAG?
>gaar@E0338
CTGGTTAAGGGGGCGGGGCACTCGGTGCAGTTCCGGCAGCTGCAGCTCTACCGCCACGAGATGCAGCACTTTGTGAAGGTAATCCAGGGCTACATCGCCAACCAGATCCTGCAGGTGTCCTGGAGCGAGTTCACGGCCAAGCTGGCCACCGCCGAGGACCTGGACGCCATCCACCGCATGCACGCCGACTACCTCAACAGAGCCATcttcagg
>cyro@E0338
CTGGTGAAAGGTGCCGGTCGCTCAGTGCAGTTCCGGCAGCTGCAGCTCTACAGACACGAGATGCAGCACTTTGTGAAGGTGATCCAGGGCTACATCGCCAACCAGATCCTGCAGGTCTCCTGGAGCGAGTTCACAGCTAAGCTGGCCACCGCCAGCGACCTGGACGCCATACACCGCACGCATGCAGACTACCTTAACAGGGCCATCTTCAGG
>zefa@E0338
CTGGTGAAAGGCGCCGGCCGCTCGGTGCAGTTCCGGCAGCTGCAGCTCTTCAGGCACGAGATGCAGCACTTTGTGAAGGTGATCCAGGGCTACATCGCCAACCAGATCCTGCAGGTCTCGTGGAGCGAGTTCACTGCCAAGCTGGCCGCCGCCAGCGACCTGGACGCCATACACCGCACACACGCAGACTACCTCAACAGGGCCATCTTCAG?
