# Supplementary material for: The Phylogenetic Relationships of the Family Sciaenidae Based on Genome-Wide Data Analysis
Source: Animals (Basel). 2022 Dec 1;12(23):3386. doi: 10.3390/ani12233386 (PMC9741161; doi:10.3390/ani12233386)
Supplement: Supplementary file 1 [file animals-12-03386-s001.zip › File S2/align-1105-genes/bak/E0339_NT.fasta.ali]

>mezu@E0339
??GTATGTGTTTCCTAGTTTTAAACTCTGTTGGGCGGAGCTGgtgggcgtgcgtgtgcgtgttccGTGCACGACCCTGGACTATGTGCGTGCCAACTACGGGTACGAGGCGTGGTCATCCCCGGTTACCGCCTGGGACTGGAAGACCTCTCCTGCCAATGTGATGGAGAACGGAGTCTGGCCCCGCAAAGACTGGTCCCAAGTCATCCAGTTATA?---
>argl@E0339
??GTATGTGTTTCCCAGTTTTAAACTCTGCTGGGCGGAGCTggcgggcgtgcgtgtgcgtgttccgTGCACGACCCTGGACTATGTGCGCGCCAACTACGGGCACGAGGCGTGGTCGTCCCCGGAGACCGCCTGGGACTGGAAGACCTCGCCCGCCAACGTGATGGAGAACGGAGTCTGGCCCCGGGGGGACTGGGGCCAGGTCATCCAGTCCTAC??T
>gace@E0339
??gTATGTGTTTCCTAGTTTTAAACTCTGCTGGGCGGAGCTggcgggcgtgcgtgtgcgtgttccgTGCACGACCCTGGACTATGTGCGCGCGAACTACGGGCACGAGGCGTGGTCGTCCCCGGAGACCGCCTGGGACTGGAAGACCTCGCCCGCCAACGTGATGGAGAACGGAGTCTGGCCCCGGGGGGACTGGGGCCAGGTCATCCAGTCCTAC??T
>gach@E0339
??GTATGTGTTTCCTAGTTTTAAACTCTGCTGGGCGGAGCTggcgggcgtgcgtgtgcgtgttccgTGCACGACCCTGGACTATGTGCGCGCCAACTACGGGCACGAGGCGTGGTCGTCCCCGGAGACCGCCTGGGACTGGAAGACCTCGCCCGCCAACGTGATGGAGAACGGAGTCTGGCCCCGGGGGGACTGGGGCCAGGTCATCCAGTCCTAC??T
>gaen@E0339
??gTATGTGTTTCCTAGTTTTAAACTCTGCTGGGCGGAGCTggcgggcgtgcgtgtgcgtgttccgTGCACGACCCTGGACTATGTGCGCGCCAACTACGGGCACGAGGCGTGGTCGTCCCCGGAGACCGCCTGGGACTGGAAGACCTCGCCCGCCAACGTGATGGAGAACGGAGTCTGGCCCCGGGGGGACTGGGGCCAGGTCATCCAGTCCTAC??T
>gage@E0339
??gTATGTGTTTCCTAGTTTTAAACTCTGCTGGGCGGAGCTggcgggcgtgcgtgtgcgtgttccgTGCACGACCCTGGACTATGTGCGCGCCAACTACGGGCACGAGGCGTGGTCGTCCCCGGAGACCGCCTGGGACTGGAAGACCTCGCCCGCCAACGTGATGGAGAACGGAGTCTGGCCCCGGGGGGACTGGGGCCAGGTCATCCAGTCCTAC??T
>gamo@E0339
??gTATGTGTTTCCTAGTTTTAAACTCTGCTGGGCGGAGCTggcgggcgtgcgtgtgcgtgttccgTGCACGACCCTGGACTATGTGCGCGCCAACTACGGGCACGAGGCGTGGTCGTCCCCGGAGACCGCCTGGGACTGGAAGACCTCGCCCGCCAACGTGATGGAGAACGGAGTCTGGCCCCGGGGGGACTGGGGCCAGGTCATCCAGTCCTAC??T
>bosa@E0339
??GTATGTGTTTCCTAGTTTTAAACTCTGCTGGGCGGAGCTggcgggcgtgcgtgtgcgtgttccgTGCACGACCCTGGACTATGTGCGCGCCAACTACGGGCGCGAGGCGTGGTCGTCCCCGGAGACCGCCTGGGACTGGAAGACCTCGCCCGCCAACGTGATGGAGAACGGAGTCTGGCCCCGGGGGGACTGGGGCCAGGTCATCCAGTCCTAC??T
>trmi@E0339
??gTATGTGTTTCCTAGTTTTAAACTCTGCTGGGCGGAGCTGgcgggcgtgcgtgtgcgtgtgccgtGCACGACCCTGGACTACGTGCGCGCCAACTACGGCCACGAGGCCTGGTCGTCCCCGGAGACCGCCTGGGACTGGAAGACCTCTCCCGCCAACGTGATGGAGAACGGAGTCTGGCCCCGCGAGGACTGGGCCCGGGTCATCCAGtcatac---
>povi@E0339
??GTATGTGTTTCCTAGTTTTAAACTCTGCTGGGCGGAGCTggcgggcgtgcgtgtgcgtgttccgTGCACGACCCTGGACTATGTGCGCGCCAACTACGGGCACGAGGCGTGGTCGTCCCCGGAGACCGCCTGGGACTGGAAGACCTCGCCCGCAAACGTGATGGAGAACGGAGTCTGGCCCCGGGAGGACTGGGGCCAGGTGATCCAGTCCTAC??T
>meme@E0339
??GTATGTGTTTCCTGGTTTTAAACTCTGCTGGGCGGAGCTggcgggcgtgcgtgtgcgtgttccgTGCACGACCCTGGACTATGTGCGCGCCAACTACGGGCACGAGGCGTGGTCGTCCCCGGAGACGGCCTGGGACTGGAAGACCTCGCCCGCAAACGTGATGGAGAACGGAGTCTGGCCCCGGGAGGACTGGGGCCAGGTCATCCAGTCCTAC??T
>muma@E0339
---tATTTGTTTCCTAGTTTTAAGCTGTGTTGGGCGGAGCTGAcgggcgtgcgtgtgcgtgttcccTGCACAACCCTGGACTACGTGCGTGCCAACTACGGGCAGGAGGCGTGGTCGTCCCCGGAAACCGCCTGGGACTGGAAGACCTCTCCCGCCAACGTGATGGAGAACGGAGCCTGGCCCCGCGAAGACTGGTCCCAAGTCATCCAGTCATAC??T
>gaar@E0339
??GTATGTGTTTCCTAGTTTTAAACTCTGTTGGGCAGAGCTGGCgggcgtgcgcgtgcgtgtgccgTGCACGACCCTGGACTACGTACGCGCCAACTACGGGCAGGAGGCGTGGTCGTCCCCGGAGACGGCCTGGGACTGGAAGACCTCGCCCGCCAACGTGGTGGAGAACGGCGTCTGGCCCCGGGAGGACTGGAGCCAGGTCATCCAGTCGTAC??T
>bame@E0339
??gTATGTGTTTCCTAGTTTTAAACTCTGTTGGGCGGAGCTggcgggtgtgcgtgtgcgtgttccgTGCACCACCCTGGACTATGTGCGCGCCAACTACGGCCATGAGGCATGGTCATCGCCGATTACCACCTGGGACTGGAAGACCTCTCCCACCAACGTGATGGAGAACGGAGTCTGGCCCCGTGAAGACTGGTCCCAAGTCATCCAGATATAC?TG
>lala@E0339
??GTATGTGTTTCCTAGTTTTAAACTGTGTTGGGCGGAGCTGgcgggcgtgcgtgtgcgtgttccgTGCACAACCCTGGACTATGTGCGCGCCAACTACGGTCATGAGACGTGGTCGTCCCCGGTTACCGCCTGGGACTGGAAGACATCTCCCACCAACGTGATGGAGAATGGAGTCTGGCCCCGCGAAGACTGGTCCCAAGTCATCCAGTTATAC??T
>coru@E0339
??GTATGTGTTTCCTAGTTTTAAACTCTGTTGGGCAGAGCTGGTGGGTGTGCAAGTGCGTGTTCCGTGCACGACCCTGGACTATGTGCGCGCCAACTATGGGCATGAGGCGTGGTCGTCACCGGTTACCGCCTGGGACTGGAAGACCTCTCCCAGCAATGTAATGGAGAATGGAGTCTGGCCCCGTGAGGACTGGTCTAAAGTCATCCAGATATAC?TG
>mabe@E0339
??GTATGTGTTTCCTAGTTTTAAACTCTGTTGGGCAGAGCTGGTGGGTGTGCGAGTGCGTGTTCCGTGTACAACCCTGGACTATGTGCGCGCCAACTATGGGAATGAGGCGTGGTCGTCACCGGTTACCACCTGGGACTGGAAGACTTCTCCCACCAATGTAATGGAGAACGGAGTCTGGCCCCGTGAGGACTGGTCTAAAGTCATCCAGATATAC?TG
>maoc@E0339
??GTATGTGTTTCCTAGTTTTAAACTCTGTTGGGCGGAGCTTGTGGGTGTGCGAGTGCGTGTTCCATGTACTACCCTGGACTATGTGCGTGCCAACTATGGACACGAGGCGTGGTCGTCGCCAGTTACCACCTGGGACTGGAAGACCTCTCCTACCAACGTAATGGAGAACGGAGTCTGGCCCCGTGAGGACTGGTCTCAAGTCATCCAGATATAC??T
>mora@E0339
??GTATGTGTTTCCTAGTTTCAAACTCTGTTGGGCGGAGCTggcgggcgtgcgtgtgcgtgttccgTGCACCACACTGGACTACGTGCGAGCCAACTACGGCCATGAGGCCTGGTTGTCCCCGGTTACCGCCTGGGACTGGAAGACCTCTCCTGCCAACGTGATGGAGAATGGAGTCTGGCCCCGTGAAGACTGGTCCCAAGTCATCCAGTTATAC??T
>brbr@E0339
??GTATGTGTTTCCCAGTTTTAAACTGTGTTGGGCGGAGCTGgcgggcgtgcgtgtgcgtgttccaTGCACGACCCTGGACTATGTGCGCGCCAACTACGGGCATGAGGCGTGGTCTTCCCCGGTTACCGCCTGGGACTGGAAGACCTCTCCTGCAAATGTGATGGAGAACGGAGTCTGGCCCCGTGAGGACTGGGGCCAAGTCATCCAGTCATAC??T
>lohl@E0339
??GTATGTGTTTCCTAGTTTTAAACTCTGTTGGGCGGAGTTGGCAGGCGTGCGTGTGCGTGTTCCGTGCACAACCCTGGACTATGTGCGCGCCAACTACGGGCACGAGGCGTGGTCGTCCCCGGTTACCGCCTGGGACTGGAAGACCTCTCCCGCAAACGTGATGGAGAACGGAGTCTGGCCACGTGAAGACTGGGGCCAAGTCATCCAGTTATAC---
>lolo@E0339
??GTATGTGTTTCCTAGTTTTAAACTCTGTTGGGCGGAGTTGGcaggcgtgcgtgtgcgtgttccGTGCACAACCCTGGACTATGTGCGCGCCAACTACGGGCACGAGGCGTGGTCGTCCCCGGTTACCGCCTGGGACTGGAAGACCTCTCCCGCAAACGTGATGGAGAACGGAGTCTGGCCACGTGAAGACTGGGGCCAAGTCATCCAGTTATAC---
>loxj@E0339
??GTATGTGTTTCCTAGTTTTAAACTCTGTTGGGCGGAGTTGGCAGGCGTGCGTGTGCGTGTTCCGTGCACAACCCTGGACTATGTGCGCGCCAACTACGGGCACGAGGCGTGGTCGTCCCCGGTTACCGCCTGGGACTGGAAGACCTCTCCCGCAAACGTGATGGAGAACGGAGTCTGGCCACGTGAAGACTGGGGCCAAGTCATCCAGTTATA?---
>phph@E0339
??GTATGTGTTTCCCAGTTTTAAACTCTGTTGGGCGGAGCtggtgggcgtgcgtgtgcgtgtcccgtGCACAACCCTGGACTATGTGCGGGCGAACTACGGACACGAGGCGTGGTCTTCCCCGGTTACCGCCTGGGACTGGAAGACCTCTCCCGCAAACGTGATGGAGAACGGAGTCTGGCCCCGCGAGGACTGGGGCCAAGTCATCCAGTTATAC?TG
>phbl@E0339
??GTATGTGTTTCCCAGTTTTAAACTGTGTTGGGCGGAGCtggtgggcgtgcgtgtgcgtgtcccgtGCACCACCCTGGACTATGTGCGGGCCAACTACGGACACGAGGCGTGGTCGTCCCCGGTTACCGCCTGGGACTGGAAGAGCTCTCCCGCAAACGTGATGGAGAACGGAGTCTGGCCCCGCGAGGACTGGGGCCAAGTCATCCAGTTATAC??T
>loam@E0339
??GTATGTGTTTCCTAGTTTTAAACTCTGTTGGGCAGAGTTGGCAGGCGTGCGTGTGCGTGTTCCGTGCACAACCCTGGACTATGTGCGCGCCAACTACGGGCACGAGGCGTGGTCGTCCCCGGTTACCGCCTGGGACTGGAAGACCTCTCCCGCAAACGTGATGGAGAACGGAGTCTGGCCACATGAAGACTGGGGCCAAGTCATCCAGTTATAC---
>momo@E0339
??GTATGTGTTTCCTGGTTTTAAACTCTGTTGGGCGGAGCTGgtgggcgtgcgtgtgcgtgttcctTGCACGACGCTGGACTATGTGCGCGCCAACTACGGGCATGAGGCCTGGTCGTCCCCGGTTACCGCCTGGGACTGGAAGACCTCTCCCGCAAACGTGATGGAGAACGGAGTCTGGCCCCGTGAGGACTGGGGCCAAGTCATCCAGTTATAC??T
>trmu@E0339
??GTATGTGTTTCCTAGTTTTAACCTGTGTTGGGCGGAGCTAGCGGGCGTACGCGTGCGTGTTCCGTGCACGACCCTGGACTACGTGAGGGCCAACTACGGGCAGGAGGCGTGGTCGTCCCCGGTTACCGCCTGGGACTGGAAGACGTCTCCCGCCAACGTGATGGAGAACGGAGTCTGGCCCCGTGAAGACTGGCCCCAAGTCATCCAGCTATAC?TG
>brca@E0339
??GTACGTATTCCCAAGCTTCAAGTTGTGCTGGGCAGAGCTCGCTGGAGTGCGTGTGCGCGTCCCGTGCACTACGTTGGACTACGTGCGCGCCAACTACGGCCAGGATGCTTGGTCCGCCCCCGTCCCCAACTGGGACTGGAAGACGTCGCCTAGCAACGTGATGGACAATGGGGTGTGGCCGCGGCACGAGTGGCCCCAAGTGATCCAGCTGTAC??T
>zefa@E0339
??gtATGTCTTCCCACGCTTCTCTCTCTGCTGGGCGGAGCTAGCCGGCGTCCTTGTACGCACTCCGTGCACGACACTGGATTACGTGCGCGCTAACTACGGGCATGACGCCTGGGCCACGCCCATCACCACCTGGGACTGGAAGAGCTCACCCGCTAATGTGCTAGCTAATGGGGCGTGGCCACCATCCGAATGGGATGACGTCATCCAGCTGTAC??T
>cyro@E0339
??gTATGTCTTCCCTCGCTTCTCTCTCTGCTGGGCGGAGCTAGCCGGTGTCCTCGTGCGCGCTCCGTGCACGACACTGGACTACGTGCGAGCTAACTATGGGCGCGACGCCTGGGCCACGCCCATCACCACCTGGGACTGGAAGAGCTCGCCCGCTAACGTGCTAGCTAACGGGGCGTGGCCGCCGTCCGAATGGGACGAGGTCATCCAGCTGTAC?TG
