# Supplementary material for: The Phylogenetic Relationships of the Family Sciaenidae Based on Genome-Wide Data Analysis
Source: Animals (Basel). 2022 Dec 1;12(23):3386. doi: 10.3390/ani12233386 (PMC9741161; doi:10.3390/ani12233386)
Supplement: Supplementary file 1 [file animals-12-03386-s001.zip › File S2/align-1105-genes/bak/E0340_NT.fasta.ali]

>zefa@E0340
??TGCAGGTCAGTCTGAGAGTGTGAGAGACGTCCAGTTCAGCATGAAAGATTACTTCACGTTTGCGGCGTCTTTCGAGAACGGGAACGTCCAGCTGTGGGACATCAGGAGACCCGACCGCTACGAGAGGATGTTCACCGCTCACACCGGCCCCGTGTTCTGCTGCGACTGGCATCCTGAAGAC
>bame@E0340
---?CAGGTCAGTCTGAGAGCGTGAGGGACGTCCAGTTCAGCATGAAGGAG---TTCACCTTCGCCGCGTCCTTTGAGAACGGTAATGTGCAGCTGTGGGACATCAGAAGACCCGACCGCTACGAGAGGATGTTCACAGCCCACAACGGCcctgtgttctgctgtgacTGGCACCCCGACG??
>bosa@E0340
?CCCCAGGTCAGTCTGAGAGCGTGCGGGACGTCCAGTTCAGTATGAAGGAGTACTTCACCTTCGCCGCCTCCTTTGAGAACGGGAACGTGCAGCTGTGGGACATCCGGCGGCCGGACCGCTACGAGAGGATGTTCACCGCCCACAACGGGCCCGTGTTCTGCTGCGACTGGCACCCCGACGA?
>brbr@E0340
---CCAGGTCAGTCTGAGAGTGTGAGGGATGTCCAGTTCAGCATGAAAGAGTACTTCACCTTCGCGGCGTCCTTTGAGAACGGGAACGTGCAGCTGTGGGACATCAGGAGGCCCGACCGCTACGAGAGGATGTTCACCGCACACAACGGGCCCGTGTTCTGCTGCGACTGGCACCCTGACgac
>gace@E0340
---CCAGGTCAGTCTGAGAGCGTGAGGGACGTCCAGTTCAGTATGAAGGAGTACTTCACCTTCGCGGCCTCCTTTGAGAACGGGAACGTGCAGCTGTGGGACATCCGGCGGCCGGACCGCTACGAGAGGATGTTCACCGCCCACAACGGGCCCGTGTTCTGCTGCGACTGGCACCCCGACGA?
>trsc@E0340
---?CAGGTCAGTCCGAGAGCGTGAGGGACGTCCAGTTCAGCATGAAGGAGTACTTCACGTTCGCGGCGTCCTTTGAGAACGGCAACGTGCAGCTGTGGGACATCAGACGGCCCGACCGCTACGAGAGGATGTTCACCGCACACAACGGCCCGGTGTTCTGCTGTGACTGGCACCCCGACG??
>gach@E0340
---CCAGGTCAGTCTGAGAGCGTGAGGGACGTCCAGTTCAGTATGAAGGAGTACTTCACCTTCGCCGCCTCCTTTGAGAACGGCAACGTGCAGCTGTGGGACATCCGGCGGCCGGACCGCTACGAGAGGATGTTCACCGCCCACAACGGGCCCGTGTTCTGCTGCGACTGGCACCCCGACG??
>trmi@E0340
---CCAGGTCAGTCTGAGAGCGTGAGGGACGTCCAGTTCAGTATGAAGGAGTACTTCACCTTCGCCGCCTCCTTTGAGAACGGGAACGTGCAGCTGTGGGACATCAGACGGCCCGACCGCTACGAGAGGATGTTCACCGCCCACAACGGCCCGGTGTTCTGCTGCGACTGGCACCCTGACG??
>phph@E0340
---ccaggccagTCTGAGAGCGTGCGGGACGTCCAGTTCAGCATGAAGGAGTACTTCACGTTCGCCGCGTCCTTCGAGAACGGGAACGTGCAGCTGTGGGACATCCGCAGACCCGACCGCTACGAGAGGATGTTCACGGCGCACAACGGCCCGGTGTTCTGCTGCGACTGGCACCCCGACG??
>gaen@E0340
---CCAGGTCAGTCTGAGAGCGTGAGGGACGTCCAGTTCAGTATGAAGGAGTACTTCACCTTCGCGGCCTCCTTTGAGAACGGGAACGTGCAGCTGTGGGACATCCGGCGGCCGGACCGCTACGAGAGGATGTTCACCGCCCACAACGGGCCCGTGTTCTGCTGCGACTGGCACCCCGACG??
>gage@E0340
---CCAGGTCAGTCTGAGAGCGTGAGGGACGTCCAGTTCAGTATGAAGGAGTACTTCACCTTCGCGGCCTCCTTTGAGAACGGGAACGTGCAGCTGTGGGACATCCGGCGGCCGGACCGCTACGAGAGGATGTTCACCGCCCACAACGGGCCCGTGTTCTGCTGCGACTGGCACCCCGACG??
>gamo@E0340
---CCAGGTCAGTCTGAGAGCGTGAGGGACGTCCAGTTCAGTATGAAGGAGTACTTCACCTTCGCGGCCTCCTTTGAGAACGGGAACGTGCAGCTGTGGGACATCCGGCGGCCGGACCGCTACGAGAGGATGTTCACCGCCCACAACGGGCCCGTGTTCTGCTGCGACTGGCACCCCGACG??
>momo@E0340
CCCCCAGGTCAGTCTGAGAGTGTGCGGGACGTCCAGTTCAGCATGAAGGAGTACTTCACGTTTGCGGCGTCCTTTGAGAATGGGAACGTGCAGCTGTGGGACATCAGGAGACCGGACCGCTACGAGCGGATGTTCACCGCCCACAACGGCCCGGTGTTCTGCTGCGACTGGCACCCCGACGA?
>mezu@E0340
---?CAGGTCAGTCTGAGAGTGTGAGGGACGTCCAGTTCAGCATGAAAGAGTACTTCACGTTCGCGGCGTCATTTGAGAATGGGAACGTGCAGCTGTGGGACATCAGAAGACCTGACCGCTATGAGAGGATGTTCACCGCACACAATGGCCCTGTGTTCTGCTGTGATTGGCACCCCGACG??
>loam@E0340
---CCAGGTCAGTCTGAGAGTGTGAGGGATGTGCAGTTCAGCATGAAGGAGTACTTCACCTTCGCGGCGTCCTTTGAGAACGGGAACGTGCAGCTGTGGGACATCAGGAGACCCGACCGCTATGAGAGGATGTTCACCGCACACAATGGCCCCGTGTTCTGCTGTGACTGGCACCCCGACGA?
>lohl@E0340
---CCAGGTCAGTCTGAGAGTGTGAGGGATGTGCAGTTCAGCATGAAGGAGTACTTCACCTTCGCGGCTTCCTTTGAGAACGGGAACGTGCAGCTGTGGGACATCAGGAGACCCGACCGCTATGAGAGGATGTTCACCGCACACAACGGCCCCGTGTTCTGCTGTGACTGGCACCCCGACGA?
>meme@E0340
---CCAGGTCAGTCTGAGAGCGTGAGGGACGTCCAGTTCAGTATGAAGGAGTACTTCACCTTCGCCGCCTCCTTTGAGAACGGGAACGTGCAGCTGTGGGACATCCGGCGGCCGGACCGCTACGAGAGGATGTTCACCGCCCACAACGGGCCCGTGTTCTGCTGCGACTGGCACCCCGACG??
>lolo@E0340
---CCAGGTCAGTCTGAGAGTGTGAGGGATGTGCAGTTCAGCATGAAGGAGTACTTCACCTTCGCGGCGTCCTTTGAGAACGGGAACGTGCAGCTGTGGGACATCAGGAGACCCGACCGCTATGAGAGGATGTTCACCGCACACAACGGCCCCGTGTTCTGCTGTGACTGGCACCCCGACGA?
>loxj@E0340
---CCAGGTCAGTCTGAGAGTGTGAGGGATGTCCAGTTCAGCATGAAGGAGTACTTCACCTTCGCGGCGTCCTTTGAGAACGGGAACGTGCAGCTGTGGGACATCAGGAGACCCGACCGCTATGAGAGGATGTTCACCGCACACAACGGCCCCGTGTTCTGCTGTGACTGGCACCCCGACGA?
>coru@E0340
??tgcaggccagtCTGAGAGCGTGCGGGACGTTCAGTTCAGCATGAAGGAGTACTTCACGTTCGCTGCGTCCTTTGAGAACGGCAACGTGCAGCTCTGGGACATCCGGAGGCCCGACCGATACGAGCGGATGTTCACCGCGCACAACGGGCCCGTGTTCTGCTGCGACTGGCACCCCGACG??
>mabe@E0340
??tgcaggccagtCTGAGAGCGTGCGGGACGTCCAGTTCAGCATGAAGGAGTACTTTACATTCGCTGCATCCTTCGAGAACGGCAACGTGCAGCTGTGGGACATCCGGAGGCCTGACCGCTACGAGAGGATGTTCACCGCTCACAACGGGCCTGTCTTCTGCTGTGACTGGCACCCCGAC?A?
>maoc@E0340
??tgcaggccagtCTGAGAGCGTGCGGGACGTCCAGTTCAGCATGAAGGAGTACTTCACGTTCGCCGCGTCCTTCGAGAACGGCAACGTGCAGCTGTGGGACATCCGGAGGCCCGACCGCTACGAGAGGATGTTCACCGCACACAACGGGCCGGTGTTCTGCTGCGACTGGCACCCCGACGA?
>meca@E0340
??CACAGGTCAGTCTGAGAGCGTGAGGGATGTCCAGTTCAGCATCAAGGAGTACTTTACGTTTGCCGCGTCCTTTGAGAATGGGAACGTGCAGCTGTGGGACATCAGGAGGCCCGACCGCTACGAGAGGATGTTCACCGCACACAACGGCCCTGTGTTCTGCTGTGACTGGCACCCTGACG??
>mepo@E0340
??CACAGGTCAGTCTGAGAGCGTGAGGGATGTCCAGTTCAGCATCAAGGAGTACTTTACGTTTGCCGCGTCCTTCGAGAATGGGAACGTGCAGCTGTGGGACATCAGGAGGCCCGACCGCTACGAGAGGATGTTCACCGCACACAACGGCCCTGTGTTCTGCTGTGACTGGCACCCTGACG??
>lala@E0340
---acaggtCAGTCTGAGAGTGTGAGGGACGTCCAGTTCAGCATGAAGGAGTACTTCACGTTCGCAGCGTCCTTCGAGAACGGGAACGTGCAGCTGTGGGACATCCGAAGACCCGACCGCTACGAGAGGATGTTCACCGCACACAACGGCCCCGTGTTCTGCTGCGACTGGCACCCCGACG??
>merl@E0340
??CACAGGTCAGTCTGAGAGCGTGAGGGATGTCCAGTTCAGCATCAAGGAGTACTTTACGTTTGCCGCGTCCTTTGAGAATGGGAACGTGCAGCTGTGGGACATCAGGAGGCCCGACCGCTACGAGAGGATGTTCACCGCACACAACGGCCCTGTGTTCTGCTGTGACTGGCACCCTGACG??
>muma@E0340
---?caGGTCAGTCTGAGAGCGTGAGGGACGTCCAGTTCAGCATCAAAGAGTACTTCACCTTCGCCGCGTCATTTGAGAACGGCAACGTGCAGCTGTGGGACATCAGGAGACCCGACCGCTACGAGAGGATGTTCACCGCACACAACGGCCCCGTGTTCTGCTGTGACTGGCACCCGGACGA?
>mora@E0340
---?CAGGTCAGTCTGAGAGTGTGAGGGACGTCCAGTTCAGCATGAAGGAGTACTTCACGTTCGCAGCGTCCTTCGAGAACGGCAACGTGCAGCTGTGGGACATCAGAAGACCCGACCGCTACGAGAGGATGTTCACCGCGCACAACGGCCCCGTGTTCTGCTGCGACTGGCACCCCGACGA?
>trmu@E0340
---?CAGGTCAGTCCGAGAGCGTGAGGGACGTCCAGTTCAGCATGAAGGAGTACTTCACGTTCGCGGCGTCCTTCGAGAACGGCAACGTGCAGCTGTGGGACATCAGACGACCCGACCGCTACGAGAGGATGTTCACCGCACACAACGGCCCGGTGTTCTGCTGTGACTGGCACCCCGACGA?
>phbl@E0340
---ccaGGCCAGTCTGAGAGCGTGAGGGACGTCCAGTTCAGCATGAAGGACTACTTCACGTTCGCCGCGTCCTTCGAGAACGGCAACGTGCAGCTGTGGGACATCCGCAGGCCCGACCGCTACGAGAGGATGTTCACGGCGCACAACGGCCCGGTGTTCTGCTGCGACTGGCACCCCGACGA?
>cyro@E0340
---?CAGGTCAGTCTGAGAGTGTGAGAGACGTCCAGTTCAGCATGAAAGATTACTTCACGTTTGCAGCGTCTTTCGAGAACGGGAACGTCCAGCTGTGGGACATCAGGAGACCCGACCGCTACGAGAGGATGTTCACTGCTCACACCGGCCCCGTGTTCTGCTGCGACTGGCATCCTGAAGAC
