# Supplementary material for: The Phylogenetic Relationships of the Family Sciaenidae Based on Genome-Wide Data Analysis
Source: Animals (Basel). 2022 Dec 1;12(23):3386. doi: 10.3390/ani12233386 (PMC9741161; doi:10.3390/ani12233386)
Supplement: Supplementary file 1 [file animals-12-03386-s001.zip › File S2/align-1105-genes/bak/E0341_NT.fasta.ali]

>phph@E0341
---tcGGTTCTGTCCGTGGCGGACGGTGTGCGCTCCTGCTCCCTGGACCAGTGCTACAAG---AGCCTGCTGTCGCCGGCCACCAGCGAGAccaagaggaagatgagcacCTTCATCTCCAACATCAAGGCGTCGGAGGGCGCCACGCAGCACGCGGCCGGCTTCCAGAAGGCCTTCCAGCTGCTccgcaacaccacc------------
>brbr@E0341
?tcTCAGTGCTCTCGGTGGCGGATGGCGTGCGCTCCTGCTCCCTGGACCAGTGCTACAGG---AGCCTGCTGTCGCCGGCCACCAGCGAGAccaagaggaagatgagcacCTTCATCTCCAACATCAAGGCGTCGGAGGGCGCCACGCAGCACGCGGCGGGCTTCCAGAAGGCCTTCCAGCTCCTccgcaacaccacc------------
>lolo@E0341
?TCTCGGTCCTCTCCGTGGCGGACGGCGTGCGCTCCTGCTCCCTGGACCAGTGCTACAGG---AGCCTTCTGTCGCCGGCCACCAGCGAGAccaagaggaagatgagcacCTTCATCTCCAACATCAAGGCGTCAGAGGGCGCCACGCAGCACGCGGCAGGCTTCCAGAAGGCCTTCCAGCTCCTccgcaacaccacc------------
>momo@E0341
?tcTCGGTCCTCTCCGTGGCGGACGGCGTGCGCTCCTGCTCCCTGGACCAGTGCTACAGG---AGCCTGCTGTCGCCGGCCACCAGCGAGACCAAGAGGAAGATGAGCACCTTCATCTCCAACATCAAGGCGTCGGAGGGCGCCACGCAGCACGCGGCGGGCTTCCAGAAGGCCTTCCAGCTCCTccgcaacaccacc------------
>phbl@E0341
?tcTCGGTCCTGTCCGTGGCAGACGGAGTGCGCTCCTGCTCCCTGGACCAGTGCTACAAG---AGCCTGCTGTCTCCGGCCACCAGCGAGAccaagaggaagatgagcacCTTCGTCTCCAACATCAAGGTGTCGGAGGGCGCCACGCAGCACGCGGCGGGCTTCCAGAAGGCCTTCCAGCTGCTccgcaacaccacc------------
>trsc@E0341
?TCTCGGTTCTGTCCGTGGCGGACGGCGTGCGCTCTTGCTCCCTGGACCAGTGCTACAAG---AGCCTGCTGTCGCCGGCCACCAGCGAGACCAAGAGGAAGATGAGCACCTTCATCTCCAACATCAAGGCCTCGGACGGTGCCACGCAGCACGCGGCGGGCTTCCAGAAGGCCTTCCAGCTCCTCcgcaacacc?ac------------
>trmu@E0341
?TCTCGGTTCTGTCCGTGGCGGACGGCGTGCGCTCTTGCTCCCTGGACCAGTGCTACAAG---AGCCTGCTGTCGCCGGCCACCAGCGAGACCAAGAGGAAGATGAGCACCTTCATCTCCAACATCAAGGCCTCGGACGGTGCCACGCAGCACGCGGCGGGCTTCCAGAAGGCCTTCCAGCTCCTCCGCAACACCACC------------
>mora@E0341
?TCTCGGTCCTGTCTGTGGCCGATGGCGTGCGCTCCTGCTCCCTGGACCAGTGCTACAAG---AGCCTGCTGTCGCCGGCCACCAGCGAGAccaagaggaagatgagcacCTTCATCTCCAACATCAAGGCGTCGGACGGTGCCACGCAGCACGCGGCCGGCTTCCAGAAGGCGTTCCAGCTCCTccgcaacaccacc------------
>lala@E0341
?TCTCTGTCCTGTCCGTGGCCGACGGCGTGCGCTCCTGCTCCCTGGACCAGTGCTACAAG---AGCCTGCTGTCGCCGGCCACCAGCGAGaccaagaggaagatgagTACCTTCATCTCCAACATCAAGGCGTCGGACGGCGCTACGCAGCACGCGGCCGGCTTCCAGAAGGCCTTCCAGCTCCTCcgcaacacctcc------------
>meca@E0341
?TCTCGGTTCTGTCTGTGGCCGACGGCGTGCGCTCCTGCTCCCTGGACCAGTGCTACAAG---AGCCTGCTGTCGCCGGCCACCAGCGAGACCAAGAGGAAGATGAGCACCTTCATCTCCAACATCAAGGCGTCGGACGGCGCCACGCAGCACGCGGCCGGCTTCCAGAGGGCCTTCCAGCTCCTCCGCAACACCA?C------------
>gaar@E0341
?tctctgtcctctctgtggcGGACGGCGTGCGCTCCTGCTCCCTGGACCAGTGCTACAGG---AGCCTGCTGTCGCCGGCCACCAGCGAGACCAAGCGGAAGATGAGCACCTTCATCTCAAACATCAAGGCGTCGGAGGGCACCACGCAGCACGCGGTGGGCTTTCAGAAGGCCTTCCAGCTCCTCCGTAACACTA?C------------
>mepo@E0341
?TCTCGGTTCTGTCCGTGGCCGACGGCGTGCGCTCCTGCTCCCTGGACCAGTGCTACAAG---AGCCTGCTGTCGCCGGCCACCAGCGAGACCAAGAGGAAGATGAGCACCTTCATCTCCAACATCAAGGCGTCGGACGGCGCCACGCAGCACGCGGCGGGCTTCCAGAGGGCCTTCCAGCTCCTCCGCAACACCA??------------
>muma@E0341
?TCTCGGTGCTGTCCGTGGCGGACGGCGTGCGCTCCTGCTCCCTAGACCAGTGCTACCGG---AGCCTGCTGTCGCCGGCCACCAGCGAGACCAAGAGGAAGATGAGCACCTTCATCTCCAACATCAAGGCGTCGGACGGCGCCACGCAGCACGCCGCCGGCTTCCAGAAGGCCTTCCAGCTGCTCCGCAACACCA??------------
>argl@E0341
?TCTCGGTCCTCTCCGTGGCGGACGGCGTGCGCTCCTGCTCCCTGGACCAGTGCTACAGG---AGCCTGCTGTCGCCGGCCACCAGCGAGACCAAGCGGAAGATGAGCACCTTCATCTCAAACATCAAGGCGTCGGAGGGCGCCACGCAGCACGCGGCAGGCTTCCAGAAGGCCTTCCAGCTCCTCCGCAATACCACCACG---------
>bosa@E0341
?TCTCGGTCCTCTCCGTGGCGGACGGCGTGCGCTCCTGCTCCCTGGACCAGTGCTACAGG---AGCCTGCTGTCGCCGGCCACCAGCGAGACCAAGCGGAAGATGAGCACCTTCATCTCAAACATCAAGGCGTCGGAGGGCGCCACGCAGCACGCGGCAGGCTTCCAGAAGGCCTTCCAGCTCCTCCGCAATACCACC------------
>gace@E0341
?TCTCGGTCCTCTCCGTGGCGGACGGCGTGCGCTCCTGCTCCCTGGACCAGTGCTACAGG---AGCCTGCTGTCGCCGGCCACCAGCGAGACCAAGCGGAAGATGAGCACCTTCATCTCAAACATCAAGGCGTCGGAGGGCGCCACGCAGCACGCGGCAGGCTTCCAGAAGGCCTTCCAGCTCCTCCGCAATACCACC------------
>loam@E0341
?TCTCGGTCCTCTCCGTGGCGGACGGCGTGCGCTCCTGCTCCCTGGACCAGTGCTACAGG---AGCCTTCTGTCGCCGGCCACCAGCGAGACCAAGAGGAAGATGAGCACCTTCATCTCCAACATCAAGGCGTCAGAGGGCGCCACGCAGCACGCGGCGGGCTTCCAGAAGGCCTTCCAGCTCCTCCGCAACACCACC------------
>gage@E0341
?TCTCGGTCCTCTCCGTGGCGGACGGCGTGCGCTCCTGCTCCCTGGACCAGTGCTACAGG---AGCCTGCTGTCGCCGGCCACCAGCGAGACCAAGCGGAAGATGAGCACCTTCATCTCAAACATCAAGGCGTCGGAGGGCGCCACGCAGCACGCGGCAGGCTTCCAGAAGGCCTTCCAGCTCCTCCGCAATACCA?C------------
>gamo@E0341
?TCTCGGTCCTCTCCGTGGCGGACGGCGTGCGCTCCTGCTCCCTGGACCAGTGCTACAGG---AGCCTGCTGTCGCCGGCCACCAGCGAGACCAAGCGGAAGATGAGCACCTTCATCTCAAACATCAAGGCGTCGGAGGGCGCCACGCAGCACGCGGCAGGCTTCCAGAAGGCCTTCCAGCTCCTCCGCAATACCA?C------------
>meme@E0341
------------------------G?CGTGCGCTCCTGCTCCCTGGACCAGTGCTACAGG---AGCCTGCTGTCGCCGGCCACCAGCGAGACCAAGCGGAAGATGAGCACCTTCATCTCAAACATCAAGGCGTCGGAGGGCGCCACGCAGCACGCGGCAGGCTTCCAGAAGGCCTTCCAGCTCCTCCGCAATACCA?C------------
>loxj@E0341
?TCTCGGTCCTCTCCGTGGCGGACGGCGTGCGCTCCTGCTCCCTGGACCAGTGCTACAGG---AGCCTTCTGTCGCCGGCCACCAGCGAGACCAAGAGGAAGATGAGCACCTTCATCTCCAACATCAAGGCGTCAGAGGGCGCCACGCAGCACGCGGCGGGCTTCCAGAAGGCCTTCCAGCTCCTCCGCAACACCA?C------------
>lohl@E0341
?TCTCGGTCCTCTCCGTGGCGGACGGCGTGCGCTCCTGCTCCCTGGACCAGTGCTACAGG---AGCCTTCTGTCGCCGGCCACCAGCGAGACCAAGAGGAAGATGAGCACCTTCATCTCCAACATCAAGGCGTCAGAGGGCGCCACGCAGCACGCGGCGGGCTTCCAGAAGGCCTTCCAGCTCCTCCGCAACACCA?C------------
>trmi@E0341
?TCTCGGTCCTCTCGGTGGCAGACGGCGTGCGCTCCTGCTCCCTGGACCAGTGCTACAGG---AGCCTGCTGTCACCGGCCACCAGCGAGACCAAGAGGAAGATGAGCACCTTCATCTCCAACATCAAGGCGTCTGAGGGCGCCACGCAGCATGCGGCGGGCTTCCAGAAGGCCTTCCAGCTGCTCcgcaacacc?ac------------
>mezu@E0341
?TCTCAGTTCTGTCCGTGGCCGACGGCGTGCGCTCCTGCTCCCTGGACCAGTGCTACAAG---AGCCTGCTATCGCCGGCCACCAGCGAGACCAAGAGGAAGATGAGCACCTTCATCTCCAACATCAAGGCGTCGGACAGCCCCACGCAGCACGCAGCGGGCTTCCAGAAGGCCTTCCAGCTCCTccgcaacacc?ac------------
>gach@E0341
?TCTCGGTCCTCTCCGTGGCGGACGGCGTGCGCTCCTGCTCCCTGGACCAGTGCTACAGG---AGCCTGCTGTCGCCGGCCACCAGCGAGACCAAGCGGAAGATGAGCACCTTCATCTCAAACATCAAGGCGTCGGAGGGCGCCACGCAGCACGCGGCAGGCTTCCAGAAGGCCTTCCAGCTCCTCCGCAATACCACC------------
>gaen@E0341
?TCTCGGTCCTCTCCGTGGCGGACGGCGTGCGCTCCTGCTCCCTGGACCAGTGCTACAGG---AGCCTGCTGTCGCCGGCCACCAGCGAGACCAAGCGGAAGATGAGCACCTTCATCTCAAACATCAAGGCGTCGGAGGGCGCCACGCAGCACGCGGCAGGCTTCCAGAAGGCCTTCCAGCTCCTCCGCAATACCACC------------
>povi@E0341
?TCTCGGTCCTGTCCGTGGCGGACGGCGTGCGCTCCTGCTCCCTGGACCAGTGCTACAGG---AGCCTGCTGTCGCCGGCCACCAGCGAGACCAAGCGGAAGATGAGCACCTTCATCTCAAGCATCAAGGCGTCGGAGGGCGCCACGCAGCACGCGGCAGGCTTCCAGAAGGCCTTCCAGCTCCTCCGCAATACCACC------------
>bame@E0341
?TCTCGGTTCTGTCTGTAGCGGACACCGTGCGCACCTGCTCCCTGGACCAGTGCTACAAG---AGCCTGCTGTCGCCAGCCACCAGCGAGACCAAGAGGAAGATGAGCACCTTCATCTCCAACATCAAGGCATGGGATGGCGCCACTCAGCACGCGGCAGGCTTCCAGAAGGCCTTCCAGCTCCTCCGTAACACCA?C------------
>zefa@E0341
?TCTCCATATTGTCAGTGGCCGAGGCGGTGCGCTCCTGCTCCCTGGACCAGTGCTACAAG---AGCCTGCTGTCCCCGGCCACCAGCGAGAccaagaggaagatgagcacCTTCGTCTCCAACATCAAGGCCTCAGACAGCGCCACACAGCACGCGGCTGGCTTCCAGAAAGCCTTTCAGCTGCTCCGCAACACCAGCAGCCTCAGC?AA
>cyro@E0341
?TCTCCATCCTGTCTGTGGCTGAGATGGTGCGCTCCTGCTCCCTGGATCAGTGCTACAAG---AGCCTGCTGTCCCCAGCCACCAGCGAGAccaagaggaagatgagcaCCTTCGTCTCCAACATCAAGGCCTCGGACAGCGCCACGCAGCACGCAGCCGGCTTCCAGAAAGCTTTTCAGCTGCTCCGCAACACCAGCAGCCTCAGC?AA
>brca@E0341
?TCTCTGTTCTCGCCGTGTCCGAGTCGGTGCGGTCGTGCGGCCTGGACCAGTGCTACCGC---AGTCTGCTGTCCCCGGCCACCAGCGAGACCAAGAGGAAGATGAGCACCTTCGTCTCCGGGATCAAAGCCTCGGACGGGTCCACGCAGCACGCCGCCGCCTTCCACCGAGCGTTCCAACTGCTGCGCAACACCACC------------
>coru@E0341
??tCTCGGTGCTGTCGTGGCGGACGGCGTGCGCTCGTGCTCGCTGGACCAGTGTTACCGC?GCAGCCTGCTGTCGCCGGCCACCAGCGAGACGAAAGAAGAT---GAGCAGCTCGTCGCCGGCGTCAAGGCGTCGGACGGAGCCACGCAGCACGCCGCCGGCTTCCAGAAGGCCTTCCAGCTGCTGCGCAACAC?---------------
