# Supplementary material for: The Phylogenetic Relationships of the Family Sciaenidae Based on Genome-Wide Data Analysis
Source: Animals (Basel). 2022 Dec 1;12(23):3386. doi: 10.3390/ani12233386 (PMC9741161; doi:10.3390/ani12233386)
Supplement: Supplementary file 1 [file animals-12-03386-s001.zip › File S2/align-1105-genes/bak/E0343_NT.fasta.ali]

>bosa@E0343
?GTAAGACCACCCCTGTCAGCATGTCCAGTGACCCCTGCAAACCTCCCCCGGACCCCTTCCAGCCCTTTGGAGTGGAGGCCGCTGACCCCTTCGCGAGCAAAAAGACCCTGGGAGACCCTTTCAGCGGCAAAGACCCCTTCGCCCCGTTTTCAGCA---ACAAGTAAACGTCCTTC?---------------------------------------------
>gace@E0343
?GTAAGACCACCCCTGTCAGCATGTCCAGCGACCCCTGCAAACCTCCCCCGGACCCCTTCCAGCCCTTTGGAGTGGAGGCCGCTGACCCCTTCGCGAGCAAAAAGACCCTGGGAGACCCTTTCAGTGGCAAAGACCCCTTCGCCCCGTTTTCAGCA---ACAAGTAAACGTCCT------------------------------------------------
>momo@E0343
?GTAAGACCACCCCTGTCAGCATGTCCGGTGACCCCTGCAAACCTCCCCCGGACCCCTTCCAGCCCTTTGGAGTGGAGGCCGCTGACCCCTTCCAGAGCAAAAAGGCCCTGGGAGATCCTTTCAGCGGCAAAGATCCCTTCGCCCCGTTTTCAGCA---ACAAGTAAACCTCCTT??---------------------------------------------
>phbl@E0343
?GTAAAACCACCCCCGTCAGCATGTCCGGCGACCCCTGCAAACCGCCCCCAGACCCCTTCCAGCCCTTTGGGGTGGAGGCCGCTGACCCCTTCCAGAGCAAAAAGTCCCTGGGAGACCCTTTCAGTGGCAAAGACCCCTTCGCTCCGTTTTCAGCA---ACAAGTAAAAacctcctt---------------------------------------------
>trmi@E0343
?GTAAGACCACCCCTGTCAGCATGACCGGGGACCCCTGCAAACCTCCCCCGGACCCCTTCCAGCCCTTTGGAGTGGAGGCCGCTGACCCCTTCCAGAGCAAGAAGACCCTGGGAGACCCGTTCAGTGGCAAAGACCCCTTCGCCCCGTTTTCAGCA---ACAAGTAATCC?---------------------------------------------------
>phph@E0343
?GTAAAACCACCCCCGTCAGCATGTCCGGCGACCCCTGCAAACTGCCCCCAGACCCCTTCCAGCCCTTCGGGGTGGAGGCCGCCGACCCCTTCCAGAGCAAAAAGTCCCTGGGAGACCCTTTCAGTGGCAAAGACCCCTTCGCTCCGTTTTCAGCA---ACAAGTAAAAAc---------------------------------------------------
>argl@E0343
?GTAAGACCACCCCTGTCAGCATGTCCAGTGACCCCTGCAAACCTCCCCCGGACCCCTTCCAGCCCTTTGGAGTGGAGGCCGCTGACCCCTTCGCGAGCAAAAAGACCCTGGGAGACCCTTTCAGCGGCAAAGACCCCTTCGCCCCGTTTTCAGCA---ACAAGTAAACGTCCTTCATTTTTTGCTGT?---------------------------------
>gach@E0343
?GTAAGACCACCCCTGTCAGCATGTCCAGTGACCCCTGCAAACCTCCCCCGGACCCCTTCCAGCCCTTTGGAGTGGAGGCCGCTGACCCCTTCGCGAGCAAAAAGACCCTGGGAGACCCTTTCAGCGGCAAAGACCCCTTCGCCCCGTTTTCAGCA---ACAAGTAAACGTCCTTCATTTTTTGCTGTT---------------------------------
>gaen@E0343
?GTAAGACCACCCCTGTCAGCATGTCCAGCGACCCCTGCAAACCTCCCCCGGACCCCTTCCAGCCCTTTGGAGTGGAGGCCGCTGACCCCTTCGCGAGCAAAAAGACCCTGGGAGACCCTTTCAGCGGCAAAGACCCCTTCGCCCCGTTTTCAGCA---ACAAGTAAACGTCCTT??---------------------------------------------
>gage@E0343
?GTAAGACCACCCCTGTCAGCATGTCCAGCGACCCCTGCAAACCTCCCCCGGACCCCTTCCAGCCCTTTGGAGTGGAGGCCGCTGACCCCTTCGCGAGCAAAAAGACCCTGGGAGACCCTTTCAGCGGCAAAGACCCCTTCGCCCCGTTTTCAGCA---ACAAGTAAACGTCCTT??---------------------------------------------
>gamo@E0343
?GTAAGACCACCCCTGTCAGCATGTCCAGCGACCCCTGCAAACCTCCCCCGGACCCCTTCCAGCCCTTTGGAGTGGAGGCCGCTGACCCCTTCGCGAGCAAAAAGACCCTGGGAGACCCTTTCAGCGGCAAAGACCCCTTCGCCCCGTTTTCAGCA---ACAAGTAAACGTCCTTCATTTTTTGCTGTT??G------------------------------
>povi@E0343
?GTAAGACCACCCCTGTCAGCATGTCCAGTGACCCCTGCAAACCTCCCCCGGACCCCTTCCAGCCCTTTGGAGTGGAGGCCGCTGACCCCTTCGTGAGCAAAAAGACCCTGGGAGACCCATTCAGCGGCAAAGACCCCTTCGCCCCGTTTTCAGCA---ACAAGTAAACGTCCT------------------------------------------------
>meme@E0343
?GTAAGACCACCCCTGTCAGCATTTCCGGTGACCCCTGCAAACCTCCCCCGGACCCCTTCCAGCCCTTTGGAGTAGAGGCCGCTGACCCCTTTGCGAGCAAAAAGACCCTGGGAGACCCTTTCAGCGGCAAAGACCCCTTCGCCCCGTTTTCAGCA---ACAAGTAAACGTCC?------------------------------------------------
>lohl@E0343
?GTAAGACGACCCCCGTCAGCATGTCCGGTGACCCCTGCAAACCTCCCCCGGACCCCTTCCAGCCCTTTGGAGTGGAAGCCGCTGACCCCTTCCAGAGCAAAAAGTCCCTGGGAGACCCTTTCAGCGGCAAAGACCCCTTCGCTCCATTTTCAGCA---ACAAGTAAACCT?C?------------------------------------------------
>loam@E0343
?GTAAGACGACCCCCGTCAGCATGTCCGGTGACCCCTGCAAACCTCCCCCGGACCCCTTCCAGCCCTTTGGAGTGGAAGCCGCTGACCCCTTCCAGAGCAAAAAGTCCCTGGGAGACCCTTTCAGCGGCAAAGACCCCTTCGCTCCGTTTTCAGCA---ACAAGTAAACCT?C?------------------------------------------------
>lolo@E0343
?GTAAGACGACCCCCGTCAGCATGTCCGGTGACCCCTGCAAACCTCCCCCGGACCCCTTCCAGCCCTTTGGAGTGGAAGCCGCTGACCCCTTCCAGAGCAAAAAGTCCCTGGGAGACCCTTTCAGCGGCAAAGACCCCTTCGCTCCGTTTTCAGCA---ACAAGTAAACCT?C?------------------------------------------------
>loxj@E0343
?GTAAGACGACCCCCGTCAGCATGTCCGGTGACCCCTGCAAACCTCCCCCGGACCCCTTCCAGCCCTTTGGAGTGGAAGCCGCTGACCCCTTCCAGAGCAAAAAGTCCCTGGGAGACCCTTTCAGCGGCAAAGACCCCTTCGCTCCGTTTTCAGCA---ACAAGTAAACCTCC?------------------------------------------------
>coru@E0343
?GTAAGACCACCCCGGTGAGCATGTCCGCTGACCCCTGCAAGCCGCCGCCGGACCCCTTCCAGCCCTTTGGTGTGGAGGCGGCTGACCCCTTCCAGAGCAAAAAGCCCCTGGGGGACCCCTTCAGCGGCAAAGACCCCTTCGCCCCGTTTTCCGCC---ACAAGTAAACCATTCTTCATTTGTTTT------------------------------------
>maoc@E0343
?GTAAGACCACCCCGGTGAGCATGTCCGCTGACCCCTGCAAACCGCCGCCGGACCCCTTCCAGCCCTTTGGGGTGGAGGCCGCTGACCCCTTCCAGAGCAAAAAGCCTCTGGGGGACCCCTTCAGCGGCAAAGACCCCTTCGCCCCGTTTTCTGCCTCGACAAGTAAACCATCCTTCA??------------------------------------------
>mabe@E0343
?GTAAGACCACCCCGGTGAGCATGTCCGCCGACCCATGCAAGCCGCCGCCGGACCCCTTCCAGCCCTTTGGGGTGGAGGCCGCGGACCCCTTCCAGAGCAAAAAGCCCCTGGGAGACCCCTTCAGCGGCAAAGACCCCTTTGCCCCGTTTTCCGCC---ACAAGTAAACCATCCttcatttgt?tt------------------------------------
>merl@E0343
?GTAAGACCACCCCTGTGAGCATGTCCAGTGACCCCTGCAAACCGCCCCCGGACCCCTTCCAGCCCTTCGGGGTGGAGGCCGCCGACCCCTTCCAGAGCAAAAAGTCCCAGGGAGACCCTTTCAGCGGCAAGGACCCCTTCGCCCCGTTTTCTGCA---ACAAGTAAAAAC?C?------------------------------------------------
>mepo@E0343
?GTAAGACCACCCCTGTGAGCATGTCCAGTGACCCCTGCAAACCGCCCCCGGACCCCTTCCAGCCCTTCGGGGTGGAGGCCGCCGACCCCTTCCAGAGCAAAAAGTCCCAGGGAGACCCTTTCAGCGGCAAGGACCCCTTCGCCCCGTTTTCTGCA---ACAAGTAAAAAC?C?------------------------------------------------
>meca@E0343
?GTAAGACCACCCCTGTGAGCATGTCCAGTGACCCCTGCAAACCGCCCCCGGACCCCTTCCAGCCCTTCGGGGTGGAGGCCGCCGACCCCTTCCAGAGCAAAAAGTCCCAGGGAGACCCTTTCAGCGGCAAGGACCCCTTCGCCCCGTTTTCTGCA---ACAAGTAAAAACCC?------------------------------------------------
>zefa@E0343
?GTAAGAGCACCCCTGTCAGCATGTCCGCCGACCCGTCCAAACCCCTGTCGGACCCCTTCCAGCCATTTGTGGTGGAGGCTGTCGACCCCTTCCAGAGCAAAAAGGGCCTGGGAGACCCCTTCAGTGGCAAAGACCCCTTCGTCTTGTCCTCGGCA---TCAAGTAAAGCCCCCT??AACCGCCGTACCCTGGCTTTGGCAGACTTGAGCTCTGTAAGT?TG
>cyro@E0343
?GTAAGAGCACCCCTGTCAGCATGTCCACCGACCCGTCCAAACCCCTGTCGGACCCTTTCCAGCCGTTCGGTGTGGAGGCCGTCGACCCCTTCCAGAGCAAAAAGGGCCTGGGAGACCCCTTCAGCGGCAAAGACCCCTTCGCCTCGTCCTCGGCA---TCAAGTAAAGCCCCCT??AACCGCCGTACCCTGGCTTTGGCAGACTTGAGCTCTGTAAGT?TG
