# Supplementary material for: The Phylogenetic Relationships of the Family Sciaenidae Based on Genome-Wide Data Analysis
Source: Animals (Basel). 2022 Dec 1;12(23):3386. doi: 10.3390/ani12233386 (PMC9741161; doi:10.3390/ani12233386)
Supplement: Supplementary file 1 [file animals-12-03386-s001.zip › File S2/align-1105-genes/bak/E0344_NT.fasta.ali]

>argl@E0344
??TGAGATCTTCATCCACGGAGACCTGCAGTGGGACATCTTCCAGGTGATCATCTCCCGGAGCACTACGCCCGACCTCATCAAGATCGGCATGAAGCTCCAGGAGTTCTTCACTCAGCAGTTCGACACCAGCAAGAGAGCCCTGTCTACATGGGGCCCTGGCTCCTACCTCCCCCCCAAAGCCCCTCTGATCAACATCGAGAAAGGAGCAACAGAA??C
>phph@E0344
---GAGATCTTCATCCACGGAGACCTGCAGTGGGACATCTTCCAGGTGATCATCTCCCGGAGCACCACGCCCGACCTCATCAAGATCGGCATGAAGCTCCAGGAGTTCTTCACCCAGCAGTTCGACACCAGCAAGAGAGCGCTGTCCACCTGGGGCCCCGGGGCCTACCTCCCCCCCAAAACCCCCCTCATCAACGTGGAGAAAGGGACCACGGAA---
>bame@E0344
??TGAGATCTTTATACACGGAGACCTGCAGtgggacattttccaagttaTCATTTCGCGGAGCACTACTCCAGACCTCATCAAGATCGGCATGAAGCTTCAGGAGTTCTTCACCCAGCAGTTTGACACCAGCAAGAGAGCCCTCTCCACATGGGGACCTGGATCCTATCTCCCCCCGAAAACCCCCCTCATCAACATTGAGAAAGGAGCAACAGAA---
>trsc@E0344
??TGAGATCTTTATACACGGAGACCTGCAGTGGGACATTTTCCAAGTGATCATTTCACGGAGCACTACTCCAGACCTCATCAAGATCGGCATGAAGCTTCAGGAGTTCTTCACGCAGCAGTTTGACACCAGCAAGAGAGCCCTCTCCACATGGGGACCTGGATCCTACCTTCCCCCGAAAACCCCCCTCATCAATATTGAGAAAGGCGCAACAGAA??C
>trmu@E0344
??TGAGATCTTTATACACGGAGACCTGCAGTGGGACATTTTCCAAGTGATCATTTCACGGAGCACTACTCCAGACCTCATCAAGATCGGCATGAAGCTTCAGGAGTTCTTCACGCAGCAGTTTGACACCAGCAAGAGAGCCCTCTCCACATGGGGACCTGGATCCTACCTTCCCCCGAAAACCCCCCTCATCAATATTGAGAAAGGAGCAGCAGAA---
>trmi@E0344
??TGAGATCTTCATCCACGGAGACCTGCAGTGGGACATCTTCCAGGTGATCATCTCCCGGAGCACCACGCCCGACCTCATCAAGATCGGCATGAAGCTCCAGGAGTTCTTCACTCAGCAGTTCGACACCAGCAAGAGAGCGCTGTCCACATGGGGCCCTGGCTCCTACCTGCCCCCCAAAGCTCCCCTCATCAACATCGAGAAAGGAGCCACAGAA??C
>povi@E0344
??TGAGATCTTCATCCACGGAGACCTGCAGTGGGACATCTTCCAGGTGATCATCTCCCGGAGCACTACGCCCGACCTCATCAAGATCGGCATGAAGCTCCAGGAGTTCTTCACCCAGCAGTTCGACACCAGCAAGAGAGCCCTGTCTACGTGGGGCCCTGGCTCCTACCTCCCCCCCAAAGCCCCTCTGATCAACATCGAGAAAGGAGCAACAGAA---
>zefa@E0344
??TGAAATCTTTGTCCACGGCGACCTGCAATGGGACATTTTCCAAGTAATCATCTCACGGTCCACCACACCGGACCTCATCAAGATCGGCATGAAACTGCAGGAGTTCTTCACTCAGCAGTTTGACACCAGCAAGAGGGCGCTCTCTACGTGGGGGCCTGGTTCCTACCTCCCCCCTAAAACCCCTGTGGTCAATATTGAGAAGGGAGCTGCAGAA??C
>muma@E0344
??TGAGATCTTCATACACGGAGACCTGCAGTGGGACATTTTCCAAGTCATCATTTCGCGGAGCACGACTCCAGACCTTATCAAGATCGGCATGAAGCTTCAGGAGTTCTTCACTCAGCAGTTTGACACCAGCAAGAGAGCCCTCTCCACGTGGGGTCCGGGGTCGTACCTTCCCCCCAAAACACCCCTCATCAATATTGAGAAAGGAGCAACAGAA---
>mora@E0344
??TGAGATCTTTATACACGGAGACCTGCAgtgggacattttccaagtgaTCATTTCGCGGAGCACTACTCCAGACCTCATCAAGATCGGCATGAAGCTCCAGGAGTTCTTCACTCAGCAGTTTGACACCAGCAAGAGAGCCCTCTCGACATGGGGGCCTGGATCCTACCTTCCCCCAAAAACCCCTCTCATCAATATTGAGAAAGGAGCAACAGAA---
>momo@E0344
??TGAGATCTTCATACACGGAGACCTGCAGTGGGACATCTTCCAGGTGATCATCTCACGGAGCACTACGCCCGACCTCATCAAGATCGGCATGAAGCTCCAGGAGTTCTTCACTCAGCAGTTTGACACCAGCAAGAGAGCCCTGTCGACGTGGGGCCCCGGCTCCTACCTTCCCCCAAAAACCCCCCTCATCAATATTGAGAAAGGAGCAACAGAA??C
>bosa@E0344
??TGAGATCTTCATCCACGGAGACCTGCAGTGGGACATCTTCCAGGTGATCATCTCCCGGAGCACTACGCCCGACCTCATCAAGATCGGCATGAAGCTCCAGGAGTTCTTCACTCAGCAGTTCGACACCAGCAAGAGAGCCCTGTCTACATGGGGCCCTGGCTCCTACCTCCCCCCCAAAGCCCCTCTGATCAACATCGAGAAAGGAGCAACAGAA---
>brbr@E0344
---GAGATCTTTATACACGGAGACCTGCAGTGGGACATTTTCCAGGTGATCATCTCACGGAGCACTACGCCCGACCTCATCAAGATCGGCATGAAGCTCCAGGAGTTCTTCACTCAGCAGTTTGACACCAGCAAGAGAGCCCTGTCGACATGGGGCCCTGGGTCCTACCTTCCCCCCAAAGCCCCCCTCATCAATATTGAGAAAGGAGCAACAGAA??C
>coru@E0344
??TGAGATCTTTATACACGGAGACCTGCAGTGGGACATTTTCCAAGTGATCATTTCACGGAGCACCACTCCAGACCTCATCAAGATCGGCATGAAGCTTCAGGAGTTCTTCACCCAGCAGTTTGACACCAGCAAGAGAGCACTCTCCACGTGGGGACCTGGgtcctacctcccccccaagaCTCCCGTCATCAACATTGAGAAAGGAGCAACAGAA??c
>meme@E0344
??TGAGATCTTCATCCACGGAGACCTGCAGTGGGACATCTTCCAGGTGATCATCTCCCGGAGCACTACGCCCGACCTCATCAAGATCGGCATGAAGCTCCAGGAGTTCTTCACTCAGCAGTTCGACACCAGCAAGAGAGCCCTGTCTACATGGGGCCCTGGATCCTACCTCCCCCCCAAAGCCCCTCTGATCAACATCGAGAAAGGAGCAACAGAA---
>cyro@E0344
??TGAAATCTTTGTCCACGGAGACCTGCAATGGGACATTTTCCAAGTAATCATCTCACGGTCCACCACACCGGACCTTATCAAGATCGGCATGAAGCTGCAGGAGTTCTTCACTCAGCAGTTTGACACCAGCAAGAGGGCACTCTCCACGTGGGGGCCTGGTTCCTACCTCCCCCCAAAAACCCCGGTGGTCAATATTGAGAAGGGAGCCGCAGAA??C
>gace@E0344
??TGAGATCTTCATCCACGGAGACCTGCAGTGGGACATCTTCCAGGTGATCATCTCCCGGAGCACTACGCCCGACCTCATCAAGATCGGCATGAAGCTCCAGGAGTTCTTCACTCAGCAGTTCGACACCAGCAAGAGAGCCCTGTCTACATGGGGCCCTGGCTCCTACCTCCCCCCCAAAGCCCCTCTGATCAACATCGAGAAAGGAGCAACAGAA??C
>gach@E0344
??TGAGATCTTCATCCACGGAGACCTGCAGTGGGACATCTTCCAGGTGATCATCTCCCGGAGCACTACGCCCGACCTCATCAAGATCGGCATGAAGCTCCAGGAGTTCTTCACTCAGCAGTTCGACACCAGCAAGAGAGCCCTGTCTACATGGGGCCCTGGCTCCTACCTCCCCCCCAAAGCCCCTCTGATCAACATCGAGAAAGGAGCAACAGAA---
>loxj@E0344
??TGAGATCTTCATACATGGAGACCTGCAGTGGGACATTTTCCAGGTGATCATCTCACGAAGCACTACGCCCGACCTCATCAAGATCGGCATGAAGCTCCAGGAGTTCTTCACTCAGCAGTTTGACACCAGCAAGAGAGCCCTGTCGACATGGGGCCCTGGGTCCTACCTTCCCCCCAAAGCCCCCCTCATCAATATTGAAAAAGGGGCAACAGAA??C
>lolo@E0344
??TGAGATCTTCATACATGGAGACCTGCAGTGGGACATTTTCCAGGTGATCATCTCACGAAGCACTACGCCCGACCTCATCAAGATCGGCATGAAGCTCCAGGAGTTCTTCACTCAGCAGTTTGACACCAGCAAGAGAGCCCTGTCGACATGGGGCCCTGGGTCCTACCTTCCCCCCAAAGCCCCCCTCATCAATATTGAAAAAGGGGCAACAGAA??C
>lohl@E0344
??TGAGATCTTCATACATGGAGACCTGCAGTGGGACATTTTCCAGGTGATCATCTCACGAAGCACTACGCCCGACCTCATCAAGATCGGCATGAAGCTCCAGGAGTTCTTCACTCAGCAGTTTGACACCAGCAAGAGAGCCCTGTCGACATGGGGCCCTGGGTCCTACCTTCCCCCCAAAGCCCCCCTCATCAATATTGAAAAAGGGGCAACAGAA---
>loam@E0344
??TGAGATCTTCATACATGGAGACCTGCAGTGGGACATTTTCCAGGTGATCATCTCACGAAGCACTACGCCCGACCTCATCAAGATCGGCATGAAGCTCCAGGAGTTCTTCACTCAGCAGTTTGACACCAGCAAGAGAGCCCTGTCGACATGGGGCCCTGGGTCCTACCTTCCCCCCAAAGCCCCCCTCATCAATATTGAAAAAGGGGCAACAGAA??C
>lala@E0344
??TGAGATCTTTATACACGGAGACCTGCAGTGGGACATTTTCCAAGTGATCATTTCGCGGAGCACTACTCCAGACCTCATCAAGATCGGCATGAAGCTTCAGGAGTTCTTCACGCAGCAGTTTGACACCAGCAAGAGAGCCCTCTCGACATGGGGCCCTGGGTCCTACCTTCCCCCGAAAACCCCCCTCATCAATGTTGAGAAAGGAGCAACAGAA---
>gamo@E0344
??TGAGATCTTCATCCACGGAGACCTGCAGTGGGACATCTTCCAGGTGATCATCTCCCGGAGCACTACGCCCGACCTCATCAAGATCGGCATGAAGCTCCAGGAGTTCTTCACTCAGCAGTTCGACACCAGCAAGAGAGCCCTGTCTACATGGGGCCCTGGCTCCTACCTCCCCCCCAAAGCCCCTCTGATCAACATCGAGAAAGGAGCAACAGAA??C
>gage@E0344
??TGAGATCTTCATCCACGGAGACCTGCAGTGGGACATCTTCCAGGTGATCATCTCCCGGAGCACTACGCCCGACCTCATCAAGATCGGCATGAAGCTCCAGGAGTTCTTCACTCAGCAGTTCGACACCAGCAAGAGAGCCCTGTCTACATGGGGCCCTGGCTCCTACCTCCCCCCCAAAGCCCCTCTGATCAACATCGAGAAAGGAGCAACAGAA??C
>gaen@E0344
??TGAGATCTTCATCCACGGAGACCTGCAGTGGGACATCTTCCAGGTGATCATCTCCCGGAGCACTACGCCCGACCTCATCAAGATCGGCATGAAGCTCCAGGAGTTCTTCACTCAGCAGTTCGACACCAGCAAGAGAGCCCTGTCTACATGGGGCCCTGGCTCCTACCTCCCCCCCAAAGCCCCTCTGATCAACATCGAGAAAGGAGCAACAGAA??C
>gaar@E0344
---GTGATCTTCATCCATGGCGACCTGCAGTGGGACATCTTCCAGGTGATCATCTCCCGGAGCACTACGCCCGACCTCATCAAGATCGGCATGAAGCTCCAGGAGTTCTTCACGCAGCAGTTCGACACCAGCAAGCGAGCCCTGTCCACATGGGGGCCTGGCTCCTACCTCCCCCCCAAAGCCCCCCTGATCAACATCGAGAAAGGAGCGACAGAA---
>merl@E0344
??TGAGATCTTTATATACGGAGACCTGCAGTGGGACATTTTCCAAGTGATCATTTCACGGAGCACTACTCCAGACCTCATCAAGATCGGCATGAAGCTTCAGGAGTTCTTCACTCAGCAGTTTGACACCAGCAAGAGAGCCCTCTCGACATGGGGACCTGGGTCCTATCTTCCCCCGAAAACCCCCCTCATCAATATTGAGAAAGGAGCAACAGAA---
>mepo@E0344
??TGAGATCTTTATATACGGAGACCTGCAGTGGGACATTTTCCAAGTGATCATTTCACGGAGCACTACTCCAGACCTCATCAAGATCGGCATGAAGCTTCAGGAGTTCTTCACTCAGCAGTTTGACACCAGCAAGAGAGCCCTCTCGACATGGGGACCTGGGTCCTATCTTCCCCCGAAAACCCCCCTCATCAATATTGAGAAAGGAGCAACAGAA---
>meca@E0344
??TGAGATCTTTATATACGGAGACCTGCAGTGGGACATTTTCCAAGTGATCATTTCACGGAGCACTACTCCAGACCTCATCAAGATCGGCATGAAGCTTCAGGAGTTCTTCACTCAGCAGTTTGACACCAGCAAGAGAGCCCTCTCGACATGGGGACCTGGGTCCTATCTTCCCCCGAAAACCCCCCTCATCAATATTGAGAAAGGAGCAACAGAA---
>mezu@E0344
??tGAGATCTTCATACACGGAGACCTCCAGTGGGACATTTTCGAGGTGATCATTTCACGGAGCACTACTCCAGACCTCATCAAGATTGGCATGAAGCTTCAGGAGTTCTTCACTCAGCAGTTTGACACCAGCAAGAGAGCCCTCTCGACGTGGGGACCCGGGTCCTACATTCCCCCCAAAACCCCCCTCATCAATATCGATAAAGGAGCAACAGAA---
>mabe@E0344
??TGAGATCTTTATACATGGAGATCTGCAGTGGGACATTTTCCAAGTGATCATTTCGCGGAGCACCACTCCAGACCTCATCAAGATCGGCATGAAGCTTCAGGAGTTCTTCACTCAGCAGTTTGACACCAGCAAGAGAGCACTCTCCACGTGGGGACCTGGGTCCTACCTTCCCCCCAAGACTCCCATCATCAACGTTGATAAAGGAGCAACAGAA??C
>maoc@E0344
??TGAGATCTTCATACAAGGAGACCTGCAGTGGGACATTTTCCAAGTGATCATTTCGCGGAGCACCACTCCGGACCTCATCAAGATCGGCATGAAGCTTCAGGAGTTCTTCACCCAGCAGTTTGACACCAGCAAGAGAGCACTCTCCACATGGGGGCCCGGGTCCTACCTCCCCCCCAAGACTCCCCTCATCAACATTGACAAAGGAACAACGGAA??C
>brca@E0344
---gAGATCTTCATCCATGGGGACCTCCAGTGGGACGTGTTCCAGGTCATCATCTCCCGCAGCACCACGCCTGACCTGATCAAGATCGGAATGAAGCTCCAGGAGTTTTTCACCCAGCAGTTTGACACCAGCAAGAGGGCGCTCTCCACCTGGGGGCCGGTGTCCTACATGCCCCCCAAGGCTCCT---GTCAACATGGACAAAGG?------------
