# Supplementary material for: The Phylogenetic Relationships of the Family Sciaenidae Based on Genome-Wide Data Analysis
Source: Animals (Basel). 2022 Dec 1;12(23):3386. doi: 10.3390/ani12233386 (PMC9741161; doi:10.3390/ani12233386)
Supplement: Supplementary file 1 [file animals-12-03386-s001.zip › File S2/align-1105-genes/bak/E0345_NT.fasta.ali]

>brca@E0345
??GTTCATGCCGCGTGTGGAAATTGTCCAGAAGCACAACACGGCAGCGCGGCGCCTCTACATCCGCGGCCACAACGGGAAGATCTACCCGTACCTGGTGATGAACGACGCCTGCCTCACCGAGTCGCGCCGGGAGGAGCGGGTACTGCAGCTCCTCAGACTGCTCAACCCGTGTTTGGAGAAGAGGAAGGAGACCACCAAGAGACATCTGTTTTTC---
>zefa@E0345
---ttCATGCCCCGGGTGGAGATTGTCCAGAAACACAACACAGCGGCGCGGCGTCTTTATATCCGCGGCCACAATGGCAAGATCTACCCCTATCTGGTGATGAACGACGCCTGTCTGACGGAGTCACGGCGGGAGGAGAGGGTCCTGCAACTCCTGCGCCTCCTCAACCCCTgcctggagaagaggaaggagaccACCAAGAGACACCTCTTCTTC---
>coru@E0345
??gtTCATGCCCAGGGTGGAGATCGTGCAGAAGCACAACACGGCGGCGAGGCGTCTGTACATCCGGGGGCACAACGGTAAGATCTACCCGTACCTGGTGATGAACGACGCCTGCCTCACGGAGTCCCGCCGCGAGGAGCgcgtgctgcagctgctgcgccTCCTCAACCCCTgcctggagaagaggagggagaccaCCAAGAGACACCTCTTCTTC---
>momo@E0345
??gtTCATGCCCAGGGTGGAGATCGTACAGAAGCACAACACGGCGGCCCGGCGCCTCTACATCCGCGGTCACAACGGCAAGATCTACCCCTACCTGGTGATGAACGACGCCTGCCTGACGGAGTCGCGCCGGGAGGAGCGCGTGCTgcagctcctccgcctcctcaaCCCCTGCCtcgagaagaggaaggagaccACCAAGAGACACCTCTTCTTC---
>mezu@E0345
??gtTCATGCCCAGAGTGGAGATCGTGCAGAAGCACAACACGGCGGCGCGGCGCCTCTACATCCGCGGCCACAACGGCAAGATCTACCCCTACCTGGTCATGAATGACGCCTGCCTGACGGAGTCGCGGCGGGAGGAGCGCGTGCTGcagctcctccgcctcctcaaCCCCTGcctggagaagaggaaggagaccaCCAAGAGGCACCTCTTCTTC---
>loxj@E0345
??GTTCATGCCCAGGGTGGAGATCGTACAGAAGCACAACACGGCGGCCCGACGCCTCTACATCCGCGGCCACAACGGCAAGATCTACCCCTACCTGGTGATGAACGACGCCTGCCTGACGGAGTCGCGCCGGGAGGAGCGCGTGCTGCAGCTCCTCCGCCTCCTCAACCCCTGCCTGGAGAAGAGGAAGGAGACCACCAAGAGACACCTCTTCTTC??A
>lolo@E0345
??GTTCATGCCCAGGGTGGAGATCGTACAGAAGCACAACACGGCGGCCCGACGCCTCTACATCCGCGGCCACAACGGCAAGATCTACCCCTACCTGGTGATGAACGACGCCTGCCTGACGGAGTCGCGCCGGGAGGAGCGCGTGCTGcagctcctccgcctcctcaaCCCCTGcctggagaagaggaaggagaccACCAAGAGACACCTCTTCTTC??A
>lohl@E0345
??GTTCATGCCCAGGGTGGAGATCGTACAGAAGCACAACACGGCGGCCCGACGCCTCTACATCCGCGGCCACAACGGCAAGATCTACCCCTACCTGGTGATGAACGACGCCTGCCTGACGGAGTCGCGCCGGGAGGAGCGCGTGCTGCAGCTCCTCCGCCTCCTCAACCCCTGCCTGGAGAAGAGGAAGGAGACCACCAAGAGACACCTCTTCTTC---
>cyro@E0345
---TTCATGCCCCGGGTGGAGATTGTCCAGAAACACAACACGGCGGCGCGGCGTCTCTACATCCGCGGCCACAACGGCAAGATCTACCCCTACCTGGTGATGAACGACGCCTGTCTGACTGAGTCGCGGCGAGAGGAGCGGGTCCTGCAGCTCCTGCGCCTCCTCAACCCCTGcctggagaagaggaaggagaccaCCAAGAGACACCTCTTCTTC??A
>gamo@E0345
??gttcaTGCCCAGGGTGGAGATCGTCCAGAAGCACAACACGGCGGCCCGCCGCCTCTACATCCGCGGCCACAACGGCAAGATCTACCCCTACCTGGTGATGAACGACGCCTGCCTGACGGAGTCGCGCCGGGAGGAGCGCGTGCTGcagctcctccgcctcctcaacCCCTGtctggagaagaggaaggagaccaCCAAGAGACACCTCTTCTTC---
>gage@E0345
??gttcATGCCCAGGGTGGAGATCGTCCAGAAGCACAACACGGCAGCCCGCCGCCTCTACATCCGCGGCCACAACGGCAAGATCTACCCCTACCTGGTGATGAACGATGCCTGCCTGACGGAGTCGCGCCGGGAGGAGCGCGTGCTGcagctcctccgcctcctcaacCCCTGtctggagaagaggaaggagaccaCCAAGAGACACCTCTTCTTC---
>gace@E0345
??gttcatGCCCAGGGTGGAGATCGTCCAGAAGCACAACACGGCGGCCCGCCGCCTCTACATCCGCGGCCACAACGGCAAGATCTACCCCTACCTGGTGATGAACGACGCCTGCCTGACGGAGTCGCGCCGGGAGGAGCGCGTGCTGcagctcctccgcctcctcaacCCCTGtctggagaagaggaaggagaccaCCAAGAGACACCTCTTCTTC??A
>loam@E0345
------------------------------------?ACACGGCGGCCCGACGCCTCTACATCCGCGGCCACAACGGCAAGATCTACCCCTACCTGGTGATGAACGACGCCTGCCTGACGGAGTCGCGCCGGGAGGAGCGCGTGCTGCAGCTCCTCCGCCTCCTCAACCCCTGCCTGGAGAAGAGGAAGGAGACCACCAAGAGACACCTCTTCTTC??A
>gaar@E0345
---------------------------------------------------------------------------------------------?TGGTGATGAACGACGCCTGCCTGACAGAGTCACGCCGGGAGGAGCGCGTGCTGCAGCTCCTGCGGCTCCTCAACCCCTGcctggagaagaggaaggagaccACCAAGAGACACCTCTTCTTC---
