# Supplementary material for: The Phylogenetic Relationships of the Family Sciaenidae Based on Genome-Wide Data Analysis
Source: Animals (Basel). 2022 Dec 1;12(23):3386. doi: 10.3390/ani12233386 (PMC9741161; doi:10.3390/ani12233386)
Supplement: Supplementary file 1 [file animals-12-03386-s001.zip › File S2/align-1105-genes/bak/E0347_NT.fasta.ali]

>argl@E0347
??GGTGGGCGTGGAGCAGTTCCGCGTGGCGGAGAAGGCCCACGGCGGCTGGATGAAGCTGTACCTGGAGGGAAACACCTCGGAGGTGCTGGGCAACATGGGGAAGAAGGTGCTCCGGCAGTACCTGGAGGCCCTGGCCTCCATGAGCTCGGCCCTCAGCAGGCAACTGGGCAAGTACGACATGTACTCCATGGTGGCAGGCATGGTCATCGTCTTC?CA
>gach@E0347
??GGTGGGCGTGGAGCAGTTCCGCGTGGCGGAGAAGGCCCACGGCGGCTGGATGAAGCTGTACCTGGAGGGGAACACCTCGGAGGTGCTGGGCAACATGGGGAAGAAGGTGCTCCGGCAGTACCTGGAGGCCCTGGCCTCCATGAGCTCGGCCCTCAGCAGGCAACTGGGCAAGTACGACATGTACTCCATGGTGGCAGGCATGGTCATCGTCTTC?CA
>bosa@E0347
??GGTGGGCGTGGAGCAGTTCCGCGTGGCGGAGAAGGCCCACGGCGGCTGGATGAAGCTGTACCTGGAGGGAAACACCTCGGAGGTGCTGGGCAACATGGGCAAGAAGGTGCTCCGGCAGTACCTGGAGGCCCTGGCCTCCATGAGCTCGGCCCTCAGCCGGCAACTGGGCAAGTACGACATGTACTCCATGGTGGCAGGCATGGTCGTCGTCTTC??C
>gaar@E0347
??GGTGGGCGTGGAGCAGTTCCGCGTGGCGGAGAAGGCCCACGGCGGTTGGATGAAGCtgtacctggagggcaacaccTCGGAGGTGCTGGGGAACATGGGGAAGAAGGTGCTCCGCCAGTACCTGGAGGCCCTGGCCTCCATGAGCTCGGCCCTCAGCCGGCAGCTGGGCAAGTACGACATGTACTCCATGGTGGCGGGCATGGTCATCGTCTTC?CA
>gace@E0347
?AGGTGGGCGTGGAGCAGTTCCGCGTGGCGGAGAAGGCCCACGGCGGCTGGATGAAGCTGTACTTGGAGGGGAACACCTCGGAGGTGCTGGGCAACATGGGGAAGAAGGTGCTCCGGCAGTACCTGGAGGCCCTGGCCTCCATGAGCTCGGCCCTCAGCAGGCAACTGGGCAAGTACGACATGTACTCCATGGTGGCAGGCATGGTCATCGTCTTC?CA
>gamo@E0347
??GGTGGGCGTGGAGCAGTTCCGCGTGGCGGAGAAGGCCCACGGCGGCTGGATGAAGCTGTACCTGGAGGGGAACACCTCGGAGGTGCTGGGCAACATGGGGAAGAAGGTGCTCCGGCAGTACCTTGAGGCCCTGGCCTCCATGAGCTCGGCCCTCAGCAGGCAACTGGGCAAGTACGACATGTACTCCATGGTGGCAGGCATGGTCATCGTCTTC?CA
>gaen@E0347
?AGGTGGGCGTGGAGCAGTTCCGCGTGGCGGAGAAGGCCCACGGCGGCTGGATGAAGCTGTACCTGGAGGGGAACACCTCGGAGGTGCTGGGCAACATGGGGAAGAAGGTGCTCCGGCAGTACCTGGAGGCCCTTGCCTCCATGAGCTCGGCCCTCAGCAGGCAACTGGGCAAGTACGACATGTACTCCATGGTGGCAGGCATGGTCATCGTCTTC?CA
>gage@E0347
?AGGTGGGCGTGGAGCAGTTCCGCGTGGCGGAGAAGGCCCACGGCGGCTGGATGAAGCTGTACCTGGAGGGGAACACCTCGGAGGTGCTGGGCAACATGGGGAAGAAGGTGCTCCGGCAGTACCTGGAGGCCCTTGCCTCCATGAGCTCGGCCCTCAGCAGGCAACTGGGCAAGTACGACATGTACTCCATGGTGGCAGGCATGGTCATCGTCTTC?CA
>lala@E0347
??ggTGGGCGTGGAACAGTTCCGAGTGGCGGAGAAGGCCCACGGTGGCTGGATGAAGCTGTACCTGGAGGGCAACACGTCGGAGGTGCTGGGCAACGTGGGTAAAAAGGTGCTCAGGCAGTACCTGGAGGCCCTGGCCTCCATGAGCTCGGCGCTCAGCAAGCAGCTGGGCAAGTACGACATGTACTCCATGGTCGCCGGCATGGTCATCGTCTTC?CA
>muma@E0347
??GGTGGGTGTGGAGCAGTTCCGCGTGGCGGAGAAGTCCCACGGTGGCTGGATGAAGCTTTACCTGGAGGGCAACACCTCGGAGGTGCTGGGCAACGTGGGCAAGAAGGTGCTCAGGCAGTACCTGGAGGCCCTGGCCTCCATGAGCTCGGCCCTCAGCAAGCAGCTGGGCAAATACGACATGTACTCCATGGTGGCAGGCATGGTCATCGTCTTC??C
>mora@E0347
??ggTGGGCGTGGAACAGTTCCGCGTGGCGGAGAAGGCCCACGGTGGCTGGATGAAGCTGTACCTGGAGGGCAACACGTCGGAGGTGCTGGGCAACGTGGGTAAAAAGGTGCTCAGGCAGTACCTGGAGGCCCTGGCCTCCATGAGCTCGGCTCTCAGCAAGCAGCTGGGCAAGTACGACATGTACTCCATGGTCGCAGGCATGGTCATCGTCTTC?CA
>loam@E0347
?AGGTGGGCGTCGAGCAGTTCCGCGTGGCGGAGAAGTCCCACGGTGGCTGGATGAAGCTTTACCTGGAGGGCAACACGTCGGAGGTGCTGGGCAACATGGGTAAAAAGGTGCTCAGGCAGTACCTTGAGGCCCTGGCCTCCATGAGCTCGGCTCTCAGCAAGCAGCTGGGCAAGTACGACATGTACTCCATGGTAGCAGGCATGCTCATCGTCTTC?CA
>mezu@E0347
?AGGTGGGCGTGGAGCAGTTCCGCGTGGCGGAGAAGTCCCACGGCGGCTGGATGAAGCTGTACCTGGAGGGCAACACGTCGGAGGTGCTGGGCAACGTGGGTAAAAAGGTGCTCAGGCAGTACCTCGAGGCGCTGGCCTCCATGAGCTCGGCTCTCAGCAAGCAGCTGGGGAAGTACGACATGTACTCCATGGTCGCGGGGATGGTCATCGTGTTC??C
>lohl@E0347
??GGTGGGCGTCGAGCAGTTCCGCGTGGCGGAGAAGTCCCACGGTGGCTGGATGAAGCTTTACCTGGAGGGCAACACGTCGGAGGTGCTGGGCAACATGGGTAAAAAGGTGCTCAGGCAGTACCTTGAGGCCCTGGCCTCCATGAGCTCGGCTCTCAGCAAGCAGCTGGGCAAGTACGACATGTACTCCATGGTAGCAGGCATGCTCATCGTCTTC?CA
>meme@E0347
?AGGTGGGCGTGGAGCAGTTCCGCGTGGCGGAGAAGGCCCACGGCGGCTGGATGAAGCTGTACCTGGAGGGAAACACCTCGGAGGTGCTGGGCAACATGGGGAAGAAGGTGCTCCGGCAGTACCTGGAGGCCCTGGCCTCCATGAGCTCGGCCCTCAGCAGGCAACTGGGCAAGTACGACATGTACTCCATGGTGGCAGGCATGGTCATCGTCTTC??C
>loxj@E0347
?AGGTGGGCGTCGAGCAGTTCCGCGTGGCAGAGAGGTCCCACGGTGGCTGGATGAAGCTTTACCTGGAGGGCAACACGTCGGAGGTGCTGGGCAACATGGGTAAAAAGGTGCTCAGGCAGTACCTTGAGGCCCTGGCCTCCATGAGCTCGGCTCTCAGCAAGCAGCTGGGCAAGTACGACATGTACTCCATGGTAGCAGGCATGCTCATCGTCTTG??C
>lolo@E0347
---------------------------------------------------??GAAGCTTTATCTGGAGGGCAACACGTCGGAGGTGCTGGGCAACATGGGTAAAAAGGTGCTCAGGCAGTACCTTGAGGCCCTGGCCTCCATGAGCTCGGCTCTCAGCAAGCAGCTGGGCAAGTACGACATGTACTCCATGGTAGCAGGCATGCTCATCGTCTTG?CA
>povi@E0347
??GGTGGGCGTGGAGCAGTTCCGCGTGGCGGAGAAGGCCCACGGTGGCTGGATGAAGCTGTACCTGGAGGGAAACACCTCGGAGGTGCTGGGCAACATGGGGAAGAAGGTGCTCCGGCAGTACCTGGAGGCCCTGGCCTCCATGAGCTCGGCCCTCAGCAGGCAACTGGGCAAGTACGACATGTACTCCATGGTGGCGGGCATGTTCATCGTCTTC?CA
>meca@E0347
?agGTGGGCGTTGAGCAATTCCGTGTGGCGGAGAAGTCCCACGGTGGCTGGATGAAGCTGTACCTGGAGGGCAACACGTCGGAGGTGCTTGGCAATGTGGGTAAAAAAGTGCTCAGGCAGTACCTGGAGGCCCTGGCCTCCATGAGCTCGGCTCTCGGCAAGCAGTTGGGCAAGTACGACATGTACTCCATGGTCGCAGGCATGGTCATCGTCTTC?CA
>merl@E0347
?aGGTGGGCGTTGAGCAATTCCGTGTGGCGGAGAAGTCCCACGGTGGCTGGATGAAGCTGTACCTGGAGGGCAACACGTCGGAGGTGCTTGGCAATGTGGGTAAAAAAGTGCTCAGGCAGTACCTGGAGGCCCTGGCCTCCATGAGCTCGGCTCTCGGCAAGCAGTTGGGCAAGTACGACATGTACTCCATGGTCGCAGGCATGGTCATCGTCTTC??C
>mepo@E0347
?aggTCGGCGTTGAGCAATTCCGCGTGGCGGAGAAGTCCCACGGTGGCTGGATGAAGCTGTACCTGGAGGGCAACACGTCGGAGGTGCTTGGCAATGTGGGTAAAAAAGTGCTCAGGCAGTACCTGGAGGCCCTGGCCTCCATGAGCTCGGCTCTCGGCAAGCAGTTGGGCAAGTACGACATGTACTCCATGGTCGCAGGCATGGTCATCGTCTTC?CA
>trmi@E0347
??GGTGGGCGTGGAGCAGTTCCGCGTGGCGGAGAGGGCCCATGGCGCCTGGATGAAGCTGTACCTGGAGGGGAACACCTCGGAGGTGCTGGGCAACATGGGGAAGAAGGTGCTCCGACAGTACCTGGAGGCGCTGGCCTCCATGAGCTCGGCCCTCAGCCGGCAGCTGGGCAAGTACGACATGTACTCCATGGTGGCCGGCATGACCGTCGTCTTC?CA
>phph@E0347
?agGTTGGCTTGGAGCAGTTCCGCGTGGCTGAGAAGGCCCACGGTAGCTGGATGAAGCTGTACCTGGAGGGCAACACATCAGAGGTGCTGGGCAACATGGGCAAAAAGGTGCTCAGGCAGTACCTGGAGGCCCTGGCCTCCATGAGCTCGGCTCTCAGCAAGCAGCTGGGCAAGTACGACATGTACTCCATGGTCGCGGGCATGGTCATCGTCTTC??C
>momo@E0347
?AGGTGGGCGTCGAGCAGTTCCGCGTGGCGGAGAAGTCCCACGGTGCCTGGATGAAGCTTTACCTGGAGGGCAACACGTCGGAGGTGCTGGGAAACATGGGTAAAAAGGTGCTCCGGCAGTACCTTGAGGCCCTGGCCTCCATGAGCTCGGCTCTCAGCAAGCAGCTGGGCAAGTACGACATGTACTCCATGGTAGCTGGCATGGTCATCGTCTTC?CA
>phbl@E0347
?aggATGGCTTGGAGCAGTTCCGCGTGGCTGAGAAGGCCCACGGTAGCTGGATGAAGCTGTACCTGGAGGGCAACACATCAGAGGTGCTGGGCAACATGGGCAAGAAGGTGCTCAGGCAGTACCTGGAGGCCCTGGCCTCCTTGAGCTCGGCCCTCAGCAAGCAGCTGGGCAAGTACGACATGTACTCCATGGTCGCGGGCATGGTCATCGTCTTC?CA
>brbr@E0347
??GGTGGGCGTGGAGCAGTTGCGCGTGGCGGAGAAGGCCCACGGTGGCTGGATGAAGCTTTACCTGGAAGGCAACACGTCGGAGGTGCTGGGCAACATGGGTAAAAAGGTGCTCAGGCAGTACCTCGAGGCCCTGGCCTCCATGAGCTCGGCCCTCAGCAAGCAGCTGGGCAAGTACGACATGTACTCCATGGTGGCAGGCATGGTCATCGTCTTC??C
>trsc@E0347
??gGCGGGCGTGGAGCAGTTCCGCGTGGCGGAGAACGCCCACGGCGGCTGGATGAAGCTGTACCTGGAGGGCAACACGTCGGAGGTGCTGGGCAACGTGGGTAAAAAGGTGCTCCGGCAGTACCTGGAGGCCCTGGCCTCCATGAGCTCGGCTCTCAGCAAGCAGCTGGGCAAGTACGACATGTACTCCATGGTCGCGGGCACGGTCATCGTCCTC??C
>trmu@E0347
??ggtGGGTGTGGAGCAGTTCCGCGTGGCAGAGAACGCCCACGGCGGCTGGATGAAGCTGTACCTGGAGGGCAACACGTCGGAGGTGCTGGGCAACGTGGGTAAAAAGGTGCTCCGGCAGTACCTGGAGGCCCTGGCCTCCATGAGCTCGGCTCTCAGCAAGCAGCTGGGCAAGTACGACATGTACTCCATGGTCGCGGGCACGGTCATCGTCTTC?Ca
>coru@E0347
??GGTGGGCGTGGAGCAGTTCCGCGTGGCGGAGAAGGCCCACGGCAGCTGGATGAAGCTGTACCTGGAGGGCAACACGTCGGAGGTGCTGGCCAACGTGGGCAAAAAGGTGCTCCGGCAGTACCTGGAGGCCCTGGCTTCCATGAGCTCGGCGCTGGGCAAGCAGCTGGGCAAGTACGACATGTACTCCATGGTGGCGGGCATGGTCATCGTCTTC?CA
>mabe@E0347
??GGTGGGCGTGGAGCAGTTCCGCGTGGCGGAGAAGGCCCACGGCAGCTGGATGAAGCTGTACCTGGAGGGCAACACGTCGGAGGTGCTGGCCAACGTGGGCAAAAAGGTGCTCCGCCAGTACCTGGAGGCCCTGGCCTCCATGAGCTCGGCGCTGGGCAAGCAGCTGGGCAAGTACGACATGTACTCCATGGTGGCGGGCATGGTCATCATCTTC?CA
>maoc@E0347
??GGTGGGTGTGGAGCAGTTCCGTGTGGCGGAGAAGGCCCACGGCAGCTGGATGAAGCTGTACCTGGAGGGCAACACATCAGAGGTGCTGGCCAACGTGGGAAAAAAGGTGCTCCGGCAGTACCTGGAGGCCCTGGCCTCCATGAGCTCAGCGCTGGGCAAGCAGCTGGGCAAGTACGACATGTACTCTATGGTGGCGGGCATGGTCATCGTCTTC??C
>bame@E0347
??ggtgGGTGTCGAGCAGTTCCGCGTGGCCGAGAAGTCCCACGGTGGCTGGATGAAGCTGAACCTGGACGGCAACACGTCGGAGGTGCTGGCCAACGTGGGTAAAAAGGTGCTCAAGCAGTACCTGGAGGCCCTGGCCTCCATGAGCTCGGCTCTCAGCAAGCAGCTGGGCAAGTACGACATGTACTCCATGGTCGCAGGCATGGTCATCGTCTTC??C
>cyro@E0347
?AGGTGGGCTTTGAGCAATACCGTGTAGCAGAGAAGTACCACGGAAGCTGGATGAAGCTCTACCTGGAGGGCAACACTTCTGAGGTGCTGACCAACATGGGTAAAAAGATCCTGAAGCAGTACCTGGAGGCCCTGGCCGCCATGAGCTCCACCCTCAGCAAGCAGCTGGGCAAGTACGACATGTACTCCATGATCGCAGGCATGGTCTTTGTTTTT??C
>zefa@E0347
?AGGTGGGCTTTGAACAATTCCGCGTAGCGGAGAAGTATCATGGAAGCTGGATGAAGCTCTACCAGGAGGGCAACACTTCCGAGGTGCTGACCAACATGGGTAAAAAGATCCTGAAGCAGTACCTGGAGGCCTTGGCCGCTATGAGCTCCGCCCTCAGTAAGCAGCTGGGCAAGTACGACATGTACTCCATGATTGCAGGCatggtgtttgttttt?ca
>brca@E0347
?AGGTGGGCCTGGAGCAGTTCCGTGTGGCTGAGAAGGCCCATGGAGCCTGGATGAAGCTGTACGTGGAAGGCAACACTTCGGACGTGCTGGCCAACGTGGGCCGGAAGGTTCTGAAACAGTACCTGGACGCTCTGGCCTCCATGAGCTCGGCTCTGAGCAGACAGCTGGGCACCTATGACATGTACTCCATGCTGGTTGCCATGGGCCTCATCTTC?CA
