# Supplementary material for: The Phylogenetic Relationships of the Family Sciaenidae Based on Genome-Wide Data Analysis
Source: Animals (Basel). 2022 Dec 1;12(23):3386. doi: 10.3390/ani12233386 (PMC9741161; doi:10.3390/ani12233386)
Supplement: Supplementary file 1 [file animals-12-03386-s001.zip › File S2/align-1105-genes/bak/E0348_NT.fasta.ali]

>bame@E0348
GTGCTGCGTCATCCAGAGCTCCAGcgcctgtctctgtcccttCTGCCGGAGATCAGTGACGCCAGCCTGGCCACAGTCGCCAGGCACTGCCCCAGTCTGACCAGCCTGTCCCTCAGCCACTGTAGACGAATCACAGACGTAGGAGTCGCCCAGGCCACGCCCTTCCTGGCCAGACTGCAgcacctctcgctctcccactgTGAGAACATCACagat---
>muma@E0348
gtgCTGCGTCATCCAGAGCTCCAGCGCCTGTCTCTATCCCTACTGCCTGAGATCAGTGACGCCAGCCTGGCCGCGGTCGCCAGGCACTGTCCCTGTCTGACCAGCCTGTCCCTCAGCCACTGTAGACGAATCACAGACGCAGGAATcgcccaggccacgcccctcctGGCCAGGCTGCAGcacctctcgctctcacactgTGAGAACAtcacagac---
>lala@E0348
GTGCTGCGTCATCCAGAGCTCCAGcgcctgtctctgtccctgctGCCTGAGATCAGTGATGCCAGTCTGACCGCGGTCGCCAGGCACTGCCCCAGTCTGACCAGTCTGTCGCTCAGCCACTGTCGACGAATCACAGACACAGGAGTCACGCAGGCCATGCCCCTCCTGGCCAGACTGCAacacctctcgctctcccactGTGAGAACATAACAgac---
>bosa@E0348
GTGCTGTGTCATCCAGAACTCCAAcgcttgtctctgtctctactgaCCGAGATCAGCGACGCCAGCCTGGCCGCGGTCGCCAGGAACTGCCCCAGCCTGACCAGTCTGTCACTCAGCCACTGTCGACGAATCACAGATGCAGGGGTAGCCAAGGCCACGCCCTACTTGGGCAGACTGCAGcacctctcgctctcacactgTGAGAACctcacagac---
>gace@E0348
GTGCTGTGTCATCCAGAACTCCAAcgcttgtctctgtctctactgaCCGAGATCAGCGACGCCAGCCTGGCCGCGGTCGCCAGGAACTGCCCCAGCCTGACCAGTCTTTCACTCAGCCACTGTAGACGAATCACAGATGCAGGGGTAGCCAAGGCCACGCCCTACTTGGGCAGACTGCAGCACCTCTCGCTCTCACACTGTGAGAACCTCACAGAC??A
>gach@E0348
GTGCTGTGTCATCCAGAACTCCAACggttgtctctgtctctactgaCCGAGATCAGCGACGCCAGCCTGGCCGCGGTCGCCAGGAACTGCCCCAGCCTGACCAGTCTGTCACTCAGCCACTGTAGACGAATCACAGATGCAGGGGTAGCCAAGGCCACGCCCTACTTGGGCAGACTGCAGcacctctcgctctcacactgTGAGAACctcacagac---
>gaen@E0348
GTGCTGTGTCATCCAGAACTCCAAcgcttgtctctgtctctactgaCCGAGATCAGCGACGCCAGCCTGGCTGCGGTCGCCAGGAACTGCCCCAGCCTGACCAGTCTTTCACTCAGCCACTGTAGACGAATCACAGATGCAGGGGTAGCCAAGGCCACGCCCTACTTGGGCAGACTGCAGCACCTCTCGCTCTCACACTGTGAGAACCTCACAGAC---
>gamo@E0348
GTGCTGTGTCATCCAGAACTCCAAcgcttgtctctgtctctactgaCCGAGATCAGCGACGCCAGCCTGGCCGCGGTCGCCAGGAACTGCCCCAGCCTGACCAGTCTTTCACTCAGCCACTGTAGACGAATCACAGATGCAGGGGTAGCCAAGGCCACGCCCTACTTGGGCAGACTGCAGCACCTCTCGCTCTCACACTGTGAGAACCTCACAGAC---
>gage@E0348
GTGCTGTGTCATCCAGAACTCCAAcgcttgtctctgtctctactgaCCGAGATCAGCGACGCCAGCCTGGCTGCGGTCGCCAGGAACTGCCCCAGCCTGACCAGTCTGTCACTCAGCCACTGTAGACGAATCACAGATGCAGGGGTAGCCAAGGCCACGCCCTACTTGGGCAGACTGCAGCACCTCTCGCTCTCACACTGTGAGAACCTCACAGAC??A
>povi@E0348
GTGCTGTGTCATCCAGAACTCCAACGCTTGTCCCTGTCTCTACTGACCGAGATCAGTGACGTCAGCCTGGCCGCGCTCGCCCGGAACTGCCCCAGTCTGACCAGTCTGTCACTCAGCCACTGTAGACGAATCACAGATGCAGGGGTAGCCAAGGCCACGCCCTATTTGGGCAGACTGCAGcacctctcgctctcacactgTGAGAACctcacagac---
>meme@E0348
GTGCTGTGTCATCCAGAACTCCAAcgcttgtctctgtctctactgACGGCGATCAGCGACGCCAGCCTGGCCGCGGTCGCCAGGAACTGCCCCAGCCTGACCAGTCTGTCACTTAGCCACTGTAGACGAATCACAGACGCAGGGGTAGCCAAGGCCACGCCCTACTTGGGCAGACTGCAGcacctctcgctctcacactgTGAGAACCTCACAGAc??a
>brbr@E0348
GTGTTGTGTCATCCAGTACTCCAacgcctgtctctgtctctgctggcTGAGATCAGTGATGCCAGCCTGGCCGCGGTCGCCAGGCACTGCCCCAGTCTTACCAGCCTGTCACTCAGCCACTGTAGACGAATCACAGATGCAGGGGTAGCCAAGGCCACGCCCTTCTTGGGCAGACTGCAGCACCTCTCGCTCTCGCACTGTGAGAACatcacagac---
>trmi@E0348
GTGCTGTGTCATCCAGAACTCCAAcgactgtctctgtctctactgACCGAGATCAGTGACGCCAGCCTGGCCGCGGTCGCCATGAACTGCCCCAGTCTTACCAGCCTGTCACTCAGCCACTGTAGACGAATCACAGATGCAGGGGTAGCCAAGGCCACGCCCTACTTGGCCAGACTGCAGCACCTCTCGCTCTCACACTGTGAGAACctcacagac---
>momo@E0348
GTGCTGTGTCATCCAGAACTCCAacgcctgtctctgtctctactggCTGAGATCAGTGACGCCAGCCTGGCCGCGGTCGCCAGGCACTGCCCCAGTCTTACCAGCCTGTCACTCAGCCACTGTAGACGAATCACAGATGCAGGGGTAGCTAAGGCCGCGCCCTTCTTGGCCAGACTGCAGCACCTCTCGCTCTCGCACTGTGAGAACatcacagac---
>gaar@E0348
GTGCTGTGTCATCCTGAGCTCCAGCGCCTGTCGCTGTCTCTGCTGACGGAGATCGGTGACGCCAGCCTGGCCGCTGTAGCCAGAAACTGCCCCAGCCTCACCAGCCTGTCACTCAGCCACTGTCGACGAATCACAGACGCAGGGATGGCCAAGGCCACGCCCCACCTGGCCAGACTGCAGCACCTCTCGCTGTCGCACTGTGAAAACCTCACAGAC---
>loam@E0348
GTGCTGTGTCATCCAGAGCTCCAACGCCTGTCTCTGTCTCTACTGCCTGAAATCAGTGACGCCAGCCTGGCTGCGGTCGCCAGGCACTGCCCCAGTCTTACCAGCCTGTCACTCGGCCACTGTAGACGAATCACAGATGCAGGGGTAGCCACGGCCACGCCCTTTTTGGCCAGACTGCAGCACCTCTCGCTCTCGCACTGTGAGAACATCACAGAC??A
>lohl@E0348
GTGCTGTGTCATCCAGAGCTCCAACGCCTGTCTCTGTCTCTACTGCCTGAAATCAGTGACGCCAGCCTGGCTGCGGTCGCCAGGCACTGCCCCAGTCTTACCAGCCTGTCACTCGGCCACTGTAGACGAATCACAGATGCAGGGGTAGCCACGGCCACGCCCTTTTTGGCCAGACTGCAGCACCTCTCGCTCTCGCACTGTGAGAACATCACAGAC??A
>loxj@E0348
GTGCTGTGTCATCCAGAGCTCCAACGCCTGTCTCTGTCTCTACTGCCTGAAATCAGTGACGCCAGCCTGGCTGCGGTCGCCAGGCACTGCCCCAGTCTTACCAGCCTGTCACTCGGCCACTGTAGACGAATCACAGATGCAGGGGTAGCCACGGCCACGCCCTTTTTGGCCAGACTGCAGCACCTCTCGCTCTCGCACTGTGAGAACATCACAGAC??A
>lolo@E0348
GTGCTGTGTCATCCAGAGCTCCAacgcctgtctctgtctctactgACTGAAATCAGTGACGCCAGCCTGGGTGCGGTCGCCAGGCACTGCCCCAGTCTTACCAGCCTGTCACTCGGCCACTGTAGACGAATCACAGATGCAGGGGTAGCCACGGCCACGCCCTTCTTGGCCAGACTGCAGCACCTCTCGCTCTCGCACTGTGAGAACATCACAGAC??a
>meca@E0348
GTGCTGCGTCATCCAGAGCTCCagcgtctgtctctgtccctgctGCCTGAGATCAGTGACGCCAGCCTGGCTGCGGTCGCCAGTCACTGCCCCAGTCTGACCAGCCTGTCCCTCAGCCACTGTGGACGAATCACAGACGCAGGAGTCGCCGAGGCCACGCTCCTCCTGGCCAGACTGCAGCACCTCTCACTCTCCCACTGTGAGAACATTACAGAC??A
>mepo@E0348
GTGCTGCGTCATCCAGAGCTCCagcgtctgtctctgtccctgctGCCTGAGATCAGTGACGCCAGCCTGGCTGCGGTCGCCAGTCACTGCCCCAGTCTGACCAGCCTGTCCCTCAGCCACTGTGGACGAATCACAGATGCAGGAGTCGCCGAGGCCACACTCCTCCTGGCCAGACTGCAGCACCTCTCACTCTCCCACTGTGAGAACATTACAGAC---
>merl@E0348
GTGCTGCGTCATCCAGAGCTCCagcgtctgtctctgtccctgctGCCTGAGATCAGTGACGCCAGCCTGGCTGCGGTCGCCAGTCACTGCCCCAGTCTGACCAGCCTGTCCCTCAGCCACTGTGGACGAATCACAGACGCAGGAGTCGCCGAGGCCACGCTCCTCCTGGCCAGACTGCAGCACCTCTCACTCTCCCACTGTGAGAACATTACAGAC---
>phbl@E0348
?TGCTCCGTCATCCGGAGCTCCGGCGgctctcactgtctctgctGCCCGAGATCAGTGACGCCAGCCTGGCCGCGTTCGCCAAGCGCTGCCCCAGCCTCACCAGCCTGTCGCTCAGCCACTGCGGGCGAATCACGGACGCAGGAGTGGCCGAGGCCACGCCCTTCTTGGCCAGACTGCAGCACCTCTCGCTGTCCCACTGTGAGAACATCACGGAC---
>coru@E0348
GTGCTGCGTCATCGAGAGCTCCGGCGCCTGTCTCTGGCCCTGCTGCCCGAGATCAGCGACGCCAGCCTGGCCTCGGTCGCCAGCCACTGCCCCAGTCTGACCAGCCTGTCCCTCAACCACTGTGGACGAATCACAGACGCAGGCGTCACCCAGGCCACACCCCTCCTGGCCAGACTGCAGCACCTCTCGCTGTcccactgtgac---atcacagac---
>maoc@E0348
?TGCTACGTCATCGAGAGCTCCGGCGGCTGTCTCTGGCCCTGCTGCCCGAGATCAGTGACGCCAGCCTGGCCTCGATCGCCAGGCACTGCCCCAGTCTGACCAGCCTGTCCGTCAACCACTGTGGACGAATCACAGACGCAGGCGTCgcccaggccacgcccctcctggCCAGAGTGCAGcacctctcgctgtctcactgtgac---atcacagac---
>mabe@E0348
GTGCTGCGTCATCGAGAGCTCCAgcgcctctctctgtccctgctgCCCGACATCAGCGACGCCAGCCTGGCCTCGGTCGCCAGGCACTGCTCCGGTCTGACCAGCCTGTCCCTCAACCACTGTGGACAAATCACAGACACAGGCATCgcccaggccacgcccctcctGGCCAGACTGCAGCACCTCTCGCTGTcccactgtgac---atcacagac---
>mezu@E0348
GTGCTGTGTCATCCAGAGCTCCagcgtctgtctctgtccctgcTGCCTGAGATCAGTGACGCCAGCCTGGCCGCGGTCGCCAGGCACTGCCCCAGTCTGACCAACCTGTCCCTCAGCCACTGTGGACGAATCACAGATGCAGGAGTCGCCCAGGCCACGCCCCTCCTGGCCAGACTGCAGCACCTCTCGCTCTCCCACTGTGAC---ATcacagac---
>trsc@E0348
?T?CTGCGTCATCCAGACCTCcagcgtctctctctgtccctgctgCCTGAGATCAGTGACGACAGCATGGCCGCGGTCGCCAGACACTGCCCCAGTCTGACCAGCCTGTCCCTCAGCCGCTGTGGACTAATCACAGACGCAGGAGTCACAGAGGCCACGCCCCACCTGGCCAGACTACAGCACCTCTCGCTCTCCCACTGTGAG---Atcacagac---
>trmu@E0348
?T?CTGCGTCATCCAGACCTccagcgtctctctctgtccctgctgCCTGAGATCAGTGACGTCAGCATGGCCGCGGTCGCCAGACACTGCCCCAGTCTGACCAGCCTGTCCCTCAGCCACTGTGGACGAATCACAGACGCAGGAGTCACCCAGGCCACGCCCCACCTGGCCAGACTACAgcacctctcgctctcccactgTGAG---Atcacagac??a
>cyro@E0348
GTGGTGCGTTTCCCGGACCTCCATCGCCTCTCGCTCTCGCTGCTTCCACAGATCAGCGATGCCAGCCTGGTGTCTGTGGCACGGCACTGCCGCAGCCTCACCAGCCTCTCTCTGAGCCACTGCCCGCACATCAGTGACCAGGGCGTCATGCAGGCCGCGCCCTTCCTGCACCGGCTGCAGCACCTCGACCTGTCCCGCTGCGACAATATCACCAAC??A
>zefa@E0348
GTGGTGCGTTTCCCGGACCTCCATCGCCTCTCGCTCTCGCTGCTTCCAGAGATCAGCGATGACAGCCTGGTGTCGGTGGCGCGGCACTGTCGCAGCCTCACCAGCCTGTCCCTGAGCCGCTGCCCGCACATCAGCGACCAGGGCGTCATGCAGGCCGCGCCCTTCCTGCACCGGCTGCAGCACCTCGACCTGTCCTGCTGCGACAACATCACCAAC??A
