# Supplementary material for: The Phylogenetic Relationships of the Family Sciaenidae Based on Genome-Wide Data Analysis
Source: Animals (Basel). 2022 Dec 1;12(23):3386. doi: 10.3390/ani12233386 (PMC9741161; doi:10.3390/ani12233386)
Supplement: Supplementary file 1 [file animals-12-03386-s001.zip › File S2/align-1105-genes/bak/E0352_NT.fasta.ali]

>mezu@E0352
??GGAGAGACAGCTGAAGCTGGAGAAGGTGCGAGCCACGCAGCAGTATATCGAAGAGTTCAACAAACAACAGGCTGAGTGGCGGCGTTTGGAGCAAGAAAAGATTGAGGCGGAAAACCAACGCATCAGGGAGTTCTCCAACTACCAGCAGCAGATGGAGGAGACCAGAATGGCCAAGAttcaggagagagagcaagcaaaaCAACAC??C
>bame@E0352
??GGAGAGGCAGCTGAAACTAGACAAGGTGCGAGCCACGCAGCAGTATATCGAAGAGTTTAAGAAGCAACAGGCAGAGTGGCGGCGCTTGGAGCGGGAAAAGATTGAGGCTGAAAACCAGCGCATCAGGGAGTTCTGCAGCTACcagcagcagatggaggagagcaggatGGCCAAGATTCACGAGCGAGAGCAAGCAAAACAACAC??C
>muma@E0352
??GGAGAGGCAGCTGAAGCTGGAGAAAGTGCGAGCCACGCAGCAGTACATCGAAGAGTTCAAGAAGCAGCAGGCCGAGTGGCGGCGTTTGGAGCGCGAGAAGATCGAGGCGGAGAACCGCCGCATCCGGGAGTTCTCCAGCTACCAGCAGCAGATGGAGGAGATCCGGATGGCCAAGGTTCACGAGAGAGACCAGGCAAAACAGCAC---
>mora@E0352
??GGAGAGACAGCTGAAGCTAGAGAAGGTGCGAGCCACGCAGCAGTACATCGAAGAGTTTAAGAAGCAGCAGGCAGAGTGGCGGCGCTTGGAGCGCGAAAAGATCGAGGCGGAAAACCAACGCATCAGGGAGTTCTCCAGCTACCagcagcagatggaggagaCCAGGATGGCCAAGCTTCACGAGAGAGACCAAGCAAAACAACAC---
>lala@E0352
??GGAGCGACAGCTGAAGCTAGAGAAGGTGCGAGCCACGCAGCAGTACATCCAAGAGTTTAAGAAGCAGCAGGCTGAGTGGCGGCGCTTGGAGCGCGAAAAGATTGAGGCGGAAAACCAACGCATCAGGGAGTTCTCCAGCTACCAGCAGCAGATGGAGGAGACCAGGATGGCCAAGATTcacgagagagagcaagcaaaACAACAC---
>meca@E0352
??GGAGAGACAGCTGAAGCTGGAGAAGGTGCGAGCCACGCAGCAGTATATTGAAGAGTTTCAGAAGCAACAGGCCGAGTGGCGGCGCTTGGAGCGAGAAAAGATTGAGGCGGAAAACCGACGCATCCGGGAGTTCTCCAGCTACCAGCAGCAGATGGAGGAGACCAGAATGGCTAAGATTcacgagagagagcaagcaaaaCAACAC---
>mepo@E0352
??GGAGAGACAGCTGAAGCTGGAGAAGGTGCGAGCCACGCAGCAGTATATTGAAGAGTTTCAGAAGCAACAGGCCGAGTGGCGGCGCTTGGAGCGAGAAAAGATTGAGGCGGAAAACCGACGCATCCGGGAGTTCTCCAGCTACCAGCAGCAGATGGAGGAGACCAGAATGGCTAAGATTcacgagagagagcaagcaaaaCAACAC---
>merl@E0352
??GGAGAGACAGCTGAAGCTGGAGAAGGTGCGAGCCACGCAGCAGTATATTGAAGAGTTTCAGAAGCAACAGGCCGAGTGGCGGCGCTTGGAGCGAGAAAAGATTGAGGCGGAAAACCGACGCATCCGGGAGTTCTCCAGCTACCAGCAGCAGATGGAGGAGACCAGAATGGCTAAGATTcacgagagagagcaagcaaaACAACAC??C
>mabe@E0352
---GAGAGGCAGCTGAAGCTGGAGAAGGTGCGAGCCACGCAGCGCTACATCCAGGATTTCAAGAGGCAGCAGGCCGAGTGGCGGCGTCTGGAacaggagaaggtggaggcggAGAACCAGCGCATCCGGGAGTTCTCCAGCCGCCAGCAGCAGATGGAGCAGACCAGGGTGGCCAAGATGcacgagagagagcaagcaaagGAA??C---
>maoc@E0352
---GTGCGGCAGCTGAAGCTGGAGAAGGTGCGCGCCACGCAGCAGTACCTCCAAGAGTTCAAGAGGCAGCAGGCCGAGTGGCAGCGGCTGGAGCgggagaaggtggaggcggAAAACCAGCGCATCCAGGAGTTCTCCCACCGCCAGCGGAAAGTGGAGCAGACCAGGATGGCCAAGATGCAGAACAGAGAGCAAGCGAAACAA??C---
>coru@E0352
---GAGCGGCAGCTGAAGCTGGAGAAGGTGCGAGCCACGCAGCGGTACATCCAGGAGTTCAAGCGGCAGCAGGCCGAGTGGCGGTgcctggagcaggagaaggtggaggcggagaaCCAGCGCATCCGGGAGTTCtccagccaccagcagcagatggagCGGACCAGGATGGCCaagctgcaggagagagagcaagccaAGGAACA?---
>trsc@E0352
??GGAGAGACAGCTGAAGCTAGAGAAGGTGCGAGCCACGCAGCAGTATATTGAAGCGTTTAAGAAGCACCAGGCTGAGTGGCGGCGTTTGGAGCGTGAAAAGATTGAGGCGGAAAACCGACGCATCAGGGAGTTCTGCagcaaccagcagcagatggaggAGACCAGAATGGCCAAGGTTcatgagagagagcaagcaaaaCAGCAC---
>trmu@E0352
??GGAGAGACAGCTGAAGCTGGAGAAGGTGCGAGCCACGCAGCAGTACATTGAAGCGTTTAAGAAGCACCAGGCTGAGTGGCGACGTTTGGAGCATGAAAAGATTGAGGCAGAAAACAGACGCATCAGGGAGTTCTGCagcaaccagcagcagatggaggagaCCAGAATGGCCAAGGTTcacgagagagagcaagcaaaaCAGCAC---
>bosa@E0352
??ggaGATGCAGCTGAAGCTGGAGAAGGTGCTCGCCACGCAGCAGTACATCGAGGAGTTCAAGAAGCAGCGGGCCGAGTGGCGGcgcctggagcaggagaagaacgACGCGGAGAACCAGCGCATCAGAGAGTTCTCCAACTA?------------------------------------------------------------------
>gace@E0352
??GGAGATGCAGCTGAAGCTGGAGAAGGTGCTGGCCACGCAGCAGTACATCGAGGAGTTCAAGAAGCAGCGGGCCGAGTGGCggcgcctggaggaggagaagaacgaCGCGGAGAACCAGCGCATCAGGGAGTTCTCCAACTACCAGAGGCAGACGGAGGAGACCCGGGCGGCCCGCATGCAGGAGAGGGAGCAGGCCAAGCAGCA?---
>gaen@E0352
??ggAGATGCAGCTGAAGCTGGAGAAGGTGCTGGCCACGCAGCAGTACATCGAGGAGTTCAAGAAGCAGCGGGCCGAGTGGCGGCgcctggagcaggagaagaacGACGCGGAGAACCAGCGCATCAGGGAGTTCTCCAACTACCAGAGGCAGACGGAGGAGACCCGGGCGGCCCGCATGCAGGAGAGGGAGCAGGCCAAGCAGCA?---
>gage@E0352
??ggAGATGCAGCTGAAGCTGGAGAAGGTGCTGGCCACGCAGCAGTACATCGAGGAGTTCAAGAAGCAGCGGGCCGAGTGGCGGCgcctggagcaggagaagaacGACGCGGAGAACCAGCGCATCAGGGAGTTCTCCAACTACCAGAGGCAGACGGAGGAGACCCGGGCGGCCCGCATGCAGGAGAGGGAGCAGGCCAAGCAG??C---
>gamo@E0352
---gAGATGCAGCTGAAGCTGGAGAAGGTGCTGGCCACGCAGCAGTACATCGAGGAGTTCAAGAAGCAGCGGGCCGAGTGGCGGCgcctggagcaggagaagaacGACGCGGAGAACCAGCGCATCAGGGAGTTCTCCAACTACCAGAGGCAGACGGAGGAGACCCGGGCGGCCCGCATGCAGGAGAGGGAGCAGGCCAAGCAG??C---
>povi@E0352
??ggagaTACAGCTGAAGCTGGAGAAGGTGCTGGCCACGCAGCAGTACATCGAGGAGTTCAAGAAGCAGCGGGCCGAGTGGCGGcgcctggagcaggagaagaacgACGCGGAGAACCAGCGCATCAGGGAGTTCTCCAACTACCAGAAGCAGACGGAGGAGACCCGGGTGGCCCGCATGCAGGAGAGGGAGCAGGCCAAGCAA??C---
>gaar@E0352
---GAGAGCCAGCTAAAGCTGGAGAAGGTGTTGGCCACGCAGCAGTACATCGAGGACTTCAAGAGGCAACAGGCTGAGTGGAGGcgcctggagcaggagaagaacgaGGCGGAGAACGAGCGCATCAGGGAGTTCTCCGACTACCAGAAGCAGATGGAGGAGACCAGGATGGCCCGCatgcaggagagagagcaggcgaAGCAACA?---
>phbl@E0352
??GGAGAGACAGCGTAAACTGGAGAAGGTGCTGGCCACGCAGCAGTACATCGAGGAGTTCAAGAAGCACCAGGCTGAGTGGCGGCGCTTGGAGCAGGAAAAGAACGAGGCAGAGAACCAACGCATCAGGGAGTTCTCAAACTaccagcagcagatggaggagacCAGAGCGGCCAAGGTTCAGGAGCGGGAGCaggcaaaacaa??c---
>phph@E0352
??ggagagacagcggaAACTAGAGAAGGTGCTGGCCACGCAGCAGTACATCGAGGAGTTTAAGAAGCACCAGGCCGAGTGGCGGCGCTTGGAGCAGGAAAAGAACGAGGCAGAAAACCAACGCATCAGGGAGTTCTCAAACTaccagcagcagatggaggagacCAGAGTGGCCAAGGTTCAGGAGCGGGAGCaggcaaaacaa------
>brbr@E0352
??GGAGAGACAGCTGAAACTAGAGAAGGTGCTAGCCACGCAGCAGTATATTGAAGAGTTTAAGAAGCAACAGGCTGAGTGGCGGCGCTTGGAGCATGAAAAGAATGAGGCGGAAAACCAACGCATCAGGGAGTTCTCCAACTACCAGAAGCAGATGGAGGAGACCAGAGTGGCCAGGAtgcatgagagagagcaagcaaaacaa??c---
>momo@E0352
??GGAGAGACAGCTGAAACTAGAGAAGGTGCTAGCCACGCAGCAGTATATTGAAGAGTTTAAGAAGCAACAGGCTGAGTGGCGGCGCTTGGAGCATGAAAAGAATGAGGCGGAAAACCAACGCATCAGGGAGTTCTCCAACTACCAGAAGCAGATGGAGGAGACCAGAATGGCCAAGAtgcatgagagagagcaagcaaaacaa------
>loam@E0352
??GGAGAGACAGCTGAAACTAGAGAAGGTGCTAGCCACGCAGCAGTATATTGAAGAGTTTAAGAAGCAACAGGCTGAGTGGCAGCGCTTGGAGCATGAAAAGAATGAGGCGGAAAACCAACGCATCAGGGAGTTCTCCAACTACCAGAAGCAGATGGAGGAGACCAGAGTGGCCAAGATGAATGAGAGAGATCAAGCAAAACAA------
>lohl@E0352
??GGAGAGACAGCTGAAACTAGAGAAGGTGCTAGCCACGCAGCAGTATATTGAAGAGTTTAAGAAGCAACAGGCTGAGTGGCGGCGCTTGGAGCATGAAAAGAATGAGGCGGAAAACCAACGCATCAGGGAGTTCTCCAACTACCAGAAGCAGATGGAGGAGACCAGAGTGGCCAAGATGAATGAGAGAGATCAAGCAAAACAA??C---
>lolo@E0352
??GGAGAGACAGCTGAAACTAGAGAAGGTGCTAGCCACGCAGCAGTATATTGAAGAGTTTAAGAAGCAACAGGCTGAGTGGCGGCGCTTGGAGCATGAAAAGAATGAGGCGGAAAACCAACGCATCAGGGAGTTCTCCAACTACCAGAAACAGATGGAGGAGACCAGAGTGGCCAAGATGAATGAGAGAGAtcaagcaaaacaa------
>loxj@E0352
??GGAGAGACAGCTGAAACTAGAGAAGGTGCTAGCCACGCAGCAGTATATTGAAGAGTTTAAGAAGCAACAGGCTGAGTGGCGGCGCTTGGAGCATGAAAAGAATGAGGCGGAAAACCAACGCATCAGGGAGTTCTCCAACTACCAGAAGCAGATGGAGGAGACCAGAGTGGCCAAGATGAATGAGAGAGATCAAGCAAAACAA------
>cyro@E0352
??GGAGAGACAGCTGAAACTAGAGAAAGTGAGAGCCACTCATCACTATATTGAAGAGTTCAAGAGGCAACAGTCTGAGTGGCGTCGCATGGAACAAGCAAAAATGGAGGCTGAAAATAGGCGTATCATGGAGTTTGCAAACTACAAGCAACAAATGGAGGAGACCAGAGTGGCCGAAACACTGGAGAAGGAACAAGCAAAACAA??C---
>zefa@E0352
??GGAGAGACAGCTGAAACTGGAGAAAGTCCGAGCCACTCATCACTTTATCGAAGAGTTCAAGAGGCAACAGGCTGAGTGGCGTCGCATGGAACAAGCAAAAATCGAGGCTGAAAATAGGCGCATCATGGAGTTTGCAAATTACAAGCAGCAAATGGAGGAGAGCAGAGTGGCGAAAACGCAGGAGAGGGaacaagcaaaacaa??c---
