# Supplementary material for: The Phylogenetic Relationships of the Family Sciaenidae Based on Genome-Wide Data Analysis
Source: Animals (Basel). 2022 Dec 1;12(23):3386. doi: 10.3390/ani12233386 (PMC9741161; doi:10.3390/ani12233386)
Supplement: Supplementary file 1 [file animals-12-03386-s001.zip › File S2/align-1105-genes/bak/E0353_NT.fasta.ali]

>coru@E0353
?TTCTCGTGTGGAAGGAGCTGGACTACGGCGCCATGggcgacagcgagaagcaaatGCTGGTCTCTGAGGTGAACCTGCTGCGGGAGCTGCACCACCCCAACATAGTGCGCTACCACGACCGCATCGTGGACCGGGCGAACGCCACGCTGTACATCGTCATGGAGTACTGCGAGGGCGGAGACCTCTCCAGCATGGTCGCCAGGTGCATcaag?ga---
>argl@E0353
?TTCTGGTGTGGAAGGAGCTTGACTACGGAAGCATGGGCGAGAACGAAAAGCAAATGCTCGTCTCAGAGGTTAACCTCTTGCGGGAACTTAAGCATCCAAACATAGTACGGTACTACGACCGCATCATCGACAGGACAAACACCACACTATACATTGTCATGGAGTACTGTGAAGGCGGCGACCTCTCCACCCTTGTCGCCAAGTGCATCAAGGAA---
>bosa@E0353
?TTCTGGTGTGGAAGGAGCTTGACTACGGAAGCATGGGCGAGAACGAAAAGCAAATGCTCGTCTCAGAGGTTAACCTCTTGCGGGAACTTAAGCATCCAAACATAGTACGGTACTACGACCGCATCATCGACAGGACAAACACCACACTATACATTGTCATGGAGTACTGTGAAGGCGGTGACCTCTCCACCCTTGTCGCCAAGTGCATCAAGGAA??A
>gace@E0353
?TTCTGGTGTGGAAGGAGCTTGATTACGGAAGCATGGGCGAGAACGAAAAGCAAATGCTCGTCTCAGAGGTTAACCTCTTGCGGGAACTTAAGCATCCAAACATAGTACGGTACTACGACCGCATCATCGACAGGACAAACACCACACTATACATTGTCATGGAGTACTGTGAAGGCGGCGACCTCTCCACTCTTGTCGCCAAGTGCATCAAGGAA---
>trsc@E0353
?TTCTCGTGTGGAAGGAGCTTGATTACGGAACCATGGGCGAGAACGAAAAGCAAATGCTGGTGTCGGAAGTGAACCTCTTGCGGGAACTAAAGCATCCAAACATAGTGCGGTACTATGACCGCATCATCGACAGGACTAACACCACGCTGTACATCGTCATGGAGTACTGTGAAGGCGGCGACCTCTCCAGCCTCGTCGCCAGGTGCATCAAAGAA??A
>trmu@E0353
?TTCTCGTGTGGAAGGAGCTTGATTACGGAACCATGGGCGAGAACGAAAAGCAAATGCTGGTGTCGGAAGTGAACCTCTTGCGGGAACTGAAGCATCCAAACATAGTGCGGTACTATGACCGCATCATCGACAGGACGAACACCACGCTGTACATCGTCATGGAGTACTGTGAAGGCGGCGACCTCTCCAGCCTTGTCGCCAGGTGCATCAAAGAA??A
>trmi@E0353
??GCTGGTGTGGAAGGAGCTGGACTACGGAACTATGGGCGAGAACGAGAAGCAAATGCTCGTCTCGGAGGTTAACCTCTTGCGGGAGCTAAAGCATCCAAACATAGTCCGCTACTACGACCGCATCATCGACAGGACGAACACTACGCTGTACATCGTCATGGAGTACTGTGAAGGGGGCGACCTCTCCAGCCTGGTCGCTAGGTGCATCAAGGAG??A
>povi@E0353
?TTCTGGTGTGGAAGGAGCTTGACTACGGAAGCATGGGCGAGAACGAAAAGCAAATGCTCGTCTCAGAGGTTAACCTCTTGCGGGAACTTAAGCATCCAAACATAGTACGGTACTACGACCGCATCATCGACAGGACAAACACCACACTATACATTGTCATGGAGTACTGTGAAGGCGGCGACCTCTCCACCCTTGTCGCCAAGTGCATCAAGGAA---
>gach@E0353
?TTCTGGTGTGGAAGGAGCTTGATTACGGAAGCATGGGCGAGAACGAAAAGCAAATGCTCGTCTCAGAGGTTAACCTCTTGCGGGAACTTAAGCATCCAAACATAGTACGGTACTACGACCGCATCATCGACAGGACAAACACCACACTATACATTGTCATGGAGTACTGTGAAGGCGGCGACCTCTCCACTCTTGTCGCCAAGTGCATCAAGGAA---
>gaen@E0353
?TTCTGGTGTGGAAGGAGCTTGATTACGGAAGCATGGGCGAGAACGAAAAGCAAATGCTCGTCTCAGAGGTTAACCTCTTGCGGGAACTTAAGCATCCAAACATAGTACGGTACTACGACCGCATCATCGACAGGACAAACACCACACTATACATTGTCATGGAGTACTGTGAAGGCGGCGACCTCTCCACTCTTGTCGCCAAGTGCATCAAGGAA---
>muma@E0353
?TTCTCGTGTGGAAGGAGCTCGACTACGGCACCATGGGCGAGAACGAAAAGCAAATGCTCGTCTCCGAGGTGAACCTCCTGCGGGAACTGAAGCACCCGAACATAGTGCGGTACTACGACCGCATCATCGACAGGACGAACACCACGCTGTACATCGTCATGGAGTACTGTGAAGGCGGCGACCTCTCCAGCCTCGTCACCAGGTGCATCAAAGAA??A
>gage@E0353
?TTCTGGTGTGGAAGGAGCTTGATTACGGAAGCATGGGCGAGAACGAAAAGCAAATGCTTGTCTCAGAGGTTAACCTCTTGCGGGAACTTAAGCATCCAAACATAGTACGGTACTACGACCGCATCATCGACAGGACAAACACCACACTATACATTGTCATGGAGTACTGTGAAGGCGGCGACCTCTCCACTCTTGTCGCCAAGTGCATCAAGGAA---
>momo@E0353
?TTCTCGTGTGGAAGGAGCTGGATTACGGAAGCATGGGCGAGAACGAAAAGCAAATGCTCGTCTCGGAAGTAAACCTCTTACGGGAACTTAAGCATCCAAACATAGTACGGTACTATGACCGCATCATCGACAGGACAAACACCACACTGTACATTGTCATGGAGTACTGTGAAGGCGGCGACCTCTCCAGCCTTGTCGCTAGGTGCATCAAGGAA---
>gamo@E0353
?TTCTGGTGTGGAAGGAGCTTGATTACGGAAGCATGGGCGAGAACGAAAAGCAAATGCTCGTCTCAGAGGTTAACCTCTTGCGGGAACTTAAGCATCCAAACATAGTACGGTACTACGACCGCATCATCGACAGGACAAACACCACACTATACATTGTCATGGAGTACTGTGAAGGCGGCGACCTCTCCACTCTTGTCGCCAAGTGCATCAAGGAA??A
>loam@E0353
?TTCTCGTGTGGAAGGAGCTTGATTACGGAAGCATGGGCGAGAACGAAAAGCAAATGCTCGTCTCGGAAGTGAACCTCTTGCGGGAACTGAAGCATCCAAACATAGTACGGTACTATGACCGCATCATCGACAGGACAAACACCACACTGTACATTGTCATGGAGTACTGTGAAGGCGGCGACCTCTCCAGCCTTGTCGCCAGGTGCATCAAGGAA---
>meme@E0353
?TTCTGGTGTGGAAGGAGCTTGACTACGGAAGCATGGGCGAGAACGAAAAGCAAATGCTCGTCTCAGAGGTTAACCTCTTGCGGGAACTTAAGCATCCAAACATAGTACGGTACTACGACCGCATCATCGACAGGACAAACACCACACTATACATTGTCATGGAGTACTGTGAAGGCGGCGACCTCTCCACCCTTGTAGCCAAGTGCATCAAGGAA---
>lohl@E0353
?TTCTCGTGTGGAAGGAGCTTGATTACGGAAGCATGGGCGAGAACGAAAAGCAAATGCTCGTCTCGGAAGTGAACCTCTTGCGGGAACTGAAGCATCCAAACATAGTACGGTACTATGACCGCATCATCGACAGGACAAACACCACACTGTACATTGTCATGGAGTACTGTGAAGGCGGCGACCTCTCCAGCCTTGTCGCCAGGTGCATCAAGGAA---
>lolo@E0353
?TTCTCGTGTGGAAGGAGCTTGATTACGGAAGCATGGGCGAGAACGAAAAGCAAATGCTCGTCTCGGAAGTGAACCTCTTGCGGGAACTGAAGCATCCAAACATAGTACGGTACTATGACCGCATCATCGACAGGACAAACACCACACTGTACATTGTCATGGAGTACTGTGAAGGCGGCGACCTCTCCAGCCTTGTCGCCAGGTGCATCAAGGAA---
>loxj@E0353
?TTCTCGTGTGGAAGGAGCTTGATTACGGAAGCATGGGCGAGAACGAAAAGCAAATGCTCGTCTCGGAAGTGAACCTCTTGCGGGAACTGAAGCATCCAAACATAGTACGGTACTATGACCGCATCATCGACAGGACAAACACCACACTGTACATTGTCATGGAGTACTGTGAAGGCGGCGACCTCTCCAGCCTTGTCGCCAGGTGCATCAAGGAA??A
>bame@E0353
?TTCTCGTGTGGAAGGAGCTTGATTATGGGACCATGGGCGAGAACGAAAAGCAAATGCTCGTCTCGGAGGTGAACCTCCTGCGGGAGCTAAAGCATCCGAACATCGTACGGTACCATGACCGCATCATCGACAGGACAAACACCACGCTGTACATTGTCATGGAGTACTGCGAAGGCGGCGACCTCTCCAGCCTTGTGGCCAGGTGCATCAAAGAA---
>mezu@E0353
?TTCTCGTGTGGAAGGAGCTTGATTACGGAACCATGGGCGAGAACGAAAAGCAAATGCTGGTCTCCGAGGTGAACCTCCTGCGGGAACTGAAGCATCCCAACATAGTGCGCTACCACGACCGCATCATCGACAGGACGAACACCACGCTGTACATTGTGATGGAGTACTGCGAGGGCGGAGACCTCTCCAGCCTCATCTCCAGGTGCATCAAAGAA---
>gaar@E0353
?TTCTGGTGTGGAAGGAGCTTGACTACGGATGCATGGGCGAGAATGAAAAGCAAATGCTCGTCTCGGAGGTGAACCTCTTGCGGGAACTGAAGCATCCGAACATAGTACGGTACTATGACCGCATCATCGACAGGACGAACACCACGCTGTACATCGTCATGGAGTACTGTGAAGGCGGCGACCTCTCCACCCTTATCTCTAGGTGCATCAAGGAA??A
>phph@E0353
?TTCTCGTGTGGAAGGAGCTAGATTACGGAACCATGGGCGAGACCGAAAAGCAAATGCTCGTCTCGGAGGTGAACCTACTGCGGGAACTGAAGCATCCAAACATAGTACGGTACTTTGACCGCATCATCGACAGGACGAACACCACGCTGTACATCGTCATGGAGTACTGTGAAGGCGGCGACCTCTCCAGCCTTATCTCCAGGTGCATcaaggac---
>phbl@E0353
?TTCTCGTGTGGAAGGAGCTTGACTACGGAACCATGGGCGAGACCGAAAAGCAAATGCTCGTCTCGGAGGTTAACCTACTGCGGGAACTAAAGCACCCAAACATAGTACGGTACTTTGACCGCATCATTGACAGGACAAACACCACGCTGTACATCGTCATGGAGTACTGTGAAGGCGGCGACCTATCCAGCCTTATCTCTAGGTGCATCAAGGAA---
>merl@E0353
?tCCTTGTGTGGAAGGAGCTGGACTACGGAACCATGGGCGAGACCGAGAAGCAGATGCTGGTCTCGGAGGTGAACCTCCTGCGGGAGCTGAAGCACCCCAACATAGTGCGCTACTACGACCGCATCATCGACCGGACCAACACCACGCTGTACATCGTCATGGAGTACTGTGAAGGTGGAGACCTCTCCAgcctggtggccaggtgcatcaaagag---
>meca@E0353
?TCCTTGTGTGGAAGGAGCTGGACTACGGAACCATGGGCGAGACCGAGAAGCAGATGCTGGTCTCGGAGGTGAACCTCCTGCGGGAGCTGAAGCACCCCAACATAGTGCGCTACTACGACCGCATCATCGACCGGACCAACACCACGCTGTACATCGTCATGGAGTACTGTGAAGGTGGAGACCTCTCCAgcctggtggccaggtgcatcaaagag??a
>brbr@E0353
?TTCTCGTGTGGAAGGAGCTTGATTACGGAAGCATGGGCGAGAACGAAAAGCAAATGCTCGTCTCGGAGGTAAACCTCTTGCGGGAACTTAAGCATCCAAACATAGTACGGTACTATGACCGCATCATCGACAGGACAAACACCACACTGTACATTGTCATGGAGTACTGTGAAGGTGGCGACCTCTCCAGCCTTGTCGATAGGTGCATCAAGGAA??A
>zefa@E0353
??TCTGGTGTGGAAGGAGCTGGACTATGGCAACATGGCTGAGAGCGAGAAGCAGATGCTGGTGTCGGAGGTGAATCTTCTTCGGGAGCTCAAGCACCCGAACATAGTGAGGTACTATGACCGCATCATCGACCGCACAAACACCACGCTGTACATTGTGATGGAGTACTGCGAGGGCGGAGACCTTGCCAGCCTCATCGCCCGATGCATCAAAGAA??A
>cyro@E0353
??TCTGGTGTGGAAGGAGTTGGACTATGGCACCATGGCTGAGAGCGAGAAGCAGATGCTGGTCTCAGAGGTGAACCTTCTGAGGGAGCTCAAGCACCCGAACATAGTGAGGTACTATGACCGCATCATCGACCGCACCAACGCCACGCTGTACATCGTGATGGAGTACTGCGAGGGCGGAGACCTCTCCACCCTCATTGCCCGATGCATCAAGGAA??A
>mora@E0353
?TTCTCGTGTGGAAGGTGCTGGATTACGGCACCATGGGCGAGAACGAAAAGCAGATGCTCGTCTCTGAAGTGAACCTCTTGCGGGAACTGAAGCATCCAAACATAGTGCGGTACCACGATCGCATCATCGACAGGACGAACACCACGCTGTACATTGTCATGGAGTACTGTGAAGGCGGCGACCTCTCCAGCCTTGTCTCCAGGTGCATCAAAGAA??A
>lala@E0353
?TTCTCGTGTGGAAGGTGCTCGATTACGGAACCATGGGCGAGAACGAAAAGCAAATGCTCGTCTCTGAAGTGAACCTTTTGCGGGAACTAAAGCATCCAAACATAGTACGGTACTATGATCGCATCATCGACAGGACAAACACCACACTGTACATTGTCATGGAGTACTGTGAAGGCGGCGACCTCTCCAGCCTCGTCACCAGGTGCATCAAAGAA---
>maoc@E0353
?TTCTCGTGTGGAAGGCGCTGAACTACGGATCCATGTGCAAAAACGAAAAGCAAATGCTGGTCTCGGAAGTGAACCTGCTGCGGGAGCTGCACCACCCCAACATAGTACGTTACCACGACCGGATCGTGGACCGGGCGAACGCCACGCTGTACATCGTCATGGAATACTGCGAGGGCGGCGACCTCTCCAGCCTGGTCGCCAGGTGCGTCAAGGAA??A
>brca@E0353
?TTCTGGTGTGGAAAGAGTTGGATTACAGCACCATGAGTGAGACTGAGAAGCAGATGCTTGTGTCTGAGGTCAACCTGCTGCGAGAACTGCGCCATCCCAACATCGTCCGATACCATGACCGCATCATCGACCGCACCAACAGACGGTTGTACATAATCATGGAGTACTGTCAGGGAGGTGACCTGGCAAGCCTCATCACCTCGTGTACCAGAGA?---
