# Supplementary material for: The Phylogenetic Relationships of the Family Sciaenidae Based on Genome-Wide Data Analysis
Source: Animals (Basel). 2022 Dec 1;12(23):3386. doi: 10.3390/ani12233386 (PMC9741161; doi:10.3390/ani12233386)
Supplement: Supplementary file 1 [file animals-12-03386-s001.zip › File S2/align-1105-genes/bak/E0354_NT.fasta.ali]

>bame@E0354
GCAGTAGAGGTGCTGCAAGCTGAATCGAGCCGCCAGGACCCCAGTCTACAGAGCCAGCGGACCCAGGCCTTCCTGTCCCTGGCACGCTTCTCCGACGCCCAGTACCAGACCATCGACAAATACATGAAGTCCTCGGAGTTTGAGAACAAGCAGAAGCTGCTGGAGAATgccaaggtggaggtggacctgATGAGGGAGCACAACGTCAGA---------
>brbr@E0354
GCAGTAGAGGTGCTGCAGGCTAATTCAGGCGACAAGGACCCCCGGCTTCAGAGCCAGCGGACCCAGGCCTTCCTGTCCCTGGCACGCTTCTCCGACTTCCAGTACCAGACCTTCGACAAATACATGAACTCCTCTGAGTTTGAGAACAAGCAGGCGCTGCTGGAGAAGGCCAAGGCGGATGTTGACATGATGAAGGAGTTCAACGTCGACAGTAAC??A
>momo@E0354
GCAGTAGAGGTGCTGCAGGCTAATTCGGGCGACCAGGACCCCCGGCTACAGAGCCAGCGGACCCAGGCCTTCCTGTCCCTGGCACGCTTCTCAGACTTCCAGTACCAGACCATCGACAAATACATGAACTCCTCTGAGTTTGAGAACAAGCAGGCGCTGCTGGAGAAGGCCAAGGTGGAGGTTGACCTGATGAAGGAGCGCAACGTCGACAGTAAC---
>loam@E0354
GCAGTAGAGGTGCTGCAGGCTAATTCGAGCGACCGGGACCCCCGGCTACAGAGCCAGCGGACCCAGGCCTTCCTGTCCCTGGCACGCTTCTCCGACTTCCAGTACCAGACCATCGACAAATACATGAACTCCTCTGAGTTTGAGAACAAGCAGGCGCTGCTGGAGAAGGCCAAGGCGGAGGTTGACCTGATGAAGGAGCACAACGTCGACAGTAAC---
>lohl@E0354
GCAGTAGAGGTGCTGCAGGCTAATTCGAGCGACCGGGACCCCCGGCTACAGAGCCAGCGGACCCAGGCCTTCCTGTCCCTGGCACGCTTCTCCGACTTCCAGTACCAGACCATCGACAAATACATGAACTCCTCTGAGTTTGAGAACAAGCAGGCGCTGCTGGAGAAGGCCAAGGCGGAGGTTGACCTGATGAAGGAGCACAACGTCGACAGTAAC---
>lolo@E0354
GCAGTAGAGGTGCTGCAGGCTAATTCGAGCGACCGGGACCCCCGGCTACAGAGCCAGCGGACCCAGGCCTTCCTGTCCCTGGCACGCTTCTCCGACTTCCAGTACCAGACCATCGACAAATACATGAACTCCTCTGAGTTTGAGAACAAGCAGGCGCTGCTGGAGAAGGCCAAGGCGGAGGTTGACCTGATGAAGGAGCACAACGTCGACAGTAAC??A
>loxj@E0354
GCAGTAGAGGTGCTGCAGGCTAATTCGAGCGACCGGGACCCCCGGCTACAGAGCCAGCGGACCCAGGCCTTCCTGTCCCTGGCACGCTTCTCCGACTTCCAGTACCAGACCATCGACAAATACATGAACTCCTCTGAGTTTGAGAACAAGCAGGCGCTGCTGGAGAAGGCCAAGGCGGAGGTTGACCTGATGAAGGAGCACAACGTCGACAGTAAC---
>coru@E0354
GCAGTAGAGGTGCTGCAGGCTGAATCGGACAGCCAGGACCCCCTGCTACAGAGCCAGCGGACGCAGGCCTTCCTGTCGCTGGCGCGCTTCTCCGACGCCCAGTATCACACCATCGACAAATACATGAACTCCTCGGAGTTTGAGAACAAGCAGGCGCTGCTGGAGAAGGCCAAGGCGGAGGTGGACCTGATGAGGGAGCACAACGTGGGCAGCaac---
>mabe@E0354
GCAGTAGAGGTGCTGCAGGCTGAGTCCGACATTCAGGACCCCAGGCTACAGAGCCAGCGGACGCTGGCCTTCCTGTCCATGGCGCGCTTCTCCGACGCCCAGTACCACACCATCGACAAGTACATGAACTCCTCTGAGTTTGAGAACAAGCAGGCGCTGCTGGAGAAGGCCAAGGCAGAGGTGGACCTGATGAGGGAGCACAACGTGGGCAGcaac---
>phph@E0354
GCAGTGAAGATGCTGCAGGATAACGCCGGAGGCCAGGACCCCCAGCTCCAGAGCCAGCGGACCCAAGccttcctgtctctcgctcgcttctCGGACGCCCAGTACCAGACCATCGACAAGTACATGAGCTCCTCTGAGTTTGAGAACAAGCAGGcgctgctggagaaggccaaggCGGAGGTGGACCTAATGAGGGAGCACAAGGTCAACAGCAAC---
>phbl@E0354
gCAGTGGAGATGCTGCAGGCGAAGGCGGGCAGCCAGGACCCCCGGCTACGGAGCCAGCGGACCCAGGCCTTCCTGTCCCTCGCTCGCTTCTCGGACGCCCAGTACCAGACCATCAACAAGTACATGAGCTCCTCGGAGTTTGAGAACAAGCAGGCGCTGCTGGAGAAGGCCAAGGCGGAGGTGGACCTGATGAGGGAGCACAAGGTCGACAGCAAC---
>trsc@E0354
GCGGTAGAGGTGCTGCAGGCTGAATCGGGCAGCACGGACCCCAGGCTACAGAGCCAGCGGACCCAGGCCTTCCTGTCCCTGGCGCGCTTCTCCGACACCCAGTACCAGACCATCGACAAGTACATGAACTCCTCGGAGTTTGAGAACAAGcaggtgctgctggagaaggcCAAGGCGGAGGTGGACCTGATGAAGGAGCACCACATCATCCCCAAC---
>trmu@E0354
GCGGTAGAGGTGCTGCAGGCTGAATCGGGCAGCAAGGACCCCAGGCTACAGAGCCAGCGGACCCAGGCCTTCCTGTCCCTGGCGCGCTTCTCTGATGCCCAGTACCAGACCATCGACAAGTACATGAACTCCTCGGAGTTTGAGAACAAGCAGGCGCTGCTGGAGAAGGCCAAGGCGGAGGTGGACCTGATGAAGGAGCACCACGTCAGCACCAAC---
>meca@E0354
GCAGTAGAGGTGCTGCAGGCTGAATCGAGCAGCAAGGACCCCAGGCTACAGAGCCAGCGAACCCAGGCCTTTCTGTCCCTGGCACGCTTCTCTGACGCCCAGTACCAGACCATCGACAAATACATGAACTCCTCCGAGTTTGAGAACAAGCAGGCGCTGCTGGAGAAGGCCAAGGCGGAGGTGGACCTGATGAAGGAGCACAACGTCAGCAGCAAC??A
>mepo@E0354
GCAGTAGAGGTGCTGCAGGCTGAATCGAGCAGCAAGGACCCCAGGCTACAGAGCCAGCGAACCCAAGCCTTTCTGTCCCTGGCGCGCTTCTCTGACGCCCAGTACCAGACCATCGACAAATACATGAACTCCTCCGAGTTTGAGAACAAGCAGGCGCTGCTGGAGAAGGCCAAGGCGGAGGTGGACCTGATGAAGGAGCACAACGTCAGCAGCAAC??A
>merl@E0354
GCAGTAGAGGTGCTGCAGGCTGAATCGAGCAGCAAGGACCCCAGGCTACAGAGCCAGCGAACCCAGGCCTTTCTGTCCCTGGCGCGCTTCTCTGACGCCCAGTACCAGACCATCGACAAATACATGAACTCCTCCGAGTTTGAGAACAAGCAGGCGCTGCTGGAGAAGGCCAAGGCGGAGGTGGACCTGATGAAGGAGCACAACGTCAGCAGCAAC??A
>mezu@E0354
GCGGTAGAGGTGCTGCAGACTGAAGCGGGGGGGCAGGACCCCAGGCTACGGAGCCAGCGGACCCAGGCCTTCCTGTCCCTGGCGCGCTTCTCCGACACCCAGTACCAGACCATCGACAAATACATGAACTCCTCGGAGTTTGAGAACAAGCAGGCGCTGCTGGAGAAGGCGAAGGCGGAGGTGGACCTCATGAAGGAGCGCAACGTCGGCAGCAAC---
>muma@E0354
GCAGTAGAGGTGCTGCAGGCCGAGGCGGGCGGCCAGGACCCCCGGCTGCAGCGCCAGCGGACCCAGGCCTTCCTGTCTCTGGCGCGCTTCTCCGACAGCCAGTACCAGACCATCAACAAGTACATGAACTCCTCGGAGTTTGAGAACAAGCAGGCGCTGCTGGAGAAGGCCAAGGCGGAGGTGGACCTGATGAGGGAGCACAAAGTCACCAGCAAC??A
>lala@E0354
GCAGTAGAGGTGCTGCAGGCCGAGTCGGCCGGCCAGGACCCCAGGCTGCAGAGCCAGCGCACCCAGGCCTTCCTGTCCCTGGCCCGCTTCTCCGACGCCCAGTACCAGACCATCGACAAATACATGAACTCCTCGGAGTTCGAGAACAAGCAGGCGCTGCTGGAGAAGgccaaggtggaggtggacctgATGAGGGAGCACAACGTCGGCAGGAAC---
>mora@E0354
GCAGTAGAGATGCTGCAGGCTGAATCCAGCGGCCAGGACCCCAGGCTACAGAGCCAGCGCACCCAGGCCTTCCTGTCCCTGGCGCGCTTCTCCGACGCCCAGTACCAGACCATCAACAAATACATGAACTCCTCGGAGTTTGAGAAcaagcaggagctgctggagaaggccaaggtggaggtggacctgATGAAGGAGCACAACGTCGGCAGCAAC??A
>maoc@E0354
GCGGTAGAGATGCTGCAGGCTGAATCCGCCGGCCAGGACCCCAGACTACAGAGCCAGCGGACGCAGGCCTTCCTGTCGCTGGCTCGCTTCTCTGACGCCCAGTACCAGACCATCGAAAAATACATGACCTCCTCAGAGTTTGAGAACAAGCAGGCGCTGCTGGACAAGGCCAAGGCGGAGGTGGACCTGATGAGGGAGCACAACGTGGGCAGCAA?---
>bosa@E0354
GCTGTAGAGGTGCTGCAGGCTAACTCGGGCGAGCAGGACCCCCGCCTACAGAGCCAGCGGACCAAGGCCTTCCTGTCCCTGGCACGCTTCTCCGACTTCCAGTACCAGACCATCGAAAAATACATGCGCTCCTCTGCGTTTGAGAACAAGCAGGTGCTACTGGAGAAGGCCAAGGCGGAGGTGGACCTGATGAAGGAGCACAACGTTGACAGTAAC??A
>gace@E0354
GCTGTAGAGGTGCTGCAGGCTAACTCGGGCGAGCAGGACCCCCGCCTACAGAGCCAGCGGACCAAGGCCTTCCTGTCCCTGGCACGCTTCTCCGACTTCCAGTACCAGACCATCGAAAAATACATGCGCTCCTCTGCGTTTGAGAACAAGCAGGTGCTACTGGAGAAGGCCAAGGCGGAGGTGGACCTGATGAAGGAGCACAACGTCGACAGTAAC---
>gach@E0354
GCTGTAGAGGTGCTGCAGGCTAACTCGGGCGAGCAGGACCCCCGCCTACAGAGCCAGCGGACCAAGGCCTTCCTGTCCCTGGCACGCTTCTCCGACTTCCAGTACCAGACCATCGAAAAATACATGCGCTCCTCTGCGTTTGAGAACAAGCAGGTGCTACTGGAGAAGGCCAAGGCGGAGGTGGACCTGATGAAGGAGCACAACGTCGACAGTAAC---
>gaen@E0354
GCTGTAGAGGTGCTGCAGGCTAACTCGGGCGAGCAGGACCCCCGCCTACAGAGCCAGCGGACCAAGGCCTTCCTGTCCCTGGCACGCTTCTCCGACTTCCAGTACCAGACCATCGAAAAATACATGCGCTCCTCTGCGTTTGAGAACAAGCAGGTGCTACTGGAGAAGGCCAAGGCGGAGGTGGACCTGATGAAGGAGCACAACGTCGACAGTAAC---
>gage@E0354
GCTGTAGAGGTGCTGCAGGCTAACTCGGGCGAGCAGGACCCCCGCCTACAGAGCCAGCGGACCAAGGCCTTCCTGTCCCTGGCACGCTTCTCCGACTTCCAGTACCAGACCATCGAAAAATACATGCGCTCCTCTGCGTTTGAGAACAAGCAGGTGCTACTGGAGAAGGCCAAGGCGGAGGTGGACCTGATGAAGGAGCACAACGTCGACAGTAAC---
>gamo@E0354
GCTGTAGAGGTGCTGCAGGCTAACTCGGGCGAGCAGGACCCCCGCCTACAGAGCCAGCGGACCAAGGCCTTCCTGTCCCTGGCACGCTTCTCCGACTTCCAGTACCAGACCATCGAAAAATACATGCGCTCCTCTGCGTTTGAGAACAAGCAGGTGCTACTGGAGAAGGCCAAGGCGGAGGTGGACCTGATGAAGGAGCACAACGTCGACAGTAAC??A
>meme@E0354
GCAGTAGAGGTGCTGCAGGCTAACTCGGGCGACCCGGACCCCCGGCTACAGAGCCAGCGGACCAAGGCCTTCCTGTCCCTGGCACGCTTCTCCGACTTCCAGTACCAGACCATCGAAAAATACATGCGCTCCTCGGCGTTTGAGAACAAGCAGGTGCTGCTGGAGAAGGCCAAGGCGGAGGTGGACCTGATGAAGGAGCACAACGTCGACAGTAAC---
>trmi@E0354
GCAGTAGAGGTGCTGCAGGCTAACTCGGGCGAGCAGGACCCCCGGCTACAGAGCCAGCGGACCCAGGCCTTCCTGTCCCTGGCACGCTTCTCTGACTTCCAGTACCAGACCATCGACAAATACATGCGCTCCTCTGAGTTTGAGAACAAGCAGGTGCTGCTGGAGAAGGCCAAGGCGGAGGTGGACCTGATGAAGGAGCACAACGTCGACAGTAAC??A
>gaar@E0354
GCAGTAGAGGTGCTGCAGGCTAATTCGGGCGACCAGGACCCCCGGCTCCAGAGCCAGCGGACCCAGGCCTTCCTGTCCCTGGCCCGCTTCTCTGACTTCCAGTACCAGACCATCGACAAATACATGAGCTCCTCTGATTTTGAGAACAAGCAGGTGCTGCTGGAGAAGGCCAAGGCGGAGGTGGACCTGATGAAGGAGCACAACATCGACAGTAAC??A
>povi@E0354
GCAGTAGAGGTGCTGCAGGCTAACTCGGGCGAGCAGGACCCCCGGCTACAGAGCCAGCGGACCGAGGCCTTCCTGTCCCTGGCACGCTTCTCCGACTTCCAGTACCAGACCATCGATAAATACATGAGCTCCTCTGAGTTTGAGAACAAGCAGGTGTTGCTGGAGAAGGccaaggtggaggtggacctGATGAAGGAGCACAACATCGGCAGTAAC??A
>cyro@E0354
GCGGTGGAGGTTTTCAAGTCGGAAGCAGGGGGCCAGGACCGCTGGCTGCAGAGCCAGAGGACCCAGGCCTTCCTGTCTCTGGCCCGCTTCTCCGACGCCCAGTACCAGAGCATCGACAACTACATGAACTCCTCAGAGTTTGAGAACAAACAGGCCCTGCTGGGGAAGGCCAAGGCCGAGGTGGGCCTGATGAAGGAGCGCAAAGTCTGCACCAAC---
>zefa@E0354
?CGGTGGAGGTTTTCAAGGTGGAGGCGGGGGGGCGGGACCCCTGGCTGCAGAGCCAGAGGACCCAGGCCTTCCTGTCTCTGGCCCGCTTCTCCGACGCCCAGTACCAGAGCATCGACAACTACATGAGCTCCTCCGAGTTTGAGAACAAACAGGCCCTGCTGGAGAAGGCCAAGGCCGAGGTGGACCTGATGAGGGAGCGCAAAGTTTCTACCAAC??A
>brca@E0354
---------GTGCTGCAGGATGAATCTGAGGGCCATAGGCACAGTCTTGAAGGCCAGCGCACCCAGGCCTTCCTCTCTCTGGCCCGCTTCTCAGACGCCCAGTACCAGACCATAGACGAGTACATGAACTCCTCCGAGTTCGAGAGCAAGCAGGCGCTGCTGGACAAGGCCAAAGAAGAGATGGAGTACATCAAGAAGAGCAACGTA---ACAAAC---
