# Supplementary material for: The Phylogenetic Relationships of the Family Sciaenidae Based on Genome-Wide Data Analysis
Source: Animals (Basel). 2022 Dec 1;12(23):3386. doi: 10.3390/ani12233386 (PMC9741161; doi:10.3390/ani12233386)
Supplement: Supplementary file 1 [file animals-12-03386-s001.zip › File S2/align-1105-genes/bak/E0355_NT.fasta.ali]

>argl@E0355
GACTACCAGTACCTGAGCGAGCACTTCCGCGAGAGCCACTACCTGTGCGAGGAGGGCCGCTGTGCCACGGAGCAGTTCACGCACGCCTTCCGCTCGGAGATCGACTACAAGGCACACAAGGCCTCAGCGCACAGCAAGAACCGTGCCGAAGCCAGGCAGAACCGGCAGATCGACCTGCAGTTCACCTACGCCCCGAGGTTG---CAGCGGAGGAACGA?
>gach@E0355
GACTACCAGTACCTGAGCGAGCACTTCCGCGAGAGCCACTACCTGTGCGAGGAGGGCCGCTGTGCCACGGAGCAGTTCACGCACGCCTTCCGCTCGGAGATCGACTACAAGGCACACAAGGCCTCGGCGCACAGCAAGAACCGCGCCGAAGCCAGGCAGAACCGGCAGATCGACCTGCAGTTCACCTACGCCCCGAGGTTG---CAGCGGAGGAAC---
>gamo@E0355
GACTACCAGTACCTGAGCGAGCACTTCCGCGAGAGCCACTACCTGTGCGAGGAGGGCCGCTGTGCCACGGAGCAGTTCACGCACGCCTTCCGCTCAGAGATCGACTACAAGGCACACAAGGCCTCAGCGCACAGCAAGAACCGCGCCGAAGCCAGGCAGAACCGGCAGATCGACCTGCAGTTCACCTACGCCCCGAGGATG---CAGCGGAGGAAC---
>povi@E0355
GACTACCAGTACCTGAGCGAGCACTTCCGCGAAAGCCACTACCTGTGCGAGGAGGGCCGCTGTGCCACGGAGCAGTTCACGCACGCCTTCCGCTCTGAGATCGACTACAAGGCACACAAGGCCTCAGCGCACAGCAAGAACCGCGCTGAAGCCAGGCAGAACCGGCAGATTGACCTGCAGTTCACCTACGCCCCGAGGTTG---CAGCGGAGGAAC---
>gace@E0355
GACTACCAGTACCTGAGCGAGCACTTCCGCGAGAGCCACTACCTGTGCGAGGAGGGCCGCTGTGCCACGGAGCAGTTCACGCACGCCTTCCGCTCAGAGATCGACTACAAGGCACACAAGGCCTCAGCGCACAGCAAGAACCGCGCCGAAGCCAGGCAGAACCGGCAGATCGACCTGCAGTTCACCTACGCCCCGAGGATG---CAGCGGAGGAAC??G
>gaen@E0355
GACTACCAGTACCTGAGCGAGCACTTCCGCGAGAGCCACTACCTGTGCGAGGAGGGCCGCTGTGCCACGGAGCAGTTCACGCACGCCTTCCGCTCAGAGATCGACTACAAGGCACACAAGGCCTCAGCGCACAGCAAGAACCGCGCCGAAGCCAGGCAGAACCGGCAGATCGACCTGCAGTTCACCTACGCCCCGAGGATG---CAGCGGAGGAAC??G
>gage@E0355
GACTACCAGTACCTGAGCGAGCACTTCCGCGAGAGCCACTACCTGTGCGAGGAGGGCCGCTGTGCCACGGAGCAGTTCACGCACGCCTTCCGCTCAGAGATCGACTACAAGGCACACAAGGCCTCAGCGCACAGCAAGAACCGCGCCGAAGCCAGGCAGAACCGGCAGATCGACCTGCAGTTCACCTACGCCCCGAGGATG---CAGCGGAGGAAC??G
>meme@E0355
GACTACCAGTACCTGAGCGAGCACTTCCGCGAGAGCCACTACCTGTGCGAGGAGGGCCGCTGTGCCACGGAGCAGTTCACGCACGCCTTCCGCTCGGAGATCGACTACAAGGCACACAAGGCCTCGGCGCACAGCAAGAACCGCGCCGAAGCCCGGCAGAACCGGCAGATTGACCTGCAGTTCACCTACGCCCCGAGAATG---CAGCGGAGGAAC??G
>bosa@E0355
GACTACCAGTACCTGAGCGAGCACTTCCGCGAGAGCCACTACCTGTGCGAGGAGGGCCGCTGTGCCACGGAGCAGTTCACGCACGCCTTCCGCTCGGAGATCGACTACAAGGCACACAAGGCCTCAGTGCACAGCAAGAACCGTGCCGAAGCCAGGCAGAACCGGCAGATCGACCTGCAGTTCACCTACGCCCCAAGGTTG---CAGCGGAGGAACGA?
>coru@E0355
GACTACCAGTACCTTAGCGAGCACTTCCGCGAGAGCCACTACCTGTGCGAGGAGGGCCGCTGCGCCACGGAGCAGTTCACGCACGCCTTCCGCTCGGAGATCGACTACAAGGCGCACAAGGCCTCGGCGCACAGCAAGAACCGTGCCGAGGCCCGGCAGAACCGGCAGATCGACCTGCAGTTCAACTACGCCCCGCGGTTG---CAGCGGCGGAAC??G
>brbr@E0355
GACTACCAGTACCTGAGCGAGCACTTCCGCGAGAGCCACTACCTGTGCGAGGAGGGCCGCTGCGCCACGGAGCAGTTCACGCACGCCTTCCGCTCGGAGATCGACTACAAGGCGCACAAGGCCTCGGCGCACAGCAAGAACCGCGCCGAGGCCCGGCAGAACCGGCAGATCGACCTGCAGTTCACCTACGCCCCGAGGACG---CAGCGAAGGAAC??G
>mezu@E0355
GACTACCAGTATCTGAGCGAGCACTTCCGCGAGAGCCACTACCTGTGTGAGGAGGGCCGCTGCGCCACGGAGCAGTTCACGCACGCCTTCCGCTCAGAGATCGACTACAAGGCCCACAAGGCCTCGGCGCACAGCAAGAACCGTGCAGAGGCCCGGCAGAACCGGCAGATCGACCTGCAGTTCACCTACGCCCCGAGGTCG---CAGCGGAGGAAC??G
>loam@E0355
GACTACCAGTACCTGAGCGAGCACTTCCGCGAGAGCCACTACCTGTGCGAGGAGGGCCGCTGCGCCACAGAGCAGTTCACGCACGCTTTCCGCTCGGAGATCGACTACAAGGCGCACAAGGCCTCTGCGCACAGCAAGAACCGCGCCGAGGCCCGGCAGAACCGGCAGATCGACCTGCAGTTCACCTACGCCCCGAGGTCG---CAGCGGAGGAAC??G
>lohl@E0355
GACTACCAGTACCTGAGCGAGCACTTCCGCGAGAGCCACTACCTGTGCGAGGAGGGCCGCTGCGCCACAGAGCAGTTCACGCACGCTTTCCGCTCGGAGATCGACTACAAGGCGCACAAGGCCTCTGCGCACAGCAAGAACCGCGCCGAGGCCCGGCAGAACCGGCAGATCGACCTGCAGTTCACCTACGCCCCGAGGTCG---CAGCGGAGGAAC??G
>trmi@E0355
GACTACCAGTACCTGAGCGAGCACTTCCGCGAGAGCCACTACCTGTGCGAGGAGGGCCGCTGTGCCACGGAGCAGTTCACGCACGCCTTCCGCTCGGAGATCGACTACAAGGCACACAAGGCCTCGGCACACAGCAAGAACCGCGCCGAGGCCCGGCAGAACCGGCAGATCGACCTGCAGTTCACCTACGCGCCGAGGGCG---CAGCGGAGGAAC??G
>lolo@E0355
GACTACCAGTACCTGAGCGAGCACTTCCGCGAGAGCCACTACCTGTGCGAGGAGGGCCGCTGCGCCACAGAGCAGTTCACGCACGCTTTCCGCTCGGAGATCGACTACAAGGCGCACAAGGCCTCTGCGCACAGCAAGAACCGCGCCGAGGCCCGGCAGAACCGGCAGATCGACCTGCAGTTCACCTACGCCCCGAGGTCG---CAGCGGAGGAAC??G
>loxj@E0355
GACTACCAGTACCTGAGCGAGCACTTCCGCGAGAGCCACTACCTGTGCGAGGAGGGCCGCTGCGCCACAGAGCAGTTCACGCACGCTTTCCGCTCGGAGATCGACTACAAGGCGCACAAGGCCTCTGCGCACAGCAAGAACCGCGCCGAGGCCCGGCAGAACCGGCAGATCGACCTGCAGTTCACCTACGCCCCGAGGTCG---CAGCGGAGGAAC??G
>phbl@E0355
gACTACCAGTACCTGAGCGAGCACTTCCGCGAAAGCCACTACCTGTGCGAGGAGGGCCGCTGCGCCACGGAGCAGTTCACGCACGCCTTCCGCTCGGAGATCGACTACAAGGCACACAAGGCCTCGGCGCACAGCAAGAACCGCGCCGAGGCCCGGCAGAACCGGCAGATCGACCTGCAGTTCACCTACGCCCCGAGGTCG---CAGCAGCGGAGGAAC
>mabe@E0355
GACTACCAGTACCTGAGCGAGCACTTCCGCGAGAGCCACTACCTGTGCGAGGAGGGCCGATGCGCCACGGAGCAGTTCACGCACGCCTTCCGCTCAGAGATCGACTACAAGGCGCACAAGGCCTCGGCGCACAGCAAGAACCGCGCCGAGGCCCGACAGAACCGGCAGATCgacctgcagttcacctacgcCCCGCGGTCG---CAGCGGTGGAAC??G
>mora@E0355
GACTACCAGTACCTGAGCGAGCACTTCCGCCAGAGCCACTACCTGTGCGAGGAGGGCCGCTGCGCCACCGAGCAGTTCACCCACGCCTTCCGCTCGGAGATCGACTACAAGGCCCACAAGGCCTCGGTGCACAGCAAGAACCGCGCCGAGGCCCGGCAGAACCGGCAGATCGACCTGCAGTTCACCTACGCCCCGAGGTCG---CAGCGGCGGAAC??G
>lala@E0355
gacTACCAGTACCTGAGCGAACACTTCCGCCAGAGCCACTACCTGTGCGAGGAGGGCCGCTGCTCCACCGAGCAGTTCACCCACGCCTTCCGCTCGGAGATCGACTACAAGGCCCACAAGGCCTCGGTGCACAGCAAGAACCGCGCCGAGGCCCGGCAGAACCGGCAGATCGACCTGCAGTTCACCTACGCCCCGCGGTCG---CAGCGGAGGAGC---
>cyro@E0355
GACTACCAGTACCTGAGCGAGCACTTCCGGGAGAGCCACTACCTGTGCGAGGAGGGCCGATGCGCCACCGAGCAGTTCACGCACGCCTTCCGCAGCGAAATAGACTACAAAGCCCACAAGGCGGCAGCGCACAGCAAGAACCGGGCAGAGGCGCGGCAGAACCGCCATATCGACCTCCAGTTCACCTTCACCCCGCGGCAG---CAGAGGAGGACT??G
>maoc@E0355
GACTACCAGTACCTGAGCGAGCACTTCCGCGAGAGCCACTACCTGTGTGAGGAGGGCCGCTGTGCCACGGAGCAGTTCACGCACGCCTTCCGCTCGGAGATCGACTACAAGGCGCACAAGGCCTCGGCGCACAGCAAGAACCGCGCCGAGGCCCGGCAGAACCGGCACATCGACCTGCAGTTC------------------------------------
>zefa@E0355
GACTACCAGTACCTGAGCGAGCACTTCCGGGAGAGCCACTACCTGTGCGAGGAAGGCCGCTGCGCCACCGAGCAGTTCACGCACGCATTCCGCAGCGAAATAGACTACAAGGCCCACAAGGCGGCGGCGCACAGCAAGAACCGGGCCGAGGCGCGGCAGAACCGCCACATCGACCTGCAGTTCACCTTCACCCCacggcag---cagaggaggaaT??G
>meca@E0355
GACTACCAGTATCTGAGCGAGCACTTCCGCCAGAGCCACTACCTGTGTGAGGAGGGGGGCTGTGCCACGGAGCAGTTCACACATGCCTTCCGCTCGGAGATCGACTACAAGGCCCACAAGGCCTCTGCTCACAGTAAGAACCGCGCAGAGGCCCGGCAGAACCGGCAGATCGACCTGCAGTTCACCTACGCCCCGAGGTCA---CACCGGAGGAAC---
>mepo@E0355
GACTACCAGTACCTGAGCGAGCACTTTCGCCAGAGCCACTACCTGTGCGAGGAGGGGGGCTGTGCCACGGAGCAGTTCACACATGCCTTCCGCTCGGAGATCGACTACAAGGCCCACAAGGCCTCTGCTCACAGTAAGAACCGCGCAGAGGCCCGGCAGAACCGGCAGATCGACCTGCAGTTCACCTACGCCCCGAGGTCA---CACCGGAGGAAC??G
>merl@E0355
GACTACCAGTATCTGAGCGAGCACTTCCGCCAGAGCCACTACCTGTGTGAGGAGGGGGGCTGTGCCACGGAGCAGTTCACACATGCCTTCCGCTCGGAGATCGACTACAAGGCCCACAAGGCCTCTGCTCACAGTAAGAACCGCGCAGAGGCCCGGCAGAACCGGCAGATCGACCTGCAGTTCACCTACGCCCCGAGGTCA---CACCGGAGGAAC---
>bame@E0355
GACTACCAGTACCTGAGCGAGCACTTCCGCGAGAGCCACTACCTGTGCGAGGAGGGCCGCTGCGCCACAGAGCAGTTCACGCACGCCTTCCGCTCGGATATCGACTACAAGGCCCACAAGGCCTCGGCGCACAGCAAGAACCGTGCGGAGGCCCGGCAGAACCGGCAGATCGACCTGCAGTTCACCTACGCCCCAAGGCAG---CAGCGGAGGAAC??G
>trmu@E0355
GACTACCAGTACCTGAGCGAGCACTTCCGCGAGAGCCACTACCTCTGCGAGGAGGGCCGCTGTGCCACGGAGCAGTTCACGCACGCCTTCCGCTCGGACATCGACTACAGGGCCCACAAGGCCTCAGCGCACAGCAAGAACCGCGCCGAAGCCCGGCAGAACCGGCAGATCGACCTGCAGTTCACCTACGCCCCGCGGCCC---CAGCGGAGGAAC?Ga
>brca@E0355
GACTACCAGTACCTGAGCGAGCACTTCCGTGAGAGCCACTACCTGTGCGAGGAAGGCCACTGCGCTACGGAGCAGTTCACCCACGCTTTCCGCACGGAGATCGACTACAAGGCCCACAAGGCCGCCGCCCACAGCAAGACTCGCGCCGAAGCCCGCCAGAACCGACAGATCGACCTTCAGTTCAGCTACGCCCCGCGCAACCACCAGCGCAGGAACGA?
>muma@E0355
GACTACCAGTACCTGAGTGAACACTTCCGGGAGAGCCACTACCTGTGTGAGGAAGGCCGCTGCGCCACCGAGCAGTTCACGCACGCCTTCCGCTCCGACATCGACTACAAGGCTCACAAGGCCTCGGTGCACAGCAAGAACCGCGCAGAGGCCCGGCAGAACAGACACATCGACCTGCAGTTCACCTACACCCCCAGGGCT---CAGCGGAGGAAC---
