# Supplementary material for: The Phylogenetic Relationships of the Family Sciaenidae Based on Genome-Wide Data Analysis
Source: Animals (Basel). 2022 Dec 1;12(23):3386. doi: 10.3390/ani12233386 (PMC9741161; doi:10.3390/ani12233386)
Supplement: Supplementary file 1 [file animals-12-03386-s001.zip › File S2/align-1105-genes/bak/E0357_NT.fasta.ali]

>argl@E0357
GGTCGTCAGAACATCTCCCCTGAAAAGATCCCCTGGGCGGCCCTGAAGACCCTGATGGCTCAGTCCATCTACGGGGGCCGCATCGACAACGAGTTTGACCAGCGGCTGCTCAACACCTTCCTGGACCGCATCTTCACCACCCGCAGCTTCGACAGCGAGTTCAAGCTGGCGCTGAAGGTGGACGGACACAAAGACATCAAGATGCCCGAGGGCA??
>gaar@E0357
GGTCGTCAGAACATCTCCCCAGAGAAGATCCCCTGGGCGGCGCTGAAGACCCTGATGGCTCAGTCCATCTACGGCGGTCGCATCGACAACGAGTTCGACCAGCGGCTGCTCAACACCTTCCTGGACCGCATCTTCACCACCCGCAGCTTCGACAGCGAGTTCAAGCTGGCGCTGAAGGTGGACGGACACAAAGACATCAAGATGCCCGAGGGC---
>gace@E0357
GGTCGTCAGAACATCTCCCCTGAAAAGATCCCCTGGGCGGCCCTGAAGACCCTGATGGCTCAGTCCATCTACGGGGGCCGCATCGACAACGAGTTCGACCAGCGGCTGCTCAACACCTTCCTGGACCGCATCTTCACCACCCGCAGCTTCGACAGCGAGTTCAAGCTGGCGCTGAAGGTGGACGGACACAAAGACATCAAGATGCCCGAGGGC---
>gach@E0357
GGTCGTCAGAACATCTCCCCCGAAAAGATCCCCTGGGCGGCCCTGAAGACCCTGATGGCTCAGTCCATCTACGGGGGCCGCATCGACAACGAGTTCGACCAGCGGCTGCTCAACACCTTCCTGGACCGCATCTTCACCACCCGCAGCTTCGACAGCGAGTTCAAGCTGGCGCTGAAGGTGGACGGACACAAAGACATCAAGATGCCCGAGGGC---
>gaen@E0357
GGTCGTCAGAACATCTCCCCTGAAAAGATCCCCTGGGCGGCCCTGAAGACCCTGATGGCTCAGTCCATCTACGGGGGCCGCATCGACAACGAGTTCGACCAGCGGCTGCTCAACACCTTCCTGGACCGCATCTTCACCACCCGCAGCTTCGACAGCGAGTTCAAGCTGGCGCTGAAGGTGGACGGACACAAAGACATCAAGATGCCCGAGGGC---
>bosa@E0357
GGTCGTCAGAACATCTCCCCTGAAAAGATCCCCTGGGCGGCCCTGAAGACCCTGATGGCTCAGTCCATCTACGGGGGCCGCATCGACAACGAGTTCGACCAGCGGCTGCTCAACACCTTCCTGGACCGCATCTTCACCACCCGCAGCTTCGACAGCGAGTTCAAGCTGGCGCTGAAGGTGGACGGACACAAAGACATCAAGATGCCCGAGGGCA??
>povi@E0357
GGTCGTCAGAACATCTCCCCTGAAAAGATCCCCTGGGCGGCCCTGAAGACCCTGATGGCTCAGTCCATCTACGGGGGCCGCATCGACAACGAGTTCGACCAGCGGCTGCTCAACACCTTCCTGGACCGCATCTTCACCACCCGCAGCTTCGACAGCGAGTTCAAGCTGGCGCTGAAGGTGGACGGACACAAAGACATCAAGATGCCCGAGGGC---
>trmi@E0357
GGTCGTCAGAACATCTCCCCAGAAAAGATCCCCTGGGCGGCCCTGAAGACCCTGATGGCTCAGTCCATCTACGGGGGCCGCATCGACAACGAGTTCGACCAGCGGCTGCTCAACACCTTCCTGGACCGCATCTTCACCACCCGCAGCTTCGACAGCGAGTTCAAGCTGGCGCTGAAGGTGGACGGACACAAGGACATCAAGATGCCCGAGGGC---
>gage@E0357
GGTCGTCAGAACATCTCCCCTGAAAAGATCCCCTGGGCGGCCCTGAAGACCCTGATGGCTCAGTCCATCTACGGGGGCCGCATCGACAACGAGTTCGACCAGCGGCTGCTCAACACCTTCCTGGACCGCATCTTCACCACCCGCAGCTTCGACAGCGAGTTCAAGCTGGCGCTGAAGGTGGACGGACACAAAGACATCAAGATGCCCGAGGGC---
>gamo@E0357
GGTCGTCAGAACATCTCCCCTGAAAAGATCCCCTGGGCGGCCCTGAAGACCCTGATGGCTCAGTCCATCTACGGGGGCCGCATCGACAACGAGTTCGACCAGCGGCTGCTCAACACCTTCCTGGACCGCATCTTCACCACCCGCAGCTTCGACAGCGAGTTCAAGCTGGCGCTGAAGGTGGACGGACACAAAGACATCAAGATGCCCGAGGGC---
>meme@E0357
GGTCGCCAGAACATCTCCCCTGAAAAGATCCCCTGGGCGGCCCTGAAGACCCTGATGGCTCAGTCCATCTACGGGGGCCGCATCGACAACGAGTTCGACCAGCGGCTGCTCAACACCTTCCTGGACCGCATCTTCACCACCCGCAGCTTCGACAGCGAGTTCAAGCTGGCGCTGAAGGTGGACGGACACAAAGACATCAAGATGCCCGAGGGCA??
>brbr@E0357
ggtCGTCAGAACATCTCCCCTGAGAAGATCCCCTGGGCGGCGCTGAAGACCCTGATGGCTCAGTCCATCTACGGTGGCCGCATCGACAATGAGTTCGACCAGCGGCTGCTCAATACCTTCCTGGACCGCATCTTCACCACCAGAAGCTTTGACAGCGAGTTCAAGCTGGCGCTGAAGGTTGACGGACACAAGGACATCAAGATGCCCGACGGCAT?
>lolo@E0357
---------------------------------------------------?TGATGGCTCAGTCCATCTACGGTGGCCGCATCGACAATGAGTTCGACCAGCGGCTGCTCAATACCTTCCTGGACCGCATCTTCACCACCAGAAGCTTCGACAGCGAGTTCAAGCTAGCACTGAAGGTCGACGGACACAAGGACATCAAGATGCCTGACGGCA??
>momo@E0357
---------------------------------------G??CTGAAGACTCTGATGGCTCAGTCCATCTACGGTGGCCGCATTGACAATGAGTTCGACCAGCGGCTGCTCAACACCTTCCTGGACCGCATCTTCACCACCAGAAGCTTCGACAGCGAGTTCAAGCTGGCGCTGAAGGTCGACGGACACAAGGACATCAAGATGCCCGACGGCAT?
>mezu@E0357
GGTCGTCAGAACATCTCCCCCGACAAGATCCCTTGGGCGGCGCTGAAGACTCTGATGGCTCAGTCCATCTACGGCGGTCGCATCGACAACGAGTTCGACCAGCGTCTGCTCAACACCTTCCTGGACCGCATTTTCACCACCCGCAGCTTCGACAGCGAGTTCAAGCTGGCGCTGAAGGTCGACGGACACAAGGACATCAAGATGCCCGACGGCA??
>loxj@E0357
GGTCGTCAGAACATCTCCCCTGACAAGATTCCCTGGGCGGCGCTGAAGACCCTGATGGCTCAGTCCATCTACGGTGGCCGCATCGACAATGAGTTCGACCAGCGGCTGCTCAATACCTTCCTGGACCGCATCTTCACCACCAGAAGCTTCGACAGCGAGTTCAAGCTAGCACTGAAGGTCGACGGACACAAGGACATCAAGATGCCCGACGGCA??
>maoc@E0357
GGTCGCCAGAACATCTCCCCCGACAAGATCCCGTGGGCGGCGCTGAAGACCCTGATGGCCCAGTCCATCTACGGCGGGCGCATCGACAACGAGTTTGACCAGCGGCTGCTCAACACCTTCCTGGACCGCATCTTCACCACCCGCAGCTTCGACAGCGAGTTCAAGCTGGCACTGAAGGTGGACGGGCACAAGGACATCAAGATGCCCGACGGCAT?
>lohl@E0357
GGTCGTCAGAACATCTCCCCTGACAAGATTCCCTGGGCGGCGCTGAAGACCCTGATGGCTCAGTCCATCTACGGTGGCCGCATCGACAATGAGTTCGACCAGCGGCTGCTCAATACCTTCCTGGACCGCATCTTCACCACCAGAAGCTTCGACAGCGAGTTCAAGCTAGCGCTGAAGGTCGACGGACACAAGGACATCAAGATGCCTGACGGCA??
>loam@E0357
GGTCGTCAGAACATCTCCCCTGACAAGATTCCCTGGGCGGCGCTGAAGACCCTGATGGCTCAGTCCATCTACGGTGGCCGCATCGACAATGAGTTCGACCAGCGGCTGCTCAATACCTTCCTGGACCGCATCTTCACCACCAGAAGCTTCGACAGCGAGTTCAAGCTAGCGCTGAAGGTCGACGGACACAAGGACATCAAGATGCCCGACGGCA??
>trmu@E0357
ggtcgTCAGAACATCTCCCCCGACAAGATCCCCTGGGCGGCGCTGAAGACCCTGATGGCTCAGTCCATCTACGGCGGTCGCATCGACAACGAGTTTGACCAGCGGCTGCTCAACACCTTCCTGGACCGCATCTTCACCACCCGCAGCTTTGACAGCGAGTTCAAGCTGGCGCTGAAGGTCGATGGACACAAGGACATCAAGATGCCCGACGGCA??
>muma@E0357
GGTCGTCAGAACATCTCCCCGGACAAGATCCCCTGGGCGGCGCTGAAGACCCTGATGGCTCAGTCCATCTACGGTGGCCGCATTGACAACGAGTTCGACCAGCGGCTGCTCAACACCTTCCTGGACCGCATCTTCACCACACGCAGCTTCGACAGCGAGTTCAAGCTGGCGCTGAAGGTCGACGGAAACAAGGACATCAAGATGCCCGACggc??a
>mabe@E0357
GGTCGCCAGAACATCTCCCCGGACAAGATCCCGTGGGCGGCGCTGAAGACCCTGATGGCCCAGTCCATCTACGGCGGCCGCATCGACAACGAGTTCGACCAGCGGCTGCTCAACACCTTCCTGGACCGCATCTTCACCACCCGCAGCTTCGACAGCGAGTTCAAGCTGGCGCTGAAGGTGGACGGGCACAAGGACATCAATATGCCCGACGGCA??
>bame@E0357
GGTCGTCAGAACATCTCCCCCGACAAGATCCCCTGGGCGGCGCTGAAGACCCTGATGGCTCAGTCCATCTACGGCGGTCGCATCGACAACGAGTTCGACCAGCGGCTGCTCAACACCTTCCTGGACCGCATCTTCACCACCGGCAGCTTCGACAGCGAGTTCAAGCTGGCGCTGAAGGTCGACGGACACAAGGACATCAAGATGCCCGACGGCA??
>coru@E0357
GGTCGCCAGAACATCTCCCCGGACAAGATCCCCTGGGCGGCGCTGAAGACCCTGATGGCCCAGTCCATCTACGGCGGCCGCATCGACAACGAGTTCGACCAGCGGCTGCTCAACACGTTCCTGGACCGCATCTTTACCACCGGCAGCTTCGACAGCGAGTTCAAGCTGGCGCTGAAGGTGGACGGGCACAAGGACATCAAGATGCCCGACGGC---
>merl@E0357
GGTCGTCAGAACATCTCGCCCGACAAGATCCCCTGGGCGGCGCTGAAGACCCTGATGGCTCAGTCCATCTACGGCGGCCGCATCGACAACGAGTTCGACCAGCGGCTGCTCAACACCTTCCTGGACCGCATCTTCACCACCGGCAGCTTCGACAGCGAGTTCAAGCTGGCGCTGAAGGTCGACGGACACAAGGACATCAAGATGCCCGACGGCAT?
>mepo@E0357
GGTCGCCAGAACATCTCCCCCGACAAGATCCCCTGGGCGGCGCTGAAGACCCTGATGGCTCAGTCCATCTACGGCGGCCGCATCGACAACGAGTTCGACCAGCGGCTGCTCAACACCTTCCTGGACCGCATCTTCACCACCGGCAGCTTCGACAGCGAGTTCAAGCTGGCGCTGAAGGTCGACGGACACAAGGACATCAAGATGCCCGACGGCAT?
>trsc@E0357
ggtcgTCAGAACATCTCCCCCGACAAGATCCCCTGGGCGGCGCTGAAGACCCTGATGGCTCAGTCCATCTACGGCGGTCGCATCGACAACGAGTTTGACCAGCGGCTGCTCAACACCTTCCTGGACCGCATCTTCACCACCGGCAGCTTCGACAGCGAGTTCAAGCTGGCGCTGAAGGTCGACGGACACAAGGACATCAAGATGCCCGACGGCAT?
>meca@E0357
GGTCGCCAGAACATCTCGCCCGACAAGATCCCCTGGGCGGCGCTGAAGACCCTGATGGCTCAGTCCATCTACGGCGGCCGCATCGACAACGAGTTCGACCAGCGGCTGCTCAACACCTTCCTGGACCGCATCTTCACCACCGGCAGCTTCGACAGCGAGTTCAAGCTGGCGCTGAAGGTCGACGGACACAAGGACATCAAGATGCCCGACGGCA??
>lala@E0357
GGTCGTCAGAACATCTCCCCCGACAAGATCCCCTGGGCGGCGCTGAAGACCCTGATGGCTCAGTCCATCTACGGCGGCCGCATCGACAACGAGTTCGACCAGCGGCTGCTCAACACCTTCCTGGACCGCATCTTCACCACCGGCAGCTTCGACAGCGAGTTCAAGCTGGCGCTGAAGGTGGACGGACACAAGGACATCAAGATGCCAGACGGCA??
>phbl@E0357
?gccGTCAGAACATCTCCCCTGACAAGATCCCCTGGGCGGCGCTGAAGACCCTGATGGCTCAGTCCATCTACGGCGGCCGCATCGACAATGAGTTTGACCAGCGGCTGCTCAACACCTTCCTGGACCGCATCTTCACCACCGGAAGCTTCGACAGCGAGTTCAAGCTGGCGCTGAAGGTCGACGGACACAAGGACATCAAGATGCCCGACGGCATT
>mora@E0357
GGTCGTCAGAACATCTCCCCCGACAAGATCCCCTGGGCGGCGCTGAAGACCCTGATGGCTCAGTCCATCTACGGCGGTCGCATCGACAACGAGTTCGACCAGCGGCTGCTCAACACCTTCCTGGACCGCATCTTCACCACCGCCAGCTTCGACAGCGAGTTCAAGCTGGCGCTGAAGGTCGACGGACACAAGGACATCAAGATGCCCGACGGCAT?
>brca@E0357
GGTCGTCAGAACATCTCTCCGGACAAGATCCCGTGGGCCGCTCTGAAGACCCTGATGGCTCAGTCCATCTACGGAGGACGCATCGACAACGAGTTCGACCAGCGTCTGCTCAACACCTTCCTGGAGCGCATCTTCACCACCGGCAGCTTCGACTCGGAGTTCAAACTGGCTCtcaaagtggacggaaacaaGGACATCAAGATGCCAGATGGCATC
>cyro@E0357
GGTCGGCAGAACATCTCCCCAGACAAGATCCCCTGGGCGGCCCTGAAGACCCTGATGGCTCAGTCCATCTACGGTGGTCGCATTGACAATGAGTTCGACCAGCGGCTGCTCAACACCTTCCTGGAGCGCATCTTCACCACGGGCAGCTTCGACAGCGAGTTTAAACTGGCTCTGAAGGTGGACGGACACAAGGACATCAAGATGCCCGACGGAAT?
>zefa@E0357
GGTCGTCAGAACATCTCCCCAGACAAGATCCCCTGGGCGGCCCTGAAGACCTTGATGGCTCTGTCCATCTACGGCGGCCGCATTGACAACGAGTTCGACCAGCGGCTCCTCAACACCTTCCTGGAGCGCATCTTCACCACCGGCAGCTTTGACAGCGAGTTCAAACTGGCTCTGAAGGTGGACGGCCACAAGGACATCAAGATGCCCGACGGCATC
