# Supplementary material for: The Phylogenetic Relationships of the Family Sciaenidae Based on Genome-Wide Data Analysis
Source: Animals (Basel). 2022 Dec 1;12(23):3386. doi: 10.3390/ani12233386 (PMC9741161; doi:10.3390/ani12233386)
Supplement: Supplementary file 1 [file animals-12-03386-s001.zip › File S2/align-1105-genes/bak/E0359_NT.fasta.ali]

>argl@E0359
?GTCACCTGAAGAAGGTGACGGAGCAGTACCCggacgacgtggaggcgtgGATCGAGCTGGCTCAGATCCTGGAGCAGACGGACATCCAGGGGGCCCTGTCGGCCTACGGCACAGCCACCCGTATCCTGCAGGAGAAGGTGCAGGCCGACGTCCCGCCCGAGATCCTCAACAACCTGGGCGCTCTGCACTTCAGACTGGGGAACCTGGGAGAGGCC??A
>bame@E0359
GGTCACCTGAAGAAGGTGACAGAGCAGTACCCAGACGACGTGGAGGCGTGGATCGAGCTGGCTCAGATCCTGGAGCAGACGGACATCCAGGGAGCCCTGTCTGCCTATGGCACCGCCACCCGCATCCTGCAGGAGAAGGTGCAGGCCGACGTCCCGCCCGAGATCCTCAACAACCTGGGCGCTCTGCACTTCAGACTGGGGAACCTGGGAGAGGCC??A
>bosa@E0359
?GTCACCTGAAGAAGGTGACGGAGCAGTACccggacgacgtggaggcgtggaTCGAGCTGGCTCAGATCCTGGAGCAGACGGACATCCAGGGGGCCCTGTCGGCCTACGGCACAGCCACCCGCATCCTGCAGGAGAAGGTGCAGGCCGACGTCCCGCCCGAGATCCTCAACAACCTGGGCGCTCTGCACTTCAGACTGGGGAACCTGGGAGAGGCC??A
>trsc@E0359
GGTCACCTGAAGAAGGTGACGGAACAGTACCCAGACGACGTGGAGGCGTGGATCGAGCTGGCTCAGATCCTGGAGCAGACGGACATCCAGGGGGCCCTGTCCGCCTACGGCACAGCCACCCGCATCCTGCAGGAGAAGGTGCAGGCCGACGTCCCGCCCGAGATCCTCAACAACCTGGGCGCTCTGCACTTCAGACTGGGGAACCTGGGAGAGGCC?AA
>trmu@E0359
GGTCACCTGAAGAAGGTGACGGAACAGTACCCAGACGACGTGGAGGCGTGGATCGAGCTGGCTCAGATCCTGGAGCAGACGGACATCCAGGGGGCCCTGTCCGCCTACGGCACTGCCACCCGCATCCTGCAGGAGAAGGTGCAGGCCGACGTCCCGCCCGAGATCCTCAACAACCTGGGCGCTCTGCACTTCAGACTGGGGAACCTGGGAGAGGCC??A
>brbr@E0359
?GTCACCTGAAGAAGGTGACGGAGCAGTACCCGGACGACGTGGAGGCGTGGATCGAGCTGGCTCAGATCCTGGAGCAGACGGACATCCAGGGGGCCCTGTCCGCCTACGGCACAGCCACCCGCATCCTGCAGGAGAAGGTGCAGGCTGACGTCCCGCCTGAGATCCTCAACAACCTGGGCGCTCTGCACTTCAGACTGGGGAACCTGGGAGAGGCC??A
>cyro@E0359
?GCCACCTGAAGAAGGTGACAGAGCAGTACCCCGATGATGTGGAGGCCTGGATCGAGCTGGCTCAGATCCTGGAGCAGACTGACATCCAGGGAGCCCTGTCTGCCTACGGCACCGCAACCCGCATCCTGCAGGAGAAGGTTCAGGCTGACGTCCCCCCTGAGATCCTCAACAACCTGGGGGCGCTGCACTTCAGACTGGGCAACCTGGGAGAGGCC??A
>gaar@E0359
?GTCACCTGAAGAAGGTGACGGAGCAGTACCCAGACGACGTGGAGGCCTGGATCGAGCTGGCTCAGATCCTGGAGCAGACGGACATCCAGGGGGCGCTGTCGGCCTACGGCACCGCCACCCGCATCCTGCAGGAGAAGGTGCAGGCGGACGTCCCGCCCGAGATCCTCAACAACCTGGGGGCTCTGCACTTCAGACTGGGGAACCTGGGAGAGGCC??A
>trmi@E0359
?GTCACCTGAAGAAGGTGACGGAGCAGTACCCGGACGACGTGGAGGCGTGGATCGAGCTGGCGCAGATCCTGGAGCAGACGGACATCCAGGGGGCCCTGTCGGCCTACGGCACCGCCACCCGCATCCTGCAGGAGAAGGTGCAGGCCGACGTCCCGCCCGAGATCCTCAACAACCTGGGCGCTCTGCACTTCAGACTGGGGAACCTGGGAGAGGCC?AA
>muma@E0359
GGTCACCTGAAGAAGGTGACTGAGCAGTACCCAGACGACGTGGAGGCCTGGATCGAGCTGGCTCAGATCCTGGAGCAGACGGACATCCAGGGGGCCCTGTCCGCCTACGGCACCGCCACCCGCATCCTGCAGGAGAAGGTGCAggcggacgtcccgcccgagaTCCTCAACAACCTGGGCGCCCTGCACTTCAGACTGGGGAACCTCGGGGAGGCC??A
>mora@E0359
GGTCACCTGAAGAAGGTGACGGAACAGTACCCAGACGACGTGGAGGCGTGGATCGAGCTGGCTCAGATCctggaacagacagacatccagGGGGCCCTGTCTGCCTACGGCACAGCCACCCGCATACTGCAGGAGAAGGTGCAGGCTGACGTCCCGCCCGAGATCCTCAACAACCTGGGCGCTCTGCACTTCAGACTGGGGAACCTGGGAGAGGCC?AA
>momo@E0359
GGTCACCTGAAGAAGGTGACGGAGCAGTACCCGGACGACGTGGAGGCGTGGATCGAGCTGGCTCAGATCCTGGAGCAGACGGACATCCAAGGGGCCCTGTCCGCCTACGGCACAGCCACCCGCATCCTGCAGGAGAAGGTGCAGGCCGACGTCCCGCCCGAGATCCTCAACAACCTGGGCGCTCTGCACTTCAGACTGGGGAACCTGGGAGAGGCT?AA
>mezu@E0359
GGTCACCTGAAGAAGGTGACGGAACAGTACCCAGACGACGTGGAGGCGTGGATCGAGCTAGCTCAGATCCTGGAGCAGACGGACATCCAGGGGGCCCTGTCTGCATACGGCACAGCCACCCGCATCCTGCAGGAGAAGGTGCAGGCCGACGTCCCGCCCGAGATCCTCAACAACCTGGGCGCTCTGCACTTCAGATTGGGGAACCTGGGAGAGGCC??A
>merl@E0359
GGTCACTTGAAGAAGGTGACGGAGCAGTACCCGGACGACGTGGAGGCCTGGATCGAGCTGGCTCAGATCCTGGAGCAGACAGACATCCAGGGGGCCCTGTCCGCCTACGGCACGGCCACCCGCATCCTGCAGGAGAAGGTGCAGGCCGACGTCCCGCCCGAGATCCTCAACAACCTGGGTGCTCTGCACTTCCGACTGGGGAACCTGGGAGAGGCC??A
>mepo@E0359
GGTCACTTGAAGAAGGTGACAGAGCAGTACCCGGACGACGTGGAGGCCTGGATCGAGCTGGCTCAGATCCTGGAGCAGACAGACATCCAGGGGGCCCTGTCCGCCTACGGCACGGCTACCCGCATCCTGCAGGAGAAGGTGCAGGCCGACGTCCCGCCCGAGATCCTCAACAACCTGGGTGCTCTGCACTTCCGACTGGGGAACCTGGGAGAGGCC?AA
>meme@E0359
GGTCACCTGAAGAAGGTGACGGAGCAGTACCCGGACGACGTGGAGGCGTGGATCGAGCTGGCTCAGATCCTGGAGCAGACGGACATCCAGGGGGCCCTGTCGGCCTACGGCACAGCCACCCGCATCCTGCAGGAGAAGGTGCAGGCCGACGTCCCGCCCGAGATCCTCAACAACCTGGGCGCTCTGCACTTCAGACTGGGGAACCTGGGAGAGGCC??A
>meca@E0359
GGTCACTTGAAGAAGGTGACGGAGCAGTACCCGGACGACGTGGAGGCCTGGATCGAGCTGGCTCAGATCCTGGAGCAGACAGACATCCAGGGGGCCCTGTCCGCCTACGGCACGGCCACCCGCATCCTGCAGGAGAAGGTGCAGGCCGACGTCCCGCCCGAGATCCTCAACAACCTGGGTGCTCTGCACTTCCGACTGGGGAACCTGGGAGAGGCC??A
>brca@E0359
?GCCATTTGAAGAAAGTGACTGAGCAGTACCCGGATGATGTTGAGGCCTGGATTGAGCTGGCCCAGATTCTAGAGCAGACAGACATCCAGGGGGCGCTGTCTGCTTACGGCACGGCCACTCGCATCCTGCAGGAGAAGGTGCAGGCTGATGTTCCTCCTGAGATCCTCAACAACCTCGGAGCTCTGCACTTTCGGCTGGGCAACCTCGGAGAGGCC?AA
>mabe@E0359
?gCCACCTGAAGAAGGTGACGGAGCAGTACCCCGACGACGTGGAGGCCTGGATCGAGCTGGCGCAGATCCTGGAGCAGACGGACATCCAGGGGGCTCTGTCGGCCTACGGCACGGCCACACGCATCCTGCAGGAGAAGGTGCAGGCCGACGTGCCGCCTGAGATCCTCAACAACCTGGGAGCGCTGCACTTCAGGCTGGGGAACCTGGGAGAGGCC??A
>loxj@E0359
GGTCACCTGAAGAAGGTGACGGAGCAGTACCCGGACGACGTGGAGGCGTGGATCGAGCTGGCTCAGATCCTGGAGCAGACGGACATCCAAGGGGCCCTGTCCGCCTACGGCACAGCCACCCGCATCCTGCAGGAGAAGGTGCAGGCTGACGTCCCGCCCGAGATCCTCAACAACCTGGGCGCTCTGCACTTCAGACTGGGGAACCTGGGAGAGGCC??A
>lolo@E0359
GGTCACCTGAAGAAGGTGACGGAGCAGTACCCGGACGACGTGGAGGCGTGGATCGAGCTGGCTCAGATCCTGGAGCAGACGGACATCCAAGGGGCCCTGTCCGCCTACGGCACAGCCACCCGCATCCTGCAGGAGAAGGTGCAGGCTGACGTCCCGCCCGAGATCCTCAACAACCTGGGCGCTCTGCACTTCAGACTGGGGAACCTGGGAGAGGCC?AA
>lohl@E0359
GGTCACCTGAAGAAGGTGACGGAGCAGTACCCGGACGACGTGGAGGCGTGGATCGAGCTGGCTCAGATCCTGGAGCAGACGGACATCCAAGGGGCCCTGTCCGCCTACGGCACAGCCACCCGCATCCTGCAGGAGAAGGTGCAGGCTGACGTCCCGCCCGAGATCCTCAACAACCTGGGCGCTCTGCACTTCAGACTGGGGAACCTGGGAGAGGCC?AA
>loam@E0359
GGTCACCTGAAGAAGGTGACGGAGCAGTACCCGGACGACGTGGAGGCGTGGATCGAGCTGGCTCAGATCCTGGAGCAGACGGACATCCAAGGGGCCCTGTCCGCCTACGGCACAGCCACCCGCATCCTGCAGGAGAAGGTGCAGGCTGACGTCCCGCCCGAGATCCTCAACAACCTGGGCGCTCTGCACTTCAGACTGGGGAACCTGGGAGAGGCC?AA
>lala@E0359
?GTCACCTGAAGAAGGTGACGGAGCAGTACCCAGACGACGTGGAGGCGTGGATCGAGCTGGCTCAGATCCTGGAGCAGACGGACATCCAGGGGGCGCTGTCCGCCTACGGCACAGCCACCCGCATACTGCAGGAGAAGGTGCAGGCCGACGTCCCGCCCGAGATCCTCAACAACCTGGGCGCTCTGCACTTCAGACTGGGGAACCTGGGAGAGGCC??A
>gamo@E0359
?GTCACCTGAAGAAGGTGACGGAGCAGTACccggacgacgtggaggcgtggaTCGAGCTGGCTCAGATCCTGGAGCAGACGGACATCCAGGGGGCCCTGTCGGCCTACGGCACAGCCACCCGCATCCTGCAGGAGAAGGTGCAGGCCGACGTCCCGCCCGAGATCCTCAACAACCTGGGCGCTCTGCACTTCAGACTGGGGAACCTGGGAGAGGCC??A
>gage@E0359
GGTCACCTGAAGAAGGTGACGGAGCAGTACccggacgacgtggaggcgtggaTCGAGCTGGCTCAGATCCTGGAGCAGACGGACATCCAGGGGGCCCTGTCGGCCTACGGCACAGCCACCCGCATCCTGCAGGAGAAGGTGCAGGCCGACGTCCCGCCCGAGATCCTCAACAACCTGGGCGCTCTGCACTTCAGACTGGGGAACCTGGGAGAGGCC?AA
>gaen@E0359
GGTCACCTGAAGAAGGTGACGGAGCAGTACccggacgacgtggaggcgtggaTCGAGCTGGCTCAGATCCTGGAGCAGACGGACATCCAGGGGGCCCTGTCGGCCTACGGCACAGCCACCCGCATCCTGCAGGAGAAGGTGCAGGCCGACGTCCCGCCCGAGATCCTCAACAACCTGGGCGCTCTGCACTTCAGACTGGGGAACCTGGGAGAGGCC?AA
>gach@E0359
?GTCACCTGAAGAAGGTGACGGAGCAGTACccggacgacgtggaggcgtggaTCGAGCTGGCTCAGATCCTGGAGCAGACGGACATCCAGGGGGCCCTGTCGGCCTACGGCACAGCCACCCGCATCCTGCAGGAGAAGGTGCAGGCCGACGTCCCGCCCGAGATCCTCAACAACCTGGGCGCTCTGCACTTCAGACTGGGGAACCTGGGAGAGGCC?AA
>gace@E0359
GGTCACCTGAAGAAGGTGACGGAGCAGTACccggacgacgtggaggcgtggaTCGAGCTGGCTCAGATCCTGGAGCAGACGGACATCCAGGGGGCCCTGTCGGCCTACGGCACAGCCACCCGCATCCTGCAGGAGAAGGTGCAGGCCGACGTCCCGCCCGAGATCCTCAACAACCTGGGCGCTCTGCACTTCAGACTGGGGAACCTGGGAGAGGCC?AA
>phbl@E0359
?gTCACCTGAAGAAGGTGACGGAGCAGTACCCGGACGACGTGGAGGCGTGGATCGAGCTGGCCCAGATCCTGGAGCAGACGGACATCCAGGGGGCGCTGTCGGCCTACGGCACGGCCACACGcatcctgcaggagaaggtgcAGGCCGACGTCCCGCCTGAGATCCTCAACAACCTGGGAGCGCTGCACTTCAGGCTGGGGAACCTGGGGGAGGCC??A
>phph@E0359
?gTCACCTGAAGAAGGTGACGGAGCAGTACCCGGACGACGTGGAGGCCTGGATCGAGCTGGCGCAGATCCTGGAGCAGACGGACATCCAGGGGGCCCTGTCGGCCTACGGCACGGCCACCCGCATCCTGCAGGAGAAGGTGCAGGCCGACGTCCCGCCCGAGATCCTCAACAACCTGGGGGCGCTGCACTTCAGGCTGGGCAACCTGGGAGAGGCC?AA
>coru@E0359
?gCCACCTGAAGAAGGTGACGGAGCAGTACCCCGACGACGTGGAGGCCTGGATCGAGCTGGCGCAGATCCTGGAGCAGACGGACATCCAGGGGGCGCTGTCGGCCTACGGCACGGCCACGCGCATCCTGCAGGAGAAGGTGCAGGCCGACGTGCCGCCCGAGATCCTCAACAACCTGGGAGCGCTGCACTTCAGGCTGGGGAACCTGGGAGAGGCC?AA
>maoc@E0359
?GCCACCTGAAGAAGGTGACGGAGCAGTACCCCGACGACGTGGAGGCCTGGATCGAGCTGGCGCAGATCCTGGAGCAGACGGACATTCAGGGGGCGCTGTCGGCCTACGGCACGGCCACCCGcatcctgcaggagaaggtGCAGGCCGACGTGCCGCCCGAGATCCTCAACAACCTGGGAGCGTTGCACTTCAGACTGGGGAACCTG---------?GG
>zefa@E0359
GGTCACCTGAAGAAGGTGACGGAGCAGTACCCGGACGACGTGGAGGCCTGGATCGAGCTGGCTCAGATCCTGGAGCAGACCGACATCCAGGGAGCTCTGTCCGCCTACGGCACCGCAACCCGCATCCTGCAGGACAAGGTTCAGGCCGACGTGCCCCCCGAGATCCTCAACAACCTGGGCGCTCTGCACTTCAGGCTGGGCAACCTGGGAGAGGCC?AA
>povi@E0359
?GTCACCTGAAGAAGGTGACGGAGCAGTACCCGGACGACGTGGAGGCGTGGATCGAGCTGGCTCAGATCCTGGAGCAGACGGACATCCAGGGGGGCTTGTCGGCCTACGGCACAGCCACCCGCATCCTGCAGGAGAAGGTGCAGGCCGACGTCCCGCCCGAGATCCTCAACAACCTGGGCGCTCTGCACTTCAGACTGGGCAACCTGGGAGAGGCC?AA
