# Supplementary material for: The Phylogenetic Relationships of the Family Sciaenidae Based on Genome-Wide Data Analysis
Source: Animals (Basel). 2022 Dec 1;12(23):3386. doi: 10.3390/ani12233386 (PMC9741161; doi:10.3390/ani12233386)
Supplement: Supplementary file 1 [file animals-12-03386-s001.zip › File S2/align-1105-genes/bak/E0361_NT.fasta.ali]

>argl@E0361
TCTTTGAAAAACCTGATTGCAAAGAAGAAACGCCTTGTTGTTCTGCTTAGCCATTGGATAATTCATGCTTATGGTATCATCTCAATCTCCCGTTTGGACAAGTTGGACCAGGACCTTCCGTTACTGGCTCTGGTCCCCGGCCCAGCCCTGTTCTACCTGCTGACAGCCAGGTTCACAGAGCCCAGTCGGATACTGTCTGAGGGGGCTAATGGACAT??T
>bosa@E0361
TCTTTGAAAAACCTGATTGCAAAGAAGAAACGCCTTGTTGTTCTGCTTAGCCATTGGATAATTCATGCTTATGGTATCATCTCAATCTCCCGTTTGGACAAGTTGGACCAGGACCTTCCGTTACTGGCGCTGGTCCCCGGCCCCGCCCTGTTCTACCTGCTGACAGCCAGGTTCACAGAGCCCAGTCGGATACTGTCTGAGGGGGCTAATGGACAT??T
>brca@E0361
TCTTTGAAGAACTTGGTGGCTAAGAAGAAGCGGGTCGTGGTTCTTCTGAGCCACTGGCTGATCCACGCATACGGCATCATCTCCATCACTCGACTGAACAAACTGGACCAGGATCTTCCCTTACTGGCGCTGGTACCAGGACCGGCTGTGTTCTACCTGCTGACCGCAAAGTTCACCGAACCCTCGCGCATCCTGGCCGAGGGCGCCAACGGACAC?TG
>gaar@E0361
TCTTTGAAAAACCTGATAGCAAAGAAGAAGCGCCTTGTTGTTCTGCTTAGTCATTGGATAATTCATGCTTATGGTATCATCTCAATCTCCCGTTTGGACAAGTTGGACCAGGACCTTCCATTACTGGCTCTCGTACCGGGCCCCGCCCTGTTCTACCTGCTGACAGCCAAGTTCACGGAGCCCAGTCGGATATTGTCTGAGGGTGCTAATGGGCAT??T
>gace@E0361
TCTTTGAAAAACCTGATTGCAAAGAAGAAACGCCTTGTTGTTCTGCTTAGCCATTGGATAATTCATGCTTATGGTATCATCTCAATCTCCCGTTTGGACAAGTTGGACCAGGACCTTCCGCTACTGGCGCTGGTACCTGGCCCCGCCCTGTTCTACCTGCTGACAGCCAAGTTCACAGAGCCCAGTCGGATACTGTCTGAGGGGGCTAATGGACAT?TG
>trmi@E0361
TCTTTGAAAAACCTGATAGCAAAGAAGAAACGCCTTGTGGTCCTGCTTAGTCATTGGATAATTCATGCTTACGGTATCATCTCAATCTCGCGTTTGGACAAGTTGGACCAGGACCTTCCATTACTGGCGCTGGTACCGGGCCCCGCCCTGTTCTACCTGCTCACAGCCAGGTTCACGGAGCCCAGTCGGATACTGTCTGAGGGGGCTAATGGGCAT?TG
>povi@E0361
tCTTTGAAAAACCTGATTGCAAAGAAGAAACGCCTTGTTGTTCTGCTTAGCCATTGGATAATTCATGCTTATGGTATCATCTCAATCTCCCGTTTGGACAAGTTGGACCAGGACCTCCCCCTGCTGGCGCTGGTACCCGGGCCCGCCCTGTTCTACCTGCTGACAGCCAAGTTCACAGAGCCCAGTCGGATACTGTCAGAGGGGGCCAATGGACAT??T
>gach@E0361
TCTTTGAAAAACCTGATTGCAAAGAAGAAACGCCTTGTTGTTCTGCTTAGCCATTGGATAATTCATGCTTATGGTATCATCTCAATCTCCCGTTTGGACAAGTTGGACCAGGACCTTCCGCTACTGGCACTGGTACCTGGCCCCGCCCTGTTCTACCTGCTGACAGCCAAGTTCACAGAGCCCAGTCGGATACTGTCTGAGGGGGCTAATGGACAT?TG
>gaen@E0361
TCTTTGAAAAACCTGATTGCAAAGAAGAAACGCCTTGTTGTTCTGCTTAGCCATTGGATAATTCATGCTTATGGTATCATCTCAATCTCCCGTTTGGACAAGTTGGACCAGGACCTTCCGCTACTGGCGCTGGTACCTGGCCCCGCCCTGTTCTACCTGCTGACAGCCAAGTTCACAGAGCCCAGTCGGATACTGTCTGAGGGGGCTAATGGACAT??T
>gage@E0361
TCTTTGAAAAACCTGATTGCAAAGAAGAAACGCCTTGTTGTTCTGCTTAGCCATTGGATAATTCATGCTTATGGTATCATCTCAATCTCCCGTTTGGACAAGTTGGACCAGGACCTTCCGCTACTGGCGCTGGTACCTGGCCCCGCCCTGTTCTACCTGCTGACAGCCAAGTTCACAGAGCCCAGTCGGATACTGTCTGAGGGGGCTAATGGACAT??T
>gamo@E0361
TCTTTGAAAAACCTGATTGCAAAGAAGAAACGCCTTGTTGTTCTGCTTAGCCATTGGATAATTCATGCTTATGGTATCATCTCAATCTCCCGTTTGGACAAGTTGGACCAGGACCTTCCGCTACTGGCGCTGGTACCTGGCCCCGCCCTGTTCTACCTGCTGACAGCCAAGTTCACAGAGCCCAGTCGGATACTGTCTGAGGGGGCTAATGGACAT??T
>meme@E0361
TCTTTGAAAAACCTGATTGCAAAGAAGAAACGCCTTGTTGTTCTGCTTAGCCATTGGATAATTCATGCTTATGGTATCATCTCAATCTCCCGTTTGGACAAGTTGGACCAGGACCTTCCATTACTGGCGCTGGTACCCGGCCCCGCCCTGTTCTACCTGCTGACAGCCAAGTTCACAGAGCCCAGTCGAATACTGTCTGAGGGGGCTAATGGACAC?TG
>bame@E0361
TCTTTGAAAAACCTGATTGCAAAGAAGAAACGCCTTGTTGTTCTGTTTAGTCATTGGATGATTCATGCTTATGGTATAATCTCAATCTCCCGTTTGGACAAGTTGGATCAGGACCTTCCATTACTGGCACTTGTACCTGGCCCTGCCCTATTCTACCTGATAACGGCCAAGTTCACAGAGCCCAGTCGCATATTATCTGAGGGTGCTAATGGCCAT?TG
>trsc@E0361
TCTTTGAAAAACCTGATTGCAAAGAAGAAACGCCTCGTGGTTCTGTTTAGTCACTGGATGATCCACGCTTATGGTATCATCTCAATCTCCCGTTTGGACAAGTTGGATCAGGACCTTCCACTACTGGCACTTGTACCTGGTCCTGCTCTGTTCTACCTGATAACAGCCAAGTTCACGGAGCCCAGCCGCATATTGTCTGAGGGAGCGAATGGGCAT??T
>merl@E0361
TCTTTAAAAAACCTGATTGCAAAGAAGAAACGCCTTGTTGTTCTGTTTAGTCATTGGATGATTCATGCTTATGGTATCATCTCAATCTCCCGTTTGGACAAGTTGGATCAGGACCTTCCATTACTGGCACTTGTACCTGGCCCTGCCCTGTTCTACCTGATAACAGCCAAGTTCACAGAGCCTAGTCGCATATTGTCTGAGGGTGCTAATGGTCAT?TG
>mepo@E0361
TCTTTAAAAAACCTGATTGCAAAGAAGAAACGCCTTGTTGTTCTGTTTAGTCATTGGATGATTCATGCTTATGGTATCATCTCAATCTCCCGTTTGGACAAGTTGGATCAGGACCTTCCATTACTGGCACTTGTACCTGGCCCTGCCCTGTTCTACCTGATGACAGCCAAGTTCACAGAGCCTAGTCGCATATTGTCTGAGGGTGCTAATGGTCAT??T
>mezu@E0361
TCTTTGAAAAACCTGATTGCAAAGAAGAAACGCCTTGTTGTTCTGTTTAGTCATTGGATGATTCATGCTTATGGCATCATCTCAATCTCCCGTTTGGACAAGTTAGATCAGGACCTTCCCTTACTGGCCCTGGTACCGGGCCCGGCCCTGTTCTACCTGCTCACGGCCAAGTTCACTGAACCCAGCCGCATACTGTCTGAGGGGGCTAATGGACAT?TG
>meca@E0361
TCTTTAAAAAACCTGATTGCAAAGAAGAAACGCCTTGTTGTTCTGTTTAGTCATTGGATGATTCATGCTTATGGTATCATCTCAATCTCCCGTTTGGACAAGTTGGATCAGGACCTTCCATTACTGGCACTTGTACCTGGCCCTGCCCTGTTCTACCTGATAACAGCCAAGTTCACAGAGCCTAGTCGCATATTGTCTGAGGGTGCTAATGGTCAT?TG
>maoc@E0361
tctTTGAAAAACCTGATTGCAAAGAAGAAACGCCTTGTTGTTCTTTTTAGTCACTGGTTGATTCATGCTTATGGTATCATCTCAATCTCCCGTTTGGACAAGTTGGATCAGGACCTTCCGTTACTGGCACTTGTACCGGGCCCTGCCTTGTTCTACCTGCTCACAGCCAAGTTTACAGAGCCCAGTCGTATATTGTCTGAGGGGGCTAATGGGCAT?TG
>mabe@E0361
TCTTTGAAAAACCTGATTGCAAAGAAGAAACGCCTTGTTGTCCTGTTTAGTCATTGGATGATTCATGCTTATGGTATCATCTCAATCTCCCGTTTGGACAAGTTGGATCAGGACCTTCCATTACTGGCACTTGTACCTGGCCCTGCCCTGTTCTACCTGATAACATCCAAGTTTACAGAGCCTAGTCGCATAATGTCTGAGGGTGCTAATGGTCAT??T
>coru@E0361
TCTTTGAAAAACCTGATTGCAAAGAAGAAACGCCTTGTTGTCCTGTTTAGTCATTGGATGATTCATGCTTACGGTATCATCTCAATCTCCCGTTTGGACAAGTTGGATCAGGACCTTCCATTGCTGGCACTTGTACCTGGCCCTGCCCTGTTCTACCTGATAACAGCCAAGTTTACAGAGCCTAGTCGCATATTGTCTGAGGGTGCTAATGGGCAT??T
>trmu@E0361
tctttgaaaaacctGATTGCAAAGAAGAAACGCCTCGTGGTTCTGTTTAGTCACTGGATGATCCACGCTTATGGTATCATCTCAATCTCCCGCTTGGACAAGTTGGATCAGGACCTTCCACTACTGGCACTTGTACCTGGTCCTGCCCTGTTCTACCTGATAACAGCCAAGTTCACAGAGCCCAGTCGCATATTGTCTGAGGGAGCGAATGGGCAT?TG
>mora@E0361
TCTTTGAAAAACCTGATTGCAAAGAAGAAACGCCTTGTTGTTCTGTTTAGTCATTGGATGATTCATGCTTATGGTATCATCTCAATCTCCCGTTTGGACAAGTTGGATCAGGATCTTCCATTACTGGCACTTGTACCTGGCCCTGCCCTGTTCTACCTGATAACAGCCAAGTTCACAGAGCCCAGTCGCATATTGTCTGAGGGTGCTAATGGCCAT??T
>lala@E0361
TCTTTGAAAAACCTGATTGCAAAGAAGAAACGCCTTGTTGTTCTGTTTAGTCATTGGATGATTCATGCTTATGGTATCATCTCAATCTCCCGTTTGGACAAGTTGGATCAGGACCTTCCATTACTGGCACTTGTACCTGGCCCTGCCTTGTTCTACCTGATGACAGCGAAGTTCACAGAGCCCAGTCGCATATTGTCTGAGGGTGCTAATGGGCAT??T
>brbr@E0361
TCTTTGAAAAACCTAATTGCAAAGAAGAAACGGCTTGTTGTTCTGCTTAGTCATTGGACAATTCATGCTTATGGTATCATCTCAATCTCCCGTTTGGACAAGTTGGATCAGGACCTTCCGTTACTGGCGCTTGTACCTGGCCCTGCCCTGTTCTACCTGATAACAGCCAAGTTCACAGAGCCCAGTCGGATATTGTCTGAGGGTGCTAATGGGCAT??T
>loxj@E0361
?CTCTGAAAAACCTGATTGCAAAGAAGAAACGCCTTGTTGTTCTGCTTAGTCATTGGACAATTCATGCTTATGGTATCATCTCAATCTCCCGTTTGGACAAGTTGGATCAGGACCTTCCATTACTGGCACTTGTACCTGGCCCTGCCCTGTTCTACCTTATAACAGCCAAGTTCACAGAGCCCAGTCGGATATTGTCCGAGGGTGCTAATGGGCAT??T
>momo@E0361
TCTTTGAAAAACCTGATTGCAAAGAAGAAACGCCTTGTTGTTCTGCTTAGTCATTGGACAATTCATGCTTATGGTATCATCTCAATCTCCCGTTTGGACAAGTTGGATCAGGACCTTCCATTACTGGCCCTTGTACCTGGCCCTGCCCTGTTCTACCTGATAACAGCCAGGTTCACGGAGCCCAGTCGGATATTGTCTGAGGGTGCTAATGGGCAT??T
>lohl@E0361
?CTCTGAAAAACCTGATTGCAAAGAAGAAACGCCTTGTTGTTCTGCTTAGTCATTGGACAATTCATGCTTATGGTATCATCTCAATCTCCCGTTTGGACAAGTTGGATCAGGACCTTCCATTACTGGCACTTGTACCTGGCCCTGCCCTGTTCTACCTTATAACAGCCAAGTTCACAGAGCCCAGTCGGATATTGTCCGAGGGTGCTAATGGGCAT??T
>loam@E0361
?CTCTGAAAAACCTGATTGCAAAGAAGAAACGCCTTGTTGTTCTGCTTAGTCATTGGACAATTCATGCTTATGGTATCATCTCAATCTCCCGTTTGGACAAGTTGGATCAGGACCTTCCATTACTGGCACTTGTACCTGGCCCTGCCCTGTTCTACCTTATAACAGCCAAGTTCACAGAGCCCAGTCGGATATTGTCCGAGGGTGCTAATGGGCAT?TG
>lolo@E0361
?CTCTGAAAAACCTGATTGCAAAGAAGAAACGCCTTGTTGTTCTGCTTAGTCATTGGACAATTCATGCTTATGGTATCATCTCAATCTCCCGTTTGGACAAGTTGGATCAGGACCTTCCATTACTGGCACTTGTACCTGGCCCTGCCCTGTTCTACCTTATAACAGCCAAGTTCACAGAGCCCAGTCGGATATTGTCAGAGGGTGCTAATGGGCAT?TG
>phph@E0361
TCTTTGAAAAACCTGATTGCAAAGAAGAAACGCCTCGTTGTTCTGTTTAGCCATTGGACAATTCATGCTTATGGTATCATCTCAATCTCCCGTTTGGACAAATTGGATCAGGACCTTCCATTACTGGCCCTTGTACCTGGCCCTGCCCTGTTCTACCTGATAACAGCCAAGTTTACAGAGCCCAGTCGGATATTGTCTGAGGGTGCTAATGGGCAT??T
>phbl@E0361
TCTTTGAAAAACCTGATTGCAAAGAAGAAGCGCCTTGTTGTTCTGTTTAGCCATTGGACAATTCATGCTTATGGTATCATCTCAATCTCCCGTTTGGACAAGTTGGATCAGGACCTTCCATTACTGGCACTTGTACCTGGCCCTGCCCTGTTCTACCTGATAACAGCCAAGTTTACAGAGCCCAGTCGGATATTGTCTGAGGGTGCTAATGGGCAT??T
>muma@E0361
TCTTTGAAAAACCTGCTGGCCAAGAAGAAGCGCCTGGTGGTTCTGTTCAGCCACTGGGTGGTCCACGCCTACggcatcatctccatctcccggctggaccgGCTGGAGCAGGACCTCCCCCTGCTGGCTCTGGTCCCCGGGCCCGCTCTCTTCTACCTGATCACCGCCCGCTTCACCGAGCCCACGCGCATACTGTCAGAGGGCGCTAATGGCCAT?TG
>cyro@E0361
?CATTCAAGAACCTGGTTGCAAAGAAGAAACATGTGGTCGTTCTGTTCAGTCATTGGCTGCTTCATGCTTATGGTATCATCTCCATCTCTCGTTTGGACAACCTGGATCAGGACCTTCCATTGTTGACCCTCGTACCTGCCCCCGCCCTGTTCTACCTTCTAACAGCCCAGTTCACGGAGCCCAGCCGCATATTATCTGAGGGAGCAAATGGACAC---
>zefa@E0361
?CATTCAAAAACCTGGTTGCAAAGAAGAAACATGTGGTTGTTCTGTTCAGTCATTGGCTGCTTCATGCTTATGgtatcatctccatctcccgtTTGGACAACCTGGATCAGGACCTACCATTGTTGGCCCTCGTACCTGGCCCTGCTCTTTTCTACCTTCTAACAGCCCAGTTCACGGAGCCTAGCCGCATATTATCTGACGGTGCAAATGGACAT?TG
