# Supplementary material for: The Phylogenetic Relationships of the Family Sciaenidae Based on Genome-Wide Data Analysis
Source: Animals (Basel). 2022 Dec 1;12(23):3386. doi: 10.3390/ani12233386 (PMC9741161; doi:10.3390/ani12233386)
Supplement: Supplementary file 1 [file animals-12-03386-s001.zip › File S2/align-1105-genes/bak/E0363_NT.fasta.ali]

>argl@E0363
?TGCGGGACAACGGGCAGCTGAGCCGGCTGTGTGCGGAGCAGGAGTCGCGGCTGGGGGACCTGGAGCGCCAGCAGGAGGGCCTGAGCCAGGAGACGGAGGACCGCCGGCGCATGCTGGAGGACGTGCAGTCGGACAAGGCCACCATCAGCCGCGCCCTCACCCAGAACCGCACCCTCAAGGACCAGCTGGCCGAGCTGCAGAACGGCTTCGTCAAA??C
>bosa@E0363
?TGCGGGACAACGGGCAGCTGAGCCGGCTGTGTGCGGAGCAGGAGTCGCGGCTGGGGGAGCTGGAGCGCCAGCAGGAGGGCCTGAGCCAGGAGACGGAGGACCGCCGGCGCATGCTGGAGGACGTGCAGTCGGACAAGGCCACCATCAGCCGCGCCCTCACCCAGAACCGCACCCTCAAGGACCAGCTGGCCGAGCTGCAGAACGGCTTCGTCAAA??C
>gace@E0363
?TGCGGGACAACGGGCAGCTGAGCCGGCTGTGTGCGGAGCAGGAGTCGCGGCTGGGGGAGCTGGAGCGCCAGCAGGAGGGCCTGAGCCAGGAGACGGAGGACCGCCGGCGCATGCTGGAGGACGTGCAGTCGGACAAGGCCACCATCAGCCGCGCCCTCACCCAGAACCGCACCCTCAAGGACCAGCTGGCCGAGCTGCAGAACGGCTTCGTCAAA?CT
>gach@E0363
?TGCGGGACAACGGGCAGCTGAGCCGGCTGTGTGCGGAGCAGGAGTCGCGGCTGGGGGAGCTGGAGCGCCAGCAGGAGGGCCTGAGCCAGGAGACGGAGGACCGCCGGCGCATGCTGGAGGACGTGCAGTCGGACAAGGCCACCATCAGCCGCGCCCTCACCCAGAACCGCACCCTCAAGGACCAGCTGGCCGAGCTGCAGAACGGCTTCGTCAAA??C
>gaen@E0363
?TGCGGGACAACGGGCAGCTGAGCCGGCTGTGTGCGGAGCAGGAGTCGCGGCTGGGGGAGCTGGAGCGCCAGCAGGAGGGCCTGAGCCAGGAGACGGAGGACCGCCGGCGCATGCTGGAGGACGTGCAGTCGGACAAGGCCACCATCAGCCGCGCCCTCACCCAGAACCGCACCCTCAAGGACCAGCTGGCCGAGCTGCAGAACGGCTTCGTCAAA??C
>gage@E0363
?TGCGGGACAACGGGCAGCTGAGCCGGCTGTGTGCGGAGCAGGAGTCGCGGCTGGGGGAGCTGGAGCGCCAGCAGGAGGGCCTGAGCCAGGAGACGGAGGACCGCCGGCGCATGCTGGAGGACGTGCAGTCGGACAAGGCCACCATCAGCCGCGCCCTCACCCAGAACCGCACCCTCAAGGACCAGCTGGCCGAGCTGCAGAACGGCTTCGTCAAA??C
>gamo@E0363
?TGCGGGACAACGGGCAGCTGAGCCGGCTGTGTGCGGAGCAGGAGTCGCGGCTGGGGGAGCTGGAGCGCCAGCAGGAGGGCCTGAGCCAGGAGACGGAGGACCGCCGGCGCATGCTGGAGGACGTGCAGTCGGACAAGGCCACCATCAGCCGCGCCCTCACCCAGAACCGCACCCTCAAGGACCAGCTGGCCGAGCTGCAGAACGGCTTCGTCAAA?CT
>povi@E0363
------------G??CAGCTGAGCCGGCTGTGTGCCGAGCAGGAGTCGCGGCTGGGGGAGCTGGAGCGCCAGCAGGAGGGCCTGAGCCAGGAGACGGAGGACCGCCGGCGCATGCTGGAGGACGTGCAGTCGGACAAGGCCACCATCAGCCGCGCCCTCACCCAGAACCGCACGCTCAAGGACCAGCTGGCCGAGCTGCAGAACGGCTTCGTCAAA??C
>meme@E0363
?TGCGGGACAACGGGCAGCTTAGCCGGCTGTGTGCGGAGCAGGAGTCGCGGCTGGGGGAGCTGGAGCGCCAGCAGGAGGGCCTGAGCCAGGAGACGGAGGACCGGCGGCGCATGCTGGAGGACGTGCAGTCGGACAAGGCCACCATCAGCCGCGCCCTCACGCAGAACCGCACGCTCAAGGACCAGCTGGCGGAGCTGCAGAACGGCTTCGTCAAA??C
>gaar@E0363
?tgCGGGATAACGGGCAGCTGAGTCGGCTGTGTGCGGAGCAGGAGTCGCGGCTGGGGGAGCTGGAGCGCCAGCAGGAGGGCCAGAGCCAGGAGACGGAGGACCGGCGGCGCATGCTGGAGGACGTGCAGTCGGACAAGGCCACCATTAGCCGGGCCCTCACCCAGAACCGCACGCTCAAGGACCAGCTGGCCGAGCTGCAGAACGGCTTCGTCAAA??C
>trmi@E0363
?TGCGGGACAACGGGCAGCTGAGCCGGCTATGTGCGGAGCAGGAGTCGCGGCTGGGGGAGCTGGAACGGCAGCAGGAGGGCCAGAGCCAGGAGACGGAGGACCGCCGGCGCATGCTGGAGGACGTGCAGTCAGACAAGGCCACCATCAGCCGGGCCCTCACCCAGAACCGCACACTCAAGGACCAGCTGGCCGAGCTGCAGAACGGCTTCGTCAAA?CT
>loam@E0363
?TGCGGGACAACGGCCAGCTGAGCCGGCTGTGTGCGGAGCAGGAGGAGCGGCTGGGGGAGCTGGAGCGGCAGCTGGAGGGCCAGAGCCAGGAGACGGAGGACCGCAGGCGCATGCTGGAGGACGTGCAGTCGGACAAGGCCACCATCAGCCGAGCCCTCACCCAGAACCGCACGCTCAAGGACCAGCTGGCCGAGCTGCAGAACGGCTTCGTCAAA?CT
>lolo@E0363
?TGCGGGACAACGGCCAGCTGAGCCGGCTGTGtgcggagcaggaggagcggcTGGGGGAGCTGGAGCGGCAGCTGGAGGGCCAGAGCCAGGAGACGGAGGACCGCAGGCGCATGCTGGAGGACGTGCAGTCGGACAAGGCCACCATCAGCCGAGCCCTCACCCAGAACCGCACGCTCAAGGACCAGCTGGCCGAGCTGCAGAACGGCTTCGTCAAA??C
>loxj@E0363
?TGCGGGACAACGGCCAGCTGAGCCGGCTGTGTGCGGAGCAGGAGGAGCGGCTGGGGGAGCTGGAGCGGCAGCTGGAGGGCCAGAGCCAGGAGACAGAGGACCGCAGGCGCATGCTGGAGGACGTGCAGTCGGACAAGGCCACCATCAGCCGAGCCCTCACCCAGAACCGCACGCTCAAGGACCAGCTGGCCGAGCTGCAGAACGGCTTCGTCAAA??C
>lohl@E0363
?TGCGGGACAACGGCCAGCTGAGCCGGCTGTGTGCGGAGCAGGAGGAGCGGCTGGGGGAGCTGGAGCGGCAGCTGGAGGGCCAGAGCCAGGAGACGGAGGACCGCAGGCGCATGCTGGAGGACGTGCAGTCGGACAAGGCCACCATCAGCCGAGCCCTCACCCAGAACCGCGCGCTCAAGGACCAGCTGGCCGAGCTGCAGAACGGCTTCGTCAAA?CT
>brbr@E0363
?TGCGGGACAATGGCCAGCTGAGCCGGCTGTGCGCGGAGCAGGAGTCGCGGCTGGGGGAGCTGGAGCGGCAGCTGGAGGGCCAGAGCCAGGAGACGGAGGACCGCAGGCGCATGCTGGAGGACGTGCAGTCGGACAAGGCCACCATCAGCCGAGCCCTCACCCAGAACCGCACGCTCAAGGACCAGCTGGCCGAGCTGCAGAACGGCTTCGTCAAA?CT
>phbl@E0363
?TGCGGGACAACGGGCAGCTGAGCCGGCTGTGCGCGGAGCAGGAGTCTCGGCTGGGcgagctggagcagcaggtggagggcCAGAGCCAGGAGTCGGAGGACCGCAAGCGCATGCTGGAGGACGTGCAGTCGGACAAGGCCACCATCAGCCGGGCCCTCACCCAGAACCGCACGCTCAAGGACCAGCTGGCCGAGCTGCAGAACGGCTTCGTCAAA??C
>momo@E0363
?TGCGCGACAATGGCCAGCTGAGCCGGCTGTGTGCGGAGCAGGAGTCACGGCTGGGCGAGCTGGAGCGGCAGCTGGAGGGCCAGAGCCAGGAGACGGAGGACCGCAGGCGCATGCTGGAGGACGTGCAGTCGGACAAGGCCACCATCAGCCGAGCCCTCACCCAGAACCGCACGCTCAAGGACCAGCTGGCCGAGCTGCAGAACGGCTTCGTTAAA??C
>trsc@E0363
?TGCGGGACAACGGTCAGCTGAGCCGGCTGTGTGCGGAGCAGGAGTCTCGGCTGGGCGAGCTGGAGCGGCAGGTGGAGGGCCAGAGCCAGGAGACGGAGGACCGCAGGCGCATGCTGGAGGACGTGCAGTCGGACAAGGCCACCATCAGCCGAGCCCTCACCCAGAACCGCACGCTGAAGGACCAGCTGGCCGAGCTGCAGAACGGCTTCGTTAAA?CT
>trmu@E0363
?TGCGGGACAACGGTCAGCTGAGCCGGCTGTGTGCGGAGCAGGAGTCTCGGCTGggggagctggagcagcaggtGGAGGGCCAGAGCCAGGAGACGGAGGACCGCAGGCGCATGCTGGAGGACGTGCAGTCGGACAAGGCCACCATCAGCCGAGCCCTCACCCAGAACCGCACGCTGAAGGACCAGCTGGCCGAGCTGCAGAACGGCTTCGTTAAA?CT
>mezu@E0363
?TGCGGGACAACGGGCAGCTGAGCCGGCTGTGCGCGGAGCAGGAGTCCCGGCTGGGGGAGCTGGAGCGGCAGGTGGAGGGTCAGAGCCAGGAGACGGAGGACCGCAGGCGCATGCTGGAGGACGTGCAGTCGGACAAGGCCACCATTAGCCGCGCCCTCACCCAGAACCGCACGCTCAAGGACCAGCTGGCCGAGCTGCAGAACGGCTTCGTTAAA?CT
>phph@E0363
?TGCGGGACAACGGGCAGCTGAGCCGGCTGTGCGCGGAGCAGGAGTCTCGGCTGGGCGAGCTGGAGCGGCAGCTGGAGGGCCAGAGCCAGGAGTCGGAGGACCGCAAGCGCATACTGGAGGACGTGCAGTCGGACAAGGCCACCATCAGCCGGGCCCTCACCCAGAACCGCACGCTCAAGGACCAGCTGGCCGAGCTGCAAAACGGCTTCGTCAAG?CT
>mabe@E0363
------------------?TGAGCCGGATGTGTGCAGAGCAGGAGTCCCGGCTGGgggagctggagcagcaggcGGAGGGCCAGAGTCAGGAGGCGGAGGACCGCCGGCGTATGCTGGAGGACGTGCAGTCGGACAAAGCCACCATCAGCCGCGCGCTCACCCAGAACCGCACGCTCAAGGACCAGCTGGCGGAGATGCAGAATGGCTTCGTCAAA??C
>brca@E0363
?TGCGGGACAACGGGCAGTTGAGCCGCTTGTGTGCGGAGCAGGAGAACCGCCTGGGAGAGCTGGAGAGACAACTCCAAGGACACAGCGAGGAGACGGAGGACCGGCGCCGCATGCTGGAGGACGTCCAGTCGGACAAGGCCACGCTCAGTAGAGCTCTCTCCCAGAACAGGACACTCAAAGACCAGCTGGCGGAGATGCAGAACGGATTCGTTAAG??C
>mora@E0363
?TGCGGGACAACGGGCAGCTGAGCCGGCTGTGTGCGGAGCAGGAGTCCCGGCTGGTCGAGCTGGAGCGGCAGGTGGACGGCCAGAGCCAGGAGACGGAGGACCGCCGGCGCATGCTGGAGGACGTGCAGTCGGACAAGGCCACCATCAGCCGGGCTCTCACCCAGAACCGCACGCTCAAGGACCAGCTGGCCGAGCTGCAGAACGGCTTCGTGAAA?CT
>bame@E0363
?TGCGGGACAACGGGCAGCTGAGCCGGCTGTGTGCGGAGCAGGAGTCTCGGCTGGgggagctggagcagcaggtggagggccagagccaggaggtggaggaccgcAGGCGCATGCTGGAGGACGCGCAGTCGGACAAGGCCACCATTAGCCGAGCCCTCACCCAGAACCGCACGCTCAAGGACCAGCTGGCCGAGCTGCAGAACGGCTTCGTCAAG??C
>mepo@E0363
?TGCGGGACAACGGGCAGCTGAGCCGGCTGTGTGCGGATCAGGAGTCTCGGCTGGGGGAGCTGGAGCAGCAGGTGGAGGGCCAGCAGCAGGAGACTGAGGACCGCAGGCGAATGCTGGAGGGTGTGCAGTCGGACAAGGCCACCATTAGCCGAGCCCTGACCCAGAACCGCACGCTCAAGGACCAGCTGGCCGAGCTGCAGAATGGCTTCGTTAAA?CT
>merl@E0363
?TGCGGGACAACGGGCAGCTGAGCCGGCTGTGTGCGGATCAGGAGTCTCGGCTGGGGGAGCTGGAGCGGCAGGTGGAGGGCCAGCAGCAGGAGACTGAGGACCGCAGGCGAATGCTGGAGGGTGTGCAGTCGGACAAGGCCACCATTAGCCGAGCCCTGACCCAGAACCGCACGCTCAAGGACCAGCTGGCCGAGCTGCAGAATGGCTTCGTTAAA?CT
>meca@E0363
?TGCGGGACAACGGGCAGCTGAGCCGGCTGTGTGCGGATCAGGAGTCTCGGCTGGGGGAGCTGGAGCGGCAGGTGGAGGGCCAGCAGCAGGAGACTGAGGACCGCAGGCGAATGCTGGAGGGTGTGCAGTCGGACAAGGCCACCATTAGCCGAGCCCTGACCCAGAACCGCACGCTCAAGGACCAGCTGGCCGAGCTGCAGAATGGCTTCGTTAAA?CT
>coru@E0363
?TGCGGGACAACGGGCAGCTGAGCCGGCTGTGCATGGAGAAGGAGTCCCGGCTGGGGGAGCTGGAGCGGCAGGCGGAGGGCCAGAGTCAGGAGGCGGAGGACCGGCGGCGCATGCTGGACGACGCGCAGTCGGACAAGGCCACCATCAGCCGGGCGCTCACCCAGAACCGCACGCTCAAGGACCAGCTGGCGGAGCTGCAGAACGGTTTCGTCAAA??C
>muma@E0363
?tgcGGGACAACGAGCAGCTGAGCCGGCTGGTTGCTGAGCAGGAGACTCAGATGGGCAAGctggagcagcaggtggagggcCAGTGCCAAGAGACGGAGGACCGCCGGCGCATGCTGGAGGACGTGCAGTCGGACAAGGCCACCATCAGCCGCGCCCTCACCCAGAACCGCACGCTCAAGGACCAGCTGGCCGAGATGCAGAACGGCTTTGTTAAA??C
>cyro@E0363
?TGCGTGACAACGAGCAGCTCAGCCGGCTCTGTGCGGAGCAGGAGTCCCGTCTGGGAGACCTGGAGCGCCAAGTGGAGACCGAGGGCCAGGAGGCGGACGACCGCAGACGCATGCTGGAGGATGTCCAGTCGGACAAGGCCACCATCAGCCGAGCCCTCACGCAGAACCGGACGCTCAAGGACCAGCTGGCCGAGCTGCAGAATGGCTTTGTCAAA??T
>zefa@E0363
?TGCGTGACAACGAGCAGCTCAGCCGGCTCTGTGCCGAGCAGGAGTCCCGTCTGGGGGACCTGGAGCGCCAAGTGGAGACGGAGGGCCAGGAGGCGGACGACCGCAGGCGCATGCTGGAGGACGTCCAGTCGGACAAAGCCACCATCAGCCGAGCCCTCACGCAGAACCGCACGCTCAAGGACCAGCTCGCCGAGCTGCAGAACGGCTTCGTCAAA??T
