# Supplementary material for: The Phylogenetic Relationships of the Family Sciaenidae Based on Genome-Wide Data Analysis
Source: Animals (Basel). 2022 Dec 1;12(23):3386. doi: 10.3390/ani12233386 (PMC9741161; doi:10.3390/ani12233386)
Supplement: Supplementary file 1 [file animals-12-03386-s001.zip › File S2/align-1105-genes/bak/E0364_NT.fasta.ali]

>argl@E0364
---CAGTTCTCCTTCCGCTTCCCCACGGCCTGGCTGACGATGTTTGATGCAGTGCTCATCCTCCTGCTGATCCCCCTTAAGGACAAAGTGGTGGACCCCATCCTGAAGCGCCGGGGCCTGCTGCCCTCCCCCCTCAAGAGGATCGCCGTGGGGATGTTCTTTGTCATGTGGTCGGCGGTCGCG---
>gace@E0364
---CAGTTCGCCTTCCGCTTCCCCACGGCCTGGCTGACGATGTTTGATGCAGTGCTCATCCTCCTGCTGATCCCCCTTAAGGACAAAGTGGTGGACCCCATCCTGAAGCGCCGGGGCCTGCTGCCCTCCCCCCTCAAGAGGATCGCCGTGGGGATGTTCTTTGTCATGTGGTCGGCGGTCGCG??G
>gach@E0364
---CAGTTCTCCTTCCGCTTCCCCACGGCCTGGCTGACGATGTTTGATGCAGTGCTCATCCTCCTGCTGATCCCCCTTAAGGACAAAGTGGTGGACCCCATCCTGAAGCGCCGGGGCCTGCTGCCCTCCCCCCTCAAGAGGATCGCCGTGGGGATGTTCTTTGTCATGTGGTCGGCGGTCGCG---
>gage@E0364
---CAGTTCGCCTTCCGCTTCCCCACGGCCTGGCTGACGATGTTTGATGCAGTGCTCATCCTCCTGCTGATCCCCCTTAAGGACAAAGTGGTGGACCCCATCCTGAAGCGCCGGGGCCTGCTGCCCTCCCCCCTCAAGAGGATCGCCGTGGGGATGTTCTTTGTCATGTGGTCGGCGGTCGCG---
>gaen@E0364
---CAGTTCGCCTTCCGCTTCCCCACGGCCTGGCTGACGATGTTTGATGCAGTGCTCATCCTCCTGCTGATCCCCCTTAAGGACAAAGTGGTGGACCCCATCCTGAAGCGCCGGGGCCTGCTGCCCTCCCCCCTCAAGAGGATCGCCGTGGGGATGTTCTTTGTCATGTGGTCGGCGGTCGCG??G
>bosa@E0364
---CAGTTCTCCTTCCGCTTCCCCACGGCCTGGCTGACGATGTTTGATGCAGTGCTCATCCTCCTGCTGATCCCCCTTAAGGACAAAGTGGTGGACCCCATCCTGAAGCGCCGGGGCCTGCTGCCCTCCCCCCTCAAGAGGATCGCCGTGGGGATGTTCTTTGTCATGTGGTCGGCGGTCGC?---
>povi@E0364
---CAGTTCTCCTTCCGCTTCCCCACGGCCTGGCTGACGATGTTTGATGCAGTGCTCATCCTCCTGCTGATCCCCCTTAAGGACAAAGTGGTGGACCCCATCCTGAAGCGCCGGGGCCTGCTGCCCTCCCCCCTCAAGAGGATCGCCGTGGGGATGTTCTTTGTCATGTGGTCGGCGGTCGC?---
>gaar@E0364
---CAGTTCACCTTCCGCTTCCCCACGGCCTGGCTGACCATGTTCGACGCGGTGCTCATCCTGCTGCTGATCCCCCTGAAGGACAAAGTGGTGGACCCCATCCTGAAGCGCCGGGGCCTGCTGCCCTCGCCCCTCAAGAGGATAGCCGTGGGGATGTTCTTCGTCATGTGgtcggcggtg?gc---
>momo@E0364
---CAGACGGCGTTCCGCTTCCCCGCGGCCTGGCTGACGATGTTCGATGCAGTGCTCATCCTCCTGCTGATCCCTCTTAAGGACAAAGTGGTGGACCCCATCCTGAAGCGCAGGGGCCTGCTGCCATCCCCCCTCAAGAGGATCGCCGTGGGGATGTTCTTTGTCATGTGGTCGGCGGTAGCG---
>phbl@E0364
?CCCAGATGGCGTTCCGCTTCCCCGCGGCCTGGCTGACCATGTTTGACGCCGTGCTCATCCTGCTGCTGATCCCCCTGAAGGACAAGGTGGTGGACCCCGTCCTCAAGCGCAGGGGCCTGCTGCCGTCCCCCCTCAAGAGGATCGCCGTGGGGATGTTTTTTGTCATGTGgtcggcggtg?gc---
>gamo@E0364
---CAGTTGGCCTTCCGCTTCCCCACGGCCTGGCTGACGATGTTTGATGCAGTGCTCATCCTCCTGCTGATCCCCCTTAAGGACAAAGTGGTGGACCCCATCCTGAAGCGCCGGGGCCTGCTGCCCTCCCCCCTCAAGAGGATCGCCGTGGGGATGTTCTTTGTCATGTGGTCGGCGGTCGC?---
>trsc@E0364
TCCCAGATGGCGTTCCGCTTCCCCGCGGCCTGGCTGACGATGTTTGATGCCGTGCTCATCCTCTTGCTGATCCCCCTTAAGGACAAAGTGGTGGACCCCATCCTCAAGCGGAGGGGCCTGCTGCCCTCCCCCCTCAAAAGGATCGCCGTGGGGATGTTCTTTGTCATGTGGTCGGCCGTAGCA??G
>merl@E0364
---CAGATGACGTTCCGCTTCCCCGCGGCCTGGCTGACGATGTTTGATGCAGTGCTCATCCTCTTGCTGATCCCGCTTAAGGACAAAGTGGTGGACCCTGTCCTCAAGCGGAGGGGCCTGCTGCCGTCCCCCCTCAAGAGGATCGCCGTGGGGATGTTCTTTGTTATGTGGTCGGCGGTAGCG---
>meca@E0364
---CAGATGACGTTCCGCTTCCCCGCGGCCTGGCTGACGATGTTTGATGCAGTGCTCATCCTCTTGCTGATCCCGCTTAAGGACAAAGTGGTGGACCCTGTCCTCAAGCGGAGGGGCCTGCTGCCGTCCCCCCTCAAGAGGATCGCCGTGGGGATGTTCTTTGTTATGTGGTCGGCGGTAGCG??G
>mezu@E0364
T??CAGATGACGTTCCGCTTCCCCGCCGCGTGGCTCACCATGTTTGATGCGGTCCTCATCCTCCTGCTGATCCCCCTTAAGGACAAGGTGGTGGACCCCATCCTCAAGCGCAGGGGCCTCCTGCCGTCCCCCCTCAAGAGGATCGCCGTGGGGATGTTCTTTGTCATGTGGTCGGCGGTAGCG??G
>mepo@E0364
---CAGATGACGTTCCGCTTCCCCGCGGCCTGGCTGACGATGTTTGATGCAGTGCTCATCCTCTTGCTGATCCCGCTTAAGGACAAAGTGGTGGACCCTGTCCTCAAGCGGCGGGGCCTGCTGCCGTCCCCCCTCAAGAGGATCGCCGTGGGGATGTTCTTTGTCATGTGGTCGGCGGTAGCG??G
>trmu@E0364
TCCCAGATGACATTCCGCTTCCCCGCGGCCTGGCTGACGATGTTTGATGCCGTGCTCATCCTCTTGCTGATCCCTCTTAAGGACAAAGTGGTGGACCCCATCCTTAAGCGGAGGGGCCTgctgccctcccccctcaaGAGGATCGCCGTGGGGATGTTCTTTGTCATGTGGTCGGCCGTATC?---
>lala@E0364
---CAGGTGGTTTTCCGCTTCCCTGCGGCCTGGCTGACCATGTTTGATGCAGTGCTCATCCTCTTGCTGATCCCCCTTAAGGACAGAGTGGTGGACCCCGTTCTGAAGCGCAGGGGCCTGCTGCCGTCCCCCCTCAAGAGGATCGCCGTGGGGATGTTCTTTGTCATGTGGTCGGCGGTAGCG---
>brbr@E0364
---CAGATGACGTTCCACTTCCCCGCGGCCTGGCTGACGATGTTCGATGCAGTGCTGATCCTCATGCTGATCCCTCTTAAGGACAAAGTGGTGGACCCCATCCTCAAGCGCAGGGGCCTGCTGCCGTCGCCCCTCAAGAGGATCGCCGTGGGGATGTTCTTTGTCATGTGGTCAGCGGTAGCG---
>muma@E0364
?CCCAGATGACGTTCCACTTCCCGGCTGCCTGGCTGACCATGTTTGATGCAGTGCTCATCCTCCTGCTGATCCCCCTTAAGGACAGAGTGGTGGACCCCATCCTGAGGCGGAGGGGTCTGCTGCCCTCACCCCTCAAGAGGATCGCCGTGGGGATGTTCTTTGTCATGTGGTCGGCAGTAGC?---
>lolo@E0364
---CAGATGACGTTCCGCTTGCCCGCGGCCTGGCTGACGATGTTTGATGCGGTGCTCATCCTCCTGCTGATCCCTCTTAAGGACAAAGTGGTGGACCCCATCCTCAAGCGCAGGGGCCTGCTGCCGTCGCCCCTCAAGAGGATCGCCGTGGGGATGTTCTTTGTCATGTGGTCAGCAGTAGC?---
>loam@E0364
---CAGATGACGTTCCGCTTGCCCGCAGCCTGGCTGACGATGTTTGATGCGGTGCTCATCCTCCTGCTGATCCCTCTTAAGGACAAAGTGGTGGACCCCATCCTCAAGCGCAGGGGCCTGCTGCCGTCGCCCCTCAAGAGGATCGCCGTGGGGATGTTCTTTGTCATGTGGTCAGCAGTAGCG??G
>lohl@E0364
---CAGATGACGTTCCGCTTGCCCGCGGCCTGGCTGACGATGTTTGATGCGGTGCTCATCCTCCTGCTGATCCCTCTTAAGGACAAAGTGGTGGACCCCATCCTCAAGCGCAGGGGCCTGCTGCCGTCGCCCCTCAAGAGGATCGCCGTGGGGATGTTCTTTGTCATGTGGTCAGCAGTAGCG---
>loxj@E0364
---CAGATGACGTTCCGCTTGCCCGCGGCCTGGCTGACGATGTTTGATGCGGTGCTCATCCTCCTGCTGATCCCTCTTAAGGACAAAGTGGTGGACCCCATCCTCAAGCGCAGGGGCCTGCTGCCGTCGCCCCTCAAGAGGATCGCCGTGGGGATGTTCTTTGTCATGTGGTCAGCAGTAGCG---
>bame@E0364
---CAGACGAAGTTCCACTTCGCCACGGCCTGGCTGACCATGTTTGATGCCGTCCTCATTCTCTTGCTGATCCCTCTCAAGGACAAAGTGGTGGACCCCATCCTCAAGAGGAAGGGCCTGTTGCCATCCCCTCTGAAGAGGATCGCCGTGGGGATGTTCTTCGTCATGTGGTCAGCGGTAGC?---
>brca@E0364
---?GGCTGGTGTTCAGTTTTCCGGTGGCGTGGCTGACCATGTTCGACGCGGTGCTCATCCTGCTACTCATCCCACTGAAAGACAAAGTGGTGGACCCCATGCTTAGGAAGAGAGGTCTTCTGCCTTCACCACTCAAGAGGATCGCTGTGGGCATGTTCTTTGTCATGTGGTCGGCCGTCGCT---
>zefa@E0364
---CAGACGTCATTCCGCTTCCCGACCGCCTGGCTGACCATGTTTGACGCTGTGCTGATCCTCATGCTTATACCCCTTAAGGACAAAGTGGTGGACCCCATCCTCAAACGCCGTGGCCTGCTGCCGTCCTCGCTGAAGAGGATCGCAGTGGGGATGTTCTTTGTCATGTGGTCTGCCGTGGCA---
>cyro@E0364
---CAGACGTCGTTCCACTTCCCCACCGCCTGGCTGACGATGTTTGACGCCGTACTGATCCTCATGCTGATCCCCCTTAAGGACAAAGTGGTGGACCCCATCCTCAAACGCCGCGGCCTGCTGCCGTCCTCACTGAAGAGGATCGCAGTGGGGATGTTCTTTGTCATGTGGTCGGCCGTGGC?---
>maoc@E0364
---CAGATGAAGTTCCACTTTCCCACGGCTTGGCTGACCATGTTTGACGCCGTCCTCATCCTAATGTTGATCCCCCTGAAGGATAAAGTGGTAGACCCCATCCTCAAGAGGAGGGGCCTGCTACCATCCCCTCTCAAGAGGATCGCCGTGGGCATGTTCTTTGTGATGTGCTCGGCGGTAGC?---
>coru@E0364
---CAGATGAAGTTCCACTTTCCCACGGCCTGGCTGACCATGTTTGACGCGGTGCTCATCCTGATGTTGATCCCCCTGAAGGACAAAGTGGTGGACCCCGTCCTCAAGAGGCGGGGTCTGCTGCCCTCCCCTCTCAAGAGGATCGCCGTGGGCATGTTCTTTGTGATGTGCTCGGCGGTAGCG---
>mabe@E0364
??ACAGATGAAGTTCCACTTTCCCACGGCCTGGCTGACCATGTTCGACGCGGTGCTCATCCTGCTGTTGATCCCCCTGAAGGATAAAGTGGTGGACCCCATCCTCAAGAGGAGGGGCCTGCTGCCCTCCCCTCTCAAGAGGATCGCCGTGGGCATGTTCTTTGTGATGTGCTCGGCGGTAGC?---
