# Supplementary material for: The Phylogenetic Relationships of the Family Sciaenidae Based on Genome-Wide Data Analysis
Source: Animals (Basel). 2022 Dec 1;12(23):3386. doi: 10.3390/ani12233386 (PMC9741161; doi:10.3390/ani12233386)
Supplement: Supplementary file 1 [file animals-12-03386-s001.zip › File S2/align-1105-genes/bak/E0366_NT.fasta.ali]

>zefa@E0366
?CGGATGCAGGTTCTGGCCCACTACTGTTAGCTGGCTACGAGGATGGATCCCTGCTGCTGTGGGACGTGTCCCAGAGATTGCCACTGAGC---CTCACTGCCACCCAGCCCGGGCCCGTCATGTGCCTGGCCTTCGATCCCCAGCGGCTGAGGGGCATTTCAGGCTCCTCCGAAAAGCAGCTACTACCCTGGGCTCTCGACAAGCAGGACCACCTG??C
>argl@E0366
?CAGACGCGGGCCCCGGGCCGCTCCTGTTGGCGGGCTATGAGGACGGGTCTTTGCTGCTGTGGGACGTGGCCCAGAGGTCCGTCCTCAGCCAGGCCTCCGCGACTCTCCCCGAGCCCCTCATGTGCCTCGCCTTCGACCCGCAGCGACTGAAGGGTGTGGCCGGTTCCTCGGAGAAGACCCTCCAGCCCTGGGTTGTGGACCAGAACAAGAACCTG??C
>bosa@E0366
?CAGACGCGGGCCCCGGACCGCTCCTGTTGGCGGGCTATGAGGACGGGTCTTTGCTGCTGTGGGACGTGACCCAGAGGTCCGTCCTCAGCCAGGCCTCCGCGACTCTCCCCGAGCCCCTCATGTGCCTCGCCTTCGACCCGCAGCGGCTGAAGGGCGTGGCCGGTTCCTCGGACAAGACCCTCCAGCCCTGGGTTGTGGACCAGAACAAGAACCTG??C
>gace@E0366
CCAGACGCGGGCCCCGGGCCTCTCCTGTTGGCGGGCTATGAGGACGGGTCTTTGCTGCTGTGGGACGTGGCCCAGAGGTCCGTCCTCAGCCAGGCCTCCGCGACTCTCCCCGAGCCCCTCATGTGCCTCGCCTTCGACCCGCGGCGACTGAAGGGTGTGGCCGGTTCCTCGGACAAGACCCTCCAGCCCTGGGTTCTGGACCAGAACAAGAACCTG??C
>gach@E0366
?CAGACGCGGGCCCCGGGCCGCTCCTGTTGGCGGGCTATGAGGACGGGTCTTTGCTGCTGTGGGACGTGGCCCAGAGGTCCGTCCTCAGCCAGGCGTCCGCGACTCTCCCCGAGCCCCTCATGTGCCTCGCCTTCGACCCGCAGCGACTGAAGGGTGTGGCCGGTTCCTCGGACAAGACCCTCCAGCCCTGGGTTCTGGACCAGAACAAGAACCTG??C
>gaen@E0366
CCAGACGCGGGCCCCGGGCCGCTCCTGTTGGCGGGCTATGAGGACGGGTCTTTGCTGCTGTGGGACGTGGCCCAGAGGTCCGTCCTCAGCCAGGCCTCCGCGACTCTCCCCGAGCCCCTCATGTGCCTCGCCTTCGACCCGCGGCGACTGAAGGGTGTGGCCGGTTCCTCGGACAAGACCCTCCAGCCCTGGGTTCTGGACCAGAACAAGAACCTG??C
>gage@E0366
CCAGACGCGGGCCCCGGGCCGCTCCTGTTGGCGGGCTATGAGGACGGGTCTTTGCTGCTGTGGGACGTGGCCCAGAGGTCCGTCCTCAGCCAGGCCTCCGCGACTCTCCCCGAGCCCCTCATGTGCCTCGCCTTCGACCCGCGGCGACTGAAGGGTGTGGCCGGTTCCTCGGACAAGACCCTCCAGCCCTGGGTTCTGGACCAGAACAAGAACCTG?CA
>gamo@E0366
?CAGACGCGGGCCCCGGGCCGCTCCTGTTGGCGGGCTATGAGGACGGGTCTTTGCTGCTGTGGGACGTGGCCCAGAGGTCCGTCCTCAGCCAGGCCTCCGCGACTCTCCCCGAGCCCCTCATGTGCCTCGCCTTCGACCCGCGGCGACTGAAGGGTGTGGCCGGTTCCTCGGACAAGACCCTCCAGCCCTGGGTTCTGGACCAGAACAAGAACCTG?CA
>povi@E0366
?CAGACGCGGGCCCCGGACCGCTCCTGTTGGCGGGCTACGAGGAAGGGTCTCTGCTGCTGTGGGACGTGTCCCAGAGGTCCGTCCTCAGCCAGGCCTCCGCGACCCTCCCCGAGCCCCTCATGTGCCTCGCCTTCGACCCGCAGCGGCTGAAGGGCGTGGCCGGTTCCTCGGACAAGACACTCCAGCCCTGGGTTCTGGACCAGAACAAGAACCTG?CA
>meme@E0366
CCAGACGCGGGCCCTGGACCGCTCCTGTTGGCGGGCTATGAGGACGGGTCTTTGCTGCTGTGGGACGTGGCCCAGAGGTCCGTCCTCAGCCAGGCCTCCGCAACCCTCCCCGAGCCCCTCCTGTGCCTCGCCTTCGACCCGCAGAGGCTGAAGGGCGTGGCCGGTTCCTCGGACAAGACCCTCCATTCCTGGGTTCTGGACCAGAACAAGAACCTG??C
>trmi@E0366
------------------------------------TACGAGGACGGGTCCCTGCTGCTGTGGGACGTGTCCCAGAGGTCGGTCCTCAGCCAGGCCCCCGTCACCTGCCCCGAGCCCCTCATGTGCCTCGCCTTCGACCCGCAGCGCCTGAAGGGCGTGTCCGGTTCCTCGGACAAGACCCTCCAGCCCTGGGTCCTGGACCAGAACAAGGACCTG?CA
>bame@E0366
?CAGACACTGGCCCTGGACCGCTCCTGCTGGCGGGCTATGAGGACGGGTCCTTGTTGATTTGGGACGTGTCCCAGAGGTCTACCCTCAGCCGAGCCTCCAGCACCTGCCCCGAGCCCCTCATGTGCCTTGCCTTCGACCCCCATCGCCTGAAGGGCGTCTCCGGTTCCTCGGACAAGAGCCTCCGGCCCTGGGTTCTGGACGAGAACAAGAACCTG?CA
>brbr@E0366
?CAGACACGGGCCCTGGACCGCTCCTGTTGGCGGGCTATGAGGACGGGTCCCTGCTGCTGTGGGACGTGTCCCAGAGGTCCATCCTCAGCCAAGCCACGGCGACCTGCCCCGAGCCCCTCATGTGCCTCGCCTTCGACCCTCAGCGCCTGAAGGGCGTCTCGGGTTCCTCGGACAAGAACCTCCGGCCCTGGGTTCTGGACCAGAACAAGAACCTG?CA
>gaar@E0366
?CAGATGCGGGCCCTGGACCGCTCCTGTTGGCGGGCTACGAGGACGGGTCCCTGCTGCTGTGGGACGTGTCCCAGAGGTCCGTCCTCAGCCAGGCCTCCGCGACCTGCCCCGAGCCCCTCATGTGCCTCGCCTTCGACCCGCAGCGCCTGAAGGGCGTGTCCGGTTCCTCTGACAAGAACCTCCAGCTCTGGGTTCTGGACGAGAACAAGAACCTG??C
>trsc@E0366
?CAGACACGGGCCCCGGACCACTCCTGTTGGCGGGCTATGAGGACGGGTCCCTGCTGCTGTGGGACGTGTCCCAGAGGTCCACCCTCAGCCGAGCCGCCGGCACCTGCCCTGAGCCCCTCATGTGCCTCGCCTTCGACCCTCAACGCCTGACGGGCGTCTCCGGTTCCTCGGACAAGAACCTCCAGCCCTGGGTTCTGGATGAGAACAAGAACCTG?CA
>trmu@E0366
?CAGACACGGGCCCCGGACCACTCCTGTTGGCGGGCTATGAGGACGGGTCCCTGCTGCTGTGGGACGTGTCCCAGAGGTCCACCCTCAGCCGAGCCACCAGCACCTGCCCTGAGCCCCTCATGTGCCTCGCCTTCGACCCTCAACGTCTGACGGGCGTCTCCGGTTCCTCGGACAAGAACCTCCAGCCCTGGGTTCTGGATGAGAACAAGAACCTG??C
>mora@E0366
?CAGACACGGGCCCTGGGCCGCTCCTGTTGGCGGGCTATGAGGACGGGTCCCTGCTGCTGTGGGACGTGTCCCAGAGGTCCACCCTCAGCCGGGCCACCGGCACCTGCCCCGAGCCCCTCATGTGCCTTGCCTTCGACCCTCAACGCCTGAAGGGCGTCTCCGGTAGCTCGGACAAGAACCTCCAGCCCTGGGTTCTGGACGAGAACAAGAACCTG?CA
>loam@E0366
CCAGACACAGGCCCCGGACCACTCCTGTTGGCAGGCTATGAGGACGGGTCCCTGCTTCTGTGGGACGTGTCCCAGAGGTCTACCCTCAGCCAAGCCACCGCAACCTGCCCCGAGCCCCTCATGTGCCTCGCCTTCGACCCTCAACGCCTGAAGGGGGTCTCCGGTTCCTCGGACAAGAACCTCCAGCCCTGGGTTCTGGACGAGAACAATAACCTG?CA
>loxj@E0366
CCAGACACAGGCCCCGGACCACTCCTGTTGGCAGGCTATGAGGACGGGTCCCTGCTTCTGTGGGACGTGTCCCAGAGGTCTACCCTCAGCCAAGCCACCGCAACCTGCCCCGAGCCCCTCATGTGCCTCGCCTTCGACCCTCAACGCCTGAAGGGGGTCTCCGGTTCCTCGGACAAGAACCTCCAGCCCTGGGTTCTGGACGAGAACAATAACCTG??C
>lolo@E0366
?CAGACACAGGCCCCGGACCACTCCTGTTGGCAGGCTATGAGGACGGGTCCCTGCTTCTGTGGGACGTGTCCCAGAGGTCTACCCTCAGCCAAGCCACCGCAACCTGCCCCGAGCCCCTCATGTGCCTCGCCTTCGACCCTCAACGCCTGAAGGGGGTCTCCGGTTCCTCGGACAAGAACCTCCAGCCCTGGGTTCTGGACGAGAACAATAACCTG?CA
>mepo@E0366
CCAGACACGGGCCCTGGACCGCTCCTGTTGGCGGGCTACGAGGACGGGTCCCTGCTGCTGTGGGACGTGTCCCAGAGGTCTACCCTCAGCCGATCCACCAGCACCTGCCCTGAGCCCCTCATGTGCCTTGCTTTCGACCCGCAACGCCTGAAGGGCGTCTCCGGTTCCTCGGACAAGAACCTCCAGCCCTGGGTTCTGGACGAGAACAAGAACCTG??C
>merl@E0366
CCAGACACGGGCCCTGGACCGCTCCTGTTGGCGGGCTACGAGGACGGGTCCCTGCTGCTGTGGGACGTGTCCCAGAGGTCTACCCTCAGCCGATCCACCAGCACCTGCCCTGAGCCCCTCATGTGCCTTGCTTTCGACCCGCAACGCCTGAAGGGTGTCTCCGGTTCCTCGGACAAGAACCTCCAGCCCTGGGTTCTGGACGAGAACAAGAACCTG??C
>meca@E0366
CCAGACACGGGCCCTGGACCGCTCCTGTTGGCGGGCTACGAGGACGGGTCCCTGCTGCTGTGGGACGTGTCCCAGAGGTCTACCCTCAGCCGATCCACCAGCACCTGCCCTGAGCCCCTCATGTGCCTCGCTTTCGACTCGCAACGCCTGAAGGGCGTCTCTGGTTCCTCGGACAAGAACCTCCAGCCCTGGGTTCTGGACGAGAACAAGAACCTG??C
>lohl@E0366
?CAGACACAGGCCCCGGACCACTCCTGTTGGCAGGCTATGAGGACGGGTCCCTGCTTCTGTGGGACGTGTCCCTGAGGTCTACCCTCAGCCAAGCCACCGCAACCTGCCCCGAGCCCCTCATGTGCCTCGCCTTTGACCCTCAACGCCTGAAGGGGGTCTCCGGTTCCTCGGACAAGAACCTCCAGCCCTGGGTTCTGGACGAGAACAATAACCTG?CA
>momo@E0366
CCAGACTCGGGCCCCGGACCGCTCCTGTTGGCGGGCTACGAGGACGGGTCCCTGCTGCTGTGGGACGTGTCCCAGAGGTCCACCCTCAGCCAAGCCTCCGCAACCTGCCCCGAGCCCCTCATGTGCCTCGCCTTCGACCCTCAACGCCTGAAGGGCGTCTCCGGTTCCTCGGAAAAGAACCTCCAGCCCTGGGTTCTGGACGAGACCAAGAACCTG??C
>mezu@E0366
---?ACACAGGCCCTGGACCACTCCTGTTGGCAGGCTATGAGGACGGGTCCCTGCTGCTGTGGGATGTGTCCCAGAGGTCCACCCTCAGCCGAGCCCCCAGCACCTGCCCCGAGCCCCTCATGTGCCTTGCCTTCGACCCTCAACTTCAGAAGGGCGTCTCCGGTTCCTCGGACAAGAACCTCCAGCCCTGGGTTCTGGATGAGAACAAGAACCTG??C
>phph@E0366
?CGGACTCGGGCGCCGGACCGCTGCTGTTGGCGGGCTATGAGGACGGCTCCCTGCTGCTGTGGGACGTGACCCAGAGGGCCACCCTCAGCCGCGccgccggcccctcccccgAGCCCCTCATGTGCCTCGCCTTTGACCCCGAGCGCCTGAAGGGCGTCTCCGGTTCCTCGGACAAGAACCTCCAGCCCTGGGTTCTGGACGAGAACAAGAACCTG?CA
>maoc@E0366
---------------------------------------??GGACGGGTCCCTCCTGCTGTGGGACGTGTCCCAGAGGTCCACCCTCAGCCGAGCCCCCGGCACCGGCTCCGAGCCCCTCATGTGCCTGGCCTTTGACCCTCAGCGTCTGAAGGGTGTCTCCGGTTCCTCGGACAAGAACCTCCGGCCCTGGGTTCTGGACGAGAACAAGAACCTG?CA
>mabe@E0366
?CAGACGCGGGCCCTGGGCCGCTCCTGTTGGCCGGCTACGAGGACGGGTCTTTGCTGCTGTGGGACGTGTCCCAGAGGTCTGTGCTCAGCCGAGCCCCCGGCACCAGCGGCGAGCCCCTCATGTGCCTGGCCTTCGACCCTCAACGTCTGAAGGGCGTCTCCGGTTCCTCGGACAAGAACCTCCAGCCCTGGGTTCTG---GAGAACAGGAGC---??C
>coru@E0366
?CAGACACGGGCCCCGGGCCGCTGCTGTTGGCGGGCTACGAGGACGGGTCCCTGTTGCTGTGGGACGTGTCCCAGAGGTCCGCCCTCAGCCGAGCCCCCGGCACCAGCGGAGAGCCCCTCATGTGCCTGGCCTTCGACCCGCATCGCCTGAAGGGCGTCTCCGGATCCTCGGACAAGAACCTCCAGCCCTGGGTTCTGGACGAGAACAAGAACCTG?CA
>phbl@E0366
?cagacTCGGGCGCCGGGCCGCTCCTGTTGGCGGGCTATGAGGACggctccctgctgctgtggGACGTGACCCAGCGGGCCGCCCTCAGCCGCGccgccagcccctcccccgagCCCCTCATGTGCCTCGCCTTCGACCCCGAGCGCCTGAAGGGCGTCTCGGGGTCCTCGGGCAAGAACCTCCAGCCCTGGGTTCTGGACGAGAGCAAGAACCTG??C
>cyro@E0366
?CAGATGCAGGTCCCGGCCCACTGCTGTTGGCTGGCTACGAGGACGGGTCTCTGCTGCTGTGGGACGTGTCCCAGAGATCTCCGCTGAGCCGC---ACTGCCACCCAACCCGGGCCTGTCATGTGCCTGGCCTTCGATCCCCAGCAGCTGAGGGGCATCTCAGGCTCCTCTGAGAAGCAGCTACTACCCTGGGCTCTTGGTGGGCAGGACGACCTG?CA
