# Supplementary material for: The Phylogenetic Relationships of the Family Sciaenidae Based on Genome-Wide Data Analysis
Source: Animals (Basel). 2022 Dec 1;12(23):3386. doi: 10.3390/ani12233386 (PMC9741161; doi:10.3390/ani12233386)
Supplement: Supplementary file 1 [file animals-12-03386-s001.zip › File S2/align-1105-genes/bak/E0367_NT.fasta.ali]

>argl@E0367
??AATAGAGGCCTTACAGGAACAATGCAACACTACCGCAGCCACCAATTCCCACATGGTGCTGCACCTTGAGCATGCTCAGTCGCTCCTGCTACAGTTCTCAGAGGGCATTGCTGAGGTGTCGCCATGGTTACAAGAAACCCAAGCCCTTATTGGCCAGCTCTCACTGAGCACCATTAGCTACGAAGCCTTCCGGGAGCAACAAGACCTGTTA??C
>bame@E0367
??AATAGAGGCCTTACAGGAACAATGTAACACCACCACAGCCACTAATTCCCACATGGTACTGCACCTTGAGCATGCGCAATCGCTCTTGCTGCAGTTCTCAGAGGGCATTTCTGAGGTGTCGCCATGGCTACAAGAAACCCAagccctgattggccagctcTCACTGAGCACCATTAGCTATGAAGCCTTCCGGGAGCAACAAGACCTGTTA??C
>bosa@E0367
??AATTGAGGCCTTACAGGAACAATGCAACACTACCGCAGCCACCAATTCCCACATGGTGCTGCACCTTGAGCATGCTCAGTCGCTCCTGCTACAGTTCTCAGAGGGCATTGCTGAGGTGTCGCCATGGTTACAAGAAACCCAAGCCCTTATTGGCCAGCTCTCACTGAGCACCATTAGCTACGAAGCCTTCCGGGAGCAACAAGACCTGTTA??C
>trsc@E0367
??AATAGAGGCCTTGCAGGAACAATGCAACACCACCGCAGCCACCAACTCCCACATGGTGCTGCACCTTGAGCATGCTCAGTCGCTTCTGCTGCAGTTCTCAGAGGGCATTGCTGAGGTGTCGCCATGGCTACAAGAAACCCaagccctgattggccagatcTCACTGAGCACCATTAGCTACGAAGCCTTCCGGGAGCAACAAGACCTGTTA??C
>trmu@E0367
??AGTAGAGGCCTTGCAGGAACAATGcaacaccaccacagccaccaaTTCTCACATGGTGCTGCACCTTGAGCATGCTCAGTCGCTTCTGCTGCAGTTCTCAGAGGGCATCGCTGAGGTGTCGCCATGGCTACAAGAAACCCaagccctgattggccagatcTCGCTGAGCACCATTAGCTATGAAGCCTTCCGGGAGCAACAAGACCTGTTA??C
>brbr@E0367
??AATAGAGGCCTTACAGGAACAATGCAACACCACCGCAGCCACCAATTCCCACATGGTACTGCATCTTGAGCATGCTCAATCGCTCCTGCTGCAGTTCTCAGAGGGCATTGCCGAGGTGTCGCCATGGCTACAAGAAACCCAAGCCCTTATTGGCCAGCTCTCACTCAGCACCATCAGCTATGAAGCCTTCCGGGAGCAACAAGACCTGTTA?CA
>povi@E0367
??AATAGAAGCCTTACAGGAACAATGCAACACCACCGCAGCCACCAATTCCCACATGGTGCTGCACCTTGAGCATGCTCAGTCGCTCCTGCTACAGTTCTCAGAGGGCATTGCCGAGGTGTCGCCATGGTTACAAGAAACCCAAGCCCTTATTGGCCAGCTCTCACTGAGCACCATTAGCTACGAAGCCTTCCGGGAGCAACAAGACCTGTTA??C
>gaar@E0367
??AATAGAGGCCTTACAGGAACAATGCAACACCACCGCAGCCACCAATTCCCACATGGTTCTGCACCTTGAGCATGCTCAATCGCTCCTGCTACAGTTCTCAGAGGGCATTGCCGAGGTGTCGCCATGGTTACAGGAAACCCAAGCCCTTATTGGCCAGCTCTCACTGAGCACCATTAGCTACGAAGCCTTCCGGGAGCAACAAGACCTGTTA?CA
>gace@E0367
??AATTGAGGCCTTACAGGAACAATGCAACACTACCGCAGCCACCAATTCCCACATGGTGCTGCACCTTGAGCATGCTCAGTCGCTCCTGCTACAGTTCTCAGAGGGCATTGCCGAGGTGTCGCCATGGTTACAAGAAACCCAAGCCCTTATTGGCCAGCTCTCACTCAGCACCATTAGCTACGAAGCCTTCCGGGAGCAACAAGACCTGTTA?CA
>gach@E0367
??AATTGAGGCCTTACAGGAACAATGCAACACTACCGCAGCCACCAATTCCCACATGGTGCTGCACCTTGAGCATGCTCAGTCGCTCCTGCTACAGTTCTCAGAGGGCATTGCCGAGGTGTCGCCATGGTTACAAGAAACCCAAGCCCTTATTGGCCAGCTCTCACTGAGCACCATTAGCTACGAAGCCTTCCGGGAGCAACAAGACCTGTTA?CA
>gaen@E0367
??AATTGAGGCCTTACAGGAACAATGCAACACTACCGCAGCCACCAATTCCCACATGGTGCTGCACCTTGAGCATGCTCAGTCGCTCCTGCTACAGTTCTCAGAGGGCATTGCCGAGGTTTCGCCATGGTTACAAGAAACCCAAGCCCTTATTGGCCAGCTCTCACTGAGCACCATTAGCTACGAAGCCTTCCGGGAGCAACAAGACCTGTTA??C
>momo@E0367
??AATAGAGGCCTTACAGGAACAATGCAACACCACCGCAGCCACCAATTCCCACATGGTACTGCACCTTGAGCATGCTCAATCGCTCCTGCTACAGTTCTCAGAGGGCATTGCCGAGGTGTCGCCATGGCTACAAGAAACCCAAGCTCTTATTGGCCAGCTCTCACTGAGCACCATTAGCTATGAAGCCTTCCGGGAGCAACAAGACCTGTTA??C
>gage@E0367
??AATTGAGGCCTTACAGGAACAATGCAACACTACCGCAGCCACCAATTCCCACATGGTGCTGCACCTTGAGCATGCTCAGTCGCTCCTGCTACAGTTCTCAGAGGGCATTGCCGAGGTTTCGCCATGGTTACAAGAAACCCAAGCCCTTATTGGCCAGCTCTCACTGAGCACCATTAGCTACGAAGCCTTCCGGGAGCAACAAGACCTGTTA?CA
>gamo@E0367
??AATTGAGGCCTTACAGGAACAATGCAACACTACCGCAGCCACCAATTCCCACATGGTGCTGCACCTTGAGCATGCTCAGTCGCTCCTGCTACAGTTCTCAGAGGGCATTGCCGAGGTTTCGCCATGGTTACAAGAAACCCAAGCCCTTATTGGCCAGCTCTCACTGAGCACCATTAGCTACGAAGCCTTCCGGGAGCAACAAGACCTG---??T
>lala@E0367
??AATAGAGGCCTTACAGGAACAATGCAACACCACCGCAGCCACCAATTCCCACATGGTACTACACCTTGAGCATGCTCAATCGCTCCTGCTGCAGTTCTCAGAGGGCATTGCTGAGGTGTCGCCATGGCTACAAGAAACCCAagccctgattggccagctCTCACTGAGCACCATTAGCTATGAAGCCTTCCGGGAGCAACAAGACCTGTTA?CA
>loam@E0367
??AATAGAGGCCTTACAGGAACAATGCAACACCACCGCAGCCACCAATTCCCACATGGTACTGCACCTTGAGCATGCTCAATCGCTCCTGCTACAGTTCTCAGAGGGCATTGCTGAGGTGTCGCCATGGCTACAAGAAACCCAAGCCCTGATTGGCCAGCTCTCGTTGAGCACCATTAGCTATGAAGCCTTCCGGGAGCAACAAGACCTGTTA?CA
>lohl@E0367
??AATAGAGGCCTTACAGGAACAATGCAACACCACCGCAGCCACCAATTCCCACATGGTACTGCACCTTGAGCATGCTCAATCGCTCCTGCTACAGTTCTCAGAGGGCATTGCTGAGGTGTCGCCATGGCTACAAGAAACCCAAGCCCTGATTGGCCAGCTCTCACTGAGCACCATTAGCTATGAAGCCTTCCGGGAGCAACAAGACCTGTTA??C
>lolo@E0367
??AATAGAGGCCTTACAGGAACAATGCAACACCACCGCAGCCACCAATTCCCACATGGTACTGCACCTTGAGCATGCTCAATCGCTCCTGCTACAGTTCTCAGAGGGCATTGCTGAGGTGTCGCCATGGCTACAAGAAACCCAAgccctgattggccagctcTCACTGAGCACCATTAGCTATGAAGCCTTCCGGGAGCAACAAGACCTGTTA?CA
>loxj@E0367
??AATAGAGGCCTTACAGGAACAATGCAACACCACCGCAGCCACCAATTCCCACATGGTACTGCACCTTGAGCATGCTCAATCGCTCCTGCTACAGTTCTCAGAGGGCATTGCTGAGGTGTCGCCATGGCTACAAGAAACCCAAGCCCTGATTGGCCAGCTCTCACTGAGCACCATTAGCTATGAAGCCTTCCGGGAGCAACAAGACCTGTTA??C
>mepo@E0367
??AATAGAGGGCTTACAGGAGCAATGcaacaccaccgccgccaccaacTCCCACATGGTGCTGCACCTTGAGCATGCTCAGTCGCTCCTGCTACAGTTTTCAGAGGGCATTGCCGAGGTGTCGCCATGGCTACAAGAAACCCAAGCCCTGATTGGCCAGCTCTCACTGAGCACCATTAGCTACGAAGCCTTTCGGGAGCAGCAAGACCTGTTA?CA
>meca@E0367
??AATAGAGGGCTTACAGGAGCAATGcaacaccaccgccgccaccaacTCCCACATGGTGCTGCACCTTGAGCATGCTCAGTCGCTCCTGCTACAGTTTTCGGAGGGCATTGCCGAGGTGTCGCCATGGCTACAAGAAACCcaagctctgattggccagctcTCACTGAGCACCATTAGCTACGAAGCCTTTCGGGAGCAGCAAGACCTGTTA?CA
>merl@E0367
??AATAGAGGGCTTACAGGAGCAATGcaacaccaccgccgccaccaacTCCCACATGGTGCTGCACCTTGAGCATGCTCAGTCGCTCCTGCTACAGTTTTCGGAGGGCATTGCCGAGGTGTCGCCATGGCTACAAGAAACCCAAGCCCTGATTGGCCAGCTCTCACTGAGCACCATTAGCTACGAAGCCTTTCGGGAGCAACAAGACCTGTTA??C
>zefa@E0367
??AATAGAGGCCTTGCAGGAACAATGCAacaccaccgccgccaccaatTCCCACGTGGTGCTGCAGCTCGAGCACGCTCAGTCGCTCCTGTTACAGTTCTCCGAGGGCCTGGCCGAGGTGTCGCCATGGCTACGGGAAACCCAAGCCCTCATTGGCCAGCTCTCGCTGAGCACCATTAGCTACGAGGCCTTCCGGGAACAACAAGACCTCTTA??C
>phph@E0367
??AATAGAGGCCTTACAGGAACAATGCAACACCACCGCAGCCACAAACTCCCACATGGTACTGCGCCTTGAGCATGCTCAGTCGCTCCTGCTACAGTTCTCAGAGGGCATTGCTGAGGTGTCGCCATGGCTACAGGAAACCCaagccctgattggccagctctCGCTGAGCACCATTAGCTACGAAGCCTTCCGGGAGCAACAAGACCTGTTA??C
>cyro@E0367
---ATAGAGGCCTTGCAGGAACAATGCAACACCACGGCCGCCACCAATTCCCACGTGGTGCTGCAGCTCGAGCACGCTCAGTCGCTCTTGTTACAGTTCTCTGAGGGCTTGGCCGAGGTGTCGCCATGGCTACGGGAAACCCAAGCCCTCATTGGCCAGCTCTCGCTGAGCACCATTAGCTATGAGGCCTTCCGGGAACAACAAGACCTCTTA??C
>phbl@E0367
??AATAGAGGCCTTACAGGAACAATGCAACACCACCGCAGCCACAAACTCCCACATGGTCCTGCGCCTTGAGCATGCTCAGTCGCTCCTGCTACAGTTCTCAGAGGGCATTGCTGAGGTGTCGCCATGGCTACAGGAAACCCAagccctgattggccagctcTCGCTGAGCACCATTAGCTATGAAGCCTTCCGGGAGCAACAAGACCTGTTA??C
>mabe@E0367
??AATAGAGGCCTTGCAGGAACAATGCaacagcaccaccgccaccaactCCCACACGGTGCTGCACCTTGAGCACGCTCAGTCGCTGTTGCTGCAGTACTCCGAGGGCATGGCAGAGGTGTCGCCATGGCTACAAGAAACCCAAGCCCTGATTGGCCGGCTGTCACTGAGCACTATTAGCTACGAGGCGTTCCGGGAGCAACAAGACCTGCTC??C
>coru@E0367
??AATAGAGGCGCTGCAGGAACAATgcaacagcaccaccgccaccaactcCCACTCGGTGCTGCACCTTGAGCACGCTcagtcgctgctgctgcagttctCCGAGGGCATGGCCGAGGTGTCGCCATGGCTACAAGAAACCCAAGCCCTGATTGGCCGGCTCTCGCTGAGCACCGTCAGCTACGAAGCCTTCCGGGAGCAACAAGACCTGCTA??C
>maoc@E0367
??AATAGAGGCGTTACAGGAACaatgcaacaccaccaccgccacaaacTCCCACACAGTGCTGCACCTTGAGCATGCTCAGTCGCTCCTGCTGCAGTTCTCAGAGGGCATGGCTGAGGTGTCGCCATGGCTACAAGAAACCCAATCCCTGATTGGCCAGCTCTCGCTGAGCACCATTAGCTATGAGGCCTTCCGGGAGCAACAAGACCTGCTA?CA
>muma@E0367
??AATAGAGGCCTTACAGGAACAATGcaacaccaccgccgccaccaacTCCCACACGGTGCTGCACCTTGAGCATGCGCAGTCGCTCCTGCTGCAGTTTTCAGAGGGCATTGCTGAGGTGTCGCCATGGCTACAGGAAACCcaagccctgattggtcagctcTCGCTGAGCACTATTAGCTACGAAGCCTTCCGGGAGCAACAAGACCTGTTG??C
>mezu@E0367
??AATAGAGGCCTTACAGGAACAATGCAACACCACCGCGGCCACCAATTCCCACATGGTACTGCACCTTGAGCACGCTCAGTCGCTCCTGCTGCACTTCTCAGAGGGTATGGCTGAGGTGTCGCCATGGCTACAAGAAACCCAAGCCCTGATTGGCCAGCTCTCACTGAGCACCATTAGCTATGAAGCCTTCCGGGAGCAACAAGACCTGTTA??C
>trmi@E0367
??AATAGAGGCCTTACAGGAACAATGCAACACCACCGCAGCCACCAATTCCCACATGGTACTGCACCTGGAGCATGCTCAGTCGCTCCTGCTGCAGTTCTCAGAGGGCATTGCCGAGGTGTCACCATGGTTACACGAAACCAAAGCCCTTATTGGCCAGCTCTCACTGAGCACCATTAGCTATGAAGCCTTCCGGGAGCAACAAGACCTGTTA??C
>meme@E0367
??AATAGAGGCCTTACAGGAGCAATGCAACACCACCGCAGCCACCAATTCCCACATGGTGCTGCACCTTGAGCATGCTCAGTCGCTCCTGCTACAGTTCTCAGAGGCCATTGCCGAGGTGTCGCCATGGTTACAAGAAACCCAAGCCCTTATTGGCCAGCTCTCACTGAGCACCATTAGCTACGAAGCCTTCCGGGAGCAACAAGACCTGTTA??C
>mora@E0367
??AATAGAGGCCTTACAGGAACAATGCAACACCACCGCAGCCACCAATTCCCACATGGTACTGCACCTTGAGCATGCTCAATCGCTCCTGCTGCAGTTCTCAGAGAACATTGCTGAGGTGTCGCCATGGCTACAAGAAACCCAagccctgattggccagctcTCACTGAGCACCATTAGCTATGAAGCCTTCCGGGAGCAACAAGACCTGTTA??C
>brca@E0367
---ATTGAGAGTCTCCAGGAACAGTGTAACGTCACGTCCTCCACTAACTCCCACCTGGTCCTGCGGCTGGAACACGCCCAGTCTCTCCTGCAGCAGTTCTCTGAGAGCTTCTCTGAGGTGTCTCCGTGGCTGACTGAGACCAACCATCTCATTGAAGGCCTCACGCTCAGCTCCATCAGCTACCAGGCCTTCAGACAGCAGCAGGACTTGCTA?CA
