# Supplementary material for: The Phylogenetic Relationships of the Family Sciaenidae Based on Genome-Wide Data Analysis
Source: Animals (Basel). 2022 Dec 1;12(23):3386. doi: 10.3390/ani12233386 (PMC9741161; doi:10.3390/ani12233386)
Supplement: Supplementary file 1 [file animals-12-03386-s001.zip › File S2/align-1105-genes/bak/E0368_NT.fasta.ali]

>argl@E0368
---GACCCCCTGTTCTCGGCCCAGCGCCTGCCTCCGCATGGCTACCCGCTGGAGCACCCCTTCAACAAGGACGGCTACCGCTACATCCTGGCCGAGCCGGACCCCCACGCCCCCGACCCAGAGAAGCTGGAGCTGGACTGCTGGGCGGGGAAGCCCATCCCCGGAGACCTGTACCGGGCCTGTCTGTACGAGAGGGTGCTGCTGGCGCTGCACGACAGA
>bame@E0368
---GACCCTCTGTTCTCGGCCCAGCGCCTGCCCCCGCACGGCTACCCGCTGGAGCACCCCTTCAACAAGGACGGGTACCGCTACATCCTGGCCGAGCCGGACCCCCACGCCCCTGACCCGGAGAAGCTGGAGCTGGACTGCTGGGCGGGGAAGCCCATCCCCGGGGACCTGTACCGGGCCTGCCTGTACGAGAGGGTGCTCCTGGCGCTGCACGACCGA
>brca@E0368
---GACCCCCTGTTCTCGTCCCAGCGGCTGCCCCCTCACGGCTACCCCTTGGAGCACCCCTTCAACAAGGACGGCTACCGCTACATCCTGGCCGAGCCGGACCCTCACGCCCCGGACCCAGAGAAGCTGGAGCTGGACTGCTGGGCCGGCAAGCCCATCCCCGGGGACCTGTACCGGTCCTGTCTGTACGAGAGAGTGCTGCTCGCCCTGCACGACAGA
>trsc@E0368
---------------------CAGCGCCTGCCCCCGCACGGCTACCCACTGGAGCACCCCTTCAACAAGGACGGGTACCGCTACATCCTGGCCGAGCCGGACCCCCACGCCCCAGACCCGGAGAAGCTGGAGCTGGACTGCTGGGCGGGGAAGCCCATCCCTGGGGACCTGTACCGGGCCTGTCTGTACGAGAGGGTGCTGCTGGCGCTGCACGACAGA
>gaen@E0368
---GACCCCCTGTTCTCGGCCCAGCGCCTGCCTCCGCATGGCTACCCGCTGGAGCACCCCTTCAACAAGGACGGCTACCGCTACATCCTGGCCGAGCCGGACCCCCACGCCCCCGACCCAGAGAAGCTGGAGCTGGACTGCTGGGCGGGGAAGCCCATCCCCGGAGACCTGTACCGGGCCTGTCTGTACGAGAGGGTGCTGCTGGCGCTGCACGACAGA
>lolo@E0368
---GACCCTCTGTTCTCGGCCCAGCGCCTGCCCCCGCACGGCTACCCGCTGGAGCACCCCTTCAACAAGGACGGGTACCGCTACATCCTGGCCGAGCCGGACCCCCACGCCCCAGACCCAGAGAAGCTGGAGCTGGACTGCTGGGCAGGGAAGCCCATCCCCGGAGATCTGTACCGGGCCTGTCTGTACGAGAGGGTGCTGCTGGCGCTGCACGACAGA
>povi@E0368
---GACCCCCTGTTCTCGGCCCAGCGCCTGCCTCCGCATGGCTACCCGCTGGAGCACCCCTTCAACAAGGACGGCTACCGCTACATCCTGGCCGAGCCGGACCCCCACGCCCCCGACCCAGAGAAGCTGGAGCTGGACTGCTGGGCGGGGAAGCCCATCCCCGGAGACCTGTACCGGGCCTGTCTGTACGAGAGGGTGCTGCTGGCGCTGCACGACAGA
>muma@E0368
---GACCCCCTGTTCTCGGCCCAGCGCCTGCCCCCGCACGGCTACCCGCTGGAGCACCCCTTCAACAAGGACGGGTACCGCTACATCCTGGCCGAGCCGGACCCCCACGCCCCCGACCCCGAGAAGCTGGAGCTGGACTGCTGGGCGGGGAAGCCCATCCCCGGTGACCTGTACCGGGCCTGTCTGTACGAGAGGGTGCTGCTGGCGCTGCACGACAGA
>mora@E0368
---GACCCTCTGTTCTCGGCCCAGCGCCTGCCCCCGCACGGCTACCCGCTGGAGCACCCCTTCAACAAGGACGGGTACCGCTACATCCTGGCCGAGCCGGACCCCCACGCCCCGGACCCCGAGAAGCTGGAGCTGGACTGCTGGGCGGGGAAGCCCATCCCCGGAGACCTGTACCGGGCCTGTCTGTATGAGAGGGTGCTGCTGGCGCTGCACGACAGA
>momo@E0368
---GACCCTCTGTTCTCGGCCCAGCGTCTGCCCCCGCACGGCTACCCACTGGAGCACCCCTTCAACAAGGACGGGTACCGCTACATCCTGGCCGAGCCGGACCCCCACGCCCCGGACCCAGAGAAGCTGGAGCTGGACTGCTGGGCGGGGAAGCCCATCCCCGGGGATCTGTACCGGGCCTGTCTGTACGAGAGGGTGCTGCTGGCGCTGCACGACAGA
>maoc@E0368
------------TTCTCGGCCCAGCGCCTGCCGCCACACGGCTACCCGCTGGAGCACCCCTTCAACAAGGACGGCTACCGCTACATCCTGGCCGAGCCGGACCCCCACGCCCCGGACCCCGAGAAGCTGGAGCTGGACTGCTGGGCGGGGAAGCCCATCCCGGGGGACCTGTACCGGGCCTGCCTGTACGAGAgggtgctgctggcgctgcacGACCGA
>merl@E0368
---GACCCTCTGTTCTCCGCCCAGCGTCTGCCCCCCCACGGCTACCCGCTGGAGCACCCCTTTAACAAAGACGGGTACCGCTACATCTTGGCCGAGCCGGACCCCCACGCCCCGGACCCAGAGAAGCTGGAGCTGGACTGCTGGGCGGGGAAGCCCATCCCGGGAGACCTGTACCGGGCCTGTCTGTATGAGAGGGTGCTCCTGGCGCTGCATGACCGA
>mepo@E0368
---GACCCTCTGTTCTCCGCCCAGCGTCTGCCCCCCCACGGCTACCCGCTGGAGCACCCCTTTAACAAAGACGGGTACCGCTACATCTTGGCCGAGCCGGACCCCCACGCCCCGGACCCAGAGAAGCTGGAGCTGGACTGCTGGGCGGGGAAGCCCATCCCCGGAGACCTGTACCGGGCCTGTCTGTATGAGAGGGTGCTCCTGGCGCTGCATGACCGA
>bosa@E0368
---GACCCCCTGTTCTCGGCCCAGCGCCTGCCTCCGCATGGCTACCCGCTGGAGCACCCCTTCAACAAGGACGGCTACCGCTACATCCTGGCTGAGCCGGACCCCCACGCCCCCGACCCAGAGAAGCTGGAGCTGGACTGCTGGGCGGGGAAGCCCATCCCCGGAGACCTGTACCGGGCCTGTCTGTACGAGAGGGTGCTGCTGGCGCTGCACGACAG?
>loxj@E0368
---GACCCTCTGTTCTCGGCCCAGCGCCTGCCCCCGCATGGCTACCCGCTGGAGCACCCCTTCAACAAGGACGGGTACCGCTACATCCTGGCCGAGCCGGACCCCCACGCTCCAGACCCAGAGAAGCTGGAGCTGGACTGCTGGGCAGGGAAGCCCATCCCCGGAGATCTGTACCGGGCCTGTCTGTACGAGAGGGTGCTGCTGGCGCTGCACGACAG?
>mezu@E0368
---GACCCCCTGTTCTCGGCCCAGCGCCTGCCCCCCCACGGCTACCCGCTGGAGCACCCGTTCAACAAGGACGGGTACCGCTACATCCTGGCCGAGCCGGACCCCCACGCCCCGGACCCGGAGAAGCTGGAGCTGGACTGCTGGGCGGGGAAGCCCATCCCGGGAGACCTGTACCGGGCCTGTCTGTACGAGAGGGTGCTGCTGGCGCTGCACGACAG?
>lohl@E0368
---GACCCTCTGTTCTCGGCCCAGCGCCTGCCCCCGCACGGCTACCCGCTGGAGCACCCCTTCAACAAGGACGGGTACCGCTACATCCTGGCCGAGCCGGACCCCCACGCTCCAGACCCAGAGAAGCTGGAGCTGGACTGCTGGGCAGGGAAGCCCATCCCCGGAGATCTGTACCGGGCCTGTCTGTACGAGAGGGTGCTGCTGGCGCTGCACGACAG?
>loam@E0368
---GACCCTCTGTTCTCGGCCCAGCGCCTGCCCCCGCACGGCTACCCGCTGGAGCACCCCTTCAACAAGGACGGGTACCGCTACATCCTGGCCGAGCCGGACCCCCACGCTCCAGACCCAGAGAAGCTGGAGCTGGACTGCTGGGCAGGGAAGCCCATCCCCGGAGATCTGTACCGGGCCTGTCTGTACGAGAGGGTGCTGCTGGCGCTGCACGACAG?
>gamo@E0368
---GACCCCCTGTTCTCGGCCCAGCGCCTGCCTCCGCATGGCTACCCGCTGGAGCACCCCTTCAACAAGGACGGCTACCGCTACATCCTGGCCGAGCCGGACCCCCACGCCCCCGACCCAGAGAAGCTGGAGCTGGACTGCTGGGCGGGGAAGCCCATCCCCGGAGACCTGTACCGGGCCTGTCTGTACGAGAGGGTGCTGCTGGCGCTGCACGACAG?
>gage@E0368
---GACCCCCTGTTCTCGGCCCAGCGCCTGCCTCCGCATGGCTACCCGCTGGAGCACCCCTTCAACAAGGACGGCTACCGCTACATCCTGGCCGAGCCGGACCCCCACGCCCCCGACCCAGAGAAGCTGGAGCTGGACTGCTGGGCGGGGAAGCCCATCCCCGGAGACCTGTACCGGGCCTGTCTGTACGAGAGGGTGCTGCTGGCGCTGCACGACAG?
>brbr@E0368
---GACCCTCTGTTCTCGGCCCAGCGCCTGCCCCCGCACGGCTACCCGCTGGAGCACCCCTTCAACAAGGACGGCTACCGCTACATCCTGGCCGAACCGGACCCCCACGCCCCAGACCCAGAGAAGCTGGAGCTGGACTGCTGGGCGGGGAAGCCCATCCCTGGAGATCTGTACCGGGCCTGTCTGTACGAGCGGGTGCTGCTGGCGCTGCACGACAG?
>gach@E0368
---GACCCCCTGTTCTCGGCCCAGCGCCTGCCTCCGCATGGCTACCCGCTGGAGCACCCCTTCAACAAGGACGGCTACCGCTACATCCTGGCCGAGCCGGACCCCCACGCCCCCGACCCAGAGAAGCTGGAGCTGGACTGCTGGGCGGGGAAGCCCATCCCCGGAGACCTGTACCGGGCCTGTCTGTACGAGAGGGTGCTGCTGGCGCTGCACGACAG?
>gace@E0368
---GACCCCCTGTTCTCGGCCCAGCGCCTGCCTCCGCATGGCTACCCGCTGGAGCACCCCTTCAACAAGGACGGCTACCGCTACATCCTGGCCGAGCCGGACCCCCACGCCCCCGACCCAGAGAAGCTGGAGCTGGACTGCTGGGCGGGGAAGCCCATCCCCGGAGACCTGTACCGGGCCTGTCTGTACGAGAGGGTGCTGCTGGCGCTGCACGACAG?
>gaar@E0368
---GACCCTCTGTTCTCGGCCCAGCGCCTGCCCCCGCACGGCTACCCCCTGGAGCACCCCTTCAACAAGGACGGCTACCGCTACATCCTGGCCGAGCCGGACCCCCACGCCCCGGACCCCGAGAAGCTGGAGCTGGACTGCTGGGCGGGGAAGCCCATCCCTGGAGACCTGTACCGGGCCTGTCTGTACGAGAGGGTGCTGCTGGCGCTGCACGACCG?
>meca@E0368
---GACCCTCTGTTCTCCGCCCAGCGTCTGCCCCCGCACGGCTACCCGCTGGAGCACCCCTTTAACAAAGACGGGTACCGCTACATCTTGGCCGAGCCGGACCCCCACGCCCCGGACCCAGAGAAGCTGGAGCTGGACTGCTGGGCGGGGAAGCCCATCCCCGGAGACCTGTACCGGGCCTGTCTGTATGAGAGGGTGCTCCTGGCGCTGCATGACCG?
>coru@E0368
??tgacCCGCTGTTCTCGGCCCAGCGTCTGCCGCCCCACGGCTACCCGCTGGAGCACCCCTTCAACAAGGACGGCTACCGCTACATCCTGGCCGAGCCGGACCCCCACGCCCCGGACCCCGAGAAGCTGGAGCTGGACTGCTGGGCGGGCAAGCCCATCCCGGGGGACCTGTACCGGGCCTGCCTGTACGAGCGGGTGCTACTGGCGCTGCACGACCG?
>trmu@E0368
---GACCCTCTGTTCTCGGCCCAGCGCCTGCCCCCGCACGGCTACCCACTGGAGCACCCCTTCAACAAGGACGGGTACCGCTACATCCTGGCCGAGCCGGACCCCCACGCCCCAGACCCGGAGAAGCTGGAGCTGGACTGCTGGGCGGGGAAGCCCATCCCTGGGGACCTGTACCGGGCCTGTCTGTACGAGAGGGTGCTGCTGGCGCTGCACGACAG?
>trmi@E0368
---------------------------------------?GCTACCCGCTGGAGCACCCCTTCAACAAGGACGGCTACCGCTACATCCTGGCTGAGCCGGACCCCCACGCCCCAGACCCGGAGAAGCTGGAGCTGGACTGCTGGGCGGGGAAGCCCATCCCCGGAGACCTGTACCGGGCCTGTCTGTACGAGAGGGTGCTGCTGGCGCTGCACGACAGA
>zefa@E0368
---GATCCGCTTTTCTCAGCCCAGCGCTTGCCCCCGCATGGCTACCCACTGGAGCACCCCTTCAACAAAGACGGCTACCGCTACATCCTGGCGGAACCGGATCCTCACGCCCCGGACCCAGAGAAACTAGAGCAGGACTGCTGGGCGGGAAAACCCATTCCCGGAGATCTGTACAGAGCCTGTCTGTACGAGCGGGTGCTACTGGCGCTGCATGATAGA
>cyro@E0368
---GATCCGCTTTTCTCGGCCCAGCGCTTGCCCCCGCATGGCTACCCGCTGGAGCACCCCTTCAACAAAGATGGCTACCGATACATCCTGGCGGAACCAGATCCTCACGCCCCGGACCCCGAGAAACTAGAACAGGACTGCTGGGCGGGAAAACCCATTCCCGGAGATCTGTACAGAGCCTGTCTGTACGAGCGGGTGCTGCTGGCACTGCACGATAGA
