# Supplementary material for: The Phylogenetic Relationships of the Family Sciaenidae Based on Genome-Wide Data Analysis
Source: Animals (Basel). 2022 Dec 1;12(23):3386. doi: 10.3390/ani12233386 (PMC9741161; doi:10.3390/ani12233386)
Supplement: Supplementary file 1 [file animals-12-03386-s001.zip › File S2/align-1105-genes/bak/E0371_NT.fasta.ali]

>phbl@E0371
?GCGTGGCAAATGGCATTCCCTACGAGAAGATG---------GGCAGTGCGGCT---ACGTCACTGGAAATGTTCTTC---TGGGGTTATCCCCGCATGGTTGGGCTCTCGCTCTTCCCAAAGCTTTTACAACTCACAATAGTTAGCCAGAGCATTACCCACATCCAAGGCCTCGAGTGCTGCCCCCTACTCCGAGAGCTCTGGGTGGCTGAATGCCAACT?
>argl@E0371
?GTAGGGCAAACGGCTTTTCCTTTGAGAAGATGTCAGACGATCTCAGCGCGGTT---GCTTCACTGGAAGTGTTCTTC---TCGGGTTATCCCCGCATGGTCGGCCTCTCGCTCTTCCCAAAGCTTTTACAACTCACAATAGTGAGCCAGAGCATTAGCCACCTCCAGGGCCTGGAGGGTTGCCCGCTGCTCCAGGAGCTCTGGGTGGCTGAATGCCAGCT?
>bosa@E0371
?GTAGGGCAAACGGCTTTTCCTTTGAGAAGATGTCAGACGATCTCAGCGCGGTT---GCTTCACTGGAAGTGTTCTTC---TCGGGTTATCCCCGCATGGTCGGCCTCTCGCTCTTCCCAAAGCTTTTACAACTCACAATAGTGAGCCAGAGCATTAGCCACCTCCAGGGCCTGGAGGGTTGCCCGCTGCTCCAGGAGCTCTGGGTGGCTGAATGCCAGCTG
>gace@E0371
TGTAGGGCAAACGGCTTTTCCTTTGAGAAGATGTCAGACGATCTCAGCGCGGTT---GCTTCACTGGAAGTGTTCTTC---TCGGGTTATCCCCGCATGGTCGGCCTCTCGCTCTTCCCAAAGCTTTTACAACTCACAATAGTGAGCCAGAGCATTAGCCACCTCCAGGGCCTGGAGGGTTGCCCGCTGCTCCAGGAGCTCTGGGTGGCTGAATGCCAGCTG
>gach@E0371
?GTAGGGCAAACGGCTTTTCCTTTGAGAAGATGTCAGACGATCTCAGCGCGGTT---GCTTCACTGGAAGTGTTCTTC---TCGGGTTATCCCCGCATGGTCGGCCTCTCGCTCTTCCCAAAGCTTTTACAACTCACAATAGTGAGCCAGAGCATTAGCCACCTCCAGGGCCTGGAGGGTTGCCCGCTGCTCCAGGAGCTCTGGGTGGCTGAATGCCAGCTG
>gamo@E0371
?GTAGGGCAAACGGCTTTTCCTTTGAGAAGATGTCAGACGATCTCAGCGCGGTT---GCTTCACTGGAAGTGTTCTTC---TCGGGTTATCCCCGCATGGTCGGCCTCTCGCTCTTCCCAAAGCTTTTACAACTCACAATAGTGAGCCAGAGCATTAGCCACCTCCAGGGCCTGGAGGGTTGCCCGCTGCTCCAGGAGCTCTGGGTGGCTGAATGCCAGCTG
>gaen@E0371
TGTAGGGCAAACGGCTTTTCCTTTGAGAAGATGTCAGACGATCTCAGCGCGGTT---GCTTCACTGGAAGTGTTCTTC---TCGGGTTATCCCCGCATGGTCGGCCTCTCGCTCTTCCCAAAGCTTTTACAACTCACAATAGTGAGCCAGAGCATTAGCCACCTCCAGGGCCTGGAGGGTTGCCCGCTGCTCCAGGAGCTCTGGGTGGCTGAATGCCAGCT?
>gage@E0371
TGTAGGGCAAACGGCTTTTCCTTTGAGAAGATGTCAGACGATCTCAGCGCGGTT---GCTTCACTGGAAGTGTTCTTC---TCGGGTTATCCCCGCATGGTCGGCCTCTCGCTCTTCCCAAAGCTTTTACAACTCACAATAGTGAGCCAGAGCATTAGCCACCTCCAGGGCCTGGAGGGTTGCCCGCTGCTCCAGGAGCTCTGGGTGGCTGAATGCCAGCT?
>povi@E0371
?GTAGGGCAAACGGCTTTTCCTTTGAGAAGATGTCGGACGATCTCAGCGCGGTT---GCGTCACTGGAAGTGTTCTTC---TCGGGTTATCCCCGCATGGTCGGCCTCTCGCTCTTCCCAAAGCTTTTACAACTCACAATAGTGAGCCAGAGCATTAGCCACCTCCAGGGCCTGGAGGGTTGCCCGCTGCTCCAGGAGCTCTGGGTGGCTGAATGCCAGCT?
>meme@E0371
TGTAGGGCAAACGGCTTTTCCTTTGAGAAGATGTCGGACGATCTCAGAGCGGTT---GCGTCACTGGAAGTGTTCTTC---TCGGGTTATCCCCGCATGGTCGGCCTCTCACTCTTCCCAAAGCTTTTACAACTCACAATAGTGAGCCAGAGCATTAGCCACCTCGAGGGCCTGGAGGGTTGCCCGCTGCTCCAGGAGCTCTGGGTGGCTGAATGCCAGCT?
>trmi@E0371
---AGGGCAAACGGCTTTTCCTTTGAGAAGATGTCAGACGAACTCAGCGCGATT---GCGTCACTGGAAGTGTTCTTC---TCAGGTTATCCCCGCATGGTCGGTCTCTCGCTCTTCCCAAAGCTTTTACAACTCACAATAGTGAGCCAGAACATTAGCCACATCCAGGGCCTGGAGGGCTGCCCACTGCTCAGGGAACTCTTTGTGGCTGAATGCCAGCT?
>gaar@E0371
---AGGGCAAACGGCTTTTCCTTTGAGAAGATGTCGGACGACCTCTGTATGGTT---GAATCACTGGAAGTTTTCTTC---TCGGGTTATCCCCGCATGGTCGGCCTCTCGTTCTTCCCAAAGCTTTCACAACTCACAATAGTGAGCCAGAACATTAGCCACATCCAGGGCCTGGAGGGCTGCCCGCTGCTCAGGGAGCTCTGGGTGGCTGAATGCCAGCTG
>brbr@E0371
---GCGGTAAATGGCCTTTCCTGGGAGAAGATGTCTCAGAAAGGCAGTGCGGTT---GCGTCACTGGAAGTGTTCTTC---TCGGGTTATCCCCGCATGGTTGGCCTCTCGCTCTTCCCGAACCTTTTTCAACTCACAATAGTGAGCCAGAACATTAGCCACATCCAGGGCCTTGAGGGCTGCCCCCTACTCCGAGAGCTCTGGGTGGCTGAATGCCAACT?
>bame@E0371
?GCGTGGCCAATGGCTTTTCCTATGAGAAGATGTCTCACGAAGGCAGTGAAGTC---ACGTCACTGGAGGTGTTCTTC---TCGGGTTATCCCCGCATGGTTGGGCTCTCGCTCTTCCCAAAGCTTTCTCAACTCACGATAGTGGGCCAGAGCATAAGTCACATCCAAGGCCTCGAGTGCTGCCCCCTACTCCGAGACCTCTGGGTGGTCGAATGCCAACT?
>merl@E0371
?GCGTGGCCAATGGCGTCCCCTATGAGAAGATGCCCCAGGAAGGCAGTGCGCTT---GCGTCGCTGGAGGTCTTCTTC---TCTGGCTATCCGCGCATGGTCGGCCTATCGCTCTTCCCAGGGCTGGTCCAGCTCACCATAGTGGGCCAGAGCATCAGCCACATCCAAGGCCTCGAGTGCTGTCCCCTGCTCCGAGACCTGTGGGTGGTTGAATGCCAACT?
>meca@E0371
?GCGTGGCCAATGGCGTCCCCTATGAGAAGATGCCCCAGGAAGGCAGTGCGCTT---GCGTCGCTGGAGGTCTTCTTC---TCTGGCTATCCGCGCATGGTCGGCCTATCGCTCTTCCCAGGGCTGGTCCAGCTCACCATAGTGGGCCAAAGCATCAGCCACATCCAAGGCCTCGAGTGCTGTCCCCTGCTCCGAGACCTGTGGGTGGTTGAATGCCAACTG
>mepo@E0371
?GCGTGGCCAATGGCGTCCCCTATGAGAAGATGCCCCAGGAAGGCAGTGCGCTT---GCGTCGCTGGAGGTCTTCTTC---TCTGGCTATCCGCGCATGGTCGGCCTATCGCTCTTCCCAGGGCTGGTCCAGCTCACCATAGTGGGCCAGAGCATCAGCCACATCCAAGGCCTCGAGTGCTGTCCCCTGCTCCGAGACCTGTGGGTGGTTGAATGCCAACT?
>mora@E0371
TGTGTGGCCAATGGCATTCCCTATGAGAAGATGTCTCACGAAGGCAGTGCGGTT---GCGTCACTGGAAGTGTTCTTC---TCGGGTTATCCCCGCATGGTTGGGCTCTCGCTCTTCCCAAAGCTTTCTCAACTCACAATAGTGGGCCAGAACATAAGCCACATCCAAGGCCTCGAGTGCTGCCCCCTGCTCCAAGAGCTCTGGGTGGTTGAATGCCAACT?
>trsc@E0371
?GCGTGGCCAATGGCATTTCCTATGAGAAGATGGCTCACGAAGGCAGTGCGGTT---GCGTCACTGGAAGTGTTCTTC---TCGGGTTATCCCCGCATGGTTGGGCTCTCGCTCTTCCCAAAGCTTTCCCAACTCACAATAGTGGGCCAGAACATAAGCCACATCCAAGGCCTCGAGTGCTGCCCCCTACTCCAAGAGCTCTGGGTGGTTGAATGCCAACT?
>trmu@E0371
?GCGTGGCCAATGGCATTTCCTATGAGAAGATGGCTCACGAAGGCAGTGCGGTT---GCGTCACTGGAAGTGTTCTTC---TCGGGTTATCCCCGCATGGTTGGGCTCTCGCTCTTCCCAAAGCTTTCCCAACTCACAATAGTGGGCCAGAACATAAGCCACATCCAAGGCCTCGAGTGCTGCCCCCTACTCCAAGAGCTCTGGGTGGTTGAATGCCAACT?
>lala@E0371
TGTGTGGCCAATGGCATTTCCTATGAGAAGATGTCTCACGAAGGCAGTGCGGTT---GCGTCACTGGAAGTCTTCTTC---TCGGGTTATCCCCGCATGGTTGGGCTCTCGCTCTTCCCAAAGCTTTCTCAACTCACAATAGTGGGCCAGAACATAAGTCACATCCAAGGCCTCGAGAGCTGCCCCCTACTTCAACAGCTCTGGGTGGTTGAATGCCAACTG
>muma@E0371
?GCGTGGTCAACGGCATTTCCTATGAAAGGATGCCTGAAGAAGGCAGTTCGGTT---GCGTCACTGGAAGTGTTCCTCTTATGCGATTATCCCCGCATGGTCGGCCTCTCGCTCTTCCCAAAGCTTTCTCAACTCACACTAGTGGGCCAGAACATAAGCCACATCCGAGGTCTCAAGTGCTGCCCCCTACTCCGAGAGCTCTGGGTGGTTGAATGCCAACTG
>coru@E0371
?GCGTGGCCAATGGCATTTCCCACGAGAAAGTGTCCAATGAAGGCAGTGTGGTG---GCGTCCCTGGAAGTGTTCTTC---TCTGGTTACCCTCGAATGGTTGGCCTCTCGCTCTTCCCAAAGCTTTCTCAACTCACAATACTGGGCCAGAACGTAAGTCACATCCAAGGCCTGGAGGGCTGCCCACTACTCCAGGAGCTCTGGGTGGCTGAATGCCAACTG
>mezu@E0371
?GCGTGGCCAATGGCCTCTCCTTTGAGAAGCTGTGTCAGGAAGGCAGCGAGGTG---GCGTCCCTGGAGGTGTTCTTC---TCAGGTTATCCCCGCATGGTCGGACTCTCGCTCTTCCCAAAGCTTTCTCAACTCACGATAGTGAGCCAGAACATCAGTCACATCCAAGGCCTCGAGTGCTGCCCCCTGCTCCGAGAGCTCTGGGTAGCCGAATGCCAGCTG
>momo@E0371
?GCGTGGCAAATGGCCTTTCCTTTGAGAAGAAGTCTCAAGAAGGCAGTGCGGTT---GCGTCACTGGAAGTGTTCTTC---TCGGGTTATCCCCGCATGGTTGGGCTCTCGCTCTTCCCAAACCTTTTTAAACTCACAATAGTGAGCCAGAACATTAGCCAGATCCAAGGCCTCGAGTGCTGCCCGCTACTCCGAGAGCTCTGGGTGGTTGAATGCCAACTG
>loam@E0371
?GCGTGGCAAATGGCCTTTCCTTTGAGAAGATGCCTCACGAAGGCAGCACGGTG---GCGTCACTGGAGGTGTTCTTC---TCGGGTTATCCCCGCATGGTCGGCCTCTCGCTCTTCCCAAAGCTTTTCCAACTCACAATAGTGAGCCAGAGCATAAGCCACATCCAGGGCCTCGAGTGCTGCCCGCTGCTCCGAGAGCTCTGGGTGGTTGAATGCCAGCT?
>lohl@E0371
?GCGTGGCAAATGGCCTTTCCTTTGAGAAGATGCCCCACGAAGGCAGCACGGTG---GCGTCACTGGAGGTGTTCTTC---TCGGGTTATCCCCGCATGGTCGGCCTCTCGCTCTTCCCAAAGCTTTTCCAACTCACAATAGTGAGCCAGAGCATAAGCCACATCCAGGGCCTTGAGTGCTGCCCGCTGCTCCGAGAGCTCTGGGTGGTTGAATGCCAGCTG
>lolo@E0371
?GCGTGGCAAATGGCCTTTCCTTTGAGAAGATGCCTCACGAAGGCAGCACGGTG---GCGTCACTGGAGGTGTTCTTC---TCGGGTTATCCCCGCATGGTCGGCCTCTCGCTCTTCCCAAAGCTTTTCCAACTCACAATAGTGAGCCAGAGCATAAGCCACATCCAGGGCCTCGAGTGCTGCCCGCTGCTCCGAGAGCTCTGGGTGGTTGAATGCCAGCTG
>loxj@E0371
?GCGTGGCAAATGGCCTTTCCTTTGAGAAGATGCCTCACGAAGGCAGCACGGTG---GCGTCACTGGAGGTGTTCTTC---TCGGGTTATCCCCGCATGGTCGGCCTCTCGCTCTTCCCAAAGCTTTTCCAACTCACAATAGTGAGCCAGAGCATAAGCCACATCCAGGGCCTCGAGTGCTGCCCGCTGCTCCGAGAGCTCTGGGTGGTTGAATGCCAGCTG
>maoc@E0371
---CTGGCCAATGGCTTTTCCTATGAGACGATGTCTGACGAAGGCAGCGCGGTGGTCGCGTCACTCGAAGTGTTCTTC---TCGGGTTACCCTCGCATGGTTGCCCTCTCGGTCTTCCCAAAGCTTTCTCAACTCACAATAGTGGGCCAGACCATAAGTCACATCCAAGGCCTGGAGAGCTGCCCACTACTCCGGGAGCTCTGGGTGGCTGAATGCCAACTG
>mabe@E0371
??CGTGGCCAATGGCCTTTCCCATGAGATGGTGTCTGACGAAGGCAGTGCCGTT---GAGACACTCGAAGTGTTCTTC---GCGGGTTACCCTCGCATGGTTGGCCTCTCGCTCTTCCAAAAGCTTTCTCAACTCACAATAGTGGGCCAGAGCATAGGTCACATCCAAGGCCTGGAGGGCTGCCCGCTACTCCGGGAGCTCTGGGTGGCTGAATGCCAAC??
>cyro@E0371
---?CGGCCAACGGATTATCCTATGAAAGGATCgcacaagatggcggcgcagTT---ACCTCTCTGGAGGTCTTTTTC---TCTGGCTTCCCTCGCATGGCAGGGCTCTCCTCCTTCCCAAGGCTCTGCCAGCTCACCGTAGTGGGCCAGAGCGTCGACTGCATCCAGGGTCTGGAGTGCTGCCCCCTGCTCACAGAGCTCTGGGTGGTGGAATGCCAAC??
>zefa@E0371
---TTGGCCAATGGATTATCCTATGAAAAGATAGCACAGGATGGTGGTACGGTT---ACCTCTCTGGAAGTCTTCTTC---TCGGGCTTCCCTCGCATGGCGGGGCTTTCCTCCTTCCCGAGGCTCCGCCAGCTCACCATTGTGGGCCAGAGCATTGACAGCGTTCAAGCTCTGgagtgctgccccctgctctCAGAGCTCTGGGTGGTTGAATGCCAACT?
>brca@E0371
TGTGCAGCCAATGGAATCTCCTTCAGAGACATGCCTCCAGAGGGCAGCCCAGCC---ACCTCTCTGGAGCTCTTCTTC---CAGGGCTACCCCCGCATGGTGGGCCTGTCGCTCTTCCCCAAGCTGGTCCACCTCACCATCGTGGGCCAGACCATCAACAGCATCCACGGACTGGAAGGATGTCCCCAACTCACACAACTGTGGGTGGTCGAATGCCAAC??
