# Supplementary material for: The Phylogenetic Relationships of the Family Sciaenidae Based on Genome-Wide Data Analysis
Source: Animals (Basel). 2022 Dec 1;12(23):3386. doi: 10.3390/ani12233386 (PMC9741161; doi:10.3390/ani12233386)
Supplement: Supplementary file 1 [file animals-12-03386-s001.zip › File S2/align-1105-genes/bak/E0373_NT.fasta.ali]

>brbr@E0373
gtgaaggTGGACGAGGTGGACGAGCAGTGGGGGGGCTCCCTCCACGTGGGCCTGACCACTCTGGCCCCCCCGGAGCTGCCCTCCTGCCCGCTGGCCGGCCTCACCGCCTCGCTGCCCCAGCTGCGCTCCCGCGTCACCTGGCTGCTGGTCGGTGCAGAGGTGCGGCGCAACGGCCTGCTGCAGCGCCAGAACTACGGCTGCTCGCTGCACCGC---
>loam@E0373
GTGAAGGTGGACGAGGTGGACGAGCAGTGGGGGGGCTCCCTCCACGTGGGCCTGACCACGCTGGCCCCCCCGGAGCTGCCCTCCTGCCCGCTGGCCGGCCTCACCGCCTCGCTGCCCCAGCTGCGCTCCCGCGTCACCTGGCTGCTGGTCGGCGCCGAGGTGCGCCGCAACGGCCTGCTGCAGCGCCAGAACTACGGCTGCTCGCTGCACCGC??C
>loxj@E0373
GTGAAGGTGGACGAGGTGGACGAGCAGTGGGGGGGCTCCCTCCACGTGGGCCTGACCACGCTGGCCCCCCCGGAGCTGCCCTCCTGCCCGCTGGCCGGCCTCACCGCCTCGCTGCCCCAGCTGCGCTCCCGCGTCACCTGGCTGCTGGTCGGCGCCGAGGTGCGCCGCAACGGCCTGCTGCAGCGCCAGAACTACGGCTGCTCGCTGCACCGC??C
>lohl@E0373
GTGAAGGTGGACGAGGTGGACGAGCAGTGGGGGGGCTCCCTCCACGTGGGCCTGACCACGCTGGCCCCCCCGGAGCTGCCCTCCTGCCCGCTGGCCGGCCTCACCGCCTCGCTGCCCCAGCTGCGCTCCCGCGTCACCTGGCTGCTGGTCGGCGCCGAGGTGCACCGCAACGGCCTGCTGCAGCGGCAGAACTACGGCTGCTCGCTGCACCGC---
>gace@E0373
gtgaaGGTGGACGAGGTGGACGAGCAGTGGGGGGGCTCCCTCCACGTGGGCCTGACCACGCTGGCGCCCCCCGAGCTGCCCTCCTGCCCGCTGGCCGGCCTCACCGCCTCGCTGCCCCAGCTGCGCTCGCGCGTCACCTGGCTGCTGGCGGGCGCCGAGGTGCGGCGCAACGGCCTGCTGCAGCGCCAGAACTACGGCTGCTCGCTGCACCGC---
>gamo@E0373
gTGAAGGTGGACGAGGTGGACGAGCAGTGGGGGGGCTCCCTCCACGTGGGCCTGACCACGCTGGCGCCCCCCGAGCTGCCCTCCTGCCCGCTGGCCGGCCTCACCGCCTCGCTGCCCCAGCTGCGCTCGCGCGTCACCTGGCTGCTGGCGGGCGCCGAGGTGCGGCGCAACGGCCTGCTGCAGCGCCAGAACTACGGCTGCTCGCTGCACCGC??C
>coru@E0373
gtgaagGTGGACGAGGTGGACGAGCAGTGGGGCGGCTCGCTGCACGTGGGCCTGACCACGCTGGCTCCGCCCGAGCTGCCCTCCAGCCCGCTGGCGGGGCTGTCGGCCTCGCTGCCCCAGCTGCGCGCCCGCGTCACCTGGCTGCTCTGCGGGGCCGAGGTGCGACGCAACGGCCTGCTGCAGCGGCAGAACTACGGCTGCTCGCTGCACCGC??C
>meca@E0373
GTGAAGGTGGACGAGGTGGACGAGCAGTGGGGCGGCTCGCTCCACGTGGGCCTGACCACGCTGGCACCCCCGGAGCTGCCTTCCTGCCCACTGGCGGGCCTCTCAGCCTCCCTGCCTCAGCTCCGCGCCCGTGTCACCTGGCTGCTGTGCGGCGCCGAAGTGCGCCGCAACGGCCTGCTGCAGCGGCAGAACTACGGCTGCTCACTGCACCGC---
>trmu@E0373
gtgaAGGTGGACGAGGTGGACGAGCAGTGGGGCGGCTCGCTCCACGTGGGCCTGACCACGCTGGCCCCCCCGGAGCTGCCGTCCTGCCCGCTGGCGGGTCTGTCGGCCTCGCTGCCCCAGCTGCGAGGCCGCGTCACCTGGCTGCTGTGTGGCGCCGAGGTGCGTCGCAACGGCCTGCTGCAGCGCCAGAACTATGGCTGCTCACTGCACCGC??C
>mepo@E0373
gtgaAAGTGGACGAGGTGGACGAGCAGTGGGGCGGCTCGCTCCACGTGGGCCTGACCACGCTGGCACCCCTGGAGCTGCCTTCCTGCCCACTGGCGGGCCTCTCAGCCTCCCTGCCTCAGCTCC??------------------------------------------------------------------------------------------
>cyro@E0373
gtgaagATCGACGAGGTGGACGAGCAGTGGTGCGGCTCGCTCCACGTGGGTCTGACCACACTGGCCCCCCCGGACCTCCCGTCCTGTCCGCTGTCGGGCCTGTCTCCCTCGCTCCCGCAGCTCCGCACCAAGGTCACCTGGCTGCTCTGCGGCTCAGAGGTGCGCCGCAACGGCCTGCTGCAGCGGCAGAACTACGGCTGCTCACTGGACCGC??C
>zefa@E0373
gtgAAGATCGACGAGGTGGACGAGCAGTGGTGCGGCTCGCTCCACGTGGGTCTGACCACGCTGGCCCCCCCGGACCTCCCCTCCTGCCCGCTGTCGGGCCTGTCTCCCTCGCTCCCGCAGCTCCGCACCAAGGTCACCTGGCTGCTGTGCGGCTCCGAGGTGCGCCGCAACGGCCTGCTGCAGCGCCAGAACTATGGCTGCTCGCTGGACCGC---
>brca@E0373
?TGAAAGTGGACGAGGTGGATGAGCAGTGGGGCGGCTCCCTCCACGTGGGTCTAACGACACTGGCTCCCCCCGAGCTCCCTTCCTGCCCCCTGGGGGCGCTGTCGGCCTCGCTGCCCCAGCTGGGGGCCCGGGTCACCTGGCTGCTCTGTGGCTCAGAGGTGCGGCGCAACGGACTGCTGCAGAGACAGAACTACGGCTTCTCCCTGCACCGC---
