# Supplementary material for: The Phylogenetic Relationships of the Family Sciaenidae Based on Genome-Wide Data Analysis
Source: Animals (Basel). 2022 Dec 1;12(23):3386. doi: 10.3390/ani12233386 (PMC9741161; doi:10.3390/ani12233386)
Supplement: Supplementary file 1 [file animals-12-03386-s001.zip › File S2/align-1105-genes/bak/E0374_NT.fasta.ali]

>argl@E0374
GACTACCTGACCAATGACAACGACCAGGCGGTGGTGGAGATCTGCATAACGCGCATCACCACTGCGATAAGGGGAACCGGGTCCATTGAGCGTCATGGCGGTGCGCTAGTGGGACTCTGGGAGTCCTGCCTGGAGCACAGGCTGGCTCCGCAGGGAGTGAGCCATGAAGACACGCCCCACGCCAAGATAGCCTCCGACATCACCAGCTGCATCCTG??C
>bosa@E0374
GACTACCTGACCAATGACAACGACCAGGCGGTGGTGGAGATCTGCATAACGCGCATCACCACTGCGATAAGGGGAACCGGGTCCATTGAGCGTCATGGCGGTGCGCTAGTGGGACTCTGGGAGTCCTGCCTGGAGCACAGGCTGGCTCCGCAGGGAGAGAGCCATGAAGACACGCCCCACGCCAAGATAGCCTCCGACATCACCAGCTGCATCCTG??C
>brbr@E0374
GACTACCTGACCAATGACAACGACCAGGCGGTGGTGGAGATCTGCATAACGCGCATCACCACTGCGATAAGGGGAACGGGGTCCATTGAGCGTCATGGCGGTGCGCTAGTGGGACTCTGGGAGTCCTGCCTGGAACACAGGCTGGCGCCGCAGGGAGAGAGCCACGAAGACACGCCCCACGCCAAGATAGCCTCCGACATCACCAGCTGTATCCTG?CA
>trsc@E0374
GACTACCTGACCAATGACAATGACCAGGCGGTGGTGGAGATTTGCATCACGCGCATCACCACGGCAATAAGGGGGACCGGGTCCATTGAGCGTCATGGCGGAGCGCTGGTGGGACTCTGGGAGTCTTGCCTGGAGCACAGGCTGGCGCCGCAGGGAGAGAGCCACGAAGACACGCCCCATGCCAAGATAGCCTCCGACATCACCAGCTGTATACTG??C
>trmu@E0374
GACTACCTGACCAATGACAATGACCAGGCGGTGGTGGAGATTTGCATCACGCGCATCACCACGGCGATAAGGGGGACCGGGTCCATTGAGCGTCATGGCGGAGCGCTGGTGGGACTCTGGGAGTCCTGCCTGGAGCACAGGCTGGCGCCGCAGGGAGAGAGCCACGAAGACACGCCCCATGCCAAGATAGCCTCCGACATCACCAGCTGTATACTG??C
>trmi@E0374
GACTACCTGACCAATGACAACGACCAGGCGGTGGTGGAGATATGCATAACACGCATCACCACGGCGATAAGGGGAACCGGGTCCATTGAGCGTCATGGCGGTGCGCTAGTGGGACTCTGGGAGTCCTGCCTGGAGCACAGGCTGGCGCCGCAGGGAGAGAGCCACGAAGACACGCCCCACGCCAAGATAGCCTCCGACATCACCAGCTGCATCCTG?CA
>povi@E0374
GACTACCTGACAAATGACAACGACCAGGCGGTGGTGGAGATTTGCATAACGCGCATCACCACTGCGATAAGGGGTACCGGGTCCATTGAGCGTCATGGCGGTGCGCTAGTGGGACTCTGGGAGTCCTGCCTGGAGCACCGGCTGGCTCCACAGGGAGAGAGCCATGAAGACACGCCCCACGCCAAGATAGCCTCCGACATCACCAGCTGCATCCTG??C
>coru@E0374
GACTACCTGACCAATGACAATGaccaggcggtggtggagatctGCATCACGCGCATCACCACGGCGATAAGGGGGACCGGGTCCATCGAGCGTCATGGCGGCGCGCTGGTGGGGCTCTGGGAGTCCTGCCTGGAGCACAAGCTGGCGCCGCAGGGAGAGAGCCACGAGGACACGCCCCACGCCAAGATCGCCTCCGACATCACCAGCTGTATACTG?ca
>gaar@E0374
GACTACCTGACCAATGACAACGACCAGGCGGTGGTGGAGATTTGCATAACACGCATCACCACTGCAATAAGGGGAACCGGGTCCATTGAGCGCCATGGTGGTGCGCTAGTGGGCCTCTGGGAGTCCTGCTTGGAGCACAGGCTGGCGCCGCAGGGAGAGAGCCATGAAGACACACCCCACGCCAAGATAGCCTCCGATATCACCAGCTGCATCCTG??C
>gaen@E0374
GACTACCTGACCAATGACAACGACCAGGCGGTGGTGGAGATCTGCATAACGCGCATCACCACTGCGATAAGGGGAACCGGGTCCATTGAGCGCCATGGCGGTGCGCTAGTGGGACTCTGGGAGTCCTGCCTGGAGCACAGGCTGGCTCCGCAGGGAGAGAGCCATGAAGACACGCCCCACGCCAAGATAGCCTCCGACATCACCAGCTGCATCCTG?CA
>momo@E0374
GACTACCTGACCAATGACAACGACCAGGCAGTGGTGGAGATTTGCATAACGCGCATCACCACTGCGATAAGGGGAACCGGGTCCATTGAGCGTCATGGCGGTGCACTAGTGGGACTCTGGGAGTCCTGCCTGGAGCACAGGCTGGCGCCGCAGGGAGAGAGCCACGAAGACACGCCCCACGCCAAGATAGCCTCCGACATCACCAGCTGTATCCTG??C
>mezu@E0374
GACTACCTGACCAATGACAACGACCAGGCGGTGGTGGAGATCTGCATCACGCGCATCACCACGGCGATAAGGGGCACCGGGTCCATCGAGCGCCATGGCGGCGCGCTGGTGGGGCTCTGGGAGTCCTGCCTGGAGCACAAGCTGGCGCCGCAGGGAGAGAGCCACGAGGACACGCCCCACGCCAAGATAGCCTCCGACATCACCAGCTGTATACTG??C
>merl@E0374
GACTACCTGACCAATGACAACGACCAGGCGGTGGTGGAGATTTGCATAACGCGCATCACCACGGCGATCAGGGGGACCGGGTCcatcgagcgtcatggcggcgCGCTGGTGGGACTCTGGGAGTCCTGTCTGGAGCACAAGCTGGCGCCGCAGGGAGAGAGCCACGAAGACACGCCCCACGCCAAGATAGCCTCCGACATCACCAGCTGTATACTG?CA
>mepo@E0374
GACTACCTGACCAATGACAACGACCAGGCGGTGGTGGAGATTTGCATAACGCGCATCACCACGGCGATCAGGGGGACCGGGTCCATCGAGCGTCATGGCGGCGCGCTGGTGGGACTCTGGGAGTCCTGCCTGGAGCACAAGCTGGCGCCGCAGGGAGAGAGCCACGAAGACACGCCCCACGCCAAGATAGCCTCCGACATCACCAGCTGTATACTG??C
>meme@E0374
GACTACCTGACAAATGACAACGACCAGGCGGTGGTGGAGATTTGCATAACGCGCATCACCACTGCGATAAGGGGAACCGGGTCCATTGAGCGTCACGGCGGTGCGCTAGTGGGACTCTGGGAGTCCTGCCTGGAGCACAGGCTGGCTCCGCAGGGAGAGAGCCATGAAGACACGCCCCACGCCAAGATAGCCTCCGACATCACCAGCTGCATCCTG??C
>meca@E0374
GACTACCTGACCAATGACAACGACCAGGCGGTGGTGGAGATTTGCATAACGCGCATCACCACGGCGATCAGGGGGACCGGGTCCATCGAGCGTCATGGCGGCGCGCTGGTGGGACTCTGGGAGTCCTGTCTGGAGCACAAGCTGGCGCCGCAGGGAGAGAGCCACGAAGACACGCCCCATGCCAAGATAGCCTCTGACATCACCAGCTGTATACTG??C
>mabe@E0374
GACTACCTGACCAATGACAATGACCAGGCGGTGGTGGAGATCTGCATCACGCGCATCACCACGGCGATAAGGGGCACCGGGTCCATCGAGCGTCATGGCGGCGCGCTGGTGGGGCTCTGGGAGTCCTGCCTGGAGCACAAGCTGGCGCCGCAGGGAGAGAGCCACGAGGACACGCCCCACGCCAAGATAGCCTCCGACATCACCAGCTGTATACTG?CA
>loxj@E0374
GACTACCTGACCAATGACAACGACCAGGCGGTGGTGGAGATTTGCATAACGCGCATCACCACGGCGATAAGGGGAACCGGGTCCATTGAGCGTCATGGCGGTGCGCTAGTGGGTCTCTGGGAGTCCTGCCTGGAGCACAGGCTGGCGCCGCAGGGAGAGAGCCACGAAGACACTCCCCACGCCAAGATAGCCTCCGACATCACCAGCTGTATCCTG??C
>lolo@E0374
GACTACCTGACCAATGACAACGACCAGGCGGTGGTGGAGATTTGCATAACGCGCATCACCACGGCGATAAGGGGAACCGGGTCCATTGAGCGTCATGGCGGTGCGCTAGTGGGTCTCTGGGAGTCCTGCCTGGAGCACAGGCTGGCGCCGCAGGGAGAGAGCCACGAAGACACTCCCCACGCCAAGATAGCCTCCGACATCACCAGCTGTATCCTG??C
>lohl@E0374
GACTACCTGACCAATGACAACGACCAGGCGGTGGTGGAGATTTGCATAACGCGCATCACCACGGCGATAAGGGGAACCGGGTCCATTGAGCGTCATGGCGGTGCGCTAGTGGGTCTCTGGGAGTCCTGCCTGGAGCACAGGCTGGCGCCGCAGGGAGAGAGCCACGAAGACACGCCCCACGCCAAGATAGCCTCCGACATCACCAGCTGTATCCTG??C
>loam@E0374
GACTACCTGACCAATGACAACGACCAGGCGGTGGTGGAGATTTGCATAACGCGCATCACCACGGCGATAAGGGGAACCGGGTCCATTGAGCGTCATGGCGGTGCGCTAGTGGGTCTCTGGGAGTCCTGCCTGGAGCACAGGCTGGCGCCGCAGGGAGAGAGCCACGAAGACACTCCCCACGCCAAGATAGCCTCCGACATCACCAGCTGTATCCTG?CA
>gamo@E0374
GACTACCTGACCAATGACAACGACCAGGCGGTGGTGGAGATCTGCATAACGCGCATCACCACTGCGATAAGGGGAACCGGGTCCATTGAGCGCCATGGCGGTGCGCTAGTGGGACTCTGGGAGTCCTGCCTGGAGCACAGGCTGGCTCCGCAGGGAGAGAGCCATGAAGACACGCCCCACGCCAAGATAGCCTCCGACATCACCAGCTGCATCCTG?CA
>gage@E0374
GACTACCTGACCAATGACAACGACCAGGCGGTGGTGGAGATCTGCATAACGCGCATCACCACTGCGATAAGGGGAACCGGGTCCATTGAGCGCCATGGCGGTGCGCTAGTGGGACTCTGGGAGTCCTGCCTGGAGCACAGGCTGGCTCCGCAGGGAGAGAGCCATGAAGACACGCCCCACGCCAAGATAGCCTCCGACATCACCAGCTGCATCCTG?CA
>bame@E0374
GACTACCTGACCAATGACAATGACCAGGCGGTGGTGGAGATTTGCATAACGCGCATCACCACGGCGATAAGGGGGACCGGGTCCATCGAGCGTCATGGCAGCGCGCTGGTGGGACTCTGGGAGTCCTGCCTGGAGCACAAGCTGGCGCCGCAGGGAGAGAGCCACGAAGACACGCCCCACGCCAAGATAGCCTCTGACATCACCAGCTGTATACTG?CA
>muma@E0374
GACTACCTGACCAATGACAACGACCAGGCGGTGGTGGAGATTTGCATAACGCGGATCACCACGGCGATACGGGGGAGCGGCTCCATCGAGCGGCACGGGGCCGCCCTGGTGGGCCTCTGGGAGTCCTGCCTGGAGCACCGGCTGGCGCCGCAGGGAGAGAGCCACGAGGACACGCCCCACGCCAAGATCGCCTCCGACATCACCAGCTGTAtactg??c
>phph@E0374
GACTACCTGACCAATGACAACGACCAGGCGGTGGTGGAGATCTGCATAACGCGCATCACCACGGCGATACGGGGAACCGGGTCCATCGAGCGCCATGGCAGCGCACTGGTGGGACTCTGGGAGTCCTGCCTGGAGCACAGGCTGGCGCCGCAGGGGGAGGGCCATGAAGACACGCCGCACGCCAAGATCGCCTCCGACATCACCAGCTGCATCTTG?CA
>phbl@E0374
GACTACCTGACCAATGACAACGACCAGGCGGTGGTGGAGATTTGCATCACGCGCATCACCACGGCGATACGGGGAACGGGGTCCATCGAGCGGCACGGCAGCGCGCTGGTGGGCCTGTGGGAGTCCTGCCTGGAGCACCGGCTGGCGccgcagggggaggggcatgAGGACACGCCCCACGCCAAGATAGCCTCCGACATCACCAGCTGCATCCTG?CA
>gace@E0374
GACTACCTGACCAATGACAACGACCAGGCGGTGGT?GAGATCTGCATAACGCGCATCACCACTGCGATAAGGGGAACCGGGTCCATTGAGCGCCATGGCGGTGCGCTAGTGGGACTCTGGGAGTCCTGCCTGGAGCACAGGCTGGCTCCGCAGGGAGAGAGCCATGAAGACACGCCCCACGCCAAGATAGCCTCCGACATCACCAGCTGCATCCTG??C
>brca@E0374
GATTATCTGACGAATGACAACGACCAGGCGGTGGTGGAAATCTGCATCACACGCATCACCACAGCGATCCGGGGCACCGGCTCTATCGAGCGACATGGCAGTGCGCTGGTGGCACTCTGGGAGGCCTGCCTGGAGCACAGG------------GGAAAGAATCACTATGATACGCCCCATGCTAAGATTGCCTCCGATATTACCAGCTGCATCCTG??C
>zefa@E0374
GACTACCTGACCAACGACAACGACCAGGCCGTGGTGGAGATCTGCATAACGCGCATCACAACGGCGATCAGGGAGACGGGTTCCATCGAGCACCATGGCGGAGCGCTGGTGGGGCTCTGGGAGTCCTGTCTGGAACACAACCTGGCGCCGCAGGGCGACGGCAACGAAGACACGCCGCACGCCAAGATCGCCTCCGACATCACCAGCTGCATATTG?CA
>cyro@E0374
GACTACCTGACCAACGACAATGACCAGGCCGTGGTGGAGATCTGCATAACGCGCATAACCACCGCGATAAGGGAGACGGGCTCCATCGAGCGTCATGGCAGAGCGCTGGTGGGGCTCTGGGAGTCCTGTCTGGAACACAACCTGGCGCCGCAGGGTGACGGCAACGAGGACACACCGCACGCCAAGATCGCCTCCGACATCACCAGCTGTATATTG?CA
