# Supplementary material for: The Phylogenetic Relationships of the Family Sciaenidae Based on Genome-Wide Data Analysis
Source: Animals (Basel). 2022 Dec 1;12(23):3386. doi: 10.3390/ani12233386 (PMC9741161; doi:10.3390/ani12233386)
Supplement: Supplementary file 1 [file animals-12-03386-s001.zip › File S2/align-1105-genes/bak/E0375_NT.fasta.ali]

>argl@E0375
CGTCTGGCTGCACTTCAAAAACGACGGGAGCTGAGGGCGGCAGGCATAGATGtccagaagaagaggaagaagaagaggggggtCGACTACAACGCCGAAATCCCCTTTCAGAAGAAACCCGCCCAG------------------------------------------
>bosa@E0375
CGTCTGGCTGCACTTCAGAAACGACGGGAGCTGAGGGCGGCTGGCATAGATGtccagaagaagaggaagaagaagaggggggTCGACTACAACGCCGAAATCCCCTTTCAGAAGAAACCCGCCCAG---------------------------------------?GT
>brbr@E0375
CGTCTGGCTGCGCTTCAGAAGCGCCGGGAGCTGAGGGCCGCCGGCATAGATgtccagaagaagaggaagaagaagaggggggtcGACTACAACGCCGAAATCCCCTTTCAGAAGAAACCCGCCCAG------------------------------------------
>loam@E0375
CGTCTGGCTGCGCTTCAGAAGCGCCGGGAGCTGAGGGCGGCAGGCATAGATGTCCAGAAGAAGAGGAAGAAGAAGAGGGGTGTCGACTACAACGCCGAAATCCCCTTTCAGAAGAAACCCGCCCAG------------------------------------------
>trmu@E0375
CGTCTGGCTGCGCTCCAGAAGCGCCGGGAGCTGAGGGCAGCAGGCATAGATgtccagaagaagaggaagaagaagagaggtgtCGACTACAACGCCGAGATCCCCTTTCAGAAGAAACCTGCCCAG------------------------------------------
>lolo@E0375
CGTCTGGCTGCGCTTCAGAAGCGCCGGGAGCTGAGGGCGGCAGGCATAGATGtccagaagaagaggaagaagaagaggggggTCGACTACAACGCCGAAATCCCCTTTCAGAAGAAACCCGCCCAG------------------------------------------
>loxj@E0375
CGTCTGGCTGCGCTTCAGAAGCGCCGGGAGCTGAGGGCGGCAGGCATAGATGTCCAGAAGAAGAGGAAGAAGAAGAGGGGGGTCGACTACAACGCCGAAATCCCCTTTCAGAAGAAACCCGCCCAG------------------------------------------
>zefa@E0375
CGGCTGGCGGCTCTTCAGAAGCGCAGGGAGCTGCGAGCTGCAGGAATAGATGtccagaagaagaggaagaagaagagaggagtggACTACAACGCTGAAATCCCCTTTGAAAAGAAACCGTCCCAGGTGACaactcaatctttttttctatatatatttaaggaG??C
>muma@E0375
CGTCTGGCCGCACTCCAGAAGCGCCGGGAGCTGAGGGCGGCGGGCATCGATGtccagaagaagaggaagaagaagaggggcgTCGACTACAACGCAGAGATCCCCTTTCAGAAGAAACCTGCCCAG------------------------------------------
>gaar@E0375
CGTCTGGCTGCGCTTCAGAAGCGCCGGGAGCTGAGGGCGGCGGGCATAGATGtccagaagaagaggaagaagaagaggggggtCGACTACAACGCCGAAATCCCCTTCCAGAAGAAGCCCGCACAG---------------------------------------??G
>momo@E0375
CGTCTGGCTGCGCTTCAGAAGCGCCGGGAGCTGAGGGCGGCTGGCATAGATGtccagaagaagaggaagaagaagaggggggtCGACTACAATGCCGAAATCCCCTTTCAGAAGAAACCTGCCCAG------------------------------------------
>mezu@E0375
CGTCTGGCCGCACTCCAGAAGCGGCGGGAGCTGAGGGCCGCAGGCATAGACGtccagaagaagaggaagaagaagaggggtgTCGACTACAACGCCGAAATTCCCTTTCAGAAGAAACCCGCCCAG------------------------------------------
>gace@E0375
CGTCTGGCTGCACTTCAGAAACGACGGGAGCTGAGGGCGGCAGGCATAGATgtccagaagaagaggaagaagaagaggggggtCGACTACAACGCCGAAATCCCCTTTCAGAAGAAACCCGCCCAG---------------------------------------?GT
>gach@E0375
CGTCTGGCTGCACTTCAGAAACGACGGGAGCTGAGGGCGGCAGGCATAGATGtccagaagaagaggaagaagaagaggggggtCGACTACAACGCCGAAATCCCCTTTCAGAAGAAACCCGCCCAG---------------------------------------??G
>meme@E0375
CGTCTGGCTGCACTTCAGAAACGACGGGAGCTGAGGGCGGCAGGCATAGATgtccagaagaagaggaagaagaagaggggggtCGACTACAACGCCGAAATCCCCTTTCAGAAGAAACCCGCTCAG------------------------------------------
>meca@E0375
CGTCTGGCTGCGCTTCAGAAGCGCCGGGAGCTGAGGGCGGCCGGCATCGATGtccagaagaagaggaagaagaagaggggtgTCGACTACAATGCTGAAATCCCCTTTCAGAAGAAACCCGCCCAG------------------------------------------
>gaen@E0375
CGTCTGGCTGCACTTCAGAAACGACGGGAGCTGAGGGCGGCAGGCATAGATgtccagaagaagaggaagaagaagaggggggtCGACTACAACGCCGAAATCCCCTTTCAGAAGAAACCCGCCCAG---------------------------------------??G
>gage@E0375
CGTCTGGCTGCACTTCAGAAACGACGGGAGCTGAGGGCGGCAGGCATAGATgtccagaagaagaggaagaagaagaggggggtCGACTACAACGCCGAAATCCCCTTTCAGAAGAAACCCGCCCAG---------------------------------------??G
>gamo@E0375
CGTCTGGCTGCACTTCAGAAACGACGGGAGCTGAGGGCGGCAGGCATAGATgtccagaagaagaggaagaagaagaggggggtCGACTACAACGCCGAAATCCCCTTTCAGAAGAAACCCGCCCAG---------------------------------------??G
>povi@E0375
CGTCTGGCTGCACTTCAGAAACGCCGGGAGCTGAGGGCGGCAGGCATAGATGtccagaagaagaggaagaagaagaggggggtCGACTACAACGCCGAAATCCCCTTTCAGAAGAAACCCGCCCAG---------------------------------------?GT
>bame@E0375
CGTCTGGCTGCACTCCAGAAGCGCCGGGAGCTGAGGGCGGCAGGCATAGATGtccagaagaagaggaagaagaagcggGGTGTCGACTACAACGCCGAAATCCCCTTTCAGAAGAAACCTGCCCA?------------------------------------------
>lohl@E0375
CGTCTGGCTGCGCTTCAGAAGCGCCGGGAGCTGAGGGCGGCAGGCATAGATGTCCAGAAGAAGAGGAAGAAGAAGAGGGGGGTCGACTACAACGCCGAAATCCCCTTTCAGAAGAAACCCGCCCA?------------------------------------------
>trsc@E0375
CGTCTGGCTGCGCTCCAGAAGCGCCGGGAGCTGAGGGCGGCAGGCATAGATGtccagaagaagaggaagaagaagaggggtgTCGACTACAACGCCGAAATCCCCTTTCAGAAGAAACCTGCCCA?------------------------------------------
>phph@E0375
CGTCTGGCTGCACTTCAGAAGCGCCGGGAGCTGAGGGCCGCAGGCATAGAtgtccagaagaagaggaagaagaagaggggtgTCGACTACAACGCTGAAATCCCCTTCCAGAAGAAACCCGCCCA?------------------------------------------
>phbl@E0375
?gCCTGGCTGCGCTTCAGAAGCGCCGGGAGCTGAGGGCCGCGGGCATAGATgtccagaagaagaggaagaagaagaggggtgTCGACTACAACGCTGAAATCCCCTTCCAGAAGAAGCCCGCCCAG------------------------------------------
>mabe@E0375
?GCCTGGCTGCACTCCAGAAGCGCCGGGAGCTGAGGGCGGCAGGCATCGATGtccagaagaagaggaagaagaagaggggcgTCGACTACAATGCCGAAATCCCCTTCCAGAAGAAACCTGCCCAG------------------------------------------
>maoc@E0375
?GCCTGGCTGCACTCCAGAAGCGCCGGGAGCTGCGGGCGGCAGGCATCGACGTCcaaaagaagaggaagaagaagaggggggtCGACTACAATGCCGAAATCCCCTTCCAGAAGAAACCTGCCCAG------------------------------------------
>mepo@E0375
?GCCTGGCTGCGCTTCAGAAGCGTCGGGAGCTGAGGGCGGCCGGCATCGATGtccagaagaagaggaagaagaagaggggtgTCGACTACAACGCTGAAATCCCCTTTCAGAAGAAACCCGCCCAG------------------------------------------
>merl@E0375
CGTCTGGCTGCGCTTCAGAAGCGCCGGGAGCTGAGGGCGGCCGGCATCGATGtccagaagaagaggaagaagaagaggggtgTCGACTACAACGCTGAAATCCCCTTTCAGAAGAAACCCGCCCA?------------------------------------------
>lala@E0375
?GCCTGGCTGCGCTCCAGAAGCGCCGGGAGCTGAGGGCGGCAGGCATAGATGtccagaagaagaggaagaagaagaggggtgTCGACTACAACGCCGAAATCCCCTTTCAGAAGAAACCTGCCCA?------------------------------------------
>mora@E0375
?GCCTGGCTGCGCTCCAGAAGCGCCGGGAGCTGAGGGCGGCAGGTATAGATGtccagaagaagaggaagaagaagaggggtgTCGACTACAACGCCGAAATCCCCTTTCAGAAGAAACCTGCCCA?------------------------------------------
>brca@E0375
?GCCTGGCTGCCCTGCAGAAGCGTCGCGAGCTGCGAGCGGCCGGCATCGAGGTGCAGAAGAAGCGGAAGAAGAAAAGAGGCGTCGACTACAACGCAGAGATCCCCTTCCAGAAGAAACCCGCCCA?------------------------------------------
