# Supplementary material for: The Phylogenetic Relationships of the Family Sciaenidae Based on Genome-Wide Data Analysis
Source: Animals (Basel). 2022 Dec 1;12(23):3386. doi: 10.3390/ani12233386 (PMC9741161; doi:10.3390/ani12233386)
Supplement: Supplementary file 1 [file animals-12-03386-s001.zip › File S2/align-1105-genes/bak/E0376_NT.fasta.ali]

>brbr@E0376
??CGTG---CTGAACTGCACCCACATCTTCTGCCTGTACTGCATCGGCGAGTGGCGCAAGCGCAAAGACGAGTGTCCCATTTGCCGCCAGACGATCCGCTCGCAGACCCGCTGCCTGCCGCTCGACAACTTCATAGACGGCATGGTGCAGAACCTCAGCGCGGACACCAGGACCCGGCGACAGGTGATCGTCGACGAAAGGAAAGGTGAGAGGTGC---
>argl@E0376
??CGTG---CTGAACTGCAGTCACATCTTCTGCCTGTACTGCATCGGCGAGTGGCGCAAGCGCAAAGACGAGTGTCCCATCTGCCGCCAGACGATCCGCTCGCAGACGCGCTGCCTTGCTGTGGATAACTTCATCGACAGCATGGTGCAGAACCTCAGCGCCGACACCAAGACCCGGAGACAGGCGATCGTCAACGAGAGGGAAGGTGAGAGGTGC---
>gace@E0376
?TG------CTGAACTGCAGTCACATCTTCTGCCTGTACTGCATCGGCGAGTGGCGCAAGCGCAAAGATGAGTGTCCCATCTGCCGCCAGACGATCCGCTCGCAGACGCGCTGCCTTGCTGTGGATAACTTCATCGACAGCATGGTGCAGAACCTCAGCGCCGATACCAAGACCCGGAGACAGGTGATCGTCAACGAGAGGGAAGGTGAGAGGTGC---
>gach@E0376
??CGTG---CTGAACTGCAGTCACATCTTCTGCCTGTACTGCATCGGCGAGTGGCGCAAGCGCAAAGACGAGTGTCCCATCTGCCGCCAGACGATCCGCTCGCAGACGCGCTGCCTTGCTGTGGATAACTTCATCGACAGCATGGTGCAGAACCTCAGCGCCGATACCAAGACCCGGAGACAGGTGATCGTCAACGAGAGGGAAGGTGAGAGGTGC---
>gaen@E0376
?TG------CTGAACTGCAGTCACATCTTCTGCCTGTACTGCATCGGCGAGTGGCGCAAGCGCAAAGACGAGTGTCCCATCTGCCGCCAGACGATCCGCTCGCAGACGCGCTGCCTTGCTGTGGATAACTTCATCGACAGCATGGTGCAGAACCTCAGCGCCGATACCAAGACCCGGAGACAGGTGATCGTCAACGAGAGGGAAGGTGAGAGGTGC??G
>gage@E0376
?TG------CTGAACTGCAGTCACATCTTCTGCCTGTACTGCATCGGCGAGTGGCGCAAGCGCAAAGACGAGTGTCCCATCTGCCGCCAGACGATCCGCTCGCAGACGCGCTGCCTTGCTGTGGATAACTTCATCGACAGCATGGTGCAGAACCTCAGCGCCGATACCAAGACCAGGAGACAGGTGATCGTCAACGAGAGGGAAGGTGAGAGGTGC---
>gamo@E0376
??CGTG---CTGAACTGCAGTCACATCTTCTGCCTGTACTGCATCGGCGAGTGGCGCAAGCGCAAAGACGAGTGTCCCATCTGCCGCCAGACGATCCGCTCGCAGACGCGCTGCCTTGCTGTGGATAACTTCATCGACAGCATGGTGCAGAACCTCAGCGCCGATACCAAGACCAGGAGACAGGTGATCGTCAACGAGAGGGAAGGTGAGAGGTGC??G
>bosa@E0376
??CGTG---CTGAACTGCAGTCACATCTTCTGCCTGTACTGCATCGGCGAGTGGCGCAAGCGCAAAGACGAGTGTCCCATCTGCCGCCAGACGATCGGCTCGCAGACGCGCTGCCTTGCTGTGGATAACTTCATCGACAGCATGGTGCAGAACCTCAGCGCCGATACCAAGACCCGGAGACAGGTGATCGTCAACGAGAGGGAAGGTGAGAGGTGC---
>povi@E0376
??CGTG---CTGAACTGCACCCACATCTTCTGCCTGTACTGCATCGGCGAGTGGCGCAAGCGCAAAGACGAGTGTCCCATCTGCCGCGAGACGATCAGCTCGCAGACGCGCTGCCTGCCTCTGGATAACTTCATCGACAGCATGGTGCAAAACCTCAGCGCCGACACCAAGACCCGGAGACAGGTGATCGTCGACGAGAGGAAAGGTGAGAGGTGC??G
>meme@E0376
?TG------CTGAACTGCACCCACATCTTCTGCCTGTACTGCATCGGCGAGTGGCGCAAGCGCAAAGACGAGTGTCCCATCTGCCGCCAGACAATCCGCTCGCAGACGCGCTGCCTGGCGCTAGATAATTTCATCGACAGCATGGTGCAGAAGCTCAGCGACGACATCAAGACCCGGAGACAGGTGATCGTCAACGAGAGGGAAGGTGAGAGGTGC---
>trmi@E0376
??CGTG---CTGAACTGCACCCACATCTTCTGCCTGTACTGCATCGCCGAGTGGCGCAAGCGCAAAGACGAGTGTCCAATCTGCCGCCAGACCATCCGCTCGCAGACGCGCTGCCTGCCTCTGGATAACTTCATCGACAGCATGGTGCAGAACCTCAGCGCTGACATCAAGACCCGGCGACAGGTGATCGTCGACGAGAGGAAAGGTGAGAGGTGC---
>bame@E0376
?TG------CTGAACTGCACCCACATCTTCTGCCTGCACTGCATCGGCGAGTGGCGTAAACGTAAAGACGAGTGTCCCATCTGCCGGCAGACCATCTGCTCGCAGACGCGCTGCCTGCCGCTCGACAACTTCATCGACGGCATGGTGCGGAACCTGAGCGCCGACACCAAGGCCCGCCGGCAGGTGCTCGTCGCCGAGAGGAAAGGTGAGAGGTGC??G
>mora@E0376
?TG------CTGAACTGCGCCCACATCTTCTGCCTGCACTGCATCGGCGAGTGGCGCAAGCGCAAAGACGAGTGTCCCATCTGTCGGCAGACGATCCGCTCGCAGACGCGCTGCCTGCCGCTCGACAACTTCATCGACGGCATGGTGCAGAACCTGAGCGCGGACACCAAGGCCCGGCGCCAGGTGATTGTCGCCGAGAGGAAAGGTGAGAGGTGC---
>lohl@E0376
GTG------CTGAACTGCGCCCACATCTTCTGCCTGTACTGCATTGGCGAGTGGCGCAAGCGCAAAGACGAGTGTCCTATTTGCCGCCAGACGATCCGCTCGCAGACGCGCTGCCTGCCACTCGACAACTTCATCGACGGCATGGTGCAGAACCTCAGCGCGGACACCAGGACCCGGCGACAGGTGATCGTCGACGAGAGGAAAGGTGAGAGGTGC---
>lolo@E0376
GTG------CTAAACTGCGCCCACATCTTCTGCCTGTACTGCATTGGCGAGTGGCGCAAGCGCAAAGACGAGTGTCCTATTTGCCGCCAGACGATCCGCTCGCAGACTCGCTGCCTGCCACTCGACAACTTCATCGACGGCATGGTGCAGAACCTCAGCGCGGACACCAGGACCCGGCGACAGGTGATCGTCGACGAGAGGAAAGGTGAGAGGTGC---
>loam@E0376
?TG------CTAAACTGCGCCCACATCTTCTGCCTGTACTGCATTGGCGAGTGGCGCAAGCGCAAAGACGAGTGTCCTATTTGCCGCCAGACGATCCGCTCGCAGACTCGCTGCCTGCCACTCGACAACTTCATCGACGGCATGGTGCAGAACCTCAGCGCGGACACCAGGACCCGGCGACAGGTGATCGTCGACGAGAGGAAAGGTGAGAGGTGC---
>loxj@E0376
?TG------CTAAACTGCGCCCACATCTTCTGCCTGTACTGCATTGGCGAGTGGCGCAAGCGCAAAGACGAGTGTCCTATTTGCCGCCAGACGATCCGCTCGCAGACTCGCTGCCTGCCACTCGACAACTTCATCGACGGCATGGTGCAGAACCTCAGCGCGGACACCAGGACCCGGCGACAGGTGATCGTCGACGAGAGGAAAGGTGAGAGGTGC---
>gaar@E0376
GTG------CTGAACTGCACCCACATCTTCTGTCTGTACTGCATCGGCGAGTGGCGCAAGCGCAAAGACGAGTGTCCCATCTGCCGGCAGACGATCCGCTCACAGACACGCTGCCTGCCTCTGGATAACTTCATCGACAGCATGGTCCAGAACCTCAGCGCCGACACCAGGACCCGGCGTCAGGTGATCGTCGACGAGAGGGAAGGTGAGAGGTGC??G
>momo@E0376
?TG------CTGAACTGCGCCCACATCTTCTGCCTGTACTGCATCAGCGAGTGGCGCAAGCGCAAAGACGAGTGTCCCATTTGCCGCCAGACGATCCGCTCGCAGACACGCTGCCTGCCGTTGGACAACTTCATCGACGGCATGGTGCAGAACCTCAGCGCGGACACCAGGACCCGGCGACAGGTGATCGTCGACGAGAGGAAAGGTGAGAGGTGC??G
>lala@E0376
?TG------CTGAACTGCTCCCACATCTTCTGCCTGTACTGCATCGGCGAGTGGCGCAAACGCAAAGACGAGTGTCCCATCTGCCGGCAGACGATCCGCTCGCAGACACGCTGCCTGCCGGTCGACAACTTCATCGACGGCATGGTGCAGAACCTGAGCGTGGAGACCAAGGCCCGGCGGCAGGTGCTTGTCGCTGAGCGGAAAGGTGAGAGGTGC---
>meca@E0376
??G------CTGAACTGCGCCCACATCTTCTGCCTGTACTGCATCGGAGAGTGGCGCAAGCGCAAAGACGAGTGTCCCATCTGCAGGCAGACAATCCGCACACAGACGCGCTGCCTGCCACTCGACAACTTCATCGACGGCATGGTGCAGAACCTGAGTGCTGACACCAAGGCCCGGCGCCAGGTGCTCGTCGCCGAGAGGCAAGGTGAGAGGTGC---
>mepo@E0376
??G------CTGAACTGCGCCCACATCTTCTGCCTGTACTGCATCGGCGAGTGGCGCAAGCGTAAAGACGAGTGTCCCATCTGCAGGCAGACAATCCGCACACAGACGCGCTGCCTGCCACTCGACAACTTCATCGACGGCATGGTGCAGAACCTGAGTGCTGACACCAAGGCCCGGCGCCAGGTGCTCGTCGCCGAGAGGCAAGGTGAGAGGTGC??G
>merl@E0376
??G------CTGAACTGCGCCCACATCTTCTGCCTGTACTGCATCGGCGAGTGGCGCAAGCGCAAAGACGAGTGTCCCATCTGCAGGCAGACAATCCGCACACAGACGCGCTGCCTGCCACTCGACAACTTCATCGACGGCATGGTGCAGAACCTGAGTGCTGACACCAAGGCCCGGCGCCAGGTGCTTGTCGCCGAGAGGCAAGGTGAGAGGTGC---
>trmu@E0376
GTG------CTGAACTGCGCCCACATCTTCTGCCTGTACTGCATCGGCGAGTGGCGCAAGCGCAAAGACGAGTGTCCCATCTGCCGCCAGGCCATCCGCTCGCAGACGCGCTGCCTGCCGCTGGACAACTTCATCGACGGCATGGTGCAGAACCTGAGCGGTGATACCAAGGCCCGGCGCCAGGCGCTCGTCGCCGAGAGGCAAGGTGAGAGGTGC??G
>trsc@E0376
?TG------CTGAACTGCGCCCACATCTTCTGCCTGTACTGCATCGGCGAGTGGCGCAAGCGCAAAGACGAGTGTCCCATCTGCCGCCAGGCCATCCGTTCGCAGACGCGCTGCCTGCCACTGGACAACTTCATCGACGGCATGGTGCAGAACCTCAGCGCCGACACCAAGGCCCGGCGCCAGGCGCTCGTCGCCGAGAGGCAAGGTGAGAGGTGC---
>mezu@E0376
?TG------CTGAACTGCGCCCACATCTTCTGCCTGTACTGCATCGGCGAGTGGCGCAAGCGCAAAGACGAGTGTCCCATCTGCCGCCAGACGATCCGCTCGCAGACGCGCTGCCTGCCGCTGGACAACTTCATCGACGGCATGGTGCAGAACCTGAGCGCCGACATCAAGGCCCGGCGCCAGGAGCTCGTCGCCGAGAGGAAAGGTGAGAGGTGC---
>muma@E0376
??CATG---CTGAACTGCAGCCACATCTTCTGCCTGCACTGCATCGGCAAGTGGCGCAAGCGCAAGGACGAGTGTCCCATCTGCCGGCAGACCATCCACTCGCAGACGCGCTGCCTGCCGCTCGACAACTTCATCGACTCCATGGTGGAGACGCTGTGTGCCGACGCCAAGGCCCGCCGCCAGGTGCTTGTCGCCGAGAGGAAAGGTGAGAGGTGC---
>maoc@E0376
GTG------CTGAACTGCACCCACATCTTCTGCCTGCACTGCATCGGCGAGTGGCGCAAACGCAAGGACGAGTGTCCCATCTGCCGGCAGGCCATCCGCTCCCAGACGCGCTGCCTGCCGCTCGACAACTTCATCGACGGCATGGTGCAGACGCTGAGCGCCGACACCAAGGCCCGCCGGCGGGTGCTCACCGCCGAGAGGAAAGGTGAGAGGTGC---
>coru@E0376
GTG------CTGAACTGCACGCACATCTTCTGCCTGCACTGCATCGGCGAGTGGCGCAAGCGAAAGGACGAGTGTCCCATCTGCCGGCAGACCATCCGCTCGCAGACGCGCTGCCTGCCGCTCGACAACTTCATCGACGGCATGGTGCAGACGATGAGCGCCGACACCAAGGCCCACCGCCGAGCGCTCGCCGCCCAGAGGAAAGGTGAGAGGTAC---
>mabe@E0376
?TG------CTCAACTGCGCGCACATCTTCTGTCTGCACTGCATCGGCGAGTGGCGCCAGCGCAAGGACGAGTGTCCTATCTGCAGGCAGGCCATCTGCTCGCAGACGCGCTGCCTGCCCCTCAACAACTTCATCGACGGCATGGTGCAGACGCTGAGCGCCGACACCAAGGCCCACCGCCGGACGCTCGCTGCCGAAAGGAGAGGTGAGCGGTGC---
>phph@E0376
?TG------CTGAACTGCACCCACATCTTCTGCCTGTACTGCATCACCGAGTGGCGCAAGCGCAAGGACGAATGTCCCATCTGCCGCCAGGCCATCCGCTCGCAGACGCGCTGCCTGCCGCTCGACAACTTCATCGACGGCATGGTGCAGAACCTGAGCGCCGACACCCGGACGCGGCGCCAGGCCATCGTCGACGAGAGGGCAGGTGAGAGGTGC??G
>phbl@E0376
?TG------CTGAACTGCACCCACATCTTCTGCCTGTACTGCATCACCGAGTGGCGCAAGCGCAAGGAAGAGTGTCCCATCTGCCGGCAGGCCATCCGCACGCAGACGCGCTGCCTGCCGCTCAACAACTTCATCGACGGCATGGTGCAGACCCTGAGCCCCGACACCCGGCAGCGGCGCCGGGCCATCGTCGACGAGAGGGCAGGTGAGAGGTGC---
>cyro@E0376
?CGGTCATCCTGAACTGCGCCCACAGTTTCTGCCTGCACTGCATCGGTGAGTGGCGCAGGCGGAAAGAGGAGTGTCCCATCTGCCGCCAGGCCATCAAGTCGCAGACCCGCTGCCTGGCGCTGGACAACTGCATCGACCGCATGGTGGAGAACCTGAGCCTGGACACGAAGGCCCGGCGCCAGGCCCTGGTCTCCGAGAGGAAAGGTGAGCGGT??---
>zefa@E0376
?CGGTCATCCTGAACTGCGCCCACAGTTTCTGCCTGCACTGCATCGGCGAGTGGCGCAAGCGGAAAGAGGAGTGCCCCATCTGCCGCCAGGCCATCAAGTCGCAGACCCGCTGCCTGGCGCTGGACAACTGCATTGACCGCATGGTAGAGAACCTGAGCCTGGACACCAAGGCCCGGCGCCAGACCCTGGTCTCCGAGAGGAAAGGTGAGAGGTG?---
