# Supplementary material for: The Phylogenetic Relationships of the Family Sciaenidae Based on Genome-Wide Data Analysis
Source: Animals (Basel). 2022 Dec 1;12(23):3386. doi: 10.3390/ani12233386 (PMC9741161; doi:10.3390/ani12233386)
Supplement: Supplementary file 1 [file animals-12-03386-s001.zip › File S2/align-1105-genes/bak/E0377_NT.fasta.ali]

>muma@E0377
?TTTCTCAGTGGGACCCGATGATCACCACGCTCCCGGGCCTCTACCTGGCGTCGGTGGGCGTCATCAAGCCCCTGGTG---------------TGGCTGGCCGACCTGACGGGCAAGGTGGTGTGCTCCACCGCCATGCTGCGCTTCGTCAACCTGCTGTTCAACGGGGGGAACCTCTATATGCTCTACCTGCTCACCACTAAGCTCCACGGCCGGGAG?AA
>mora@E0377
??ttcccAGTGGGACCCTATGATCACCACGCTCCCGGGCCTCTACCTGGCCTCGGTGGGCGTCATCAAGCCCTTGGTG---------------TGGCTGGCCGCCCTGACGGGCAAGGTGGTCTGCTGCACCGCCATGCTGCGCTTCGTCAACCTGCTGTTCAACGGCGgcaacctctacctgctctacctgctcaCCTGTAAGCTCCACCTCCGGGAG??A
>meme@E0377
??CCGT?AGTGGGACCCCATGATCACCACGCTGCCCGGCCTGTACCTGGTGTCGGTGGGCGTCATCAAGCCCCTGGTG---------------TGGCTGGCGGGCCTCAGGGGGGGCGTGGTCTGCTCCACGGCCATGCTGCGCTTCGTCAACCTGCTGTTCAACGGAGGgaacctctacctgctctacCTGCTCACCTGCAAGCTGCACCTCCGGGAG??A
>bame@E0377
---??T?AGTGGGACCCTATGATCACCACGCTCCCAGGCCTCTACCTGGCCTCGGTGGGTGTCATCAAGCCCCTAGTG---------------TGGCTGGCTGACCTAACGGGCAAGGTGGTCTGCTCCACCGCCATGCTGCGCTTCGTCAACCTACTGTTCAACGGTGgcaacctctacctgctctacctcctcacCTGCAAGCTCCACCTCCGGGAG??A
>momo@E0377
------CAGTGGGACCCTATGATCACCACGCTCCCGGGCCTCTACCTCGCCTCGGTGGGCGTCATCAAGCCCCTGGTG---------------TGGCTGGCCGACCTGACGGGCAAGGTGGTCTGCTCCACCGCCATGCTGCGCTTCGTCAACCTGCTGTTCAACGGCGGCAACCTGTACCTGCTCTACCTGCTCACCTGCAAACTGCACCTCCGGGAG?AA
>lala@E0377
---C??CAGTGGGACCCTATGATCACCACGCTCCCGGGCCTCTACCTGGCCTCGGTGGGCGTCATCAAGCCCTTAGTA---------------TGGCTGGCTGACCTGACGGGCAAGGTGGTCTGCTCCACTGCTATGCTGCGCTTTGTCAACCTGTTGTTCAACGGTGGCAACCTAtacctgctctacctcctcacctgcaAACTCCACCTCCGGGAG??A
>merl@E0377
---?ACCAGTGGGACCCTATGATCACCACGCTCCCGGGCCTCTACCTGGCCTCGGTGGGCATCATCAAGCCCCTGGTG---------------TGGCTGGCCGACCTGACGGGCAAGGTGGTCTGCTCCACCGCCATGCTGCGCTTCGTCAACCTGCTGTTCAACGGCGgcaacctctacctgctctacctcctcaCCTGCAAACTCCACCTCCGGGAG??A
>mepo@E0377
---C??CAGTGGGACCCTATGATCACCACGCTCCCGGGCCTCTACCTGGCCTCGGTGGGCATCATCAAGCCCCTGGTG---------------TGGCTGGCCGACCTGACGGGCAAGGTGGTCTGCTCCACCGCCATGCTGCGCTTCGTCAACCTGCTGTTCAACGGCGgcaacctctacctgctctacctcctcaCCTGCAAACTCCACCTCCGGGAG?AA
>meca@E0377
---C??CAGTGGGACCCTATGATCACCACGCTCCCGGGCCTCTACCTGGCCTCGGTGGGCATCATCAAGCCCCTGGTG---------------TGGCTGGCCGACCTGACGGGCAAGGTGGTCTGCTCCACCGCCATGCTGCGCTTCGTCAACCTGCTGTTCAACGGCGgcaacctctacctgctctacctccttaCCTGCAAACTCCACCTCCGGGAG??A
>mezu@E0377
---tacCAGTGGGACCCTATGATCACCACGCTCCCGGGCCTCTACCTGGCCTCGGTGGGCATCATCAAGCCTCTGGTG---------------TGGCTGGCCGACCTGACGGGCAAGGTGGTCTGCTCCACCGCCATGCTGCGCTTCGTCAACCTGCTGTTCAACGGTGGAAACCTctacctgctctacctcctcaCCTCCAAACTCCACCTCCGGGAA??A
>brbr@E0377
------CAGTGGGACCCTATGATCACCACTCTCCCGGGCCTCTACCTGGTCTCAGTGGGCGTCATCAAGCCCCTGGTG---------------TGGCTGGCCGACCTGACGGGCAAGGTGGTCTGCTCCACCGCCATGCTGCGCTTCGTCAACCTGCTGTTCAACGGCGgcaacctctacctgctctacCTGCTCACCTGCAAACTGCACCTCCGGGAG?AA
>maoc@E0377
---C??CAGTGGGACCCCATGATTACCACGCTCCCGGGCCTCTACCTGGTCTCCGTGGGCATCATCAAGCCCCTGGTG---------------TGGCTGGCCGACCTGACGGGCAAGGTGGTCTGCTCCACCGCCATGCTGCGCTTCGTCAACCTGCTGTTCAACGGCGgcaacctctacctgctctacctcctCACCTGCAAGCTCCACCTCCGGGAG?AA
>phbl@E0377
------CAGTGGGACCCCATGATCACCACGCTGCCGGGCCTCTACCTGGTGTCGGTGGGCGTCATCAAGCCCCTGGTG---------------TGGCTGGCCGACCTGACGGGCAAGGTGGTGTGCTCCACCGCCATGCTGCGCTTTGTCAACCTGCTGTTCAACGGAGgaaacctctacctgctctacCTCCTCACCTGCAAACTGCACCTCCGGGAG??A
>phph@E0377
---C??CAGTGGGACCCCATGATCACCACGCTGCCGGGCCTCTACCTGGTCTCGGTGGGCGTCATCAAGCCCCTGGTG---------------TGGCTGGCCGACCTGACGGGCAAGGTGGTGTGCTCCACCGCCATGCTGCGCTTTGTCAACCTGCTGTTCAACGGAGgcaacctctacctgctctacctCCTCACCTGCAAACTGCACCTCCGGGAG??A
>coru@E0377
------CAGTGGGACCCCATGATCACCACGCTGCCGGGCCTCTACCTGGTGTCGGTGGGCGTCATCAAGCCCCTGGTG---------------TGGCTGGCCGACCTGACGGGCAAGGTGGTGTGCTCCACGGCCATGCTGCGCTTCGTCAACCTGCTGTTCAACGGCGGcaacctctacctgctctacCTGCTCACCTGCAAGCTCCACCCCCGGGAG??A
>mabe@E0377
---C??CAGTGGGACCCCATGATCACCACCCTCCCAGGCCTGTACCTAGTGTCGGTGGGCATCATCAAGCCCCTGGTC---------------TGGCTGGCTGACCTGACGGGCAAGGTGGTCTGCTCCACCGCCATGCTGCGCTTCATCAACCTGCTGTTCAACGGTGGCAACCTctacctgctctacctgctcaCCTGCAAGCTCCACCCCCGGGAG??A
>trsc@E0377
---C??CAGTGGGACCCTATGATCACCACGCTCCCGGGCCTCTACCTGGTCTCGGTGGGCGTCATCAAGCCCCTGGCG---------------TGGCTGGCCGACCTGACGGGCAAGGTGGTCTGCTCCACCGCCATGCTGCGCTTCATCAACCTGCTGTTCAATGGCGGCAACCtctacctgctctacctcctcaCCTGCAAACTCCACCTCCGGGAG??A
>trmu@E0377
---C??CAGTGGGATCCTATGATCACCACGCTCCCGGGCCTCTACCTGGTCTCGGTGGGCGTCATCAAGCCCCTGGCG---------------TGGCTGGCCGACCTGACGGGCAAGGTGGTCTGCTCCACCGCCATGCTGCGCTTCATCAACCTGCTGTTCAACGGCGGcaacctctacctgctctacctcctcaCCTGCAAACTCCACCTCCGGGAG??A
>loam@E0377
---C??CAGTGGGACCCTATGATCACCACGCTCCCGGGCCTCTACCTGGTCTCGGTGGGCGTCATCAAGCCCCTGGTG---------------TGGCTGGCCGACCTGACGGGCAAGGTGGTCTGCTCCACCGCCATGCTGCGCTTCGTCAACCTGCTGTTCAACAGCGGCAACCTGTACC??---------------------------------------
>lohl@E0377
---C??CAGTGGGACCCTATGATCACCACGCTCCCGGGCCTCTACCTGGTCTCGGTGGGCGTCATCAAGCCCCTGGTG---------------TGGCTGGCCGACCTGACGGACAAGGTGGTCTGCTCCACCGCCATGCTGCGCTTCGTCAACCTGCTGTTCAACAGCGGCAACCTGTACCTGCTCTACCTGCTCACCTGCAAACTGCACCTCCGGGAG?AA
>lolo@E0377
---C??CAGTGGGACCCTATGATCACCACGCTCCCGGGCCTCTACCTGGTCTCGGTGGGCGTCATCAAGCCCCTGGTG---------------TGGCTGGCCGACCTGACGGGCAAGGTGGTCTGCTCCACCGCCATGCTGCGCTTCGTCAACCTGCTGTTCAACAGCGGCAACCTGTACCTGCTCTACCTGCTCACCTGCAAACTGCACCTCCGGGAG?AA
>loxj@E0377
---C??CAGTGGGACCCTATGATCACCACGCTCCCGGGCCTCTACCTGGTCTCGGTGGGCGTCATCAAGCCCCTGGTG---------------TGGCTGGCCGACCTGACGGGCAAGGTGGTCTGCTCCACCGCCATGCTGCGCTTCGTCAACCTGCTGTTCAACAGCGGCAACCTGTACCTGCTCTACCTGCTCACCTGCAAACTGCACCTCCGGGAG?AA
>bosa@E0377
??TGGGCAGTGGGACCCCATGATCACCACGCTGCCCGGCCTGTACCTGGTGTCGGTGGGCGTCATCAAGCCCCTGGTG---------------TGGCTGGCGGGCCTCCGGGGGGGCGTGGTCTGCTCCACGGCCATGCTGCGCTTCGTCAACCTGCTGTTCAACGGAGGGaacctctacctgctctacCTGCTCACCTGCAAGCTGCACCTCCGGGAG??A
>gace@E0377
??TCGGCAGTGGGACCCCATGATCACCACGCTGCCCGGCCTGTACCTGGTGTCGGTGGGCGTCATCAAGCCCCTGGTG---------------TGGCTGGCGGGCCTCAGGGGGGGCGTAGTCTGCTCCACGGCCATGCTGCGCTTCGTCAACCTGCTGTTCAACGGAGGgaacctctacctgctctacCTGCTCACCTGCAAGCTGCACCTCCGGGAG??A
>gaen@E0377
??TCGGCAGTGGGACCCCATGATCACCACGCTGCCCGGCTTGTACCTGGTGTCGGTGGGCGTCATCAAGCCCCTGGTG---------------TGGCTGGCGGGCCTCAGGGGGGGCGTAGTCTGCTCCACGGCCATGCTGCGCTTCGTCAACCTGCTGTTCAACGGAGGgaacctctacctgctctacCTGCTCACCTGCAAGCTGCACCTCCGGGAG??A
>gage@E0377
??TCGGCAGTGGGACCCCATGATCACCACGCTGCCCGGCTTGTACCTGGTGTCGGTGGGCGTCATCAAGCCCCTGGTG---------------TGGCTGGCGGGCCTCAGGGGGGGCGTAGTCTGCTCCACGGCCATGCTGCGCTTCGTCAACCTGCTGTTCAACGGAGGgaacctctacctgctctacCTGCTCACCTGCAAGCTGCACCTCCGGGAG??A
>gamo@E0377
??TCGGCAGTGGGACCCCATGATCACCACGCTGCCCGGCTTGTACCTGGTGTCGGTGGGCGTCATCAAGCCCCTGGTG---------------TGGCTGGCGGGCCTCAGGGGGGGCGTAGTCTGCTCCACGGCCATGCTGCGCTTCGTCAACCTGCTGTTCAACGGAGGgaacctctacctgctctacCTGCTCACCTGCAAGCTGCACCTCCGGGAG??A
>gaar@E0377
??TCTGCAGTGGGACCCCATGATCACCACCCTGCCCGGCCTGTACCTGGTGTCGGTGGGCGTCATCAAGCCCCTGGTG---------------TGGCTGGCGGGCCTCACAGGGGGCGTGGTCTGCTCCACGGCCATGCTGCGCTTCGTCAACCTGCTGTTCAACGGGGgaaacctctacctgctctacCTGCTCACCTGCAAGCTGCACCACCGCGAG?AA
>cyro@E0377
---GAACAGTGGGACCCGATGATCACCACTCTCCCGGGCCTCTACCTGGCCTCTGTGGGCGTGATCAAACCCGTGGTG---------------TCGCTGGCCGACCTCCGCGGGAAGGTGGTGTGTTCCACGGCCATGCTGCGCTTCGTGAACCTTCTCTTCAACTGCGGGATCCTGTACCTGCTGTATCTCATCACCTGCAAGCTGCACCTCAGGGAG??A
>zefa@E0377
---GAACAGTGGGACCCGATGATCACCACCCTCCCCGGCCTCTACCTGGCCTCTGTGGGCGTGATCAAGCCCGTGGTG---------------GCGCTGGCCGACCTCCGTGGGAAGGTGGTGTGCTCCACAGCCATGCTGCGCTTTGTGAACCTCCTCTTCAACTGTGGGATCCTGTACCTGCTGTATCTCATCACCTGCAAGCTGCACCTCAGGGAG?AA
>brca@E0377
??TCTTCAGTGGGACCCTATGATCACCACGCTCCCTGGCCTGTACCTGGTGTCAGTGGGGGTCATTAAACCTCTAGCA---------------TGGCTGGCTGATCTTCCAGCCAAGGCAGCCTGCTCCACGGCCATGTTGCGCTTCATCAACCTGCTGTTCAACGGAGGAAATCTGTACCTTTTCTACCTGCTCACCTGTCGGCTGCACCTACCATAC??A
>povi@E0377
??TCCGCAGTGGGACCCCATGATCACCACGCTGCCCGGCCTGTACCTGGTGTCGGTGGGCGTCATCANN?NNNNNNNNNNNNNNNNNNNNNTGTGGCTGGCGGGCCTCACGGGGGGCGTGGTCTGCTCCACGGCCATGCTGCGCTTCGTCAACCTGCTGTTCAACGGAGggaacctctacctgctctacCTGCTCACCTGCAAGCTGCACCTCCGGGAG??A
