# Supplementary material for: The Phylogenetic Relationships of the Family Sciaenidae Based on Genome-Wide Data Analysis
Source: Animals (Basel). 2022 Dec 1;12(23):3386. doi: 10.3390/ani12233386 (PMC9741161; doi:10.3390/ani12233386)
Supplement: Supplementary file 1 [file animals-12-03386-s001.zip › File S2/align-1105-genes/bak/E0378_NT.fasta.ali]

>argl@E0378
GTATCgcccatcatcatcaacaccatccTCACCATCCAGTCGGTGCTGACACCCGCGGCTGAGACG---------CCCCAAGAG---CTCGAAAGCCCAGTGGTGCCGGAGCTCTGCGAGAAAAGTGACTGGAAGGACCTCAAAATGTGGTTCCTGGAGGAGGGCGGAGACGTAGCCACCAAGACGGAGGCCCCGTTGATACCCCAGGGAGAGTCGCTG??A
>bosa@E0378
GTATCgcccatcatcatcaacaccatcCTCACCATCCAGTCGGTGCTGACACCCGCGGCTGAGAGCTCGTGCTCGCCCCAAGAG---CTCGAAAGCCCAGTGGTGCCGGAGCTCTGCGAGAAAAGTGACTGGAAGGACCTCAAAATGTGGTTCCTGGAGGAGGGCGGAGACGTAGCCACCAAGACGGAGGCCCCGTTGATACCCCAGGGAGAGTCGCTG??A
>gace@E0378
GTATCgcccatcatcatcaacaccatcctCACCATCCTGTCGGTGCTGACACCCGCGGCTGAGACG---------CCCCAAGAG---CTCGAAAGCCCAGTGGTGCCGGAGCTCTGCGAGAAAAGTGACTGGAAGGACCTCAAAATGTGGTTcctggaggagggcggggacGTAGCCACCAAGACGGAGGCTCCGTTGATACCCCAGGGAGAGTCGCTA??A
>gage@E0378
GTATCgcccatcatcatcaacaccatcctCACCATCCTGTCGGTGCTGACACCCGCGGCTGAGACG---------CCCCAAGAG---CTCGAAAGCCCAGTGGTGCCGGAGCTCTGCGAGAAAAGTGACTGGAAGGACCTCAAAATGTGGTTcctggaggagggcggggacGTAGCCACCAAGACGGAGGCTCCGTTGATACCCCAGGGAGAGTCGCTA---
>gamo@E0378
GTATCgcccatcatcatcaacaccatcctCACCATCCTGTCGGTGCTGACACCCGCGGCTGAGACG---------CCCCAAGAG---CTCGAAAGCCCAGTGGTGCCGGAGCTCTGCGAGAAAAGTGACTGGAAGGACCTCAAAATGTGGTTcctggaggagggcggggacGTAGCCACCAAGACGGAGGCTCCGTTGATACCCCAGGGAGAGTCGCTA---
>povi@E0378
GTATCgcccatcatcatcaacaccatgCTCACCATCCTATCGGTGCTGACACCCGCGGCTGAGACG---------CCCCAAGAG---CTCGAAAGCCCCGTGGTGCCGGAGCTCTGCGAGAAAAGTGACTGGAAGGACCTCAAAATGTGGTTCCTGGAGGAGGGCGGAGACGTAGCCACCAAGACGGAGGCCCCGTTGATACCCCAGGGAGAGTCGCTG---
>gaen@E0378
GTATCgcccatcatcatcaacaccatcctCACCATCCTGTCGGTGCTGACACCCGCGGCTGAGACG---------CCCCAAGAG---CTCGAAAGCCCAGTGGTGCCGGAGCTCTGCGAGAAAAGTGACTGGAAGGACCTCAAAATGTGGTTcctggaggagggcggggacGTAGCCACCAAGACGGAGGCTCCGTTGATACCCCAGGGAGAGTCGCTA??A
>meme@E0378
GTATCgcccatcatcatcaacaccatcCTCACCATCTTAGCGGTGCTGACACCCGCGGCTGAGACG---------CCCCAAGAG---CTCGAAAGCCCTGTGGTGCCGGAGCTCTGCGAGAAAAGTGACTGGAAGGACCTCAAAATGTGGTTCCTGGAGGAGGGCGGGGACGTAGCCACCAAGACGGAGGCCCCGTTGATACCCCAGGGAGAGTCGCTG??A
>gach@E0378
GTATCgcccatcatcatcaacaccatccTCACCATCCTGTCGGTGCTGACACCCGCGGCTGAGACG---------CCCCAAGAG---CTCGAAAGCCCAGTGGTGCCGGAGCTCTGCGAGAAAAGTGACTGGAAGGACCTCAAAATGTGGTTCCTGGAGGAGGGCGGGGACGTAGCCACCAAGACGGAGGCTCGGTTGATACCCCAGGGAGAGTCGCTG??A
>gaar@E0378
GTATCgcccatcatcatcaacaccatcctCACCATCCAATCGGTGCTGACGCCCGCAGCCGAGACG---------CCCCAAGAG---CTCGACAGCCCTGTGGCGCCAAAGCTCTGCGAGAAGAGTGACTGGAAGGACCTCAAAATGTGGTTCCTGGAGGAGGGCGGAGACGTAGACACCAAGACTGAGGCCCCATTGGTGCCCCAGGGGGAGTCGCTG---
>trmi@E0378
GTATCgcccatcatcatcaacaccatcCTCACCATCCAATCGGTGCTGACGCCCGCGGCCGAGACG---------CCCCAAGAG---CTCGACAGCCCCGTGGCGCCGGAGCTCTGCGAGAAAAGCGACTGGAAGGACCTCAAAATGTGGTTCCTGGAGGAGGGCGGAGACGTAGACACCAAGACTGAGGCCCCACTGGTGCCCCAAGGAGAGTCTCTG??A
>bame@E0378
GTGTCGCCCATGATCATCAACACCATCTTCACCATCCAATCGGTGCTGACGCCCGCGGCCGAGGCG---------CCCCAAGAG---CTCGACAGCCCCGTGATGCCGGAGCTCTGCGAGAAACGTGACTGGAAGGAACTCAAACTGTGGTtcctggaggagggggatgacGAAGACACAAAGCCAGTGGTCCCATTGATACCGCTGGGAGAGTCGCTG??A
>mezu@E0378
GTATCgcccatcatcatcaacaccatCCTCACCATCCAGTCGGTGCTGACACCCACGGCCGAGACG---------CCCCAAGAG---CTCGACAGCCCCGTGGCGCCGGAGCTCTGTGAGAAACACGACTGGAAGGAACTCAAAATGTGGttcctggaggaggggggggatgaAGACACGAAGACGGCGGTCCCGTTGATACCGCTGGGAGAGTCACTG?CA
>coru@E0378
GTGTcgcccatcatcatcaacaccatcctcaccatccAGTCGGTGCTGACGCCCGCCGCCGAGACG---------CCCCAGGAG---CTGGACAGCCCCGTGATGCCCGAGCTCTGCGAGAAGCGCGACTGGAAGGAGCTCAAGATGTGGTTCCTGGAGGAGGGCGGCGACGAGGACACCAAGGCCGTGGTGCCCCTGATCCCGCTGGGGGAGTCTCTG---
>trsc@E0378
GTATcgcccatcatcatcaacaccatcCTCACCATCAAGTCGGTGCTCACGCCCGCGGCCGAGACG---------CCCCAAGAA---CCCGACAGCCCCGTTGCGCCGGATCTCTGCGAGAAACGCGACTGGAAGGAACTCAAACTGTGgttcctggaggaggggggcaaCGAAGACACAAAGACAGTGGTCCCATTGATACCGCTGGGAGAGTCGCTG---
>trmu@E0378
GTATcgcccatcatcatcaacaccatcCTCACCATCCAGTCGGTGCTCACGCCCGCGGCCGAGACA---------CCCCAAGAA---CTCGACAGGCCCGTTGCGCCGGATCTCTGCGAGAAACGCGACTGGAAGGAACTCAAACTGTGgttcctggaggaggggggcaaCGAAGACACAAAGACAGTGGTCCCATTGATACCGCTGGGAGAGTCGCTG??A
>mora@E0378
GTATCGCCCATGATCATCAACACCATCCTCACCATCCAATCGGTGCTGACGCCTGCGGCCGAGACG---------CCCCAAGAG---CTCGAAAGCCCCGTGGCGCCGGATCTCTGCGAGAAGAGCGACTGGAAGGAACTCAAACTGTGGttcctggaggaggggggggacgaAGACACGAAGACGGTGGTCCCATTGATACCGCTGGGAGAGTCGCTG---
>mabe@E0378
GTGTCGCCCATCATCATTAACACCATCCTCACCATCCAGTCGGTGCTGACGCCTGCCGCCGAGACC---------CCCCCGGAG---CTGGACAGCCCCGTGGCGCCCGAGCTCTGCGAGAAGCGCGACTGGAAGGAGCTCAAGCTGTGGTTCCTGGAGGACGGCGGCGACGAGGACACCAAGGCGGTAGTGCCACTGATCCCGCTGGGGGAGTCTCTG??C
>muma@E0378
GTGTCgcccatcatcatcaacaccatcttCACCATCCAATCGGTGCTAACTCCGGCGGCCGAGACA---------CCTCAAGAG---CTGGAAAGCCCTGTGGCACCGGAGCTCTGCCAGAAAAGAGACTGGAAGGAACTCAAACTGTGGTTCCTGGAGGGCGGGGGCGACGAAGACACCAAGACGATGGTCCCGTTGATACCCCTGGGAGAGTCTCTG---
>maoc@E0378
GTGTCgcccatcatcatcaacaccatcctcaccatccaGTCGGTGCTGACGCCGGCCGCCAAGACG---------CCCCAGGAG---CTGGACAGCCCCGCGGCGCCCGAGCTCTGCGAGAAGCGCGACTGGAAGGAGCTCAAGCTGTGgttcctggaggaggggggccagGTGGACGCGAAGGCCGTCGTGCCGCTGATCGCGCTGGGGGAATCGCTG---
>meca@E0378
gtgtcgcccatcatcatcaacaccatcCTCACCATCCAGTCGGTGCTGACGCCGGCGGCCGAGACG---------CCGCAGGAG---CTGGAGAGTCCCGTCACACCGGACCTCTGCGAGAATCGCCACTGGAAGGAACTCAAACTGTGGTTCCTGGAGGAGGCGGGCGACGAAGTCACAAAGACAACGGTCCCGCTGGTACCGCTGGGAGAGTCGCTG---
>mepo@E0378
gtgtcgcccatcatcatcaacaccatCCTCACCATCCAGTCGGTGCTGACGCCGGCGGCCGAGACG---------CCGCAGGAG---CTGGAGAGTCCCGTCACACCGGACCTCTGCGAGAATCGCCACTGGAAGGAACTCAAACTGTGGTTCCTGGAGGAGGCGGGCGACGAAGTCACAAAGACAACGGTCCCGCTGGTACCGCTGGGAGAGTCGCTG---
>merl@E0378
gtgtcgcccatcatcatcaacaccatCCTCACCATCCAGTCGGTGCTGACGCCGGCGGCCGAGACG---------CCGCAGGAG---CTGGAGAGTCCCGTCACACCGGACCTCTGCGAGAATCGCCACTGGAAGGAACTCAAACTGTGGTTCCTGGAGGAGGCGGGCGACGAAGTCACAAAGACAACGGTCCCGCTGGTACCGCTGGGAGAGTCGCTG??A
>zefa@E0378
GTGTCTCCTATCATTATCAACACTGTCATCACGCTCCAGTCTGTCCTGACGCCTGCTGTGGAGACG---------CCACAGGACAGTGTGGACAGTCCTGTGTCGCCGGAACTCTGTGAGAAGCGGGACTGGAAGGAGCTCAAACTCTGGTTCCTGGACCCAGAGAGCGACGAGGACACCCGCTCAGTGGCCCTGCTCATCCCGCAGGGGGAGTCGCTA??A
>cyro@E0378
GTGTCTCCCATCATTATCAACACTGTCATCACCCTCCAGTCTGTCCTGACGCCTGCTGCGGAGACG---------CCCGAGGACAGTCTGGACAGTCCCGCGTCGCCCGAACTCTGTGAGAAGCAGGAGTGGAAGGAGCTCAAACTCTGGTTCCTGGACCCAGAGAGCGACGAGGACACACAGTCAGTGGCCCCACTTATCCCGCAGGGAGAGTCGTTA??A
>brbr@E0378
GTATCgcccatcatcatcaacaccatcctCACCATCCAATCGGTGCTGACGCCCGCGGCCGAGACG---------CCCCAAGAG---CTCGACAGCCCCGTAGCGCCGGAGCTCTGCGAGAAACGCGACTGGAAGGAACTCAAACTGTGGTTcctggaggagggcggggccgaAGACACAAAGAAAGAGGTCCCATTGGTGCCGCAGGGAGAGTCGCTG---
>momo@E0378
GTATCgcccatcatcatcaacaccatccTCACCATCCAATCGGTGCTGACGCCTGCGGCCGAGACG---------CCCCTAGAG---CTCGACAGCCCCGTAGCGCCGGAGCTCTGCGAGAAACGCGACTGGAAGGAACTCAAAATGTGGTTCCTGGAGGAGGGCGGGGACGAAGCCACAAAGACGGAGGTCCCATTGGTACCGCAGGGGGAGTCGCTG?CA
>loam@E0378
GTATCGCCCATCATCATCAACACCATCCTCACCATCCAATCGGTGCTGACGCCCGCGGCTGAGACA---------CCCCAAGAG---CTCGACAGCCCCGTAGCGCCGGAGCTCTGTGAGAAATGCGACTGGAAGGAACTCAAACTGTGGTTCCTGGAGGAGGACGGGGACGAAGACACAAAGACAGAGGTCCCATTGGTACCGCAGGGAGAGTCACTG?CA
>lohl@E0378
GTATCGCCCATCATCATCAACACCATCCTCACCATCCAATCGGTGCTGACGCCCGCGGCTGAGACA---------CCCCAAGAG---CTCGACAGCCCCGTAGCGCCGGAGCTCTGTGAGAAATGCGACTGGAAGGAACTCAAACTGTGGTTCCTGGAGGAGGACGGGGACGAAGACACAAAGACAGAGGTCCCATTGGTACCGCAGGGAGAGTCACTG---
>lolo@E0378
GTATCgcccatcatcatcaacaccatccTCACCATCCAATCGGTGCTGACGCCCGCGGCTGAGACA---------CCCCAAGAG---CTCGACAGCCCCGTAGCGCCGGAGCTCTGTGAGAAATGCGACTGGAAGGAACTCAAACTGTGGTTCCTGGAGGAGGACGGGGAcgaagacacaaagacagaggtCCCATTGGTACCGCAGGGAGAGTCACTG??C
>loxj@E0378
GTATCGCCCATCATCATCAACACCATCCTCACCATCCAATCGGTGCTGACGCCCGCGGCTGAGACA---------CCCCAAGAG---CTCGACAGCCCCGTAGCGCCGGAGCTCTGTGAGAAATGCGACTGGAAGGAACTCAAACTGTGGTTCCTGGAGGAGGACGGGGACGAAGACACAAAGACAGAGGTCCCATTGGTACCGCAGGGAGAGTCACTG?CA
>brca@E0378
GTGTCACCCATCATCATCAGCACCATCCTGACCATCCAGTCCGTGCTAACCCCCACGGCCGAGACG---------CCCCAGGAG---GTGAGCACGCCCGATGTGCCCGAGCTGCGCGACAAGGTGGACTGGAAGGACCTGAAGATGTGGTTCCTGGAGGAGTTGACAGATGAAGACACCAAGGATGTGGTCCCCTTGATTCCTCTGGGAGAGTCACTG??C
